# Supplementary material for: Computational analysis reveals a correlation of exon-skipping events with splicing, transcription and epigenetic factors
Source: Nucleic Acids Res. 2013 Dec 24;42(5):2856–69. doi: 10.1093/nar/gkt1338 (PMC3950716; doi:10.1093/nar/gkt1338)
Supplement: Supplementary Data [file supp_gkt1338_nar-03198-2013-File003.xls]

## Sheet: K562.miso_summary_hostgene_supp
event_name	miso_posterior_mean	ci_low	ci_high	isoforms	counts	assigned_counts	chrom	strand	mRNA_starts	mRNA_ends	host_genes
chr12:6968634:6968705:+@chr12:6969315:6969402:+@chr12:6969530:6969655:+	0.98	0.96	0.99	'chr12:6968634:6968705:+@chr12:6969315:6969402:+@chr12:6969530:6969655:+.A.up_chr12:6968634:6968705:+@chr12:6969315:6969402:+@chr12:6969530:6969655:+.A.se_chr12:6968634:6968705:+@chr12:6969315:6969402:+@chr12:6969530:6969655:+.A.dn','chr12:6968634:6968705:+@chr12:6969315:6969402:+@chr12:6969530:6969655:+.B.up_chr12:6968634:6968705:+@chr12:6969315:6969402:+@chr12:6969530:6969655:+.B.dn'	(0,0):1198,(0,1):5,(1,0):778,(1,1):464	0:1231,1:16	chr12	+	69686346968634	69696556969655	USP5
chr9:128094789:128094908:+@chr9:128097451:128097531:+@chr9:128099297:128099374:+	0.17	0.13	0.21	'chr9:128094789:128094908:+@chr9:128097451:128097531:+@chr9:128099297:128099374:+.A.up_chr9:128094789:128094908:+@chr9:128097451:128097531:+@chr9:128099297:128099374:+.A.se_chr9:128094789:128094908:+@chr9:128097451:128097531:+@chr9:128099297:128099374:+.A.dn','chr9:128094789:128094908:+@chr9:128097451:128097531:+@chr9:128099297:128099374:+.B.up_chr9:128094789:128094908:+@chr9:128097451:128097531:…	(0,0):617,(0,1):117,(1,0):55,(1,1):146	0:94,1:224	chr9	+	1.28095e+17	1.28099e+17	GAPVD1
chr9:131030699:131030803:-@chr9:131035064:131035144:-@chr9:131036129:131036246:-	0.24	0.22	0.27	'chr9:131030699:131030803:-@chr9:131035064:131035144:-@chr9:131036129:131036246:-.A.dn_chr9:131030699:131030803:-@chr9:131035064:131035144:-@chr9:131036129:131036246:-.A.se_chr9:131030699:131030803:-@chr9:131035064:131035144:-@chr9:131036129:131036246:-.A.up','chr9:131030699:131030803:-@chr9:131035064:131035144:-@chr9:131036129:131036246:-.B.dn_chr9:131030699:131030803:-@chr9:131035064:131035144:…	(0,0):2372,(0,1):634,(1,0):389,(1,1):555	0:542,1:1036	chr9	-	1.31031e+17	1.31036e+17	GOLGA2
chr19:46129963:46130097:-@chr19:46133209:46133304:-@chr19:46136119:46136229:-	0.98	0.97	0.99	'chr19:46129963:46130097:-@chr19:46133209:46133304:-@chr19:46136119:46136229:-.A.dn_chr19:46129963:46130097:-@chr19:46133209:46133304:-@chr19:46136119:46136229:-.A.se_chr19:46129963:46130097:-@chr19:46133209:46133304:-@chr19:46136119:46136229:-.A.up','chr19:46129963:46130097:-@chr19:46133209:46133304:-@chr19:46136119:46136229:-.B.dn_chr19:46129963:46130097:-@chr19:46133209:46133304:-@chr19:461361…	(0,0):861,(0,1):8,(1,0):920,(1,1):549	0:1454,1:23	chr19	-	4.613e+15	4.61362e+15	EML2
chr12:48459379:48459463:-@chr12:48460710:48460748:-@chr12:48465450:48465504:-	0.91	0.82	0.96	'chr12:48459379:48459463:-@chr12:48460710:48460748:-@chr12:48465450:48465504:-.A.dn_chr12:48459379:48459463:-@chr12:48460710:48460748:-@chr12:48465450:48465504:-.A.se_chr12:48459379:48459463:-@chr12:48460710:48460748:-@chr12:48465450:48465504:-.A.up','chr12:48459379:48459463:-@chr12:48460710:48460748:-@chr12:48465450:48465504:-.B.dn_chr12:48459379:48459463:-@chr12:48460710:48460748:-@chr12:484654…	(0,0):255,(0,1):5,(1,0):82,(1,1):12	0:92,1:7	chr12	-	4.84594e+15	4.84655e+15	SENP1
chr18:13037236:13037300:+@chr18:13038369:13038578:+@chr18:13040829:13040955:+	0.8	0.66	0.91	'chr18:13037236:13037300:+@chr18:13038369:13038578:+@chr18:13040829:13040955:+.A.up_chr18:13037236:13037300:+@chr18:13038369:13038578:+@chr18:13040829:13040955:+.A.se_chr18:13037236:13037300:+@chr18:13038369:13038578:+@chr18:13040829:13040955:+.A.dn','chr18:13037236:13037300:+@chr18:13038369:13038578:+@chr18:13040829:13040955:+.B.up_chr18:13037236:13037300:+@chr18:13038369:13038578:+@chr18:130408…	(0,0):188,(0,1):7,(1,0):117,(1,1):25	0:137,1:12	chr18	+	1.30372e+15	1.3041e+15	CEP192
chr17:79205647:79205821:-@chr17:79206115:79206318:-@chr17:79207232:79207303:-	0.61	0.51	0.72	'chr17:79205647:79205821:-@chr17:79206115:79206318:-@chr17:79207232:79207303:-.A.dn_chr17:79205647:79205821:-@chr17:79206115:79206318:-@chr17:79207232:79207303:-.A.se_chr17:79205647:79205821:-@chr17:79206115:79206318:-@chr17:79207232:79207303:-.A.up','chr17:79205647:79205821:-@chr17:79206115:79206318:-@chr17:79207232:79207303:-.B.dn_chr17:79205647:79205821:-@chr17:79206115:79206318:-@chr17:792072…	(0,0):176,(0,1):14,(1,0):143,(1,1):132	0:232,1:57	chr17	-	7.92056e+15	7.92073e+15	C17orf56
chr11:78239888:78239982:-@chr11:78270585:78270665:-@chr11:78277178:78277318:-	0.96	0.93	0.98	'chr11:78239888:78239982:-@chr11:78270585:78270665:-@chr11:78277178:78277318:-.A.dn_chr11:78239888:78239982:-@chr11:78270585:78270665:-@chr11:78277178:78277318:-.A.se_chr11:78239888:78239982:-@chr11:78270585:78270665:-@chr11:78277178:78277318:-.A.up','chr11:78239888:78239982:-@chr11:78270585:78270665:-@chr11:78277178:78277318:-.B.dn_chr11:78239888:78239982:-@chr11:78270585:78270665:-@chr11:782771…	(0,0):388,(0,1):6,(1,0):288,(1,1):147	0:430,1:11	chr11	-	7.82399e+15	7.82773e+15	NARS2
chr6:35260658:35260821:+@chr6:35261528:35261692:+@chr6:35262233:35262346:+	0.85	0.8	0.9	'chr6:35260658:35260821:+@chr6:35261528:35261692:+@chr6:35262233:35262346:+.A.up_chr6:35260658:35260821:+@chr6:35261528:35261692:+@chr6:35262233:35262346:+.A.se_chr6:35260658:35260821:+@chr6:35261528:35261692:+@chr6:35262233:35262346:+.A.dn','chr6:35260658:35260821:+@chr6:35261528:35261692:+@chr6:35262233:35262346:+.B.up_chr6:35260658:35260821:+@chr6:35261528:35261692:+@chr6:35262233:35262346:+.B…	(0,0):257,(0,1):19,(1,0):306,(1,1):157	0:437,1:45	chr6	+	3.52607e+15	3.52623e+15	ZNF76
chr19:9267944:9268070:+@chr19:9268656:9268751:+@chr19:9269502:9269584:+	0.58	0.5	0.65	'chr19:9267944:9268070:+@chr19:9268656:9268751:+@chr19:9269502:9269584:+.A.up_chr19:9267944:9268070:+@chr19:9268656:9268751:+@chr19:9269502:9269584:+.A.se_chr19:9267944:9268070:+@chr19:9268656:9268751:+@chr19:9269502:9269584:+.A.dn','chr19:9267944:9268070:+@chr19:9268656:9268751:+@chr19:9269502:9269584:+.B.up_chr19:9267944:9268070:+@chr19:9268656:9268751:+@chr19:9269502:9269584:+.B.dn'	(0,0):269,(0,1):37,(1,0):106,(1,1):57	0:141,1:59	chr19	+	92679449267944	92695849269584	ZNF317
chr17:4876470:4876548:-@chr17:4876880:4877064:-@chr17:4877680:4877795:-	0.94	0.91	0.97	'chr17:4876470:4876548:-@chr17:4876880:4877064:-@chr17:4877680:4877795:-.A.dn_chr17:4876470:4876548:-@chr17:4876880:4877064:-@chr17:4877680:4877795:-.A.se_chr17:4876470:4876548:-@chr17:4876880:4877064:-@chr17:4877680:4877795:-.A.up','chr17:4876470:4876548:-@chr17:4876880:4877064:-@chr17:4877680:4877795:-.B.dn_chr17:4876470:4876548:-@chr17:4876880:4877064:-@chr17:4877680:4877795:-.B.up'	(0,0):376,(0,1):9,(1,0):416,(1,1):25	0:440,1:10	chr17	-	48764704876470	48777954877795	CAMTA2
chr15:89873312:89873507:-@chr15:89875449:89875605:-@chr15:89876327:89877144:-	0.11	0.08	0.14	'chr15:89873312:89873507:-@chr15:89875449:89875605:-@chr15:89876327:89877144:-.A.dn_chr15:89873312:89873507:-@chr15:89875449:89875605:-@chr15:89876327:89877144:-.A.se_chr15:89873312:89873507:-@chr15:89875449:89875605:-@chr15:89876327:89877144:-.A.up','chr15:89873312:89873507:-@chr15:89875449:89875605:-@chr15:89876327:89877144:-.B.dn_chr15:89873312:89873507:-@chr15:89875449:89875605:-@chr15:898763…	(0,0):793,(0,1):90,(1,0):38,(1,1):1441	0:206,1:1363	chr15	-	8.98733e+15	8.98771e+15	POLG
chr7:12423162:12423227:-@chr7:12428434:12428583:-@chr7:12428753:12428984:-	0.53	0.44	0.61	'chr7:12423162:12423227:-@chr7:12428434:12428583:-@chr7:12428753:12428984:-.A.dn_chr7:12423162:12423227:-@chr7:12428434:12428583:-@chr7:12428753:12428984:-.A.se_chr7:12423162:12423227:-@chr7:12428434:12428583:-@chr7:12428753:12428984:-.A.up','chr7:12423162:12423227:-@chr7:12428434:12428583:-@chr7:12428753:12428984:-.B.dn_chr7:12423162:12423227:-@chr7:12428434:12428583:-@chr7:12428753:12428984:-.B…	(0,0):495,(0,1):41,(1,0):144,(1,1):187	0:221,1:151	chr7	-	1.24232e+15	1.2429e+15	VWDE
chr6:97679302:97679528:-@chr6:97681737:97681856:-@chr6:97694504:97694566:-	0.89	0.83	0.94	'chr6:97679302:97679528:-@chr6:97681737:97681856:-@chr6:97694504:97694566:-.A.dn_chr6:97679302:97679528:-@chr6:97681737:97681856:-@chr6:97694504:97694566:-.A.se_chr6:97679302:97679528:-@chr6:97681737:97681856:-@chr6:97694504:97694566:-.A.up','chr6:97679302:97679528:-@chr6:97681737:97681856:-@chr6:97694504:97694566:-.B.dn_chr6:97679302:97679528:-@chr6:97681737:97681856:-@chr6:97694504:97694566:-.B…	(0,0):252,(0,1):6,(1,0):135,(1,1):81	0:211,1:11	chr6	-	9.76793e+15	9.76946e+15	MIR548H3;MMS22L
chr16:24578464:24578826:+@chr16:24579113:24579214:+@chr16:24580066:24581820:+	0.4	0.34	0.5	'chr16:24578464:24578826:+@chr16:24579113:24579214:+@chr16:24580066:24581820:+.A.up_chr16:24578464:24578826:+@chr16:24579113:24579214:+@chr16:24580066:24581820:+.A.se_chr16:24578464:24578826:+@chr16:24579113:24579214:+@chr16:24580066:24581820:+.A.dn','chr16:24578464:24578826:+@chr16:24579113:24579214:+@chr16:24580066:24581820:+.B.up_chr16:24578464:24578826:+@chr16:24579113:24579214:+@chr16:245800…	(0,0):285,(0,1):32,(1,0):105,(1,1):4187	0:1590,1:2734	chr16	+	2.45785e+15	2.45818e+15	RBBP6
chr17:76117094:76117245:-@chr17:76117637:76117792:-@chr17:76118686:76118830:-	0.78	0.73	0.82	'chr17:76117094:76117245:-@chr17:76117637:76117792:-@chr17:76118686:76118830:-.A.dn_chr17:76117094:76117245:-@chr17:76117637:76117792:-@chr17:76118686:76118830:-.A.se_chr17:76117094:76117245:-@chr17:76117637:76117792:-@chr17:76118686:76118830:-.A.up','chr17:76117094:76117245:-@chr17:76117637:76117792:-@chr17:76118686:76118830:-.B.dn_chr17:76117094:76117245:-@chr17:76117637:76117792:-@chr17:761186…	(0,0):2692,(0,1):21,(1,0):1220,(1,1):2016	0:2806,1:451	chr17	-	7.61171e+15	7.61188e+15	TMC6
chr19:54687404:54687563:-@chr19:54691043:54691169:-@chr19:54692071:54692200:-	0.89	0.88	0.91	'chr19:54687404:54687563:-@chr19:54691043:54691169:-@chr19:54692071:54692200:-.A.dn_chr19:54687404:54687563:-@chr19:54691043:54691169:-@chr19:54692071:54692200:-.A.se_chr19:54687404:54687563:-@chr19:54691043:54691169:-@chr19:54692071:54692200:-.A.up','chr19:54687404:54687563:-@chr19:54691043:54691169:-@chr19:54692071:54692200:-.B.dn_chr19:54687404:54687563:-@chr19:54691043:54691169:-@chr19:546920…	(0,0):2027,(0,1):150,(1,0):3003,(1,1):1923	0:4724,1:352	chr19	-	5.46874e+15	5.46922e+15	MBOAT7
chr16:29572836:29572972:-@chr16:29576672:29576827:-@chr16:29577407:29577570:-	0.77	0.7	0.84	'chr16:29572836:29572972:-@chr16:29576672:29576827:-@chr16:29577407:29577570:-.A.dn_chr16:29572836:29572972:-@chr16:29576672:29576827:-@chr16:29577407:29577570:-.A.se_chr16:29572836:29572972:-@chr16:29576672:29576827:-@chr16:29577407:29577570:-.A.up','chr16:29572836:29572972:-@chr16:29576672:29576827:-@chr16:29577407:29577570:-.B.dn_chr16:29572836:29572972:-@chr16:29576672:29576827:-@chr16:295774…	(0,0):201,(0,1):16,(1,0):254,(1,1):306	0:505,1:71	chr16	-	2.95728e+15	2.95776e+15	LOC440354
chr8:124142438:124142573:+@chr8:124146354:124146446:+@chr8:124153001:124153141:+	0.77	0.66	0.91	'chr8:124142438:124142573:+@chr8:124146354:124146446:+@chr8:124153001:124153141:+.A.up_chr8:124142438:124142573:+@chr8:124146354:124146446:+@chr8:124153001:124153141:+.A.se_chr8:124142438:124142573:+@chr8:124146354:124146446:+@chr8:124153001:124153141:+.A.dn','chr8:124142438:124142573:+@chr8:124146354:124146446:+@chr8:124153001:124153141:+.B.up_chr8:124142438:124142573:+@chr8:124146354:124146446:…	(0,0):221,(0,1):10,(1,0):107,(1,1):153	0:222,1:48	chr8	+	1.24142e+17	1.24153e+17	WDR67
chr15:65916293:65918308:+@chr15:65930466:65930519:+@chr15:65931933:65932041:+	0.38	0.26	0.48	'chr15:65916293:65918308:+@chr15:65930466:65930519:+@chr15:65931933:65932041:+.A.up_chr15:65916293:65918308:+@chr15:65930466:65930519:+@chr15:65931933:65932041:+.A.se_chr15:65916293:65918308:+@chr15:65930466:65930519:+@chr15:65931933:65932041:+.A.dn','chr15:65916293:65918308:+@chr15:65930466:65930519:+@chr15:65931933:65932041:+.B.up_chr15:65916293:65918308:+@chr15:65930466:65930519:+@chr15:659319…	(0,0):193,(0,1):52,(1,0):44,(1,1):1141	0:512,1:725	chr15	+	6.59163e+15	6.5932e+15	SLC24A1
chr14:74763036:74763152:-@chr14:74764633:74764772:-@chr14:74766251:74766378:-	0.86	0.77	0.95	'chr14:74763036:74763152:-@chr14:74764633:74764772:-@chr14:74766251:74766378:-.A.dn_chr14:74763036:74763152:-@chr14:74764633:74764772:-@chr14:74766251:74766378:-.A.se_chr14:74763036:74763152:-@chr14:74764633:74764772:-@chr14:74766251:74766378:-.A.up','chr14:74763036:74763152:-@chr14:74764633:74764772:-@chr14:74766251:74766378:-.B.dn_chr14:74763036:74763152:-@chr14:74764633:74764772:-@chr14:747662…	(0,0):396,(0,1):5,(1,0):131,(1,1):87	0:213,1:10	chr14	-	7.4763e+15	7.47664e+15	ABCD4
chr5:118573017:118573109:+@chr5:118574684:118574775:+@chr5:118576114:118576166:+	0.93	0.88	0.97	'chr5:118573017:118573109:+@chr5:118574684:118574775:+@chr5:118576114:118576166:+.A.up_chr5:118573017:118573109:+@chr5:118574684:118574775:+@chr5:118576114:118576166:+.A.se_chr5:118573017:118573109:+@chr5:118574684:118574775:+@chr5:118576114:118576166:+.A.dn','chr5:118573017:118573109:+@chr5:118574684:118574775:+@chr5:118576114:118576166:+.B.up_chr5:118573017:118573109:+@chr5:118574684:118574775:…	(0,0):161,(0,1):6,(1,0):253,(1,1):24	0:275,1:8	chr5	+	1.18573e+17	1.18576e+17	DMXL1
chr19:45923582:45923685:-@chr19:45924436:45924651:-@chr19:45926528:45926639:-	0.99	0.98	1	'chr19:45923582:45923685:-@chr19:45924436:45924651:-@chr19:45926528:45926639:-.A.dn_chr19:45923582:45923685:-@chr19:45924436:45924651:-@chr19:45926528:45926639:-.A.se_chr19:45923582:45923685:-@chr19:45924436:45924651:-@chr19:45926528:45926639:-.A.up','chr19:45923582:45923685:-@chr19:45924436:45924651:-@chr19:45926528:45926639:-.B.dn_chr19:45923582:45923685:-@chr19:45924436:45924651:-@chr19:459265…	(0,0):2510,(0,1):7,(1,0):2876,(1,1):575	0:3447,1:11	chr19	-	4.59236e+15	4.59266e+15	ERCC1
chr3:183519243:183519316:+@chr3:183521044:183521123:+@chr3:183521775:183521976:+	0.92	0.84	0.98	'chr3:183519243:183519316:+@chr3:183521044:183521123:+@chr3:183521775:183521976:+.A.up_chr3:183519243:183519316:+@chr3:183521044:183521123:+@chr3:183521775:183521976:+.A.se_chr3:183519243:183519316:+@chr3:183521044:183521123:+@chr3:183521775:183521976:+.A.dn','chr3:183519243:183519316:+@chr3:183521044:183521123:+@chr3:183521775:183521976:+.B.up_chr3:183519243:183519316:+@chr3:183521044:183521123:…	(0,0):289,(0,1):5,(1,0):154,(1,1):156	0:294,1:21	chr3	+	1.83519e+17	1.83522e+17	YEATS2
chr14:21840033:21840203:-@chr14:21840628:21840876:-@chr14:21841497:21841589:-	0.03	0.02	0.03	'chr14:21840033:21840203:-@chr14:21840628:21840876:-@chr14:21841497:21841589:-.A.dn_chr14:21840033:21840203:-@chr14:21840628:21840876:-@chr14:21841497:21841589:-.A.se_chr14:21840033:21840203:-@chr14:21840628:21840876:-@chr14:21841497:21841589:-.A.up','chr14:21840033:21840203:-@chr14:21840628:21840876:-@chr14:21841497:21841589:-.B.dn_chr14:21840033:21840203:-@chr14:21840628:21840876:-@chr14:218414…	(0,0):1107,(0,1):209,(1,0):53,(1,1):1245	0:81,1:1426	chr14	-	2.184e+15	2.18416e+15	SUPT16H
chr15:42032255:42032401:+@chr15:42034744:42035370:+@chr15:42040835:42041125:+	0.63	0.55	0.7	'chr15:42032255:42032401:+@chr15:42034744:42035370:+@chr15:42040835:42041125:+.A.up_chr15:42032255:42032401:+@chr15:42034744:42035370:+@chr15:42040835:42041125:+.A.se_chr15:42032255:42032401:+@chr15:42034744:42035370:+@chr15:42040835:42041125:+.A.dn','chr15:42032255:42032401:+@chr15:42034744:42035370:+@chr15:42040835:42041125:+.B.up_chr15:42032255:42032401:+@chr15:42034744:42035370:+@chr15:420408…	(0,0):362,(0,1):21,(1,0):413,(1,1):287	0:611,1:110	chr15	+	4.20323e+15	4.20411e+15	MGA
chrX:69713226:69713325:+@chrX:69717030:69717071:+@chrX:69718370:69718420:+	0.86	0.78	0.92	'chrX:69713226:69713325:+@chrX:69717030:69717071:+@chrX:69718370:69718420:+.A.up_chrX:69713226:69713325:+@chrX:69717030:69717071:+@chrX:69718370:69718420:+.A.se_chrX:69713226:69713325:+@chrX:69717030:69717071:+@chrX:69718370:69718420:+.A.dn','chrX:69713226:69713325:+@chrX:69717030:69717071:+@chrX:69718370:69718420:+.B.up_chrX:69713226:69713325:+@chrX:69717030:69717071:+@chrX:69718370:69718420:+.B…	(0,0):118,(0,1):6,(1,0):72,(1,1):19	0:89,1:8	chrX	+	6.97132e+15	6.97184e+15	DLG3
chr17:48540756:48540913:+@chr17:48541179:48541270:+@chr17:48541579:48541655:+	0.89	0.81	0.94	'chr17:48540756:48540913:+@chr17:48541179:48541270:+@chr17:48541579:48541655:+.A.up_chr17:48540756:48540913:+@chr17:48541179:48541270:+@chr17:48541579:48541655:+.A.se_chr17:48540756:48540913:+@chr17:48541179:48541270:+@chr17:48541579:48541655:+.A.dn','chr17:48540756:48540913:+@chr17:48541179:48541270:+@chr17:48541579:48541655:+.B.up_chr17:48540756:48540913:+@chr17:48541179:48541270:+@chr17:485415…	(0,0):86,(0,1):6,(1,0):94,(1,1):24	0:117,1:7	chr17	+	4.85408e+15	4.85417e+15	ACSF2
chr5:93300163:93300228:-@chr5:93386436:93386536:-@chr5:93388831:93388932:-	0.78	0.65	0.91	'chr5:93300163:93300228:-@chr5:93386436:93386536:-@chr5:93388831:93388932:-.A.dn_chr5:93300163:93300228:-@chr5:93386436:93386536:-@chr5:93388831:93388932:-.A.se_chr5:93300163:93300228:-@chr5:93386436:93386536:-@chr5:93388831:93388932:-.A.up','chr5:93300163:93300228:-@chr5:93386436:93386536:-@chr5:93388831:93388932:-.B.dn_chr5:93300163:93300228:-@chr5:93386436:93386536:-@chr5:93388831:93388932:-.B…	(0,0):204,(0,1):5,(1,0):41,(1,1):7	0:48,1:5	chr5	-	9.33002e+15	9.33889e+15	FAM172A
chr1:16559005:16559141:-@chr1:16559388:16559512:-@chr1:16560107:16560259:-	0.39	0.34	0.45	'chr1:16559005:16559141:-@chr1:16559388:16559512:-@chr1:16560107:16560259:-.A.dn_chr1:16559005:16559141:-@chr1:16559388:16559512:-@chr1:16560107:16560259:-.A.se_chr1:16559005:16559141:-@chr1:16559388:16559512:-@chr1:16560107:16560259:-.A.up','chr1:16559005:16559141:-@chr1:16559388:16559512:-@chr1:16560107:16560259:-.B.dn_chr1:16559005:16559141:-@chr1:16559388:16559512:-@chr1:16560107:16560259:-.B…	(0,0):123,(0,1):104,(1,0):148,(1,1):173	0:230,1:195	chr1	-	1.6559e+15	1.65603e+15	RSG1
chr2:128467267:128467430:-@chr2:128471157:128471595:-@chr2:128474729:128474837:-	0.92	0.87	0.96	'chr2:128467267:128467430:-@chr2:128471157:128471595:-@chr2:128474729:128474837:-.A.dn_chr2:128467267:128467430:-@chr2:128471157:128471595:-@chr2:128474729:128474837:-.A.se_chr2:128467267:128467430:-@chr2:128471157:128471595:-@chr2:128474729:128474837:-.A.up','chr2:128467267:128467430:-@chr2:128471157:128471595:-@chr2:128474729:128474837:-.B.dn_chr2:128467267:128467430:-@chr2:128471157:128471595:…	(0,0):873,(0,1):9,(1,0):962,(1,1):310	0:1235,1:46	chr2	-	1.28467e+17	1.28475e+17	WDR33
chr11:74632259:74632392:-@chr11:74638436:74638533:-@chr11:74641345:74641417:-	0.54	0.42	0.65	'chr11:74632259:74632392:-@chr11:74638436:74638533:-@chr11:74641345:74641417:-.A.dn_chr11:74632259:74632392:-@chr11:74638436:74638533:-@chr11:74641345:74641417:-.A.se_chr11:74632259:74632392:-@chr11:74638436:74638533:-@chr11:74641345:74641417:-.A.up','chr11:74632259:74632392:-@chr11:74638436:74638533:-@chr11:74641345:74641417:-.B.dn_chr11:74632259:74632392:-@chr11:74638436:74638533:-@chr11:746413…	(0,0):235,(0,1):18,(1,0):55,(1,1):45	0:82,1:36	chr11	-	7.46323e+15	7.46414e+15	XRRA1
chr3:47545820:47545938:-@chr3:47551674:47551744:-@chr3:47552638:47552716:-	0.95	0.92	0.97	'chr3:47545820:47545938:-@chr3:47551674:47551744:-@chr3:47552638:47552716:-.A.dn_chr3:47545820:47545938:-@chr3:47551674:47551744:-@chr3:47552638:47552716:-.A.se_chr3:47545820:47545938:-@chr3:47551674:47551744:-@chr3:47552638:47552716:-.A.up','chr3:47545820:47545938:-@chr3:47551674:47551744:-@chr3:47552638:47552716:-.B.dn_chr3:47545820:47545938:-@chr3:47551674:47551744:-@chr3:47552638:47552716:-.B…	(0,0):1071,(0,1):11,(1,0):583,(1,1):369	0:941,1:22	chr3	-	4.75458e+15	4.75527e+15	C3orf75
chr15:49509387:49509510:+@chr15:49517402:49517546:+@chr15:49528048:49528138:+	0.03	0.02	0.03	'chr15:49509387:49509510:+@chr15:49517402:49517546:+@chr15:49528048:49528138:+.A.up_chr15:49509387:49509510:+@chr15:49517402:49517546:+@chr15:49528048:49528138:+.A.se_chr15:49509387:49509510:+@chr15:49517402:49517546:+@chr15:49528048:49528138:+.A.dn','chr15:49509387:49509510:+@chr15:49517402:49517546:+@chr15:49528048:49528138:+.B.up_chr15:49509387:49509510:+@chr15:49517402:49517546:+@chr15:495280…	(0,0):707,(0,1):340,(1,0):26,(1,1):377	0:31,1:712	chr15	+	4.95094e+15	4.95281e+15	GALK2
chr1:234534128:234534299:-@chr1:234536599:234536694:-@chr1:234536927:234537008:-	0.19	0.14	0.25	'chr1:234534128:234534299:-@chr1:234536599:234536694:-@chr1:234536927:234537008:-.A.dn_chr1:234534128:234534299:-@chr1:234536599:234536694:-@chr1:234536927:234537008:-.A.se_chr1:234534128:234534299:-@chr1:234536599:234536694:-@chr1:234536927:234537008:-.A.up','chr1:234534128:234534299:-@chr1:234536599:234536694:-@chr1:234536927:234537008:-.B.dn_chr1:234534128:234534299:-@chr1:234536599:234536694:…	(0,0):363,(0,1):100,(1,0):51,(1,1):163	0:84,1:230	chr1	-	2.34534e+17	2.34537e+17	TARBP1
chr5:176662822:176662946:+@chr5:176665238:176665508:+@chr5:176666757:176666866:+	0.93	0.88	0.96	'chr5:176662822:176662946:+@chr5:176665238:176665508:+@chr5:176666757:176666866:+.A.up_chr5:176662822:176662946:+@chr5:176665238:176665508:+@chr5:176666757:176666866:+.A.se_chr5:176662822:176662946:+@chr5:176665238:176665508:+@chr5:176666757:176666866:+.A.dn','chr5:176662822:176662946:+@chr5:176665238:176665508:+@chr5:176666757:176666866:+.B.up_chr5:176662822:176662946:+@chr5:176665238:176665508:…	(0,0):261,(0,1):8,(1,0):473,(1,1):93	0:559,1:15	chr5	+	1.76663e+17	1.76667e+17	NSD1
chr2:39983029:39983100:-@chr2:39984388:39984508:-@chr2:39988471:39988558:-	0.29	0.24	0.35	'chr2:39983029:39983100:-@chr2:39984388:39984508:-@chr2:39988471:39988558:-.A.dn_chr2:39983029:39983100:-@chr2:39984388:39984508:-@chr2:39988471:39988558:-.A.se_chr2:39983029:39983100:-@chr2:39984388:39984508:-@chr2:39988471:39988558:-.A.up','chr2:39983029:39983100:-@chr2:39984388:39984508:-@chr2:39988471:39988558:-.B.dn_chr2:39983029:39983100:-@chr2:39984388:39984508:-@chr2:39988471:39988558:-.B…	(0,0):464,(0,1):97,(1,0):104,(1,1):15	0:111,1:105	chr2	-	3.9983e+15	3.99886e+15	THUMPD2
chr12:57894104:57894305:+@chr12:57898008:57898082:+@chr12:57905481:57905651:+	1	1	1	'chr12:57894104:57894305:+@chr12:57898008:57898082:+@chr12:57905481:57905651:+.A.up_chr12:57894104:57894305:+@chr12:57898008:57898082:+@chr12:57905481:57905651:+.A.se_chr12:57894104:57894305:+@chr12:57898008:57898082:+@chr12:57905481:57905651:+.A.dn','chr12:57894104:57894305:+@chr12:57898008:57898082:+@chr12:57905481:57905651:+.B.up_chr12:57894104:57894305:+@chr12:57898008:57898082:+@chr12:579054…	(0,0):4827,(0,1):5,(1,0):9215,(1,1):10624	0:19824,1:20	chr12	+	5.78941e+15	5.79057e+15	MARS
chr2:170393741:170393850:-@chr2:170394523:170394651:-@chr2:170396561:170396689:-	0.79	0.74	0.84	'chr2:170393741:170393850:-@chr2:170394523:170394651:-@chr2:170396561:170396689:-.A.dn_chr2:170393741:170393850:-@chr2:170394523:170394651:-@chr2:170396561:170396689:-.A.se_chr2:170393741:170393850:-@chr2:170394523:170394651:-@chr2:170396561:170396689:-.A.up','chr2:170393741:170393850:-@chr2:170394523:170394651:-@chr2:170396561:170396689:-.B.dn_chr2:170393741:170393850:-@chr2:170394523:170394651:…	(0,0):599,(0,1):52,(1,0):569,(1,1):373	0:859,1:135	chr2	-	1.70394e+17	1.70397e+17	FASTKD1
chr19:44244259:44244370:-@chr19:44248924:44249036:-@chr19:44251594:44251691:-	0.96	0.94	0.97	'chr19:44244259:44244370:-@chr19:44248924:44249036:-@chr19:44251594:44251691:-.A.dn_chr19:44244259:44244370:-@chr19:44248924:44249036:-@chr19:44251594:44251691:-.A.se_chr19:44244259:44244370:-@chr19:44248924:44249036:-@chr19:44251594:44251691:-.A.up','chr19:44244259:44244370:-@chr19:44248924:44249036:-@chr19:44251594:44251691:-.B.dn_chr19:44244259:44244370:-@chr19:44248924:44249036:-@chr19:442515…	(0,0):805,(0,1):14,(1,0):815,(1,1):157	0:966,1:20	chr19	-	4.42443e+15	4.42517e+15	SMG9
chr11:68514676:68514834:-@chr11:68517147:68517210:-@chr11:68517658:68518167:-	0.06	0.04	0.09	'chr11:68514676:68514834:-@chr11:68517147:68517210:-@chr11:68517658:68518167:-.A.dn_chr11:68514676:68514834:-@chr11:68517147:68517210:-@chr11:68517658:68518167:-.A.se_chr11:68514676:68514834:-@chr11:68517147:68517210:-@chr11:68517658:68518167:-.A.up','chr11:68514676:68514834:-@chr11:68517147:68517210:-@chr11:68517658:68518167:-.B.dn_chr11:68514676:68514834:-@chr11:68517147:68517210:-@chr11:685176…	(0,0):303,(0,1):169,(1,0):23,(1,1):1595	0:132,1:1655	chr11	-	6.85147e+15	6.85182e+15	MTL5
chr8:145318595:145318664:-@chr8:145318734:145318814:-@chr8:145318884:145319045:-	0.97	0.94	0.99	'chr8:145318595:145318664:-@chr8:145318734:145318814:-@chr8:145318884:145319045:-.A.dn_chr8:145318595:145318664:-@chr8:145318734:145318814:-@chr8:145318884:145319045:-.A.se_chr8:145318595:145318664:-@chr8:145318734:145318814:-@chr8:145318884:145319045:-.A.up','chr8:145318595:145318664:-@chr8:145318734:145318814:-@chr8:145318884:145319045:-.B.dn_chr8:145318595:145318664:-@chr8:145318734:145318814:…	(0,0):1572,(0,1):5,(1,0):856,(1,1):1286	0:2088,1:59	chr8	-	1.45319e+17	1.45319e+17	NA
chrX:48676448:48676516:+@chrX:48676627:48676819:+@chrX:48678513:48678662:+	0.94	0.91	0.97	'chrX:48676448:48676516:+@chrX:48676627:48676819:+@chrX:48678513:48678662:+.A.up_chrX:48676448:48676516:+@chrX:48676627:48676819:+@chrX:48678513:48678662:+.A.se_chrX:48676448:48676516:+@chrX:48676627:48676819:+@chrX:48678513:48678662:+.A.dn','chrX:48676448:48676516:+@chrX:48676627:48676819:+@chrX:48678513:48678662:+.B.up_chrX:48676448:48676516:+@chrX:48676627:48676819:+@chrX:48678513:48678662:+.B…	(0,0):1366,(0,1):13,(1,0):1102,(1,1):448	0:1533,1:30	chrX	+	4.86764e+15	4.86787e+15	HDAC6
chr22:32017635:32017871:-@chr22:32019670:32019835:-@chr22:32021749:32022002:-	0.88	0.83	0.94	'chr22:32017635:32017871:-@chr22:32019670:32019835:-@chr22:32021749:32022002:-.A.dn_chr22:32017635:32017871:-@chr22:32019670:32019835:-@chr22:32021749:32022002:-.A.se_chr22:32017635:32017871:-@chr22:32019670:32019835:-@chr22:32021749:32022002:-.A.up','chr22:32017635:32017871:-@chr22:32019670:32019835:-@chr22:32021749:32022002:-.B.dn_chr22:32017635:32017871:-@chr22:32019670:32019835:-@chr22:320217…	(0,0):918,(0,1):10,(1,0):382,(1,1):786	0:1060,1:118	chr22	-	3.20176e+15	3.2022e+15	PISD
chr16:15011397:15011468:+@chr16:15011590:15011661:+@chr16:15011930:15012096:+	0.67	0.61	0.73	'chr16:15011397:15011468:+@chr16:15011590:15011661:+@chr16:15011930:15012096:+.A.up_chr16:15011397:15011468:+@chr16:15011590:15011661:+@chr16:15011930:15012096:+.A.se_chr16:15011397:15011468:+@chr16:15011590:15011661:+@chr16:15011930:15012096:+.A.dn','chr16:15011397:15011468:+@chr16:15011590:15011661:+@chr16:15011930:15012096:+.B.up_chr16:15011397:15011468:+@chr16:15011590:15011661:+@chr16:150119…	(0,0):2040,(0,1):63,(1,0):386,(1,1):714	0:883,1:280	chr16	+	1.50114e+15	1.50121e+15	NA
chr22:41537052:41537226:+@chr22:41542743:41542820:+@chr22:41543841:41543950:+	0.93	0.88	0.96	'chr22:41537052:41537226:+@chr22:41542743:41542820:+@chr22:41543841:41543950:+.A.up_chr22:41537052:41537226:+@chr22:41542743:41542820:+@chr22:41543841:41543950:+.A.se_chr22:41537052:41537226:+@chr22:41542743:41542820:+@chr22:41543841:41543950:+.A.dn','chr22:41537052:41537226:+@chr22:41542743:41542820:+@chr22:41543841:41543950:+.B.up_chr22:41537052:41537226:+@chr22:41542743:41542820:+@chr22:415438…	(0,0):170,(0,1):7,(1,0):244,(1,1):238	0:475,1:14	chr22	+	4.15371e+15	4.1544e+15	EP300
chr2:24245692:24245772:+@chr2:24246000:24246109:+@chr2:24246453:24246596:+	0.8	0.68	0.89	'chr2:24245692:24245772:+@chr2:24246000:24246109:+@chr2:24246453:24246596:+.A.up_chr2:24245692:24245772:+@chr2:24246000:24246109:+@chr2:24246453:24246596:+.A.se_chr2:24245692:24245772:+@chr2:24246000:24246109:+@chr2:24246453:24246596:+.A.dn','chr2:24245692:24245772:+@chr2:24246000:24246109:+@chr2:24246453:24246596:+.B.up_chr2:24245692:24245772:+@chr2:24246000:24246109:+@chr2:24246453:24246596:+.B…	(0,0):306,(0,1):5,(1,0):88,(1,1):89	0:165,1:17	chr2	+	2.42457e+15	2.42466e+15	MFSD2B
chr1:110582017:110582137:+@chr1:110583257:110583325:+@chr1:110584158:110584264:+	0.93	0.88	0.96	'chr1:110582017:110582137:+@chr1:110583257:110583325:+@chr1:110584158:110584264:+.A.up_chr1:110582017:110582137:+@chr1:110583257:110583325:+@chr1:110584158:110584264:+.A.se_chr1:110582017:110582137:+@chr1:110583257:110583325:+@chr1:110584158:110584264:+.A.dn','chr1:110582017:110582137:+@chr1:110583257:110583325:+@chr1:110584158:110584264:+.B.up_chr1:110582017:110582137:+@chr1:110583257:110583325:…	(0,0):416,(0,1):11,(1,0):308,(1,1):220	0:506,1:33	chr1	+	1.10582e+17	1.10584e+17	FAM40A
chr17:1564565:1564700:-@chr17:1564905:1565084:-@chr17:1565200:1565447:-	0.98	0.97	0.99	'chr17:1564565:1564700:-@chr17:1564905:1565084:-@chr17:1565200:1565447:-.A.dn_chr17:1564565:1564700:-@chr17:1564905:1565084:-@chr17:1565200:1565447:-.A.se_chr17:1564565:1564700:-@chr17:1564905:1565084:-@chr17:1565200:1565447:-.A.up','chr17:1564565:1564700:-@chr17:1564905:1565084:-@chr17:1565200:1565447:-.B.dn_chr17:1564565:1564700:-@chr17:1564905:1565084:-@chr17:1565200:1565447:-.B.up'	(0,0):2192,(0,1):15,(1,0):3014,(1,1):2777	0:5741,1:65	chr17	-	15645651564565	15654471565447	PRPF8
chrX:18966862:18966944:-@chrX:18969222:18969390:-@chrX:18970612:18970659:-	0.79	0.68	0.89	'chrX:18966862:18966944:-@chrX:18969222:18969390:-@chrX:18970612:18970659:-.A.dn_chrX:18966862:18966944:-@chrX:18969222:18969390:-@chrX:18970612:18970659:-.A.se_chrX:18966862:18966944:-@chrX:18969222:18969390:-@chrX:18970612:18970659:-.A.up','chrX:18966862:18966944:-@chrX:18969222:18969390:-@chrX:18970612:18970659:-.B.dn_chrX:18966862:18966944:-@chrX:18969222:18969390:-@chrX:18970612:18970659:-.B…	(0,0):246,(0,1):14,(1,0):253,(1,1):14	0:264,1:17	chrX	-	1.89669e+15	1.89707e+15	PHKA2
chr19:11226770:11226888:+@chr19:11227535:11227674:+@chr19:11230768:11230909:+	0.98	0.97	0.99	'chr19:11226770:11226888:+@chr19:11227535:11227674:+@chr19:11230768:11230909:+.A.up_chr19:11226770:11226888:+@chr19:11227535:11227674:+@chr19:11230768:11230909:+.A.se_chr19:11226770:11226888:+@chr19:11227535:11227674:+@chr19:11230768:11230909:+.A.dn','chr19:11226770:11226888:+@chr19:11227535:11227674:+@chr19:11230768:11230909:+.B.up_chr19:11226770:11226888:+@chr19:11227535:11227674:+@chr19:112307…	(0,0):1247,(0,1):12,(1,0):1756,(1,1):620	0:2368,1:20	chr19	+	1.12268e+15	1.12309e+15	LDLR
chr18:43572072:43572168:-@chr18:43573571:43573669:-@chr18:43577715:43577794:-	0.95	0.91	0.98	'chr18:43572072:43572168:-@chr18:43573571:43573669:-@chr18:43577715:43577794:-.A.dn_chr18:43572072:43572168:-@chr18:43573571:43573669:-@chr18:43577715:43577794:-.A.se_chr18:43572072:43572168:-@chr18:43573571:43573669:-@chr18:43577715:43577794:-.A.up','chr18:43572072:43572168:-@chr18:43573571:43573669:-@chr18:43577715:43577794:-.B.dn_chr18:43572072:43572168:-@chr18:43573571:43573669:-@chr18:435777…	(0,0):389,(0,1):12,(1,0):468,(1,1):41	0:508,1:13	chr18	-	4.35721e+15	4.35778e+15	PSTPIP2
chr17:80040199:80040290:-@chr17:80040403:80040554:-@chr17:80040790:80040991:-	0.99	0.99	1	'chr17:80040199:80040290:-@chr17:80040403:80040554:-@chr17:80040790:80040991:-.A.dn_chr17:80040199:80040290:-@chr17:80040403:80040554:-@chr17:80040790:80040991:-.A.se_chr17:80040199:80040290:-@chr17:80040403:80040554:-@chr17:80040790:80040991:-.A.up','chr17:80040199:80040290:-@chr17:80040403:80040554:-@chr17:80040790:80040991:-.B.dn_chr17:80040199:80040290:-@chr17:80040403:80040554:-@chr17:800407…	(0,0):7189,(0,1):9,(1,0):5715,(1,1):5904	0:11567,1:61	chr17	-	8.00402e+15	8.0041e+15	FASN
chr11:65307191:65307352:-@chr11:65307484:65307624:-@chr11:65307716:65307853:-	0.28	0.22	0.34	'chr11:65307191:65307352:-@chr11:65307484:65307624:-@chr11:65307716:65307853:-.A.dn_chr11:65307191:65307352:-@chr11:65307484:65307624:-@chr11:65307716:65307853:-.A.se_chr11:65307191:65307352:-@chr11:65307484:65307624:-@chr11:65307716:65307853:-.A.up','chr11:65307191:65307352:-@chr11:65307484:65307624:-@chr11:65307716:65307853:-.B.dn_chr11:65307191:65307352:-@chr11:65307484:65307624:-@chr11:653077…	(0,0):212,(0,1):60,(1,0):77,(1,1):220	0:133,1:224	chr11	-	6.53072e+15	6.53079e+15	LTBP3
chr8:91983294:91983369:-@chr8:91990807:91990880:-@chr8:91992591:91992689:-	0.93	0.89	0.96	'chr8:91983294:91983369:-@chr8:91990807:91990880:-@chr8:91992591:91992689:-.A.dn_chr8:91983294:91983369:-@chr8:91990807:91990880:-@chr8:91992591:91992689:-.A.se_chr8:91983294:91983369:-@chr8:91990807:91990880:-@chr8:91992591:91992689:-.A.up','chr8:91983294:91983369:-@chr8:91990807:91990880:-@chr8:91992591:91992689:-.B.dn_chr8:91983294:91983369:-@chr8:91990807:91990880:-@chr8:91992591:91992689:-.B…	(0,0):805,(0,1):19,(1,0):610,(1,1):232	0:827,1:34	chr8	-	9.19833e+15	9.19927e+15	LOC100127983
chr5:102522021:102522140:+@chr5:102523015:102523077:+@chr5:102526543:102526683:+	0.42	0.35	0.5	'chr5:102522021:102522140:+@chr5:102523015:102523077:+@chr5:102526543:102526683:+.A.up_chr5:102522021:102522140:+@chr5:102523015:102523077:+@chr5:102526543:102526683:+.A.se_chr5:102522021:102522140:+@chr5:102523015:102523077:+@chr5:102526543:102526683:+.A.dn','chr5:102522021:102522140:+@chr5:102523015:102523077:+@chr5:102526543:102526683:+.B.up_chr5:102522021:102522140:+@chr5:102523015:102523077:…	(0,0):1299,(0,1):55,(1,0):108,(1,1):382	0:269,1:276	chr5	+	1.02522e+17	1.02527e+17	PPIP5K2
chr14:64916163:64916340:+@chr14:64920472:64920579:+@chr14:64921441:64921593:+	0.79	0.72	0.86	'chr14:64916163:64916340:+@chr14:64920472:64920579:+@chr14:64921441:64921593:+.A.up_chr14:64916163:64916340:+@chr14:64920472:64920579:+@chr14:64921441:64921593:+.A.se_chr14:64916163:64916340:+@chr14:64920472:64920579:+@chr14:64921441:64921593:+.A.dn','chr14:64916163:64916340:+@chr14:64920472:64920579:+@chr14:64921441:64921593:+.B.up_chr14:64916163:64916340:+@chr14:64920472:64920579:+@chr14:649214…	(0,0):1475,(0,1):6,(1,0):590,(1,1):1663	0:1938,1:321	chr14	+	6.49162e+15	6.49216e+15	MTHFD1
chr8:141415676:141415797:-@chr8:141436714:141436740:-@chr8:141445211:141445339:-	0.53	0.43	0.62	'chr8:141415676:141415797:-@chr8:141436714:141436740:-@chr8:141445211:141445339:-.A.dn_chr8:141415676:141415797:-@chr8:141436714:141436740:-@chr8:141445211:141445339:-.A.se_chr8:141415676:141415797:-@chr8:141436714:141436740:-@chr8:141445211:141445339:-.A.up','chr8:141415676:141415797:-@chr8:141436714:141436740:-@chr8:141445211:141445339:-.B.dn_chr8:141415676:141415797:-@chr8:141436714:141436740:…	(0,0):204,(0,1):37,(1,0):59,(1,1):107	0:104,1:99	chr8	-	1.41416e+17	1.41445e+17	TRAPPC9
chr19:11145590:11145808:+@chr19:11150134:11150229:+@chr19:11151983:11152236:+	0.04	0.03	0.05	'chr19:11145590:11145808:+@chr19:11150134:11150229:+@chr19:11151983:11152236:+.A.up_chr19:11145590:11145808:+@chr19:11150134:11150229:+@chr19:11151983:11152236:+.A.se_chr19:11145590:11145808:+@chr19:11150134:11150229:+@chr19:11151983:11152236:+.A.dn','chr19:11145590:11145808:+@chr19:11150134:11150229:+@chr19:11151983:11152236:+.B.up_chr19:11145590:11145808:+@chr19:11150134:11150229:+@chr19:111519…	(0,0):3213,(0,1):843,(1,0):71,(1,1):3293	0:182,1:4025	chr19	+	1.11456e+15	1.11522e+15	SMARCA4
chr10:97893340:97893405:+@chr10:97911173:97911323:+@chr10:97915083:97915133:+	0.4	0.3	0.51	'chr10:97893340:97893405:+@chr10:97911173:97911323:+@chr10:97915083:97915133:+.A.up_chr10:97893340:97893405:+@chr10:97911173:97911323:+@chr10:97915083:97915133:+.A.se_chr10:97893340:97893405:+@chr10:97911173:97911323:+@chr10:97915083:97915133:+.A.dn','chr10:97893340:97893405:+@chr10:97911173:97911323:+@chr10:97915083:97915133:+.B.up_chr10:97893340:97893405:+@chr10:97911173:97911323:+@chr10:979150…	(0,0):713,(0,1):23,(1,0):65	0:65,1:23	chr10	+	9.78933e+15	9.79151e+15	ZNF518A
chr6:109690125:109690220:-@chr6:109691614:109691670:-@chr6:109697277:109697315:-	0.96	0.95	0.97	'chr6:109690125:109690220:-@chr6:109691614:109691670:-@chr6:109697277:109697315:-.A.dn_chr6:109690125:109690220:-@chr6:109691614:109691670:-@chr6:109697277:109697315:-.A.se_chr6:109690125:109690220:-@chr6:109691614:109691670:-@chr6:109697277:109697315:-.A.up','chr6:109690125:109690220:-@chr6:109691614:109691670:-@chr6:109697277:109697315:-.B.dn_chr6:109690125:109690220:-@chr6:109691614:109691670:…	(0,0):8492,(0,1):54,(1,0):2908,(1,1):624	0:3509,1:77	chr6	-	1.0969e+17	1.09697e+17	CD164
chr6:39880636:39880748:-@chr6:39881061:39881172:-@chr6:39881518:39881579:-	0.97	0.95	0.98	'chr6:39880636:39880748:-@chr6:39881061:39881172:-@chr6:39881518:39881579:-.A.dn_chr6:39880636:39880748:-@chr6:39881061:39881172:-@chr6:39881518:39881579:-.A.se_chr6:39880636:39880748:-@chr6:39881061:39881172:-@chr6:39881518:39881579:-.A.up','chr6:39880636:39880748:-@chr6:39881061:39881172:-@chr6:39881518:39881579:-.B.dn_chr6:39880636:39880748:-@chr6:39881061:39881172:-@chr6:39881518:39881579:-.B…	(0,0):236,(0,1):8,(1,0):624,(1,1):83	0:703,1:12	chr6	-	3.98806e+15	3.98816e+15	MOCS1
chr19:46124465:46124590:-@chr19:46124741:46124895:-@chr19:46127977:46128076:-	0.89	0.85	0.92	'chr19:46124465:46124590:-@chr19:46124741:46124895:-@chr19:46127977:46128076:-.A.dn_chr19:46124465:46124590:-@chr19:46124741:46124895:-@chr19:46127977:46128076:-.A.se_chr19:46124465:46124590:-@chr19:46124741:46124895:-@chr19:46127977:46128076:-.A.up','chr19:46124465:46124590:-@chr19:46124741:46124895:-@chr19:46127977:46128076:-.B.dn_chr19:46124465:46124590:-@chr19:46124741:46124895:-@chr19:461279…	(0,0):1043,(0,1):32,(1,0):825,(1,1):354	0:1132,1:79	chr19	-	4.61245e+15	4.61281e+15	EML2
chr1:145682023:145682094:+@chr1:145683575:145683647:+@chr1:145684585:145684678:+	0.98	0.96	0.99	'chr1:145682023:145682094:+@chr1:145683575:145683647:+@chr1:145684585:145684678:+.A.up_chr1:145682023:145682094:+@chr1:145683575:145683647:+@chr1:145684585:145684678:+.A.se_chr1:145682023:145682094:+@chr1:145683575:145683647:+@chr1:145684585:145684678:+.A.dn','chr1:145682023:145682094:+@chr1:145683575:145683647:+@chr1:145684585:145684678:+.B.up_chr1:145682023:145682094:+@chr1:145683575:145683647:…	(0,0):480,(0,1):5,(1,0):532,(1,1):30	0:562,1:5	chr1	+	1.45682e+17	1.45685e+17	RNF115
chr17:4795444:4795529:+@chr17:4795697:4795807:+@chr17:4795951:4796063:+	0.84	0.76	0.9	'chr17:4795444:4795529:+@chr17:4795697:4795807:+@chr17:4795951:4796063:+.A.up_chr17:4795444:4795529:+@chr17:4795697:4795807:+@chr17:4795951:4796063:+.A.se_chr17:4795444:4795529:+@chr17:4795697:4795807:+@chr17:4795951:4796063:+.A.dn','chr17:4795444:4795529:+@chr17:4795697:4795807:+@chr17:4795951:4796063:+.B.up_chr17:4795444:4795529:+@chr17:4795697:4795807:+@chr17:4795951:4796063:+.B.dn'	(0,0):370,(0,1):14,(1,0):194,(1,1):74	0:249,1:33	chr17	+	47954444795444	47960634796063	MINK1
chr3:183558358:183558428:-@chr3:183560086:183560235:-@chr3:183562019:183562114:-	0.61	0.57	0.66	'chr3:183558358:183558428:-@chr3:183560086:183560235:-@chr3:183562019:183562114:-.A.dn_chr3:183558358:183558428:-@chr3:183560086:183560235:-@chr3:183562019:183562114:-.A.se_chr3:183558358:183558428:-@chr3:183560086:183560235:-@chr3:183562019:183562114:-.A.up','chr3:183558358:183558428:-@chr3:183560086:183560235:-@chr3:183562019:183562114:-.B.dn_chr3:183558358:183558428:-@chr3:183560086:183560235:…	(0,0):813,(0,1):89,(1,0):600,(1,1):239	0:766,1:162	chr3	-	1.83558e+17	1.83562e+17	PARL
chr16:19721831:19721908:-@chr16:19722694:19722762:-@chr16:19725440:19726359:-	0.32	0.24	0.39	'chr16:19721831:19721908:-@chr16:19722694:19722762:-@chr16:19725440:19726359:-.A.dn_chr16:19721831:19721908:-@chr16:19722694:19722762:-@chr16:19725440:19726359:-.A.se_chr16:19721831:19721908:-@chr16:19722694:19722762:-@chr16:19725440:19726359:-.A.up','chr16:19721831:19721908:-@chr16:19722694:19722762:-@chr16:19725440:19726359:-.B.dn_chr16:19721831:19721908:-@chr16:19722694:19722762:-@chr16:197254…	(0,0):547,(0,1):12,(1,0):51,(1,1):1864	0:838,1:1089	chr16	-	1.97218e+15	1.97264e+15	C16orf88
chr12:132416722:132416857:+@chr12:132423718:132423820:+@chr12:132425837:132426528:+	0.8	0.74	0.85	'chr12:132416722:132416857:+@chr12:132423718:132423820:+@chr12:132425837:132426528:+.A.up_chr12:132416722:132416857:+@chr12:132423718:132423820:+@chr12:132425837:132426528:+.A.se_chr12:132416722:132416857:+@chr12:132423718:132423820:+@chr12:132425837:132426528:+.A.dn','chr12:132416722:132416857:+@chr12:132423718:132423820:+@chr12:132425837:132426528:+.B.up_chr12:132416722:132416857:+@chr12:132423…	(0,0):1673,(0,1):14,(1,0):470,(1,1):3705	0:3614,1:575	chr12	+	1.32417e+17	1.32427e+17	PUS1
chr14:74343701:74343871:+@chr14:74345799:74346008:+@chr14:74346758:74346879:+	0.92	0.86	0.97	'chr14:74343701:74343871:+@chr14:74345799:74346008:+@chr14:74346758:74346879:+.A.up_chr14:74343701:74343871:+@chr14:74345799:74346008:+@chr14:74346758:74346879:+.A.se_chr14:74343701:74343871:+@chr14:74345799:74346008:+@chr14:74346758:74346879:+.A.dn','chr14:74343701:74343871:+@chr14:74345799:74346008:+@chr14:74346758:74346879:+.B.up_chr14:74343701:74343871:+@chr14:74345799:74346008:+@chr14:743467…	(0,0):249,(0,1):7,(1,0):280,(1,1):162	0:437,1:12	chr14	+	7.43437e+15	7.43469e+15	PTGR2
chr15:28900419:28900566:+@chr15:28900641:28900837:+@chr15:28900942:28901172:+	0.76	0.71	0.82	'chr15:28900419:28900566:+@chr15:28900641:28900837:+@chr15:28900942:28901172:+.A.up_chr15:28900419:28900566:+@chr15:28900641:28900837:+@chr15:28900942:28901172:+.A.se_chr15:28900419:28900566:+@chr15:28900641:28900837:+@chr15:28900942:28901172:+.A.dn','chr15:28900419:28900566:+@chr15:28900641:28900837:+@chr15:28900942:28901172:+.B.up_chr15:28900419:28900566:+@chr15:28900641:28900837:+@chr15:289009…	(0,0):663,(0,1):48,(1,0):392,(1,1):265	0:579,1:126	chr15	+	2.89004e+15	2.89012e+15	HERC2P9
chr4:39462410:39462582:+@chr4:39463816:39463909:+@chr4:39465145:39465225:+	0.9	0.84	0.94	'chr4:39462410:39462582:+@chr4:39463816:39463909:+@chr4:39465145:39465225:+.A.up_chr4:39462410:39462582:+@chr4:39463816:39463909:+@chr4:39465145:39465225:+.A.se_chr4:39462410:39462582:+@chr4:39463816:39463909:+@chr4:39465145:39465225:+.A.dn','chr4:39462410:39462582:+@chr4:39463816:39463909:+@chr4:39465145:39465225:+.B.up_chr4:39462410:39462582:+@chr4:39463816:39463909:+@chr4:39465145:39465225:+.B…	(0,0):319,(0,1):9,(1,0):299,(1,1):344	0:614,1:38	chr4	+	3.94624e+15	3.94652e+15	LIAS
chr4:166141086:166141211:+@chr4:166149959:166150065:+@chr4:166159930:166160051:+	0.87	0.78	0.94	'chr4:166141086:166141211:+@chr4:166149959:166150065:+@chr4:166159930:166160051:+.A.up_chr4:166141086:166141211:+@chr4:166149959:166150065:+@chr4:166159930:166160051:+.A.se_chr4:166141086:166141211:+@chr4:166149959:166150065:+@chr4:166159930:166160051:+.A.dn','chr4:166141086:166141211:+@chr4:166149959:166150065:+@chr4:166159930:166160051:+.B.up_chr4:166141086:166141211:+@chr4:166149959:166150065:…	(0,0):124,(0,1):5,(1,0):81,(1,1):40	0:119,1:7	chr4	+	1.66141e+17	1.6616e+17	KLHL2
chr7:74466818:74466903:-@chr7:74470008:74470181:-@chr7:74471636:74471723:-	0.99	0.99	1	'chr7:74466818:74466903:-@chr7:74470008:74470181:-@chr7:74471636:74471723:-.A.dn_chr7:74466818:74466903:-@chr7:74470008:74470181:-@chr7:74471636:74471723:-.A.se_chr7:74466818:74466903:-@chr7:74470008:74470181:-@chr7:74471636:74471723:-.A.up','chr7:74466818:74466903:-@chr7:74470008:74470181:-@chr7:74471636:74471723:-.B.dn_chr7:74466818:74466903:-@chr7:74470008:74470181:-@chr7:74471636:74471723:-.B…	(0,0):1611,(0,1):9,(1,0):3280,(1,1):90	0:3369,1:10	chr7	-	7.44668e+15	7.44717e+15	WBSCR16
chr9:128086077:128086202:+@chr9:128088695:128088868:+@chr9:128092357:128092497:+	0.98	0.96	0.99	'chr9:128086077:128086202:+@chr9:128088695:128088868:+@chr9:128092357:128092497:+.A.up_chr9:128086077:128086202:+@chr9:128088695:128088868:+@chr9:128092357:128092497:+.A.se_chr9:128086077:128086202:+@chr9:128088695:128088868:+@chr9:128092357:128092497:+.A.dn','chr9:128086077:128086202:+@chr9:128088695:128088868:+@chr9:128092357:128092497:+.B.up_chr9:128086077:128086202:+@chr9:128088695:128088868:…	(0,0):444,(0,1):5,(1,0):659,(1,1):212	0:866,1:10	chr9	+	1.28086e+17	1.28092e+17	GAPVD1
chr6:34937787:34937943:+@chr6:34940358:34940420:+@chr6:34949467:34949763:+	0.18	0.12	0.26	'chr6:34937787:34937943:+@chr6:34940358:34940420:+@chr6:34949467:34949763:+.A.up_chr6:34937787:34937943:+@chr6:34940358:34940420:+@chr6:34949467:34949763:+.A.se_chr6:34937787:34937943:+@chr6:34940358:34940420:+@chr6:34949467:34949763:+.A.dn','chr6:34937787:34937943:+@chr6:34940358:34940420:+@chr6:34949467:34949763:+.B.up_chr6:34937787:34937943:+@chr6:34940358:34940420:+@chr6:34949467:34949763:+.B…	(0,0):142,(0,1):50,(1,0):22,(1,1):337	0:84,1:325	chr6	+	3.49378e+15	3.49498e+15	ANKS1A
chr15:43850993:43851130:-@chr15:43856301:43856363:-@chr15:43857065:43857190:-	0.41	0.35	0.47	'chr15:43850993:43851130:-@chr15:43856301:43856363:-@chr15:43857065:43857190:-.A.dn_chr15:43850993:43851130:-@chr15:43856301:43856363:-@chr15:43857065:43857190:-.A.se_chr15:43850993:43851130:-@chr15:43856301:43856363:-@chr15:43857065:43857190:-.A.up','chr15:43850993:43851130:-@chr15:43856301:43856363:-@chr15:43857065:43857190:-.B.dn_chr15:43850993:43851130:-@chr15:43856301:43856363:-@chr15:438570…	(0,0):435,(0,1):82,(1,0):103,(1,1):189	0:167,1:207	chr15	-	4.3851e+15	4.38572e+15	PPIP5K1
chr12:53461939:53462088:-@chr12:53467070:53467255:-@chr12:53468433:53468568:-	0.94	0.89	0.97	'chr12:53461939:53462088:-@chr12:53467070:53467255:-@chr12:53468433:53468568:-.A.dn_chr12:53461939:53462088:-@chr12:53467070:53467255:-@chr12:53468433:53468568:-.A.se_chr12:53461939:53462088:-@chr12:53467070:53467255:-@chr12:53468433:53468568:-.A.up','chr12:53461939:53462088:-@chr12:53467070:53467255:-@chr12:53468433:53468568:-.B.dn_chr12:53461939:53462088:-@chr12:53467070:53467255:-@chr12:534684…	(0,0):178,(0,1):5,(1,0):266,(1,1):130	0:389,1:12	chr12	-	5.34619e+15	5.34686e+15	SPRYD3
chr3:137907297:137907372:+@chr3:137928659:137928735:+@chr3:137940768:137940839:+	0.87	0.81	0.95	'chr3:137907297:137907372:+@chr3:137928659:137928735:+@chr3:137940768:137940839:+.A.up_chr3:137907297:137907372:+@chr3:137928659:137928735:+@chr3:137940768:137940839:+.A.se_chr3:137907297:137907372:+@chr3:137928659:137928735:+@chr3:137940768:137940839:+.A.dn','chr3:137907297:137907372:+@chr3:137928659:137928735:+@chr3:137940768:137940839:+.B.up_chr3:137907297:137907372:+@chr3:137928659:137928735:…	(0,0):300,(0,1):12,(1,0):178,(1,1):1	0:179,1:12	chr3	+	1.37907e+17	1.37941e+17	ARMC8
chr1:36202515:36202676:-@chr1:36202940:36203022:-@chr1:36203593:36203698:-	0.97	0.95	0.98	'chr1:36202515:36202676:-@chr1:36202940:36203022:-@chr1:36203593:36203698:-.A.dn_chr1:36202515:36202676:-@chr1:36202940:36203022:-@chr1:36203593:36203698:-.A.se_chr1:36202515:36202676:-@chr1:36202940:36203022:-@chr1:36203593:36203698:-.A.up','chr1:36202515:36202676:-@chr1:36202940:36203022:-@chr1:36203593:36203698:-.B.dn_chr1:36202515:36202676:-@chr1:36202940:36203022:-@chr1:36203593:36203698:-.B…	(0,0):306,(0,1):7,(1,0):484,(1,1):270	0:741,1:20	chr1	-	3.62025e+15	3.62037e+15	CLSPN
chr16:343488:343718:-@chr16:347056:347226:-@chr16:347722:348248:-	0.99	0.98	0.99	'chr16:343488:343718:-@chr16:347056:347226:-@chr16:347722:348248:-.A.dn_chr16:343488:343718:-@chr16:347056:347226:-@chr16:347722:348248:-.A.se_chr16:343488:343718:-@chr16:347056:347226:-@chr16:347722:348248:-.A.up','chr16:343488:343718:-@chr16:347056:347226:-@chr16:347722:348248:-.B.dn_chr16:343488:343718:-@chr16:347056:347226:-@chr16:347722:348248:-.B.up'	(0,0):602,(0,1):5,(1,0):1247,(1,1):2301	0:3531,1:22	chr16	-	343488343488	348248348248	AXIN1
chr6:149919360:149919486:-@chr6:149922730:149922888:-@chr6:149924404:149924509:-	0.91	0.88	0.95	'chr6:149919360:149919486:-@chr6:149922730:149922888:-@chr6:149924404:149924509:-.A.dn_chr6:149919360:149919486:-@chr6:149922730:149922888:-@chr6:149924404:149924509:-.A.se_chr6:149919360:149919486:-@chr6:149922730:149922888:-@chr6:149924404:149924509:-.A.up','chr6:149919360:149919486:-@chr6:149922730:149922888:-@chr6:149924404:149924509:-.B.dn_chr6:149919360:149919486:-@chr6:149922730:149922888:…	(0,0):569,(0,1):11,(1,0):406,(1,1):173	0:568,1:22	chr6	-	1.49919e+17	1.49925e+17	KATNA1
chr2:74755544:74755616:-@chr2:74755878:74756062:-@chr2:74756259:74756409:-	0.87	0.84	0.9	'chr2:74755544:74755616:-@chr2:74755878:74756062:-@chr2:74756259:74756409:-.A.dn_chr2:74755544:74755616:-@chr2:74755878:74756062:-@chr2:74756259:74756409:-.A.se_chr2:74755544:74755616:-@chr2:74755878:74756062:-@chr2:74756259:74756409:-.A.up','chr2:74755544:74755616:-@chr2:74755878:74756062:-@chr2:74756259:74756409:-.B.dn_chr2:74755544:74755616:-@chr2:74755878:74756062:-@chr2:74756259:74756409:-.B…	(0,0):3640,(0,1):47,(1,0):3515,(1,1):2621	0:5767,1:416	chr2	-	7.47555e+15	7.47564e+15	AUP1
chr22:19799808:19799970:-@chr22:19808121:19808246:-@chr22:19808751:19808898:-	0.7	0.64	0.77	'chr22:19799808:19799970:-@chr22:19808121:19808246:-@chr22:19808751:19808898:-.A.dn_chr22:19799808:19799970:-@chr22:19808121:19808246:-@chr22:19808751:19808898:-.A.se_chr22:19799808:19799970:-@chr22:19808121:19808246:-@chr22:19808751:19808898:-.A.up','chr22:19799808:19799970:-@chr22:19808121:19808246:-@chr22:19808751:19808898:-.B.dn_chr22:19799808:19799970:-@chr22:19808121:19808246:-@chr22:198087…	(0,0):1307,(0,1):24,(1,0):553,(1,1):1233	0:1472,1:338	chr22	-	1.97998e+15	1.98089e+15	GNB1L
chr22:24434796:24434909:+@chr22:24437587:24437721:+@chr22:24439366:24439546:+	0.73	0.68	0.78	'chr22:24434796:24434909:+@chr22:24437587:24437721:+@chr22:24439366:24439546:+.A.up_chr22:24434796:24434909:+@chr22:24437587:24437721:+@chr22:24439366:24439546:+.A.se_chr22:24434796:24434909:+@chr22:24437587:24437721:+@chr22:24439366:24439546:+.A.dn','chr22:24434796:24434909:+@chr22:24437587:24437721:+@chr22:24439366:24439546:+.B.up_chr22:24434796:24434909:+@chr22:24437587:24437721:+@chr22:244393…	(0,0):424,(0,1):58,(1,0):444,(1,1):412	0:735,1:179	chr22	+	2.44348e+15	2.44395e+15	CABIN1
chr19:55530020:55530079:-@chr19:55536586:55536639:-@chr19:55538946:55539230:-	0.85	0.74	0.94	'chr19:55530020:55530079:-@chr19:55536586:55536639:-@chr19:55538946:55539230:-.A.dn_chr19:55530020:55530079:-@chr19:55536586:55536639:-@chr19:55538946:55539230:-.A.se_chr19:55530020:55530079:-@chr19:55536586:55536639:-@chr19:55538946:55539230:-.A.up','chr19:55530020:55530079:-@chr19:55536586:55536639:-@chr19:55538946:55539230:-.B.dn_chr19:55530020:55530079:-@chr19:55536586:55536639:-@chr19:555389…	(0,0):572,(0,1):4,(1,0):79,(1,1):262	0:286,1:59	chr19	-	5.553e+15	5.55392e+15	GP6
chr4:68504661:68504842:-@chr4:68506869:68506946:-@chr4:68510416:68510492:-	0.97	0.96	0.99	'chr4:68504661:68504842:-@chr4:68506869:68506946:-@chr4:68510416:68510492:-.A.dn_chr4:68504661:68504842:-@chr4:68506869:68506946:-@chr4:68510416:68510492:-.A.se_chr4:68504661:68504842:-@chr4:68506869:68506946:-@chr4:68510416:68510492:-.A.up','chr4:68504661:68504842:-@chr4:68506869:68506946:-@chr4:68510416:68510492:-.B.dn_chr4:68504661:68504842:-@chr4:68506869:68506946:-@chr4:68510416:68510492:-.B…	(0,0):447,(0,1):7,(1,0):525,(1,1):228	0:752,1:8	chr4	-	6.85047e+15	6.85105e+15	UBA6
chr8:20070293:20070416:+@chr8:20072329:20072479:+@chr8:20073924:20074006:+	0.98	0.97	0.99	'chr8:20070293:20070416:+@chr8:20072329:20072479:+@chr8:20073924:20074006:+.A.up_chr8:20070293:20070416:+@chr8:20072329:20072479:+@chr8:20073924:20074006:+.A.se_chr8:20070293:20070416:+@chr8:20072329:20072479:+@chr8:20073924:20074006:+.A.dn','chr8:20070293:20070416:+@chr8:20072329:20072479:+@chr8:20073924:20074006:+.B.up_chr8:20070293:20070416:+@chr8:20072329:20072479:+@chr8:20073924:20074006:+.B…	(0,0):2430,(0,1):10,(1,0):1436,(1,1):294	0:1727,1:13	chr8	+	2.00703e+15	2.0074e+15	ATP6V1B2
chr9:131193450:131193582:+@chr9:131196381:131196508:+@chr9:131196689:131196892:+	0.9	0.85	0.94	'chr9:131193450:131193582:+@chr9:131196381:131196508:+@chr9:131196689:131196892:+.A.up_chr9:131193450:131193582:+@chr9:131196381:131196508:+@chr9:131196689:131196892:+.A.se_chr9:131193450:131193582:+@chr9:131196381:131196508:+@chr9:131196689:131196892:+.A.dn','chr9:131193450:131193582:+@chr9:131196381:131196508:+@chr9:131196689:131196892:+.B.up_chr9:131193450:131193582:+@chr9:131196381:131196508:…	(0,0):1154,(0,1):11,(1,0):504,(1,1):793	0:1196,1:112	chr9	+	1.31193e+17	1.31197e+17	CERCAM
chr21:34903065:34903190:-@chr21:34903795:34903863:-@chr21:34904651:34904762:-	0.99	0.99	1	'chr21:34903065:34903190:-@chr21:34903795:34903863:-@chr21:34904651:34904762:-.A.dn_chr21:34903065:34903190:-@chr21:34903795:34903863:-@chr21:34904651:34904762:-.A.se_chr21:34903065:34903190:-@chr21:34903795:34903863:-@chr21:34904651:34904762:-.A.up','chr21:34903065:34903190:-@chr21:34903795:34903863:-@chr21:34904651:34904762:-.B.dn_chr21:34903065:34903190:-@chr21:34903795:34903863:-@chr21:349046…	(0,0):3127,(0,1):6,(1,0):2766,(1,1):1260	0:4018,1:14	chr21	-	3.49031e+15	3.49048e+15	GART
chrX:153580549:153580815:-@chrX:153580921:153581043:-@chrX:153581140:153581276:-	0.96	0.95	0.97	'chrX:153580549:153580815:-@chrX:153580921:153581043:-@chrX:153581140:153581276:-.A.dn_chrX:153580549:153580815:-@chrX:153580921:153581043:-@chrX:153581140:153581276:-.A.se_chrX:153580549:153580815:-@chrX:153580921:153581043:-@chrX:153581140:153581276:-.A.up','chrX:153580549:153580815:-@chrX:153580921:153581043:-@chrX:153581140:153581276:-.B.dn_chrX:153580549:153580815:-@chrX:153580921:153581043:…	(0,0):7897,(0,1):81,(1,0):7156,(1,1):12177	0:18861,1:553	chrX	-	1.53581e+17	1.53581e+17	FLNA
chr5:96122174:96122253:-@chr5:96124234:96124388:-@chr5:96125999:96126070:-	0.94	0.91	0.97	'chr5:96122174:96122253:-@chr5:96124234:96124388:-@chr5:96125999:96126070:-.A.dn_chr5:96122174:96122253:-@chr5:96124234:96124388:-@chr5:96125999:96126070:-.A.se_chr5:96122174:96122253:-@chr5:96124234:96124388:-@chr5:96125999:96126070:-.A.up','chr5:96122174:96122253:-@chr5:96124234:96124388:-@chr5:96125999:96126070:-.B.dn_chr5:96122174:96122253:-@chr5:96124234:96124388:-@chr5:96125999:96126070:-.B…	(0,0):613,(0,1):12,(1,0):703,(1,1):15	0:718,1:12	chr5	-	9.61222e+15	9.61261e+15	ERAP1
chr16:28843817:28843888:+@chr16:28844138:28844208:+@chr16:28844380:28844675:+	0.7	0.65	0.75	'chr16:28843817:28843888:+@chr16:28844138:28844208:+@chr16:28844380:28844675:+.A.up_chr16:28843817:28843888:+@chr16:28844138:28844208:+@chr16:28844380:28844675:+.A.se_chr16:28843817:28843888:+@chr16:28844138:28844208:+@chr16:28844380:28844675:+.A.dn','chr16:28843817:28843888:+@chr16:28844138:28844208:+@chr16:28844380:28844675:+.B.up_chr16:28843817:28843888:+@chr16:28844138:28844208:+@chr16:288443…	(0,0):2593,(0,1):9,(1,0):737,(1,1):4224	0:3761,1:1209	chr16	+	2.88438e+15	2.88447e+15	ATXN2L
chr2:202137361:202137499:+@chr2:202137621:202137665:+@chr2:202139612:202139676:+	0.71	0.6	0.81	'chr2:202137361:202137499:+@chr2:202137621:202137665:+@chr2:202139612:202139676:+.A.up_chr2:202137361:202137499:+@chr2:202137621:202137665:+@chr2:202139612:202139676:+.A.se_chr2:202137361:202137499:+@chr2:202137621:202137665:+@chr2:202139612:202139676:+.A.dn','chr2:202137361:202137499:+@chr2:202137621:202137665:+@chr2:202139612:202139676:+.B.up_chr2:202137361:202137499:+@chr2:202137621:202137665:…	(0,0):230,(0,1):15,(1,0):68,(1,1):55	0:113,1:25	chr2	+	2.02137e+17	2.0214e+17	CASP8
chr22:39146230:39146325:-@chr22:39146903:39147040:-@chr22:39147215:39147378:-	0.93	0.89	0.96	'chr22:39146230:39146325:-@chr22:39146903:39147040:-@chr22:39147215:39147378:-.A.dn_chr22:39146230:39146325:-@chr22:39146903:39147040:-@chr22:39147215:39147378:-.A.se_chr22:39146230:39146325:-@chr22:39146903:39147040:-@chr22:39147215:39147378:-.A.up','chr22:39146230:39146325:-@chr22:39146903:39147040:-@chr22:39147215:39147378:-.B.dn_chr22:39146230:39146325:-@chr22:39146903:39147040:-@chr22:391472…	(0,0):764,(0,1):12,(1,0):646,(1,1):519	0:1129,1:48	chr22	-	3.91462e+15	3.91474e+15	SUN2
chr1:156907041:156907288:-@chr1:156908210:156908305:-@chr1:156909340:156909702:-	0.9	0.85	0.95	'chr1:156907041:156907288:-@chr1:156908210:156908305:-@chr1:156909340:156909702:-.A.dn_chr1:156907041:156907288:-@chr1:156908210:156908305:-@chr1:156909340:156909702:-.A.se_chr1:156907041:156907288:-@chr1:156908210:156908305:-@chr1:156909340:156909702:-.A.up','chr1:156907041:156907288:-@chr1:156908210:156908305:-@chr1:156909340:156909702:-.B.dn_chr1:156907041:156907288:-@chr1:156908210:156908305:…	(0,0):691,(0,1):12,(1,0):247,(1,1):622	0:800,1:81	chr1	-	1.56907e+17	1.5691e+17	ARHGEF11
chr11:43911275:43911378:+@chr11:43913591:43913679:+@chr11:43923066:43923275:+	0.91	0.86	0.95	'chr11:43911275:43911378:+@chr11:43913591:43913679:+@chr11:43923066:43923275:+.A.up_chr11:43911275:43911378:+@chr11:43913591:43913679:+@chr11:43923066:43923275:+.A.se_chr11:43911275:43911378:+@chr11:43913591:43913679:+@chr11:43923066:43923275:+.A.dn','chr11:43911275:43911378:+@chr11:43913591:43913679:+@chr11:43923066:43923275:+.B.up_chr11:43911275:43911378:+@chr11:43913591:43913679:+@chr11:439230…	(0,0):1804,(0,1):12,(1,0):346,(1,1):459	0:773,1:44	chr11	+	4.39113e+15	4.39233e+15	ALKBH3;LOC729799
chr4:1209779:1209993:-@chr4:1219148:1219354:-@chr4:1221987:1222131:-	0.92	0.9	0.94	'chr4:1209779:1209993:-@chr4:1219148:1219354:-@chr4:1221987:1222131:-.A.dn_chr4:1209779:1209993:-@chr4:1219148:1219354:-@chr4:1221987:1222131:-.A.se_chr4:1209779:1209993:-@chr4:1219148:1219354:-@chr4:1221987:1222131:-.A.up','chr4:1209779:1209993:-@chr4:1219148:1219354:-@chr4:1221987:1222131:-.B.dn_chr4:1209779:1209993:-@chr4:1219148:1219354:-@chr4:1221987:1222131:-.B.up'	(0,0):2079,(0,1):45,(1,0):2940,(1,1):3161	0:5872,1:274	chr4	-	12097791209779	12221311222131	CTBP1
chr1:183920141:183920247:-@chr1:183923896:183923972:-@chr1:183933035:183933154:-	0.91	0.88	0.93	'chr1:183920141:183920247:-@chr1:183923896:183923972:-@chr1:183933035:183933154:-.A.dn_chr1:183920141:183920247:-@chr1:183923896:183923972:-@chr1:183933035:183933154:-.A.se_chr1:183920141:183920247:-@chr1:183923896:183923972:-@chr1:183933035:183933154:-.A.up','chr1:183920141:183920247:-@chr1:183923896:183923972:-@chr1:183933035:183933154:-.B.dn_chr1:183920141:183920247:-@chr1:183923896:183923972:…	(0,0):1259,(0,1):38,(1,0):740,(1,1):385	0:1083,1:80	chr1	-	1.8392e+17	1.83933e+17	GLT25D2
chr18:12951854:12951904:+@chr18:12955462:12955608:+@chr18:12963159:12963370:+	0.94	0.92	0.97	'chr18:12951854:12951904:+@chr18:12955462:12955608:+@chr18:12963159:12963370:+.A.up_chr18:12951854:12951904:+@chr18:12955462:12955608:+@chr18:12963159:12963370:+.A.se_chr18:12951854:12951904:+@chr18:12955462:12955608:+@chr18:12963159:12963370:+.A.dn','chr18:12951854:12951904:+@chr18:12955462:12955608:+@chr18:12963159:12963370:+.B.up_chr18:12951854:12951904:+@chr18:12955462:12955608:+@chr18:129631…	(0,0):1434,(0,1):15,(1,0):1168,(1,1):978	0:2108,1:53	chr18	+	1.29519e+15	1.29634e+15	SEH1L
chr7:128445815:128445955:+@chr7:128446291:128446449:+@chr7:128446742:128446912:+	0.97	0.95	0.99	'chr7:128445815:128445955:+@chr7:128446291:128446449:+@chr7:128446742:128446912:+.A.up_chr7:128445815:128445955:+@chr7:128446291:128446449:+@chr7:128446742:128446912:+.A.se_chr7:128445815:128445955:+@chr7:128446291:128446449:+@chr7:128446742:128446912:+.A.dn','chr7:128445815:128445955:+@chr7:128446291:128446449:+@chr7:128446742:128446912:+.B.up_chr7:128445815:128445955:+@chr7:128446291:128446449:…	(0,0):480,(0,1):5,(1,0):438,(1,1):179	0:613,1:9	chr7	+	1.28446e+17	1.28447e+17	CCDC136
chr11:95546632:95546753:+@chr11:95550951:95551067:+@chr11:95551991:95552068:+	0.97	0.95	0.98	'chr11:95546632:95546753:+@chr11:95550951:95551067:+@chr11:95551991:95552068:+.A.up_chr11:95546632:95546753:+@chr11:95550951:95551067:+@chr11:95551991:95552068:+.A.se_chr11:95546632:95546753:+@chr11:95550951:95551067:+@chr11:95551991:95552068:+.A.dn','chr11:95546632:95546753:+@chr11:95550951:95551067:+@chr11:95551991:95552068:+.B.up_chr11:95546632:95546753:+@chr11:95550951:95551067:+@chr11:955519…	(0,0):894,(0,1):14,(1,0):1099,(1,1):379	0:1461,1:31	chr11	+	9.55466e+15	9.55521e+15	CEP57
chr15:40270279:40270348:+@chr15:40278006:40278089:+@chr15:40280184:40280306:+	0.95	0.88	0.98	'chr15:40270279:40270348:+@chr15:40278006:40278089:+@chr15:40280184:40280306:+.A.up_chr15:40270279:40270348:+@chr15:40278006:40278089:+@chr15:40280184:40280306:+.A.se_chr15:40270279:40270348:+@chr15:40278006:40278089:+@chr15:40280184:40280306:+.A.dn','chr15:40270279:40270348:+@chr15:40278006:40278089:+@chr15:40280184:40280306:+.B.up_chr15:40270279:40270348:+@chr15:40278006:40278089:+@chr15:402801…	(0,0):254,(0,1):5,(1,0):229,(1,1):55	0:283,1:6	chr15	+	4.02703e+15	4.02803e+15	EIF2AK4
chr11:70196029:70196145:+@chr11:70197100:70197129:+@chr11:70200407:70200558:+	0.29	0.19	0.4	'chr11:70196029:70196145:+@chr11:70197100:70197129:+@chr11:70200407:70200558:+.A.up_chr11:70196029:70196145:+@chr11:70197100:70197129:+@chr11:70200407:70200558:+.A.se_chr11:70196029:70196145:+@chr11:70197100:70197129:+@chr11:70200407:70200558:+.A.dn','chr11:70196029:70196145:+@chr11:70197100:70197129:+@chr11:70200407:70200558:+.B.up_chr11:70196029:70196145:+@chr11:70197100:70197129:+@chr11:702004…	(0,0):556,(0,1):24,(1,0):17,(1,1):162	0:75,1:128	chr11	+	7.0196e+15	7.02006e+15	PPFIA1
chr17:7296110:7296271:-@chr17:7296463:7296683:-@chr17:7296786:7296828:-	0.51	0.43	0.59	'chr17:7296110:7296271:-@chr17:7296463:7296683:-@chr17:7296786:7296828:-.A.dn_chr17:7296110:7296271:-@chr17:7296463:7296683:-@chr17:7296786:7296828:-.A.se_chr17:7296110:7296271:-@chr17:7296463:7296683:-@chr17:7296786:7296828:-.A.up','chr17:7296110:7296271:-@chr17:7296463:7296683:-@chr17:7296786:7296828:-.B.dn_chr17:7296110:7296271:-@chr17:7296463:7296683:-@chr17:7296786:7296828:-.B.up'	(0,0):237,(0,1):32,(1,0):204,(1,1):130	0:288,1:78	chr17	-	72961107296110	72968287296828	PLSCR3;C17orf61-PLSCR3
chr8:145297272:145297418:+@chr8:145297505:145297531:+@chr8:145298397:145298519:+	0.69	0.58	0.81	'chr8:145297272:145297418:+@chr8:145297505:145297531:+@chr8:145298397:145298519:+.A.up_chr8:145297272:145297418:+@chr8:145297505:145297531:+@chr8:145298397:145298519:+.A.se_chr8:145297272:145297418:+@chr8:145297505:145297531:+@chr8:145298397:145298519:+.A.dn','chr8:145297272:145297418:+@chr8:145297505:145297531:+@chr8:145298397:145298519:+.B.up_chr8:145297272:145297418:+@chr8:145297505:145297531:…	(0,0):384,(0,1):11,(1,0):41,(1,1):95	0:101,1:46	chr8	+	1.45297e+17	1.45299e+17	HEATR7A
chr1:111434967:111435155:+@chr1:111436949:111437023:+@chr1:111437582:111437677:+	1	0.99	1	'chr1:111434967:111435155:+@chr1:111436949:111437023:+@chr1:111437582:111437677:+.A.up_chr1:111434967:111435155:+@chr1:111436949:111437023:+@chr1:111437582:111437677:+.A.se_chr1:111434967:111435155:+@chr1:111436949:111437023:+@chr1:111437582:111437677:+.A.dn','chr1:111434967:111435155:+@chr1:111436949:111437023:+@chr1:111437582:111437677:+.B.up_chr1:111434967:111435155:+@chr1:111436949:111437023:…	(0,0):5849,(0,1):6,(1,0):3355,(1,1):2593	0:5932,1:22	chr1	+	1.11435e+17	1.11438e+17	CD53
chr5:137289855:137290065:-@chr5:137292166:137292231:-@chr5:137295305:137295452:-	0.37	0.28	0.46	'chr5:137289855:137290065:-@chr5:137292166:137292231:-@chr5:137295305:137295452:-.A.dn_chr5:137289855:137290065:-@chr5:137292166:137292231:-@chr5:137295305:137295452:-.A.se_chr5:137289855:137290065:-@chr5:137292166:137292231:-@chr5:137295305:137295452:-.A.up','chr5:137289855:137290065:-@chr5:137292166:137292231:-@chr5:137295305:137295452:-.B.dn_chr5:137289855:137290065:-@chr5:137292166:137292231:…	(0,0):182,(0,1):47,(1,0):46,(1,1):157	0:99,1:151	chr5	-	1.3729e+17	1.37295e+17	FAM13B
chr17:17165280:17165420:-@chr17:17168116:17168295:-@chr17:17171199:17171291:-	0.99	0.98	1	'chr17:17165280:17165420:-@chr17:17168116:17168295:-@chr17:17171199:17171291:-.A.dn_chr17:17165280:17165420:-@chr17:17168116:17168295:-@chr17:17171199:17171291:-.A.se_chr17:17165280:17165420:-@chr17:17168116:17168295:-@chr17:17171199:17171291:-.A.up','chr17:17165280:17165420:-@chr17:17168116:17168295:-@chr17:17171199:17171291:-.B.dn_chr17:17165280:17165420:-@chr17:17168116:17168295:-@chr17:171711…	(0,0):1563,(0,1):5,(1,0):2184,(1,1):736	0:2916,1:9	chr17	-	1.71653e+15	1.71713e+15	COPS3
chr15:74710218:74710310:-@chr15:74710609:74710650:-@chr15:74711142:74711293:-	0.94	0.89	0.97	'chr15:74710218:74710310:-@chr15:74710609:74710650:-@chr15:74711142:74711293:-.A.dn_chr15:74710218:74710310:-@chr15:74710609:74710650:-@chr15:74711142:74711293:-.A.se_chr15:74710218:74710310:-@chr15:74710609:74710650:-@chr15:74711142:74711293:-.A.up','chr15:74710218:74710310:-@chr15:74710609:74710650:-@chr15:74711142:74711293:-.B.dn_chr15:74710218:74710310:-@chr15:74710609:74710650:-@chr15:747111…	(0,0):210,(0,1):5,(1,0):154,(1,1):166	0:312,1:13	chr15	-	7.47102e+15	7.47113e+15	SEMA7A
chr3:121437235:121437348:-@chr3:121438493:121438615:-@chr3:121441109:121441225:-	0.7	0.57	0.81	'chr3:121437235:121437348:-@chr3:121438493:121438615:-@chr3:121441109:121441225:-.A.dn_chr3:121437235:121437348:-@chr3:121438493:121438615:-@chr3:121441109:121441225:-.A.se_chr3:121437235:121437348:-@chr3:121438493:121438615:-@chr3:121441109:121441225:-.A.up','chr3:121437235:121437348:-@chr3:121438493:121438615:-@chr3:121441109:121441225:-.B.dn_chr3:121437235:121437348:-@chr3:121438493:121438615:…	(0,0):282,(0,1):10,(1,0):57,(1,1):23	0:74,1:16	chr3	-	1.21437e+17	1.21441e+17	GOLGB1
chr1:16775588:16775696:+@chr1:16778333:16778510:+@chr1:16782313:16782388:+	0.98	0.97	0.99	'chr1:16775588:16775696:+@chr1:16778333:16778510:+@chr1:16782313:16782388:+.A.up_chr1:16775588:16775696:+@chr1:16778333:16778510:+@chr1:16782313:16782388:+.A.se_chr1:16775588:16775696:+@chr1:16778333:16778510:+@chr1:16782313:16782388:+.A.dn','chr1:16775588:16775696:+@chr1:16778333:16778510:+@chr1:16782313:16782388:+.B.up_chr1:16775588:16775696:+@chr1:16778333:16778510:+@chr1:16782313:16782388:+.B…	(0,0):2064,(0,1):5,(1,0):1790,(1,1):549	0:2330,1:14	chr1	+	1.67756e+15	1.67824e+15	NECAP2
chr10:94694067:94694187:+@chr10:94695571:94695642:+@chr10:94700484:94700581:+	0.9	0.84	0.96	'chr10:94694067:94694187:+@chr10:94695571:94695642:+@chr10:94700484:94700581:+.A.up_chr10:94694067:94694187:+@chr10:94695571:94695642:+@chr10:94700484:94700581:+.A.se_chr10:94694067:94694187:+@chr10:94695571:94695642:+@chr10:94700484:94700581:+.A.dn','chr10:94694067:94694187:+@chr10:94695571:94695642:+@chr10:94700484:94700581:+.B.up_chr10:94694067:94694187:+@chr10:94695571:94695642:+@chr10:947004…	(0,0):374,(0,1):8,(1,0):228,(1,1):268	0:478,1:26	chr10	+	9.46941e+15	9.47006e+15	EXOC6
chr19:12801980:12802071:-@chr19:12802156:12802268:-@chr19:12805408:12805536:-	0.92	0.85	0.97	'chr19:12801980:12802071:-@chr19:12802156:12802268:-@chr19:12805408:12805536:-.A.dn_chr19:12801980:12802071:-@chr19:12802156:12802268:-@chr19:12805408:12805536:-.A.se_chr19:12801980:12802071:-@chr19:12802156:12802268:-@chr19:12805408:12805536:-.A.up','chr19:12801980:12802071:-@chr19:12802156:12802268:-@chr19:12805408:12805536:-.B.dn_chr19:12801980:12802071:-@chr19:12802156:12802268:-@chr19:128054…	(0,0):352,(0,1):8,(1,0):297,(1,1):117	0:409,1:13	chr19	-	1.2802e+15	1.28055e+15	FBXW9
chr1:93621857:93622040:-@chr1:93624372:93624442:-@chr1:93625686:93625783:-	0.03	0.02	0.04	'chr1:93621857:93622040:-@chr1:93624372:93624442:-@chr1:93625686:93625783:-.A.dn_chr1:93621857:93622040:-@chr1:93624372:93624442:-@chr1:93625686:93625783:-.A.se_chr1:93621857:93622040:-@chr1:93624372:93624442:-@chr1:93625686:93625783:-.A.up','chr1:93621857:93622040:-@chr1:93624372:93624442:-@chr1:93625686:93625783:-.B.dn_chr1:93621857:93622040:-@chr1:93624372:93624442:-@chr1:93625686:93625783:-.B…	(0,0):1081,(0,1):505,(1,0):31,(1,1):801	0:61,1:1276	chr1	-	9.36219e+15	9.36258e+15	TMED5
chr22:19959409:19959494:-@chr22:19959881:19959934:-@chr22:19960260:19960350:-	0.92	0.88	0.97	'chr22:19959409:19959494:-@chr22:19959881:19959934:-@chr22:19960260:19960350:-.A.dn_chr22:19959409:19959494:-@chr22:19959881:19959934:-@chr22:19960260:19960350:-.A.se_chr22:19959409:19959494:-@chr22:19959881:19959934:-@chr22:19960260:19960350:-.A.up','chr22:19959409:19959494:-@chr22:19959881:19959934:-@chr22:19960260:19960350:-.B.dn_chr22:19959409:19959494:-@chr22:19959881:19959934:-@chr22:199602…	(0,0):622,(0,1):11,(1,0):245,(1,1):45	0:289,1:12	chr22	-	1.99594e+15	1.99604e+15	ARVCF
chr6:43534906:43535091:-@chr6:43536448:43536474:-@chr6:43538239:43538421:-	0.99	0.98	1	'chr6:43534906:43535091:-@chr6:43536448:43536474:-@chr6:43538239:43538421:-.A.dn_chr6:43534906:43535091:-@chr6:43536448:43536474:-@chr6:43538239:43538421:-.A.se_chr6:43534906:43535091:-@chr6:43536448:43536474:-@chr6:43538239:43538421:-.A.up','chr6:43534906:43535091:-@chr6:43536448:43536474:-@chr6:43538239:43538421:-.B.dn_chr6:43534906:43535091:-@chr6:43536448:43536474:-@chr6:43538239:43538421:-.B…	(0,0):826,(0,1):1,(1,0):492,(1,1):2331	0:2805,1:19	chr6	-	4.35349e+15	4.35384e+15	XPO5
chr15:40911157:40911209:+@chr15:40912838:40917838:+@chr15:40920268:40920406:+	0.89	0.83	0.94	'chr15:40911157:40911209:+@chr15:40912838:40917838:+@chr15:40920268:40920406:+.A.up_chr15:40911157:40911209:+@chr15:40912838:40917838:+@chr15:40920268:40920406:+.A.se_chr15:40911157:40911209:+@chr15:40912838:40917838:+@chr15:40920268:40920406:+.A.dn','chr15:40911157:40911209:+@chr15:40912838:40917838:+@chr15:40920268:40920406:+.B.up_chr15:40911157:40911209:+@chr15:40912838:40917838:+@chr15:409202…	(0,0):281,(0,1):5,(1,0):5998,(1,1):101	0:6089,1:15	chr15	+	4.09112e+15	4.09204e+15	CASC5
chr11:47441815:47441960:-@chr11:47442182:47442278:-@chr11:47444125:47444273:-	0.99	0.98	0.99	'chr11:47441815:47441960:-@chr11:47442182:47442278:-@chr11:47444125:47444273:-.A.dn_chr11:47441815:47441960:-@chr11:47442182:47442278:-@chr11:47444125:47444273:-.A.se_chr11:47441815:47441960:-@chr11:47442182:47442278:-@chr11:47444125:47444273:-.A.up','chr11:47441815:47441960:-@chr11:47442182:47442278:-@chr11:47444125:47444273:-.B.dn_chr11:47441815:47441960:-@chr11:47442182:47442278:-@chr11:474441…	(0,0):3296,(0,1):15,(1,0):3619,(1,1):4129	0:7708,1:55	chr11	-	4.74418e+15	4.74443e+15	PSMC3
chr9:96278265:96278551:+@chr9:96285562:96285645:+@chr9:96289437:96289524:+	0.02	0.02	0.03	'chr9:96278265:96278551:+@chr9:96285562:96285645:+@chr9:96289437:96289524:+.A.up_chr9:96278265:96278551:+@chr9:96285562:96285645:+@chr9:96289437:96289524:+.A.se_chr9:96278265:96278551:+@chr9:96285562:96285645:+@chr9:96289437:96289524:+.A.dn','chr9:96278265:96278551:+@chr9:96285562:96285645:+@chr9:96289437:96289524:+.B.up_chr9:96278265:96278551:+@chr9:96285562:96285645:+@chr9:96289437:96289524:+.B…	(0,0):1513,(0,1):585,(1,0):29,(1,1):1670	0:95,1:2189	chr9	+	9.62783e+15	9.62895e+15	FAM120A
chr12:46756277:46756421:-@chr12:46756804:46756928:-@chr12:46757509:46757609:-	0.95	0.94	0.97	'chr12:46756277:46756421:-@chr12:46756804:46756928:-@chr12:46757509:46757609:-.A.dn_chr12:46756277:46756421:-@chr12:46756804:46756928:-@chr12:46757509:46757609:-.A.se_chr12:46756277:46756421:-@chr12:46756804:46756928:-@chr12:46757509:46757609:-.A.up','chr12:46756277:46756421:-@chr12:46756804:46756928:-@chr12:46757509:46757609:-.B.dn_chr12:46756277:46756421:-@chr12:46756804:46756928:-@chr12:467575…	(0,0):1814,(0,1):32,(1,0):1833,(1,1):860	0:2654,1:71	chr12	-	4.67563e+15	4.67576e+15	SLC38A2
chr22:31529084:31529221:+@chr22:31529392:31529469:+@chr22:31529596:31529700:+	0.68	0.56	0.78	'chr22:31529084:31529221:+@chr22:31529392:31529469:+@chr22:31529596:31529700:+.A.up_chr22:31529084:31529221:+@chr22:31529392:31529469:+@chr22:31529596:31529700:+.A.se_chr22:31529084:31529221:+@chr22:31529392:31529469:+@chr22:31529596:31529700:+.A.dn','chr22:31529084:31529221:+@chr22:31529392:31529469:+@chr22:31529596:31529700:+.B.up_chr22:31529084:31529221:+@chr22:31529392:31529469:+@chr22:315295…	(0,0):185,(0,1):13,(1,0):78,(1,1):120	0:162,1:49	chr22	+	3.15291e+15	3.15297e+15	INPP5J
chr17:42934443:42934525:-@chr17:42936448:42936549:-@chr17:42937273:42937413:-	0.93	0.92	0.94	'chr17:42934443:42934525:-@chr17:42936448:42936549:-@chr17:42937273:42937413:-.A.dn_chr17:42934443:42934525:-@chr17:42936448:42936549:-@chr17:42937273:42937413:-.A.se_chr17:42934443:42934525:-@chr17:42936448:42936549:-@chr17:42937273:42937413:-.A.up','chr17:42934443:42934525:-@chr17:42936448:42936549:-@chr17:42937273:42937413:-.B.dn_chr17:42934443:42934525:-@chr17:42936448:42936549:-@chr17:429372…	(0,0):1913,(0,1):91,(1,0):2639,(1,1):907	0:3479,1:158	chr17	-	4.29344e+15	4.29374e+15	EFTUD2
chr22:50315233:50315409:+@chr22:50315942:50316091:+@chr22:50316260:50316355:+	0.06	0.05	0.08	'chr22:50315233:50315409:+@chr22:50315942:50316091:+@chr22:50316260:50316355:+.A.up_chr22:50315233:50315409:+@chr22:50315942:50316091:+@chr22:50316260:50316355:+.A.se_chr22:50315233:50315409:+@chr22:50315942:50316091:+@chr22:50316260:50316355:+.A.dn','chr22:50315233:50315409:+@chr22:50315942:50316091:+@chr22:50316260:50316355:+.B.up_chr22:50315233:50315409:+@chr22:50315942:50316091:+@chr22:503162…	(0,0):322,(0,1):145,(1,0):28,(1,1):243	0:45,1:371	chr22	+	5.03152e+15	5.03164e+15	CRELD2
chr7:2297370:2297438:-@chr7:2302865:2302997:-@chr7:2303933:2304093:-	0.97	0.93	0.99	'chr7:2297370:2297438:-@chr7:2302865:2302997:-@chr7:2303933:2304093:-.A.dn_chr7:2297370:2297438:-@chr7:2302865:2302997:-@chr7:2303933:2304093:-.A.se_chr7:2297370:2297438:-@chr7:2302865:2302997:-@chr7:2303933:2304093:-.A.up','chr7:2297370:2297438:-@chr7:2302865:2302997:-@chr7:2303933:2304093:-.B.dn_chr7:2297370:2297438:-@chr7:2302865:2302997:-@chr7:2303933:2304093:-.B.up'	(0,0):656,(0,1):6,(1,0):583,(1,1):318	0:882,1:25	chr7	-	22973702297370	23040932304093	SNX8
chr19:56880235:56880305:+@chr19:56880648:56880706:+@chr19:56884526:56884652:+	0.33	0.23	0.42	'chr19:56880235:56880305:+@chr19:56880648:56880706:+@chr19:56884526:56884652:+.A.up_chr19:56880235:56880305:+@chr19:56880648:56880706:+@chr19:56884526:56884652:+.A.se_chr19:56880235:56880305:+@chr19:56880648:56880706:+@chr19:56884526:56884652:+.A.dn','chr19:56880235:56880305:+@chr19:56880648:56880706:+@chr19:56884526:56884652:+.B.up_chr19:56880235:56880305:+@chr19:56880648:56880706:+@chr19:568845…	(0,0):352,(0,1):36,(1,0):34,(1,1):60	0:52,1:78	chr19	+	5.68802e+15	5.68847e+15	ZNF542
chr6:31828216:31828398:-@chr6:31828965:31829227:-@chr6:31829776:31829968:-	0.92	0.9	0.95	'chr6:31828216:31828398:-@chr6:31828965:31829227:-@chr6:31829776:31829968:-.A.dn_chr6:31828216:31828398:-@chr6:31828965:31829227:-@chr6:31829776:31829968:-.A.se_chr6:31828216:31828398:-@chr6:31828965:31829227:-@chr6:31829776:31829968:-.A.up','chr6:31828216:31828398:-@chr6:31828965:31829227:-@chr6:31829776:31829968:-.B.dn_chr6:31828216:31828398:-@chr6:31828965:31829227:-@chr6:31829776:31829968:-.B…	(0,0):5394,(0,1):10,(1,0):3986,(1,1):4633	0:8283,1:346	chr6	-	3.18282e+15	3.183e+15	NEU1
chr9:94991283:94991408:-@chr9:95002925:95002973:-@chr9:95003138:95003243:-	0.04	0.03	0.05	'chr9:94991283:94991408:-@chr9:95002925:95002973:-@chr9:95003138:95003243:-.A.dn_chr9:94991283:94991408:-@chr9:95002925:95002973:-@chr9:95003138:95003243:-.A.se_chr9:94991283:94991408:-@chr9:95002925:95002973:-@chr9:95003138:95003243:-.A.up','chr9:94991283:94991408:-@chr9:95002925:95002973:-@chr9:95003138:95003243:-.B.dn_chr9:94991283:94991408:-@chr9:95002925:95002973:-@chr9:95003138:95003243:-.B…	(0,0):4384,(0,1):1200,(1,0):88,(1,1):2678	0:188,1:3778	chr9	-	9.49913e+15	9.50032e+15	IARS
chr15:43484941:43485001:+@chr15:43486279:43486335:+@chr15:43486613:43486659:+	0.05	0.04	0.07	'chr15:43484941:43485001:+@chr15:43486279:43486335:+@chr15:43486613:43486659:+.A.up_chr15:43484941:43485001:+@chr15:43486279:43486335:+@chr15:43486613:43486659:+.A.se_chr15:43484941:43485001:+@chr15:43486279:43486335:+@chr15:43486613:43486659:+.A.dn','chr15:43484941:43485001:+@chr15:43486279:43486335:+@chr15:43486613:43486659:+.B.up_chr15:43484941:43485001:+@chr15:43486279:43486335:+@chr15:434866…	(0,0):1653,(0,1):637,(1,0):98	0:98,1:637	chr15	+	4.34849e+15	4.34867e+15	CCNDBP1
chr14:37153033:37153085:-@chr14:37153949:37154130:-@chr14:37180523:37180687:-	0.95	0.92	0.99	'chr14:37153033:37153085:-@chr14:37153949:37154130:-@chr14:37180523:37180687:-.A.dn_chr14:37153033:37153085:-@chr14:37153949:37154130:-@chr14:37180523:37180687:-.A.se_chr14:37153033:37153085:-@chr14:37153949:37154130:-@chr14:37180523:37180687:-.A.up','chr14:37153033:37153085:-@chr14:37153949:37154130:-@chr14:37180523:37180687:-.B.dn_chr14:37153033:37153085:-@chr14:37153949:37154130:-@chr14:371805…	(0,0):580,(0,1):7,(1,0):637,(1,1):231	0:858,1:17	chr14	-	3.7153e+15	3.71807e+15	SLC25A21
chrX:70774363:70774442:+@chrX:70775040:70775235:+@chrX:70775804:70775944:+	0.84	0.82	0.86	'chrX:70774363:70774442:+@chrX:70775040:70775235:+@chrX:70775804:70775944:+.A.up_chrX:70774363:70774442:+@chrX:70775040:70775235:+@chrX:70775804:70775944:+.A.se_chrX:70774363:70774442:+@chrX:70775040:70775235:+@chrX:70775804:70775944:+.A.dn','chrX:70774363:70774442:+@chrX:70775040:70775235:+@chrX:70775804:70775944:+.B.up_chrX:70774363:70774442:+@chrX:70775040:70775235:+@chrX:70775804:70775944:+.B…	(0,0):3133,(0,1):231,(1,0):4865,(1,1):1775	0:6329,1:542	chrX	+	7.07744e+15	7.07759e+15	OGT;BCYRN1
chr17:35771356:35771477:+@chr17:35783609:35783715:+@chr17:35787049:35787108:+	0.98	0.96	0.99	'chr17:35771356:35771477:+@chr17:35783609:35783715:+@chr17:35787049:35787108:+.A.up_chr17:35771356:35771477:+@chr17:35783609:35783715:+@chr17:35787049:35787108:+.A.se_chr17:35771356:35771477:+@chr17:35783609:35783715:+@chr17:35787049:35787108:+.A.dn','chr17:35771356:35771477:+@chr17:35783609:35783715:+@chr17:35787049:35787108:+.B.up_chr17:35771356:35771477:+@chr17:35783609:35783715:+@chr17:357870…	(0,0):459,(0,1):6,(1,0):748,(1,1):56	0:804,1:6	chr17	+	3.57714e+15	3.57871e+15	TADA2A
chr6:73787485:73787610:+@chr6:73814980:73815090:+@chr6:73821031:73821126:+	0.83	0.7	0.9	'chr6:73787485:73787610:+@chr6:73814980:73815090:+@chr6:73821031:73821126:+.A.up_chr6:73787485:73787610:+@chr6:73814980:73815090:+@chr6:73821031:73821126:+.A.se_chr6:73787485:73787610:+@chr6:73814980:73815090:+@chr6:73821031:73821126:+.A.dn','chr6:73787485:73787610:+@chr6:73814980:73815090:+@chr6:73821031:73821126:+.B.up_chr6:73787485:73787610:+@chr6:73814980:73815090:+@chr6:73821031:73821126:+.B…	(0,0):84,(0,1):5,(1,0):45,(1,1):5	0:50,1:5	chr6	+	7.37875e+15	7.38211e+15	KCNQ5
chr1:161196678:161196745:+@chr1:161197048:161197140:+@chr1:161197426:161197527:+	0.91	0.86	0.94	'chr1:161196678:161196745:+@chr1:161197048:161197140:+@chr1:161197426:161197527:+.A.up_chr1:161196678:161196745:+@chr1:161197048:161197140:+@chr1:161197426:161197527:+.A.se_chr1:161196678:161196745:+@chr1:161197048:161197140:+@chr1:161197426:161197527:+.A.dn','chr1:161196678:161196745:+@chr1:161197048:161197140:+@chr1:161197426:161197527:+.B.up_chr1:161196678:161196745:+@chr1:161197048:161197140:…	(0,0):434,(0,1):13,(1,0):362,(1,1):72	0:432,1:15	chr1	+	1.61197e+17	1.61198e+17	TOMM40L
chr13:100196121:100196249:+@chr13:100199239:100199358:+@chr13:100201419:100201476:+	0.98	0.96	0.99	'chr13:100196121:100196249:+@chr13:100199239:100199358:+@chr13:100201419:100201476:+.A.up_chr13:100196121:100196249:+@chr13:100199239:100199358:+@chr13:100201419:100201476:+.A.se_chr13:100196121:100196249:+@chr13:100199239:100199358:+@chr13:100201419:100201476:+.A.dn','chr13:100196121:100196249:+@chr13:100199239:100199358:+@chr13:100201419:100201476:+.B.up_chr13:100196121:100196249:+@chr13:100199…	(0,0):1425,(0,1):6,(1,0):1304,(1,1):647	0:1939,1:18	chr13	+	1.00196e+17	1.00201e+17	TM9SF2
chr1:220233028:220233133:-@chr1:220236099:220236296:-@chr1:220240644:220240735:-	0.9	0.86	0.94	'chr1:220233028:220233133:-@chr1:220236099:220236296:-@chr1:220240644:220240735:-.A.dn_chr1:220233028:220233133:-@chr1:220236099:220236296:-@chr1:220240644:220240735:-.A.se_chr1:220233028:220233133:-@chr1:220236099:220236296:-@chr1:220240644:220240735:-.A.up','chr1:220233028:220233133:-@chr1:220236099:220236296:-@chr1:220240644:220240735:-.B.dn_chr1:220233028:220233133:-@chr1:220236099:220236296:…	(0,0):534,(0,1):10,(1,0):668,(1,1):284	0:933,1:29	chr1	-	2.20233e+17	2.20241e+17	BPNT1;RNU5F
chr12:100646172:100646314:-@chr12:100647267:100647493:-@chr12:100649827:100650004:-	0.63	0.48	0.77	'chr12:100646172:100646314:-@chr12:100647267:100647493:-@chr12:100649827:100650004:-.A.dn_chr12:100646172:100646314:-@chr12:100647267:100647493:-@chr12:100649827:100650004:-.A.se_chr12:100646172:100646314:-@chr12:100647267:100647493:-@chr12:100649827:100650004:-.A.up','chr12:100646172:100646314:-@chr12:100647267:100647493:-@chr12:100649827:100650004:-.B.dn_chr12:100646172:100646314:-@chr12:100647…	(0,0):54,(0,1):6,(1,0):48,(1,1):51	0:85,1:20	chr12	-	1.00646e+17	1.0065e+17	DEPDC4
chr17:7345095:7345198:+@chr17:7345913:7346111:+@chr17:7346395:7348933:+	0.83	0.73	0.9	'chr17:7345095:7345198:+@chr17:7345913:7346111:+@chr17:7346395:7348933:+.A.up_chr17:7345095:7345198:+@chr17:7345913:7346111:+@chr17:7346395:7348933:+.A.se_chr17:7345095:7345198:+@chr17:7345913:7346111:+@chr17:7346395:7348933:+.A.dn','chr17:7345095:7345198:+@chr17:7345913:7346111:+@chr17:7346395:7348933:+.B.up_chr17:7345095:7345198:+@chr17:7345913:7346111:+@chr17:7346395:7348933:+.B.dn'	(0,0):154,(0,1):7,(1,0):115,(1,1):1280	0:1185,1:217	chr17	+	73450957345095	73489337348933	CHRNB1;FGF11
chr19:11118578:11118699:+@chr19:11121057:11121207:+@chr19:11123625:11123788:+	0.99	0.98	1	'chr19:11118578:11118699:+@chr19:11121057:11121207:+@chr19:11123625:11123788:+.A.up_chr19:11118578:11118699:+@chr19:11121057:11121207:+@chr19:11123625:11123788:+.A.se_chr19:11118578:11118699:+@chr19:11121057:11121207:+@chr19:11123625:11123788:+.A.dn','chr19:11118578:11118699:+@chr19:11121057:11121207:+@chr19:11123625:11123788:+.B.up_chr19:11118578:11118699:+@chr19:11121057:11121207:+@chr19:111236…	(0,0):1652,(0,1):5,(1,0):2553,(1,1):2077	0:4609,1:26	chr19	+	1.11186e+15	1.11238e+15	SMARCA4
chr4:146041084:146041305:+@chr4:146042326:146042385:+@chr4:146042485:146042543:+	0.08	0.05	0.11	'chr4:146041084:146041305:+@chr4:146042326:146042385:+@chr4:146042485:146042543:+.A.up_chr4:146041084:146041305:+@chr4:146042326:146042385:+@chr4:146042485:146042543:+.A.se_chr4:146041084:146041305:+@chr4:146042326:146042385:+@chr4:146042485:146042543:+.A.dn','chr4:146041084:146041305:+@chr4:146042326:146042385:+@chr4:146042485:146042543:+.B.up_chr4:146041084:146041305:+@chr4:146042326:146042385:…	(0,0):241,(0,1):6,(1,0):34,(1,1):1491	0:166,1:1365	chr4	+	1.46041e+17	1.46043e+17	ABCE1
chr17:36936705:36936857:-@chr17:36940496:36940592:-@chr17:36943076:36943173:-	0.78	0.7	0.85	'chr17:36936705:36936857:-@chr17:36940496:36940592:-@chr17:36943076:36943173:-.A.dn_chr17:36936705:36936857:-@chr17:36940496:36940592:-@chr17:36943076:36943173:-.A.se_chr17:36936705:36936857:-@chr17:36940496:36940592:-@chr17:36943076:36943173:-.A.up','chr17:36936705:36936857:-@chr17:36940496:36940592:-@chr17:36943076:36943173:-.B.dn_chr17:36936705:36936857:-@chr17:36940496:36940592:-@chr17:369430…	(0,0):492,(0,1):18,(1,0):236,(1,1):322	0:494,1:82	chr17	-	3.69367e+15	3.69432e+15	PIP4K2B
chr1:114438379:114438660:-@chr1:114438880:114439087:-@chr1:114440462:114440565:-	0.86	0.79	0.91	'chr1:114438379:114438660:-@chr1:114438880:114439087:-@chr1:114440462:114440565:-.A.dn_chr1:114438379:114438660:-@chr1:114438880:114439087:-@chr1:114440462:114440565:-.A.se_chr1:114438379:114438660:-@chr1:114438880:114439087:-@chr1:114440462:114440565:-.A.up','chr1:114438379:114438660:-@chr1:114438880:114439087:-@chr1:114440462:114440565:-.B.dn_chr1:114438379:114438660:-@chr1:114438880:114439087:…	(0,0):364,(0,1):11,(1,0):366,(1,1):437	0:727,1:87	chr1	-	1.14438e+17	1.14441e+17	AP4B1;LOC100287722
chr8:62557159:62557191:-@chr8:62559309:62559437:-@chr8:62563609:62563683:-	0.71	0.66	0.77	'chr8:62557159:62557191:-@chr8:62559309:62559437:-@chr8:62563609:62563683:-.A.dn_chr8:62557159:62557191:-@chr8:62559309:62559437:-@chr8:62563609:62563683:-.A.se_chr8:62557159:62557191:-@chr8:62559309:62559437:-@chr8:62563609:62563683:-.A.up','chr8:62557159:62557191:-@chr8:62559309:62559437:-@chr8:62563609:62563683:-.B.dn_chr8:62557159:62557191:-@chr8:62559309:62559437:-@chr8:62563609:62563683:-.B…	(0,0):966,(0,1):48,(1,0):590,(1,1):1	0:591,1:48	chr8	-	6.25572e+15	6.25637e+15	ASPH
chr1:70881639:70881720:+@chr1:70883620:70883715:+@chr1:70887249:70887358:+	0.97	0.94	0.99	'chr1:70881639:70881720:+@chr1:70883620:70883715:+@chr1:70887249:70887358:+.A.up_chr1:70881639:70881720:+@chr1:70883620:70883715:+@chr1:70887249:70887358:+.A.se_chr1:70881639:70881720:+@chr1:70883620:70883715:+@chr1:70887249:70887358:+.A.dn','chr1:70881639:70881720:+@chr1:70883620:70883715:+@chr1:70887249:70887358:+.B.up_chr1:70881639:70881720:+@chr1:70883620:70883715:+@chr1:70887249:70887358:+.B…	(0,0):1009,(0,1):6,(1,0):616,(1,1):254	0:867,1:9	chr1	+	7.08816e+15	7.08874e+15	CTH
chr16:68160351:68160513:+@chr16:68172414:68172485:+@chr16:68191772:68191971:+	0.02	0.01	0.04	'chr16:68160351:68160513:+@chr16:68172414:68172485:+@chr16:68191772:68191971:+.A.up_chr16:68160351:68160513:+@chr16:68172414:68172485:+@chr16:68191772:68191971:+.A.se_chr16:68160351:68160513:+@chr16:68172414:68172485:+@chr16:68191772:68191971:+.A.dn','chr16:68160351:68160513:+@chr16:68172414:68172485:+@chr16:68191772:68191971:+.B.up_chr16:68160351:68160513:+@chr16:68172414:68172485:+@chr16:681917…	(0,0):1186,(0,1):161,(1,0):12,(1,1):1247	0:58,1:1362	chr16	+	6.81604e+15	6.8192e+15	NFATC3
chr3:196876614:196876667:-@chr3:196888511:196888609:-@chr3:196921296:196921460:-	0.33	0.28	0.39	'chr3:196876614:196876667:-@chr3:196888511:196888609:-@chr3:196921296:196921460:-.A.dn_chr3:196876614:196876667:-@chr3:196888511:196888609:-@chr3:196921296:196921460:-.A.se_chr3:196876614:196876667:-@chr3:196888511:196888609:-@chr3:196921296:196921460:-.A.up','chr3:196876614:196876667:-@chr3:196888511:196888609:-@chr3:196921296:196921460:-.B.dn_chr3:196876614:196876667:-@chr3:196888511:196888609:…	(0,0):520,(0,1):65,(1,0):108,(1,1):234	0:178,1:229	chr3	-	1.96877e+17	1.96921e+17	DLG1
chr7:91734992:91735077:+@chr7:91736607:91736736:+@chr7:91737808:91737947:+	0.95	0.92	0.98	'chr7:91734992:91735077:+@chr7:91736607:91736736:+@chr7:91737808:91737947:+.A.up_chr7:91734992:91735077:+@chr7:91736607:91736736:+@chr7:91737808:91737947:+.A.se_chr7:91734992:91735077:+@chr7:91736607:91736736:+@chr7:91737808:91737947:+.A.dn','chr7:91734992:91735077:+@chr7:91736607:91736736:+@chr7:91737808:91737947:+.B.up_chr7:91734992:91735077:+@chr7:91736607:91736736:+@chr7:91737808:91737947:+.B…	(0,0):444,(0,1):6,(1,0):398,(1,1):256	0:648,1:12	chr7	+	9.1735e+15	9.17379e+15	AKAP9
chr1:236992489:236992568:+@chr1:236995266:236995378:+@chr1:236998847:236998987:+	0.92	0.85	0.96	'chr1:236992489:236992568:+@chr1:236995266:236995378:+@chr1:236998847:236998987:+.A.up_chr1:236992489:236992568:+@chr1:236995266:236995378:+@chr1:236998847:236998987:+.A.se_chr1:236992489:236992568:+@chr1:236995266:236995378:+@chr1:236998847:236998987:+.A.dn','chr1:236992489:236992568:+@chr1:236995266:236995378:+@chr1:236998847:236998987:+.B.up_chr1:236992489:236992568:+@chr1:236995266:236995378:…	(0,0):238,(0,1):6,(1,0):182,(1,1):80	0:253,1:15	chr1	+	2.36992e+17	2.36999e+17	MTR
chrX:153786750:153786865:+@chrX:153788622:153788774:+@chrX:153789903:153789999:+	0.87	0.82	0.9	'chrX:153786750:153786865:+@chrX:153788622:153788774:+@chrX:153789903:153789999:+.A.up_chrX:153786750:153786865:+@chrX:153788622:153788774:+@chrX:153789903:153789999:+.A.se_chrX:153786750:153786865:+@chrX:153788622:153788774:+@chrX:153789903:153789999:+.A.dn','chrX:153786750:153786865:+@chrX:153788622:153788774:+@chrX:153789903:153789999:+.B.up_chrX:153786750:153786865:+@chrX:153788622:153788774:…	(0,0):1787,(0,1):33,(1,0):670,(1,1):215	0:863,1:55	chrX	+	1.53787e+17	1.5379e+17	IKBKG
chr17:45745552:45745776:+@chr17:45747044:45747235:+@chr17:45748068:45748198:+	0.95	0.93	0.97	'chr17:45745552:45745776:+@chr17:45747044:45747235:+@chr17:45748068:45748198:+.A.up_chr17:45745552:45745776:+@chr17:45747044:45747235:+@chr17:45748068:45748198:+.A.se_chr17:45745552:45745776:+@chr17:45747044:45747235:+@chr17:45748068:45748198:+.A.dn','chr17:45745552:45745776:+@chr17:45747044:45747235:+@chr17:45748068:45748198:+.B.up_chr17:45745552:45745776:+@chr17:45747044:45747235:+@chr17:457480…	(0,0):4288,(0,1):7,(1,0):6161,(1,1):9261	0:14740,1:689	chr17	+	4.57456e+15	4.57482e+15	KPNB1
chr16:11782159:11782301:-@chr16:11785146:11785938:-@chr16:11791981:11792181:-	0.98	0.96	0.99	'chr16:11782159:11782301:-@chr16:11785146:11785938:-@chr16:11791981:11792181:-.A.dn_chr16:11782159:11782301:-@chr16:11785146:11785938:-@chr16:11791981:11792181:-.A.se_chr16:11782159:11782301:-@chr16:11785146:11785938:-@chr16:11791981:11792181:-.A.up','chr16:11782159:11782301:-@chr16:11785146:11785938:-@chr16:11791981:11792181:-.B.dn_chr16:11782159:11782301:-@chr16:11785146:11785938:-@chr16:117919…	(0,0):462,(0,1):6,(1,0):1964,(1,1):278	0:2242,1:6	chr16	-	1.17822e+15	1.17922e+15	TXNDC11
chr14:24568767:24568929:+@chr14:24569204:24569422:+@chr14:24571962:24572099:+	0.95	0.93	0.96	'chr14:24568767:24568929:+@chr14:24569204:24569422:+@chr14:24571962:24572099:+.A.up_chr14:24568767:24568929:+@chr14:24569204:24569422:+@chr14:24571962:24572099:+.A.se_chr14:24568767:24568929:+@chr14:24569204:24569422:+@chr14:24571962:24572099:+.A.dn','chr14:24568767:24568929:+@chr14:24569204:24569422:+@chr14:24571962:24572099:+.B.up_chr14:24568767:24568929:+@chr14:24569204:24569422:+@chr14:245719…	(0,0):2206,(0,1):59,(1,0):2972,(1,1):1033	0:3935,1:129	chr14	+	2.45688e+15	2.45721e+15	PCK2
chr14:90767583:90767716:-@chr14:90769064:90769469:-@chr14:90770279:90770726:-	0.86	0.76	0.95	'chr14:90767583:90767716:-@chr14:90769064:90769469:-@chr14:90770279:90770726:-.A.dn_chr14:90767583:90767716:-@chr14:90769064:90769469:-@chr14:90770279:90770726:-.A.se_chr14:90767583:90767716:-@chr14:90769064:90769469:-@chr14:90770279:90770726:-.A.up','chr14:90767583:90767716:-@chr14:90769064:90769469:-@chr14:90770279:90770726:-.B.dn_chr14:90767583:90767716:-@chr14:90769064:90769469:-@chr14:907702…	(0,0):89,(0,1):5,(1,0):162,(1,1):153	0:296,1:24	chr14	-	9.07676e+15	9.07707e+15	C14orf102
chr17:26912337:26912429:-@chr17:26912552:26912671:-@chr17:26912882:26913016:-	0.99	0.98	0.99	'chr17:26912337:26912429:-@chr17:26912552:26912671:-@chr17:26912882:26913016:-.A.dn_chr17:26912337:26912429:-@chr17:26912552:26912671:-@chr17:26912882:26913016:-.A.se_chr17:26912337:26912429:-@chr17:26912552:26912671:-@chr17:26912882:26913016:-.A.up','chr17:26912337:26912429:-@chr17:26912552:26912671:-@chr17:26912882:26913016:-.B.dn_chr17:26912337:26912429:-@chr17:26912552:26912671:-@chr17:269128…	(0,0):1046,(0,1):9,(1,0):1491,(1,1):511	0:1992,1:19	chr17	-	2.69123e+15	2.6913e+15	SPAG5
chr4:104062907:104063065:-@chr4:104064405:104064563:-@chr4:104065488:104065775:-	0.85	0.78	0.91	'chr4:104062907:104063065:-@chr4:104064405:104064563:-@chr4:104065488:104065775:-.A.dn_chr4:104062907:104063065:-@chr4:104064405:104064563:-@chr4:104065488:104065775:-.A.se_chr4:104062907:104063065:-@chr4:104064405:104064563:-@chr4:104065488:104065775:-.A.up','chr4:104062907:104063065:-@chr4:104064405:104064563:-@chr4:104065488:104065775:-.B.dn_chr4:104062907:104063065:-@chr4:104064405:104064563:…	(0,0):197,(0,1):15,(1,0):291,(1,1):441	0:649,1:98	chr4	-	1.04063e+17	1.04066e+17	CENPE
chr17:80404499:80404572:-@chr17:80405456:80405497:-@chr17:80407046:80407168:-	0.91	0.88	0.94	'chr17:80404499:80404572:-@chr17:80405456:80405497:-@chr17:80407046:80407168:-.A.dn_chr17:80404499:80404572:-@chr17:80405456:80405497:-@chr17:80407046:80407168:-.A.se_chr17:80404499:80404572:-@chr17:80405456:80405497:-@chr17:80407046:80407168:-.A.up','chr17:80404499:80404572:-@chr17:80405456:80405497:-@chr17:80407046:80407168:-.B.dn_chr17:80404499:80404572:-@chr17:80405456:80405497:-@chr17:804070…	(0,0):2159,(0,1):21,(1,0):340,(1,1):147	0:475,1:33	chr17	-	8.04045e+15	8.04072e+15	C17orf62
chr19:48848417:48848611:-@chr19:48863329:48863433:-@chr19:48866548:48866788:-	0.68	0.59	0.78	'chr19:48848417:48848611:-@chr19:48863329:48863433:-@chr19:48866548:48866788:-.A.dn_chr19:48848417:48848611:-@chr19:48863329:48863433:-@chr19:48866548:48866788:-.A.se_chr19:48848417:48848611:-@chr19:48863329:48863433:-@chr19:48866548:48866788:-.A.up','chr19:48848417:48848611:-@chr19:48863329:48863433:-@chr19:48866548:48866788:-.B.dn_chr19:48848417:48848611:-@chr19:48863329:48863433:-@chr19:488665…	(0,0):169,(0,1):20,(1,0):90,(1,1):167	0:210,1:67	chr19	-	4.88484e+15	4.88668e+15	TMEM143
chrX:117775153:117775268:+@chrX:117777420:117777557:+@chrX:117782908:117783090:+	0.89	0.82	0.93	'chrX:117775153:117775268:+@chrX:117777420:117777557:+@chrX:117782908:117783090:+.A.up_chrX:117775153:117775268:+@chrX:117777420:117777557:+@chrX:117782908:117783090:+.A.se_chrX:117775153:117775268:+@chrX:117777420:117777557:+@chrX:117782908:117783090:+.A.dn','chrX:117775153:117775268:+@chrX:117777420:117777557:+@chrX:117782908:117783090:+.B.up_chrX:117775153:117775268:+@chrX:117777420:117777557:…	(0,0):952,(0,1):7,(1,0):610,(1,1):974	0:1451,1:140	chrX	+	1.17775e+17	1.17783e+17	DOCK11
chr1:22158145:22158289:-@chr1:22158988:22159099:-@chr1:22159761:22159877:-	0.99	0.98	1	'chr1:22158145:22158289:-@chr1:22158988:22159099:-@chr1:22159761:22159877:-.A.dn_chr1:22158145:22158289:-@chr1:22158988:22159099:-@chr1:22159761:22159877:-.A.se_chr1:22158145:22158289:-@chr1:22158988:22159099:-@chr1:22159761:22159877:-.A.up','chr1:22158145:22158289:-@chr1:22158988:22159099:-@chr1:22159761:22159877:-.B.dn_chr1:22158145:22158289:-@chr1:22158988:22159099:-@chr1:22159761:22159877:-.B…	(0,0):1958,(0,1):5,(1,0):1466,(1,1):1072	0:2527,1:16	chr1	-	2.21581e+15	2.21599e+15	HSPG2
chr7:127229137:127229217:+@chr7:127229539:127229648:+@chr7:127230120:127230191:+	0.99	0.99	1	'chr7:127229137:127229217:+@chr7:127229539:127229648:+@chr7:127230120:127230191:+.A.up_chr7:127229137:127229217:+@chr7:127229539:127229648:+@chr7:127230120:127230191:+.A.se_chr7:127229137:127229217:+@chr7:127229539:127229648:+@chr7:127230120:127230191:+.A.dn','chr7:127229137:127229217:+@chr7:127229539:127229648:+@chr7:127230120:127230191:+.B.up_chr7:127229137:127229217:+@chr7:127229539:127229648:…	(0,0):4961,(0,1):8,(1,0):4023,(1,1):73	0:4096,1:8	chr7	+	1.27229e+17	1.2723e+17	ARF5
chr2:24538001:24538093:-@chr2:24544683:24544749:-@chr2:24550921:24550984:-	0.1	0.05	0.15	'chr2:24538001:24538093:-@chr2:24544683:24544749:-@chr2:24550921:24550984:-.A.dn_chr2:24538001:24538093:-@chr2:24544683:24544749:-@chr2:24550921:24550984:-.A.se_chr2:24538001:24538093:-@chr2:24544683:24544749:-@chr2:24550921:24550984:-.A.up','chr2:24538001:24538093:-@chr2:24544683:24544749:-@chr2:24550921:24550984:-.B.dn_chr2:24538001:24538093:-@chr2:24544683:24544749:-@chr2:24550921:24550984:-.B…	(0,0):158,(0,1):66,(1,0):14,(1,1):21	0:14,1:87	chr2	-	2.4538e+15	2.4551e+15	ITSN2
chr17:65870933:65871136:+@chr17:65871672:65871860:+@chr17:65882244:65882432:+	0.55	0.49	0.61	'chr17:65870933:65871136:+@chr17:65871672:65871860:+@chr17:65882244:65882432:+.A.up_chr17:65870933:65871136:+@chr17:65871672:65871860:+@chr17:65882244:65882432:+.A.se_chr17:65870933:65871136:+@chr17:65871672:65871860:+@chr17:65882244:65882432:+.A.dn','chr17:65870933:65871136:+@chr17:65871672:65871860:+@chr17:65882244:65882432:+.B.up_chr17:65870933:65871136:+@chr17:65871672:65871860:+@chr17:658822…	(0,0):278,(0,1):59,(1,0):222,(1,1):316	0:393,1:204	chr17	+	6.58709e+15	6.58824e+15	BPTF
chr16:2168677:2168846:-@chr16:2169115:2169186:-@chr16:2169308:2169379:-	0.79	0.75	0.82	'chr16:2168677:2168846:-@chr16:2169115:2169186:-@chr16:2169308:2169379:-.A.dn_chr16:2168677:2168846:-@chr16:2169115:2169186:-@chr16:2169308:2169379:-.A.se_chr16:2168677:2168846:-@chr16:2169115:2169186:-@chr16:2169308:2169379:-.A.up','chr16:2168677:2168846:-@chr16:2169115:2169186:-@chr16:2169308:2169379:-.B.dn_chr16:2168677:2168846:-@chr16:2169115:2169186:-@chr16:2169308:2169379:-.B.up'	(0,0):510,(0,1):88,(1,0):562,(1,1):260	0:764,1:146	chr16	-	21686772168677	21693792169379	PKD1
chr7:92869179:92869247:+@chr7:92881966:92882088:+@chr7:92883173:92883244:+	0.94	0.88	0.98	'chr7:92869179:92869247:+@chr7:92881966:92882088:+@chr7:92883173:92883244:+.A.up_chr7:92869179:92869247:+@chr7:92881966:92882088:+@chr7:92883173:92883244:+.A.se_chr7:92869179:92869247:+@chr7:92881966:92882088:+@chr7:92883173:92883244:+.A.dn','chr7:92869179:92869247:+@chr7:92881966:92882088:+@chr7:92883173:92883244:+.B.up_chr7:92869179:92869247:+@chr7:92881966:92882088:+@chr7:92883173:92883244:+.B…	(0,0):106,(0,1):5,(1,0):226	0:226,1:5	chr7	+	9.28692e+15	9.28832e+15	CCDC132
chr20:3001955:3002074:+@chr20:3002700:3002866:+@chr20:3003335:3003470:+	0.99	0.98	0.99	'chr20:3001955:3002074:+@chr20:3002700:3002866:+@chr20:3003335:3003470:+.A.up_chr20:3001955:3002074:+@chr20:3002700:3002866:+@chr20:3003335:3003470:+.A.se_chr20:3001955:3002074:+@chr20:3002700:3002866:+@chr20:3003335:3003470:+.A.dn','chr20:3001955:3002074:+@chr20:3002700:3002866:+@chr20:3003335:3003470:+.B.up_chr20:3001955:3002074:+@chr20:3002700:3002866:+@chr20:3003335:3003470:+.B.dn'	(0,0):592,(0,1):5,(1,0):1324,(1,1):361	0:1682,1:8	chr20	+	30019553001955	30034703003470	PTPRA
chr1:51871577:51871780:-@chr1:51873807:51874004:-@chr1:51875207:51875368:-	0.99	0.97	0.99	'chr1:51871577:51871780:-@chr1:51873807:51874004:-@chr1:51875207:51875368:-.A.dn_chr1:51871577:51871780:-@chr1:51873807:51874004:-@chr1:51875207:51875368:-.A.se_chr1:51871577:51871780:-@chr1:51873807:51874004:-@chr1:51875207:51875368:-.A.up','chr1:51871577:51871780:-@chr1:51873807:51874004:-@chr1:51875207:51875368:-.B.dn_chr1:51871577:51871780:-@chr1:51873807:51874004:-@chr1:51875207:51875368:-.B…	(0,0):677,(0,1):5,(1,0):1260,(1,1):730	0:1984,1:11	chr1	-	5.18716e+15	5.18754e+15	EPS15
chr1:213341201:213341316:+@chr1:213349743:213349835:+@chr1:213403840:213403887:+	0.77	0.68	0.85	'chr1:213341201:213341316:+@chr1:213349743:213349835:+@chr1:213403840:213403887:+.A.up_chr1:213341201:213341316:+@chr1:213349743:213349835:+@chr1:213403840:213403887:+.A.se_chr1:213341201:213341316:+@chr1:213349743:213349835:+@chr1:213403840:213403887:+.A.dn','chr1:213341201:213341316:+@chr1:213349743:213349835:+@chr1:213403840:213403887:+.B.up_chr1:213341201:213341316:+@chr1:213349743:213349835:…	(0,0):729,(0,1):19,(1,0):163,(1,1):45	0:196,1:31	chr1	+	2.13341e+17	2.13404e+17	RPS6KC1
chr15:75130098:75130139:-@chr15:75130493:75130533:-@chr15:75130607:75130685:-	0.94	0.88	0.97	'chr15:75130098:75130139:-@chr15:75130493:75130533:-@chr15:75130607:75130685:-.A.dn_chr15:75130098:75130139:-@chr15:75130493:75130533:-@chr15:75130607:75130685:-.A.se_chr15:75130098:75130139:-@chr15:75130493:75130533:-@chr15:75130607:75130685:-.A.up','chr15:75130098:75130139:-@chr15:75130493:75130533:-@chr15:75130607:75130685:-.B.dn_chr15:75130098:75130139:-@chr15:75130493:75130533:-@chr15:751306…	(0,0):395,(0,1):5,(1,0):154,(1,1):1	0:155,1:5	chr15	-	7.51301e+15	7.51307e+15	ULK3
chr10:70154085:70154208:-@chr10:70156537:70156638:-@chr10:70161377:70161494:-	0.64	0.5	0.78	'chr10:70154085:70154208:-@chr10:70156537:70156638:-@chr10:70161377:70161494:-.A.dn_chr10:70154085:70154208:-@chr10:70156537:70156638:-@chr10:70161377:70161494:-.A.se_chr10:70154085:70154208:-@chr10:70156537:70156638:-@chr10:70161377:70161494:-.A.up','chr10:70154085:70154208:-@chr10:70156537:70156638:-@chr10:70161377:70161494:-.B.dn_chr10:70154085:70154208:-@chr10:70156537:70156638:-@chr10:701613…	(0,0):144,(0,1):15,(1,0):58,(1,1):33	0:75,1:31	chr10	-	7.01541e+15	7.01615e+15	RUFY2
chr16:20913808:20914039:+@chr16:20922505:20922586:+@chr16:20926878:20927036:+	0.07	0.04	0.12	'chr16:20913808:20914039:+@chr16:20922505:20922586:+@chr16:20926878:20927036:+.A.up_chr16:20913808:20914039:+@chr16:20922505:20922586:+@chr16:20926878:20927036:+.A.se_chr16:20913808:20914039:+@chr16:20922505:20922586:+@chr16:20926878:20927036:+.A.dn','chr16:20913808:20914039:+@chr16:20922505:20922586:+@chr16:20926878:20927036:+.B.up_chr16:20913808:20914039:+@chr16:20922505:20922586:+@chr16:209268…	(0,0):450,(0,1):31,(1,0):16,(1,1):717	0:57,1:707	chr16	+	2.09138e+15	2.0927e+15	LYRM1
chr22:41657450:41657584:-@chr22:41660668:41660847:-@chr22:41664101:41664160:-	0.98	0.97	0.99	'chr22:41657450:41657584:-@chr22:41660668:41660847:-@chr22:41664101:41664160:-.A.dn_chr22:41657450:41657584:-@chr22:41660668:41660847:-@chr22:41664101:41664160:-.A.se_chr22:41657450:41657584:-@chr22:41660668:41660847:-@chr22:41664101:41664160:-.A.up','chr22:41657450:41657584:-@chr22:41660668:41660847:-@chr22:41664101:41664160:-.B.dn_chr22:41657450:41657584:-@chr22:41660668:41660847:-@chr22:416641…	(0,0):1444,(0,1):8,(1,0):2004,(1,1):486	0:2485,1:13	chr22	-	4.16575e+15	4.16642e+15	RANGAP1
chr3:121563300:121563394:+@chr3:121573534:121573670:+@chr3:121575858:121576003:+	0.79	0.67	0.92	'chr3:121563300:121563394:+@chr3:121573534:121573670:+@chr3:121575858:121576003:+.A.up_chr3:121563300:121563394:+@chr3:121573534:121573670:+@chr3:121575858:121576003:+.A.se_chr3:121563300:121563394:+@chr3:121573534:121573670:+@chr3:121575858:121576003:+.A.dn','chr3:121563300:121563394:+@chr3:121573534:121573670:+@chr3:121575858:121576003:+.B.up_chr3:121563300:121563394:+@chr3:121573534:121573670:…	(0,0):214,(0,1):7,(1,0):90,(1,1):56	0:135,1:18	chr3	+	1.21563e+17	1.21576e+17	EAF2
chr12:124130002:124130108:+@chr12:124132510:124132673:+@chr12:124135541:124135603:+	0.94	0.91	0.96	'chr12:124130002:124130108:+@chr12:124132510:124132673:+@chr12:124135541:124135603:+.A.up_chr12:124130002:124130108:+@chr12:124132510:124132673:+@chr12:124135541:124135603:+.A.se_chr12:124130002:124130108:+@chr12:124132510:124132673:+@chr12:124135541:124135603:+.A.dn','chr12:124130002:124130108:+@chr12:124132510:124132673:+@chr12:124135541:124135603:+.B.up_chr12:124130002:124130108:+@chr12:124132…	(0,0):740,(0,1):15,(1,0):1085,(1,1):247	0:1307,1:40	chr12	+	1.2413e+17	1.24136e+17	GTF2H3
chr20:43249659:43249788:-@chr20:43251229:43251293:-@chr20:43251470:43251571:-	0.83	0.73	0.89	'chr20:43249659:43249788:-@chr20:43251229:43251293:-@chr20:43251470:43251571:-.A.dn_chr20:43249659:43249788:-@chr20:43251229:43251293:-@chr20:43251470:43251571:-.A.se_chr20:43249659:43249788:-@chr20:43251229:43251293:-@chr20:43251470:43251571:-.A.up','chr20:43249659:43249788:-@chr20:43251229:43251293:-@chr20:43251470:43251571:-.B.dn_chr20:43249659:43249788:-@chr20:43251229:43251293:-@chr20:432514…	(0,0):84,(0,1):11,(1,0):114,(1,1):73	0:174,1:24	chr20	-	4.32497e+15	4.32516e+15	ADA
chr16:70710784:70710881:-@chr16:70711695:70711802:-@chr16:70712155:70712312:-	0.98	0.97	0.99	'chr16:70710784:70710881:-@chr16:70711695:70711802:-@chr16:70712155:70712312:-.A.dn_chr16:70710784:70710881:-@chr16:70711695:70711802:-@chr16:70712155:70712312:-.A.se_chr16:70710784:70710881:-@chr16:70711695:70711802:-@chr16:70712155:70712312:-.A.up','chr16:70710784:70710881:-@chr16:70711695:70711802:-@chr16:70712155:70712312:-.B.dn_chr16:70710784:70710881:-@chr16:70711695:70711802:-@chr16:707121…	(0,0):446,(0,1):6,(1,0):1009,(1,1):480	0:1481,1:14	chr16	-	7.07108e+15	7.07123e+15	MTSS1L
chr11:73687686:73687787:-@chr11:73687868:73688062:-@chr11:73688931:73689141:-	0.98	0.98	0.99	'chr11:73687686:73687787:-@chr11:73687868:73688062:-@chr11:73688931:73689141:-.A.dn_chr11:73687686:73687787:-@chr11:73687868:73688062:-@chr11:73688931:73689141:-.A.se_chr11:73687686:73687787:-@chr11:73687868:73688062:-@chr11:73688931:73689141:-.A.up','chr11:73687686:73687787:-@chr11:73687868:73688062:-@chr11:73688931:73689141:-.B.dn_chr11:73687686:73687787:-@chr11:73687868:73688062:-@chr11:736889…	(0,0):3612,(0,1):20,(1,0):3778,(1,1):1784	0:5548,1:34	chr11	-	7.36877e+15	7.36891e+15	UCP2
chr18:13055779:13056697:+@chr18:13057584:13057732:+@chr18:13059081:13059311:+	0.92	0.87	0.96	'chr18:13055779:13056697:+@chr18:13057584:13057732:+@chr18:13059081:13059311:+.A.up_chr18:13055779:13056697:+@chr18:13057584:13057732:+@chr18:13059081:13059311:+.A.se_chr18:13055779:13056697:+@chr18:13057584:13057732:+@chr18:13059081:13059311:+.A.dn','chr18:13055779:13056697:+@chr18:13057584:13057732:+@chr18:13059081:13059311:+.B.up_chr18:13055779:13056697:+@chr18:13057584:13057732:+@chr18:130590…	(0,0):299,(0,1):10,(1,0):344,(1,1):1562	0:1755,1:161	chr18	+	1.30558e+15	1.30593e+15	CEP192
chr3:52523352:52523694:+@chr3:52524091:52524247:+@chr3:52524721:52524849:+	0.97	0.95	0.99	'chr3:52523352:52523694:+@chr3:52524091:52524247:+@chr3:52524721:52524849:+.A.up_chr3:52523352:52523694:+@chr3:52524091:52524247:+@chr3:52524721:52524849:+.A.se_chr3:52523352:52523694:+@chr3:52524091:52524247:+@chr3:52524721:52524849:+.A.dn','chr3:52523352:52523694:+@chr3:52524091:52524247:+@chr3:52524721:52524849:+.B.up_chr3:52523352:52523694:+@chr3:52524091:52524247:+@chr3:52524721:52524849:+.B…	(0,0):726,(0,1):7,(1,0):769,(1,1):909	0:1654,1:31	chr3	+	5.25234e+15	5.25248e+15	NISCH
chr8:71053419:71053634:-@chr8:71056877:71057083:-@chr8:71060508:71060718:-	0.66	0.54	0.77	'chr8:71053419:71053634:-@chr8:71056877:71057083:-@chr8:71060508:71060718:-.A.dn_chr8:71053419:71053634:-@chr8:71056877:71057083:-@chr8:71060508:71060718:-.A.se_chr8:71053419:71053634:-@chr8:71056877:71057083:-@chr8:71060508:71060718:-.A.up','chr8:71053419:71053634:-@chr8:71056877:71057083:-@chr8:71060508:71060718:-.B.dn_chr8:71053419:71053634:-@chr8:71056877:71057083:-@chr8:71060508:71060718:-.B…	(0,0):91,(0,1):12,(1,0):81,(1,1):121	0:163,1:51	chr8	-	7.10534e+15	7.10607e+15	NCOA2
chr4:7002872:7002978:+@chr4:7006571:7006651:+@chr4:7008359:7008453:+	0.97	0.94	0.98	'chr4:7002872:7002978:+@chr4:7006571:7006651:+@chr4:7008359:7008453:+.A.up_chr4:7002872:7002978:+@chr4:7006571:7006651:+@chr4:7008359:7008453:+.A.se_chr4:7002872:7002978:+@chr4:7006571:7006651:+@chr4:7008359:7008453:+.A.dn','chr4:7002872:7002978:+@chr4:7006571:7006651:+@chr4:7008359:7008453:+.B.up_chr4:7002872:7002978:+@chr4:7006571:7006651:+@chr4:7008359:7008453:+.B.dn'	(0,0):899,(0,1):6,(1,0):503,(1,1):322	0:806,1:25	chr4	+	70028727002872	70084537008453	TBC1D14
chr3:47898921:47899002:-@chr3:47908736:47908828:-@chr3:47910704:47910817:-	0.99	0.98	1	'chr3:47898921:47899002:-@chr3:47908736:47908828:-@chr3:47910704:47910817:-.A.dn_chr3:47898921:47899002:-@chr3:47908736:47908828:-@chr3:47910704:47910817:-.A.se_chr3:47898921:47899002:-@chr3:47908736:47908828:-@chr3:47910704:47910817:-.A.up','chr3:47898921:47899002:-@chr3:47908736:47908828:-@chr3:47910704:47910817:-.B.dn_chr3:47898921:47899002:-@chr3:47908736:47908828:-@chr3:47910704:47910817:-.B…	(0,0):2593,(0,1):7,(1,0):1676,(1,1):488	0:2162,1:9	chr3	-	4.78989e+15	4.79108e+15	MAP4
chr1:167653137:167653238:+@chr1:167654658:167654747:+@chr1:167659286:167659357:+	0.78	0.73	0.83	'chr1:167653137:167653238:+@chr1:167654658:167654747:+@chr1:167659286:167659357:+.A.up_chr1:167653137:167653238:+@chr1:167654658:167654747:+@chr1:167659286:167659357:+.A.se_chr1:167653137:167653238:+@chr1:167654658:167654747:+@chr1:167659286:167659357:+.A.dn','chr1:167653137:167653238:+@chr1:167654658:167654747:+@chr1:167659286:167659357:+.B.up_chr1:167653137:167653238:+@chr1:167654658:167654747:…	(0,0):1639,(0,1):57,(1,0):521,(1,1):201	0:676,1:103	chr1	+	1.67653e+17	1.67659e+17	RCSD1
chr5:112337264:112337371:+@chr5:112339639:112339774:+@chr5:112343635:112343739:+	0.9	0.85	0.94	'chr5:112337264:112337371:+@chr5:112339639:112339774:+@chr5:112343635:112343739:+.A.up_chr5:112337264:112337371:+@chr5:112339639:112339774:+@chr5:112343635:112343739:+.A.se_chr5:112337264:112337371:+@chr5:112339639:112339774:+@chr5:112343635:112343739:+.A.dn','chr5:112337264:112337371:+@chr5:112339639:112339774:+@chr5:112343635:112343739:+.B.up_chr5:112337264:112337371:+@chr5:112339639:112339774:…	(0,0):246,(0,1):10,(1,0):251,(1,1):83	0:326,1:18	chr5	+	1.12337e+17	1.12344e+17	DCP2
chr2:73188260:73188377:-@chr2:73194366:73194452:-@chr2:73195577:73195662:-	0.15	0.1	0.24	'chr2:73188260:73188377:-@chr2:73194366:73194452:-@chr2:73195577:73195662:-.A.dn_chr2:73188260:73188377:-@chr2:73194366:73194452:-@chr2:73195577:73195662:-.A.se_chr2:73188260:73188377:-@chr2:73194366:73194452:-@chr2:73195577:73195662:-.A.up','chr2:73188260:73188377:-@chr2:73194366:73194452:-@chr2:73195577:73195662:-.B.dn_chr2:73188260:73188377:-@chr2:73194366:73194452:-@chr2:73195577:73195662:-.B…	(0,0):550,(0,1):49,(1,0):20,(1,1):56	0:30,1:95	chr2	-	7.31883e+15	7.31957e+15	SFXN5
chr8:67958047:67958195:-@chr8:67959920:67960094:-@chr8:67963465:67963576:-	0.04	0.03	0.05	'chr8:67958047:67958195:-@chr8:67959920:67960094:-@chr8:67963465:67963576:-.A.dn_chr8:67958047:67958195:-@chr8:67959920:67960094:-@chr8:67963465:67963576:-.A.se_chr8:67958047:67958195:-@chr8:67959920:67960094:-@chr8:67963465:67963576:-.A.up','chr8:67958047:67958195:-@chr8:67959920:67960094:-@chr8:67963465:67963576:-.B.dn_chr8:67958047:67958195:-@chr8:67959920:67960094:-@chr8:67963465:67963576:-.B…	(0,0):2127,(0,1):589,(1,0):86,(1,1):871	0:126,1:1420	chr8	-	6.7958e+15	6.79636e+15	COPS5
chrX:103420304:103420523:+@chrX:103430747:103430896:+@chrX:103431141:103431302:+	0.95	0.92	0.98	'chrX:103420304:103420523:+@chrX:103430747:103430896:+@chrX:103431141:103431302:+.A.up_chrX:103420304:103420523:+@chrX:103430747:103430896:+@chrX:103431141:103431302:+.A.se_chrX:103420304:103420523:+@chrX:103430747:103430896:+@chrX:103431141:103431302:+.A.dn','chrX:103420304:103420523:+@chrX:103430747:103430896:+@chrX:103431141:103431302:+.B.up_chrX:103420304:103420523:+@chrX:103430747:103430896:…	(0,0):386,(0,1):11,(1,0):470,(1,1):364	0:816,1:29	chrX	+	1.0342e+17	1.03431e+17	FAM199X
chr12:42729685:42729776:+@chr12:42745687:42745851:+@chr12:42748963:42749024:+	0.48	0.45	0.5	'chr12:42729685:42729776:+@chr12:42745687:42745851:+@chr12:42748963:42749024:+.A.up_chr12:42729685:42729776:+@chr12:42745687:42745851:+@chr12:42748963:42749024:+.A.se_chr12:42729685:42729776:+@chr12:42745687:42745851:+@chr12:42748963:42749024:+.A.dn','chr12:42729685:42729776:+@chr12:42745687:42745851:+@chr12:42748963:42749024:+.B.up_chr12:42729685:42729776:+@chr12:42745687:42745851:+@chr12:427489…	(0,0):775,(0,1):410,(1,0):1225,(1,1):93	0:1280,1:448	chr12	+	4.27297e+15	4.2749e+15	PPHLN1
chr1:28071165:28071322:+@chr1:28075579:28075665:+@chr1:28081706:28081841:+	0.71	0.59	0.8	'chr1:28071165:28071322:+@chr1:28075579:28075665:+@chr1:28081706:28081841:+.A.up_chr1:28071165:28071322:+@chr1:28075579:28075665:+@chr1:28081706:28081841:+.A.se_chr1:28071165:28071322:+@chr1:28075579:28075665:+@chr1:28081706:28081841:+.A.dn','chr1:28071165:28071322:+@chr1:28075579:28075665:+@chr1:28081706:28081841:+.B.up_chr1:28071165:28071322:+@chr1:28075579:28075665:+@chr1:28081706:28081841:+.B…	(0,0):159,(0,1):18,(1,0):82,(1,1):80	0:142,1:38	chr1	+	2.80712e+15	2.80818e+15	FAM76A
chr11:107916997:107917096:+@chr11:107920617:107920793:+@chr11:107923387:107923528:+	0.92	0.86	0.97	'chr11:107916997:107917096:+@chr11:107920617:107920793:+@chr11:107923387:107923528:+.A.up_chr11:107916997:107917096:+@chr11:107920617:107920793:+@chr11:107923387:107923528:+.A.se_chr11:107916997:107917096:+@chr11:107920617:107920793:+@chr11:107923387:107923528:+.A.dn','chr11:107916997:107917096:+@chr11:107920617:107920793:+@chr11:107923387:107923528:+.B.up_chr11:107916997:107917096:+@chr11:107920…	(0,0):256,(0,1):8,(1,0):273,(1,1):81	0:342,1:20	chr11	+	1.07917e+17	1.07924e+17	CUL5
chr3:13407446:13407591:-@chr3:13413334:13413532:-@chr3:13415218:13415373:-	0.98	0.97	0.99	'chr3:13407446:13407591:-@chr3:13413334:13413532:-@chr3:13415218:13415373:-.A.dn_chr3:13407446:13407591:-@chr3:13413334:13413532:-@chr3:13415218:13415373:-.A.se_chr3:13407446:13407591:-@chr3:13413334:13413532:-@chr3:13415218:13415373:-.A.up','chr3:13407446:13407591:-@chr3:13413334:13413532:-@chr3:13415218:13415373:-.B.dn_chr3:13407446:13407591:-@chr3:13413334:13413532:-@chr3:13415218:13415373:-.B…	(0,0):2152,(0,1):6,(1,0):2750,(1,1):2252	0:4971,1:37	chr3	-	1.34074e+15	1.34154e+15	NUP210
chr2:190656516:190656667:+@chr2:190660495:190660677:+@chr2:190670378:190670480:+	0.91	0.85	0.95	'chr2:190656516:190656667:+@chr2:190660495:190660677:+@chr2:190670378:190670480:+.A.up_chr2:190656516:190656667:+@chr2:190660495:190660677:+@chr2:190670378:190670480:+.A.se_chr2:190656516:190656667:+@chr2:190660495:190660677:+@chr2:190670378:190670480:+.A.dn','chr2:190656516:190656667:+@chr2:190660495:190660677:+@chr2:190670378:190670480:+.B.up_chr2:190656516:190656667:+@chr2:190660495:190660677:…	(0,0):185,(0,1):6,(1,0):356,(1,1):244	0:574,1:32	chr2	+	1.90657e+17	1.9067e+17	PMS1
chr1:155928111:155928187:-@chr1:155931452:155931700:-@chr1:155931896:155932013:-	0.99	0.99	1	'chr1:155928111:155928187:-@chr1:155931452:155931700:-@chr1:155931896:155932013:-.A.dn_chr1:155928111:155928187:-@chr1:155931452:155931700:-@chr1:155931896:155932013:-.A.se_chr1:155928111:155928187:-@chr1:155931452:155931700:-@chr1:155931896:155932013:-.A.up','chr1:155928111:155928187:-@chr1:155931452:155931700:-@chr1:155931896:155932013:-.B.dn_chr1:155928111:155928187:-@chr1:155931452:155931700:…	(0,0):1846,(0,1):6,(1,0):4094,(1,1):539	0:4631,1:8	chr1	-	1.55928e+17	1.55932e+17	ARHGEF2
chr12:57456902:57457127:-@chr12:57457854:57457968:-@chr12:57458429:57458522:-	0.81	0.75	0.87	'chr12:57456902:57457127:-@chr12:57457854:57457968:-@chr12:57458429:57458522:-.A.dn_chr12:57456902:57457127:-@chr12:57457854:57457968:-@chr12:57458429:57458522:-.A.se_chr12:57456902:57457127:-@chr12:57457854:57457968:-@chr12:57458429:57458522:-.A.up','chr12:57456902:57457127:-@chr12:57457854:57457968:-@chr12:57458429:57458522:-.B.dn_chr12:57456902:57457127:-@chr12:57457854:57457968:-@chr12:574584…	(0,0):635,(0,1):9,(1,0):456,(1,1):1049	0:1268,1:246	chr12	-	5.74569e+15	5.74585e+15	TMEM194A
chr1:54417659:54418145:+@chr1:54423822:54423953:+@chr1:54426029:54426147:+	0.98	0.95	0.99	'chr1:54417659:54418145:+@chr1:54423822:54423953:+@chr1:54426029:54426147:+.A.up_chr1:54417659:54418145:+@chr1:54423822:54423953:+@chr1:54426029:54426147:+.A.se_chr1:54417659:54418145:+@chr1:54423822:54423953:+@chr1:54426029:54426147:+.A.dn','chr1:54417659:54418145:+@chr1:54423822:54423953:+@chr1:54426029:54426147:+.B.up_chr1:54417659:54418145:+@chr1:54423822:54423953:+@chr1:54426029:54426147:+.B…	(0,0):1010,(0,1):5,(1,0):718,(1,1):1634	0:2307,1:50	chr1	+	5.44177e+15	5.44261e+15	LRRC42
chr17:40825194:40825314:-@chr17:40825417:40825574:-@chr17:40825661:40825852:-	0.98	0.96	0.99	'chr17:40825194:40825314:-@chr17:40825417:40825574:-@chr17:40825661:40825852:-.A.dn_chr17:40825194:40825314:-@chr17:40825417:40825574:-@chr17:40825661:40825852:-.A.se_chr17:40825194:40825314:-@chr17:40825417:40825574:-@chr17:40825661:40825852:-.A.up','chr17:40825194:40825314:-@chr17:40825417:40825574:-@chr17:40825661:40825852:-.B.dn_chr17:40825194:40825314:-@chr17:40825417:40825574:-@chr17:408256…	(0,0):187,(0,1):5,(1,0):555,(1,1):176	0:727,1:9	chr17	-	4.08252e+15	4.08259e+15	PLEKHH3
chr12:112371690:112371834:-@chr12:112374496:112374634:-@chr12:112374964:112375047:-	0.88	0.81	0.95	'chr12:112371690:112371834:-@chr12:112374496:112374634:-@chr12:112374964:112375047:-.A.dn_chr12:112371690:112371834:-@chr12:112374496:112374634:-@chr12:112374964:112375047:-.A.se_chr12:112371690:112371834:-@chr12:112374496:112374634:-@chr12:112374964:112375047:-.A.up','chr12:112371690:112371834:-@chr12:112374496:112374634:-@chr12:112374964:112375047:-.B.dn_chr12:112371690:112371834:-@chr12:112374…	(0,0):421,(0,1):8,(1,0):140,(1,1):39	0:172,1:15	chr12	-	1.12372e+17	1.12375e+17	TMEM116
chr1:26772807:26772923:+@chr1:26774050:26774151:+@chr1:26784282:26784396:+	0.93	0.9	0.96	'chr1:26772807:26772923:+@chr1:26774050:26774151:+@chr1:26784282:26784396:+.A.up_chr1:26772807:26772923:+@chr1:26774050:26774151:+@chr1:26784282:26784396:+.A.se_chr1:26772807:26772923:+@chr1:26774050:26774151:+@chr1:26784282:26784396:+.A.dn','chr1:26772807:26772923:+@chr1:26774050:26774151:+@chr1:26784282:26784396:+.B.up_chr1:26772807:26772923:+@chr1:26774050:26774151:+@chr1:26784282:26784396:+.B…	(0,0):1101,(0,1):12,(1,0):397,(1,1):164	0:549,1:24	chr1	+	2.67728e+15	2.67844e+15	DHDDS
chr2:55479613:55479789:-@chr2:55481177:55481337:-@chr2:55481790:55481961:-	0.99	0.98	0.99	'chr2:55479613:55479789:-@chr2:55481177:55481337:-@chr2:55481790:55481961:-.A.dn_chr2:55479613:55479789:-@chr2:55481177:55481337:-@chr2:55481790:55481961:-.A.se_chr2:55479613:55479789:-@chr2:55481177:55481337:-@chr2:55481790:55481961:-.A.up','chr2:55479613:55479789:-@chr2:55481177:55481337:-@chr2:55481790:55481961:-.B.dn_chr2:55479613:55479789:-@chr2:55481177:55481337:-@chr2:55481790:55481961:-.B…	(0,0):1708,(0,1):5,(1,0):1428,(1,1):1270	0:2680,1:23	chr2	-	5.54796e+15	5.5482e+15	MTIF2
chr9:36633099:36633197:+@chr9:36642994:36643080:+@chr9:36651743:36651874:+	0.96	0.93	0.98	'chr9:36633099:36633197:+@chr9:36642994:36643080:+@chr9:36651743:36651874:+.A.up_chr9:36633099:36633197:+@chr9:36642994:36643080:+@chr9:36651743:36651874:+.A.se_chr9:36633099:36633197:+@chr9:36642994:36643080:+@chr9:36651743:36651874:+.A.dn','chr9:36633099:36633197:+@chr9:36642994:36643080:+@chr9:36651743:36651874:+.B.up_chr9:36633099:36633197:+@chr9:36642994:36643080:+@chr9:36651743:36651874:+.B…	(0,0):403,(0,1):7,(1,0):406,(1,1):247	0:637,1:23	chr9	+	3.66331e+15	3.66519e+15	MELK
chr8:144900543:144900704:-@chr8:144902836:144902886:-@chr8:144903767:144903856:-	0.59	0.57	0.62	'chr8:144900543:144900704:-@chr8:144902836:144902886:-@chr8:144903767:144903856:-.A.dn_chr8:144900543:144900704:-@chr8:144902836:144902886:-@chr8:144903767:144903856:-.A.se_chr8:144900543:144900704:-@chr8:144902836:144902886:-@chr8:144903767:144903856:-.A.up','chr8:144900543:144900704:-@chr8:144902836:144902886:-@chr8:144903767:144903856:-.B.dn_chr8:144900543:144900704:-@chr8:144902836:144902886:…	(0,0):3030,(0,1):420,(1,0):1011,(1,1):1334	0:1770,1:995	chr8	-	1.44901e+17	1.44904e+17	PUF60
chr22:45719056:45719308:+@chr22:45719958:45720107:+@chr22:45723723:45723944:+	0.03	0.02	0.03	'chr22:45719056:45719308:+@chr22:45719958:45720107:+@chr22:45723723:45723944:+.A.up_chr22:45719056:45719308:+@chr22:45719958:45720107:+@chr22:45723723:45723944:+.A.se_chr22:45719056:45719308:+@chr22:45719958:45720107:+@chr22:45723723:45723944:+.A.dn','chr22:45719056:45719308:+@chr22:45719958:45720107:+@chr22:45723723:45723944:+.B.up_chr22:45719056:45719308:+@chr22:45719958:45720107:+@chr22:457237…	(0,0):653,(0,1):681,(1,0):55,(1,1):2956	0:115,1:3577	chr22	+	4.57191e+15	4.57239e+15	FAM118A
chr1:158619646:158619737:-@chr1:158620347:158620476:-@chr1:158621157:158621258:-	0.13	0.08	0.2	'chr1:158619646:158619737:-@chr1:158620347:158620476:-@chr1:158621157:158621258:-.A.dn_chr1:158619646:158619737:-@chr1:158620347:158620476:-@chr1:158621157:158621258:-.A.se_chr1:158619646:158619737:-@chr1:158620347:158620476:-@chr1:158621157:158621258:-.A.up','chr1:158619646:158619737:-@chr1:158620347:158620476:-@chr1:158621157:158621258:-.B.dn_chr1:158619646:158619737:-@chr1:158620347:158620476:…	(0,0):151,(0,1):32,(1,0):19,(1,1):68	0:27,1:92	chr1	-	1.5862e+17	1.58621e+17	SPTA1
chr11:1972129:1972251:+@chr11:1973357:1973439:+@chr11:1974012:1974085:+	0.99	0.99	1	'chr11:1972129:1972251:+@chr11:1973357:1973439:+@chr11:1974012:1974085:+.A.up_chr11:1972129:1972251:+@chr11:1973357:1973439:+@chr11:1974012:1974085:+.A.se_chr11:1972129:1972251:+@chr11:1973357:1973439:+@chr11:1974012:1974085:+.A.dn','chr11:1972129:1972251:+@chr11:1973357:1973439:+@chr11:1974012:1974085:+.B.up_chr11:1972129:1972251:+@chr11:1973357:1973439:+@chr11:1974012:1974085:+.B.dn'	(0,0):1829,(0,1):11,(1,0):3516,(1,1):280	0:3795,1:12	chr11	+	19721291972129	19740851974085	MRPL23
chr19:14066733:14066830:+@chr19:14066935:14067074:+@chr19:14067164:14067334:+	0.99	0.97	0.99	'chr19:14066733:14066830:+@chr19:14066935:14067074:+@chr19:14067164:14067334:+.A.up_chr19:14066733:14066830:+@chr19:14066935:14067074:+@chr19:14067164:14067334:+.A.se_chr19:14066733:14066830:+@chr19:14066935:14067074:+@chr19:14067164:14067334:+.A.dn','chr19:14066733:14066830:+@chr19:14066935:14067074:+@chr19:14067164:14067334:+.B.up_chr19:14066733:14066830:+@chr19:14066935:14067074:+@chr19:140671…	(0,0):1272,(0,1):7,(1,0):1508,(1,1):721	0:2216,1:20	chr19	+	1.40667e+15	1.40673e+15	DCAF15
chr15:78456058:78456122:+@chr15:78457334:78457418:+@chr15:78458492:78458644:+	0.98	0.95	0.99	'chr15:78456058:78456122:+@chr15:78457334:78457418:+@chr15:78458492:78458644:+.A.up_chr15:78456058:78456122:+@chr15:78457334:78457418:+@chr15:78458492:78458644:+.A.se_chr15:78456058:78456122:+@chr15:78457334:78457418:+@chr15:78458492:78458644:+.A.dn','chr15:78456058:78456122:+@chr15:78457334:78457418:+@chr15:78458492:78458644:+.B.up_chr15:78456058:78456122:+@chr15:78457334:78457418:+@chr15:784584…	(0,0):859,(0,1):5,(1,0):634,(1,1):503	0:1129,1:13	chr15	+	7.84561e+15	7.84586e+15	IDH3A
chr22:38934544:38934617:-@chr22:38948671:38948712:-@chr22:38951362:38951414:-	0.81	0.7	0.92	'chr22:38934544:38934617:-@chr22:38948671:38948712:-@chr22:38951362:38951414:-.A.dn_chr22:38934544:38934617:-@chr22:38948671:38948712:-@chr22:38951362:38951414:-.A.se_chr22:38934544:38934617:-@chr22:38948671:38948712:-@chr22:38951362:38951414:-.A.up','chr22:38934544:38934617:-@chr22:38948671:38948712:-@chr22:38951362:38951414:-.B.dn_chr22:38934544:38934617:-@chr22:38948671:38948712:-@chr22:389513…	(0,0):393,(0,1):5,(1,0):37	0:37,1:5	chr22	-	3.89345e+15	3.89514e+15	DMC1
chr5:39124355:39124380:-@chr5:39126100:39126237:-@chr5:39127843:39127909:-	0.65	0.53	0.78	'chr5:39124355:39124380:-@chr5:39126100:39126237:-@chr5:39127843:39127909:-.A.dn_chr5:39124355:39124380:-@chr5:39126100:39126237:-@chr5:39127843:39127909:-.A.se_chr5:39124355:39124380:-@chr5:39126100:39126237:-@chr5:39127843:39127909:-.A.up','chr5:39124355:39124380:-@chr5:39126100:39126237:-@chr5:39127843:39127909:-.B.dn_chr5:39124355:39124380:-@chr5:39126100:39126237:-@chr5:39127843:39127909:-.B…	(0,0):466,(0,1):14,(1,0):215	0:215,1:14	chr5	-	3.91244e+15	3.91279e+15	FYB
chr7:926206:926287:+@chr7:927007:927156:+@chr7:930565:930703:+	0.99	0.98	0.99	'chr7:926206:926287:+@chr7:927007:927156:+@chr7:930565:930703:+.A.up_chr7:926206:926287:+@chr7:927007:927156:+@chr7:930565:930703:+.A.se_chr7:926206:926287:+@chr7:927007:927156:+@chr7:930565:930703:+.A.dn','chr7:926206:926287:+@chr7:927007:927156:+@chr7:930565:930703:+.B.up_chr7:926206:926287:+@chr7:927007:927156:+@chr7:930565:930703:+.B.dn'	(0,0):1405,(0,1):8,(1,0):1995,(1,1):658	0:2639,1:22	chr7	+	926206926206	930703930703	GET4
chr17:80529600:80529746:+@chr17:80540617:80540810:+@chr17:80541889:80542064:+	0.93	0.89	0.97	'chr17:80529600:80529746:+@chr17:80540617:80540810:+@chr17:80541889:80542064:+.A.up_chr17:80529600:80529746:+@chr17:80540617:80540810:+@chr17:80541889:80542064:+.A.se_chr17:80529600:80529746:+@chr17:80540617:80540810:+@chr17:80541889:80542064:+.A.dn','chr17:80529600:80529746:+@chr17:80540617:80540810:+@chr17:80541889:80542064:+.B.up_chr17:80529600:80529746:+@chr17:80540617:80540810:+@chr17:805418…	(0,0):1646,(0,1):6,(1,0):916,(1,1):1029	0:1885,1:66	chr17	+	8.05296e+15	8.05421e+15	FOXK2
chr9:136224587:136224690:+@chr9:136226826:136227005:+@chr9:136227141:136227310:+	0.81	0.77	0.86	'chr9:136224587:136224690:+@chr9:136226826:136227005:+@chr9:136227141:136227310:+.A.up_chr9:136224587:136224690:+@chr9:136226826:136227005:+@chr9:136227141:136227310:+.A.se_chr9:136224587:136224690:+@chr9:136226826:136227005:+@chr9:136227141:136227310:+.A.dn','chr9:136224587:136224690:+@chr9:136226826:136227005:+@chr9:136227141:136227310:+.B.up_chr9:136224587:136224690:+@chr9:136226826:136227005:…	(0,0):691,(0,1):43,(1,0):809,(1,1):598	0:1307,1:143	chr9	+	1.36225e+17	1.36227e+17	SURF2
chr9:133507589:133507665:+@chr9:133510054:133510125:+@chr9:133511386:133511513:+	0.8	0.75	0.84	'chr9:133507589:133507665:+@chr9:133510054:133510125:+@chr9:133511386:133511513:+.A.up_chr9:133507589:133507665:+@chr9:133510054:133510125:+@chr9:133511386:133511513:+.A.se_chr9:133507589:133507665:+@chr9:133510054:133510125:+@chr9:133511386:133511513:+.A.dn','chr9:133507589:133507665:+@chr9:133510054:133510125:+@chr9:133511386:133511513:+.B.up_chr9:133507589:133507665:+@chr9:133510054:133510125:…	(0,0):1255,(0,1):52,(1,0):434,(1,1):252	0:639,1:99	chr9	+	1.33508e+17	1.33512e+17	FUBP3
chr5:118539014:118539131:+@chr5:118542529:118542591:+@chr5:118552596:118552682:+	0.22	0.16	0.28	'chr5:118539014:118539131:+@chr5:118542529:118542591:+@chr5:118552596:118552682:+.A.up_chr5:118539014:118539131:+@chr5:118542529:118542591:+@chr5:118552596:118552682:+.A.se_chr5:118539014:118539131:+@chr5:118542529:118542591:+@chr5:118552596:118552682:+.A.dn','chr5:118539014:118539131:+@chr5:118542529:118542591:+@chr5:118552596:118552682:+.B.up_chr5:118539014:118539131:+@chr5:118542529:118542591:…	(0,0):255,(0,1):63,(1,0):34,(1,1):92	0:52,1:137	chr5	+	1.18539e+17	1.18553e+17	DMXL1
chr16:24805865:24806040:+@chr16:24807228:24807260:+@chr16:24808811:24808891:+	0.66	0.54	0.76	'chr16:24805865:24806040:+@chr16:24807228:24807260:+@chr16:24808811:24808891:+.A.up_chr16:24805865:24806040:+@chr16:24807228:24807260:+@chr16:24808811:24808891:+.A.se_chr16:24805865:24806040:+@chr16:24807228:24807260:+@chr16:24808811:24808891:+.A.dn','chr16:24805865:24806040:+@chr16:24807228:24807260:+@chr16:24808811:24808891:+.B.up_chr16:24805865:24806040:+@chr16:24807228:24807260:+@chr16:248088…	(0,0):380,(0,1):13,(1,0):51,(1,1):159	0:170,1:53	chr16	+	2.48059e+15	2.48089e+15	TNRC6A
chr10:49516138:49516331:+@chr10:49533940:49534008:+@chr10:49609655:49609825:+	0.38	0.3	0.48	'chr10:49516138:49516331:+@chr10:49533940:49534008:+@chr10:49609655:49609825:+.A.up_chr10:49516138:49516331:+@chr10:49533940:49534008:+@chr10:49609655:49609825:+.A.se_chr10:49516138:49516331:+@chr10:49533940:49534008:+@chr10:49609655:49609825:+.A.dn','chr10:49516138:49516331:+@chr10:49533940:49534008:+@chr10:49609655:49609825:+.B.up_chr10:49516138:49516331:+@chr10:49533940:49534008:+@chr10:496096…	(0,0):898,(0,1):55,(1,0):75,(1,1):366	0:214,1:282	chr10	+	4.95161e+15	4.96098e+15	MAPK8
chr12:69207334:69207408:+@chr12:69210592:69210725:+@chr12:69214105:69214154:+	0.84	0.75	0.94	'chr12:69207334:69207408:+@chr12:69210592:69210725:+@chr12:69214105:69214154:+.A.up_chr12:69207334:69207408:+@chr12:69210592:69210725:+@chr12:69214105:69214154:+.A.se_chr12:69207334:69207408:+@chr12:69210592:69210725:+@chr12:69214105:69214154:+.A.dn','chr12:69207334:69207408:+@chr12:69210592:69210725:+@chr12:69214105:69214154:+.B.up_chr12:69207334:69207408:+@chr12:69210592:69210725:+@chr12:692141…	(0,0):234,(0,1):5,(1,0):109,(1,1):2	0:111,1:5	chr12	+	6.92073e+15	6.92142e+15	MDM2
chr17:74717880:74718015:-@chr17:74719854:74720140:-@chr17:74721549:74721937:-	0.97	0.96	0.99	'chr17:74717880:74718015:-@chr17:74719854:74720140:-@chr17:74721549:74721937:-.A.dn_chr17:74717880:74718015:-@chr17:74719854:74720140:-@chr17:74721549:74721937:-.A.se_chr17:74717880:74718015:-@chr17:74719854:74720140:-@chr17:74721549:74721937:-.A.up','chr17:74717880:74718015:-@chr17:74719854:74720140:-@chr17:74721549:74721937:-.B.dn_chr17:74717880:74718015:-@chr17:74719854:74720140:-@chr17:747215…	(0,0):678,(0,1):5,(1,0):1485,(1,1):1916	0:3375,1:31	chr17	-	7.47179e+15	7.47219e+15	JMJD6
chr9:162432:162469:-@chr9:163978:164037:-@chr9:172081:172172:-	0.89	0.83	0.95	'chr9:162432:162469:-@chr9:163978:164037:-@chr9:172081:172172:-.A.dn_chr9:162432:162469:-@chr9:163978:164037:-@chr9:172081:172172:-.A.se_chr9:162432:162469:-@chr9:163978:164037:-@chr9:172081:172172:-.A.up','chr9:162432:162469:-@chr9:163978:164037:-@chr9:172081:172172:-.B.dn_chr9:162432:162469:-@chr9:163978:164037:-@chr9:172081:172172:-.B.up'	(0,0):221,(0,1):5,(1,0):100,(1,1):13	0:110,1:8	chr9	-	162432162432	172172172172	CBWD1
chr17:56424549:56424602:-@chr17:56424890:56424945:-@chr17:56428763:56428869:-	0.89	0.84	0.94	'chr17:56424549:56424602:-@chr17:56424890:56424945:-@chr17:56428763:56428869:-.A.dn_chr17:56424549:56424602:-@chr17:56424890:56424945:-@chr17:56428763:56428869:-.A.se_chr17:56424549:56424602:-@chr17:56424890:56424945:-@chr17:56428763:56428869:-.A.up','chr17:56424549:56424602:-@chr17:56424890:56424945:-@chr17:56428763:56428869:-.B.dn_chr17:56424549:56424602:-@chr17:56424890:56424945:-@chr17:564287…	(0,0):1639,(0,1):11,(1,0):368,(1,1):351	0:668,1:62	chr17	-	5.64245e+15	5.64289e+15	SUPT4H1;LOC100506779
chr22:19468476:19468568:+@chr22:19470213:19470350:+@chr22:19471385:19471528:+	0.91	0.89	0.92	'chr22:19468476:19468568:+@chr22:19470213:19470350:+@chr22:19471385:19471528:+.A.up_chr22:19468476:19468568:+@chr22:19470213:19470350:+@chr22:19471385:19471528:+.A.se_chr22:19468476:19468568:+@chr22:19470213:19470350:+@chr22:19471385:19471528:+.A.dn','chr22:19468476:19468568:+@chr22:19470213:19470350:+@chr22:19471385:19471528:+.B.up_chr22:19468476:19468568:+@chr22:19470213:19470350:+@chr22:194713…	(0,0):5301,(0,1):221,(1,0):5784,(1,1):2412	0:7942,1:475	chr22	+	1.94685e+15	1.94715e+15	CDC45
chr13:41808026:41808143:-@chr13:41814397:41814569:-@chr13:41826781:41826888:-	0.88	0.8	0.95	'chr13:41808026:41808143:-@chr13:41814397:41814569:-@chr13:41826781:41826888:-.A.dn_chr13:41808026:41808143:-@chr13:41814397:41814569:-@chr13:41826781:41826888:-.A.se_chr13:41808026:41808143:-@chr13:41814397:41814569:-@chr13:41826781:41826888:-.A.up','chr13:41808026:41808143:-@chr13:41814397:41814569:-@chr13:41826781:41826888:-.B.dn_chr13:41808026:41808143:-@chr13:41814397:41814569:-@chr13:418267…	(0,0):446,(0,1):5,(1,0):193,(1,1):108	0:284,1:22	chr13	-	4.1808e+15	4.18269e+15	MTRF1
chr15:28467174:28467361:-@chr15:28473364:28473555:-@chr15:28474341:28474492:-	0.94	0.91	0.98	'chr15:28467174:28467361:-@chr15:28473364:28473555:-@chr15:28474341:28474492:-.A.dn_chr15:28467174:28467361:-@chr15:28473364:28473555:-@chr15:28474341:28474492:-.A.se_chr15:28467174:28467361:-@chr15:28473364:28473555:-@chr15:28474341:28474492:-.A.up','chr15:28467174:28467361:-@chr15:28473364:28473555:-@chr15:28474341:28474492:-.B.dn_chr15:28467174:28467361:-@chr15:28473364:28473555:-@chr15:284743…	(0,0):268,(0,1):10,(1,0):503,(1,1):297	0:783,1:27	chr15	-	2.84672e+15	2.84745e+15	HERC2
chr7:30893010:30893075:+@chr7:30898873:30898940:+@chr7:30911858:30911921:+	0.94	0.9	0.97	'chr7:30893010:30893075:+@chr7:30898873:30898940:+@chr7:30911858:30911921:+.A.up_chr7:30893010:30893075:+@chr7:30898873:30898940:+@chr7:30911858:30911921:+.A.se_chr7:30893010:30893075:+@chr7:30898873:30898940:+@chr7:30911858:30911921:+.A.dn','chr7:30893010:30893075:+@chr7:30898873:30898940:+@chr7:30911858:30911921:+.B.up_chr7:30893010:30893075:+@chr7:30898873:30898940:+@chr7:30911858:30911921:+.B…	(0,0):274,(0,1):3,(1,0):174	0:174,1:3	chr7	+	3.0893e+15	3.09119e+15	INMT-FAM188B;FAM188B
chr5:141354369:141354520:+@chr5:141357868:141358395:+@chr5:141359688:141359916:+	0.62	0.57	0.66	'chr5:141354369:141354520:+@chr5:141357868:141358395:+@chr5:141359688:141359916:+.A.up_chr5:141354369:141354520:+@chr5:141357868:141358395:+@chr5:141359688:141359916:+.A.se_chr5:141354369:141354520:+@chr5:141357868:141358395:+@chr5:141359688:141359916:+.A.dn','chr5:141354369:141354520:+@chr5:141357868:141358395:+@chr5:141359688:141359916:+.B.up_chr5:141354369:141354520:+@chr5:141357868:141358395:…	(0,0):875,(0,1):8,(1,0):1674,(1,1):1545	0:2587,1:640	chr5	+	1.41354e+17	1.4136e+17	RNF14
chrX:150769999:150770053:+@chrX:150773118:150773206:+@chrX:150780136:150780225:+	0.83	0.71	0.92	'chrX:150769999:150770053:+@chrX:150773118:150773206:+@chrX:150780136:150780225:+.A.up_chrX:150769999:150770053:+@chrX:150773118:150773206:+@chrX:150780136:150780225:+.A.se_chrX:150769999:150770053:+@chrX:150773118:150773206:+@chrX:150780136:150780225:+.A.dn','chrX:150769999:150770053:+@chrX:150773118:150773206:+@chrX:150780136:150780225:+.B.up_chrX:150769999:150770053:+@chrX:150773118:150773206:…	(0,0):122,(0,1):8,(1,0):101,(1,1):9	0:107,1:11	chrX	+	1.5077e+17	1.5078e+17	PASD1
chr15:66729084:66729230:+@chr15:66735618:66735695:+@chr15:66736994:66737045:+	0.8	0.74	0.86	'chr15:66729084:66729230:+@chr15:66735618:66735695:+@chr15:66736994:66737045:+.A.up_chr15:66729084:66729230:+@chr15:66735618:66735695:+@chr15:66736994:66737045:+.A.se_chr15:66729084:66729230:+@chr15:66735618:66735695:+@chr15:66736994:66737045:+.A.dn','chr15:66729084:66729230:+@chr15:66735618:66735695:+@chr15:66736994:66737045:+.B.up_chr15:66729084:66729230:+@chr15:66735618:66735695:+@chr15:667369…	(0,0):731,(0,1):11,(1,0):497,(1,1):842	0:1176,1:174	chr15	+	6.67291e+15	6.6737e+15	MAP2K1
chr5:32233879:32234040:-@chr5:32235068:32235235:-@chr5:32239107:32239279:-	0.85	0.8	0.9	'chr5:32233879:32234040:-@chr5:32235068:32235235:-@chr5:32239107:32239279:-.A.dn_chr5:32233879:32234040:-@chr5:32235068:32235235:-@chr5:32239107:32239279:-.A.se_chr5:32233879:32234040:-@chr5:32235068:32235235:-@chr5:32239107:32239279:-.A.up','chr5:32233879:32234040:-@chr5:32235068:32235235:-@chr5:32239107:32239279:-.B.dn_chr5:32233879:32234040:-@chr5:32235068:32235235:-@chr5:32239107:32239279:-.B…	(0,0):243,(0,1):19,(1,0):384,(1,1):358	0:688,1:73	chr5	-	3.22339e+15	3.22393e+15	MTMR12
chr15:28525214:28525433:-@chr15:28538034:28538168:-@chr15:28544548:28544662:-	0.95	0.92	0.98	'chr15:28525214:28525433:-@chr15:28538034:28538168:-@chr15:28544548:28544662:-.A.dn_chr15:28525214:28525433:-@chr15:28538034:28538168:-@chr15:28544548:28544662:-.A.se_chr15:28525214:28525433:-@chr15:28538034:28538168:-@chr15:28544548:28544662:-.A.up','chr15:28525214:28525433:-@chr15:28538034:28538168:-@chr15:28544548:28544662:-.B.dn_chr15:28525214:28525433:-@chr15:28538034:28538168:-@chr15:285445…	(0,0):518,(0,1):6,(1,0):337,(1,1):243	0:570,1:16	chr15	-	2.85252e+15	2.85447e+15	HERC2
chr12:54803016:54803136:-@chr12:54803269:54803381:-@chr12:54805618:54805748:-	0.99	0.98	1	'chr12:54803016:54803136:-@chr12:54803269:54803381:-@chr12:54805618:54805748:-.A.dn_chr12:54803016:54803136:-@chr12:54803269:54803381:-@chr12:54805618:54805748:-.A.se_chr12:54803016:54803136:-@chr12:54803269:54803381:-@chr12:54805618:54805748:-.A.up','chr12:54803016:54803136:-@chr12:54803269:54803381:-@chr12:54805618:54805748:-.B.dn_chr12:54803016:54803136:-@chr12:54803269:54803381:-@chr12:548056…	(0,0):1026,(0,1):5,(1,0):1329,(1,1):669	0:1984,1:19	chr12	-	5.4803e+15	5.48057e+15	ITGA5
chr6:17788007:17788106:-@chr6:17790103:17790141:-@chr6:17794480:17794626:-	0.47	0.38	0.57	'chr6:17788007:17788106:-@chr6:17790103:17790141:-@chr6:17794480:17794626:-.A.dn_chr6:17788007:17788106:-@chr6:17790103:17790141:-@chr6:17794480:17794626:-.A.se_chr6:17788007:17788106:-@chr6:17790103:17790141:-@chr6:17794480:17794626:-.A.up','chr6:17788007:17788106:-@chr6:17790103:17790141:-@chr6:17794480:17794626:-.B.dn_chr6:17788007:17788106:-@chr6:17790103:17790141:-@chr6:17794480:17794626:-.B…	(0,0):415,(0,1):28,(1,0):39,(1,1):95	0:78,1:84	chr6	-	1.7788e+15	1.77946e+15	KIF13A
chr17:26887067:26887209:-@chr17:26888440:26888647:-@chr17:26890449:26890540:-	0.98	0.97	0.99	'chr17:26887067:26887209:-@chr17:26888440:26888647:-@chr17:26890449:26890540:-.A.dn_chr17:26887067:26887209:-@chr17:26888440:26888647:-@chr17:26890449:26890540:-.A.se_chr17:26887067:26887209:-@chr17:26888440:26888647:-@chr17:26890449:26890540:-.A.up','chr17:26887067:26887209:-@chr17:26888440:26888647:-@chr17:26890449:26890540:-.B.dn_chr17:26887067:26887209:-@chr17:26888440:26888647:-@chr17:268904…	(0,0):1413,(0,1):19,(1,0):2898,(1,1):476	0:3365,1:28	chr17	-	2.68871e+15	2.68905e+15	PIGS
chr2:160599572:160599764:+@chr2:160602281:160602448:+@chr2:160604316:160605414:+	0.93	0.91	0.96	'chr2:160599572:160599764:+@chr2:160602281:160602448:+@chr2:160604316:160605414:+.A.up_chr2:160599572:160599764:+@chr2:160602281:160602448:+@chr2:160604316:160605414:+.A.se_chr2:160599572:160599764:+@chr2:160602281:160602448:+@chr2:160604316:160605414:+.A.dn','chr2:160599572:160599764:+@chr2:160602281:160602448:+@chr2:160604316:160605414:+.B.up_chr2:160599572:160599764:+@chr2:160602281:160602448:…	(0,0):652,(0,1):23,(1,0):1118,(1,1):5971	0:6704,1:408	chr2	+	1.606e+17	1.60605e+17	2013-03-07
chr6:90371806:90371958:-@chr6:90372511:90372686:-@chr6:90374206:90374347:-	0.89	0.86	0.92	'chr6:90371806:90371958:-@chr6:90372511:90372686:-@chr6:90374206:90374347:-.A.dn_chr6:90371806:90371958:-@chr6:90372511:90372686:-@chr6:90374206:90374347:-.A.se_chr6:90371806:90371958:-@chr6:90372511:90372686:-@chr6:90374206:90374347:-.A.up','chr6:90371806:90371958:-@chr6:90372511:90372686:-@chr6:90374206:90374347:-.B.dn_chr6:90371806:90371958:-@chr6:90372511:90372686:-@chr6:90374206:90374347:-.B…	(0,0):673,(0,1):48,(1,0):993,(1,1):395	0:1357,1:79	chr6	-	9.03718e+15	9.03743e+15	MDN1
chr1:225142661:225142800:+@chr1:225147855:225148004:+@chr1:225152181:225152311:+	0.88	0.84	0.91	'chr1:225142661:225142800:+@chr1:225147855:225148004:+@chr1:225152181:225152311:+.A.up_chr1:225142661:225142800:+@chr1:225147855:225148004:+@chr1:225152181:225152311:+.A.se_chr1:225142661:225142800:+@chr1:225147855:225148004:+@chr1:225152181:225152311:+.A.dn','chr1:225142661:225142800:+@chr1:225147855:225148004:+@chr1:225152181:225152311:+.B.up_chr1:225142661:225142800:+@chr1:225147855:225148004:…	(0,0):1147,(0,1):47,(1,0):883,(1,1):438	0:1263,1:105	chr1	+	2.25143e+17	2.25152e+17	DNAH14
chr7:99710972:99711028:-@chr7:99711239:99711392:-@chr7:99711491:99711577:-	0.98	0.96	0.99	'chr7:99710972:99711028:-@chr7:99711239:99711392:-@chr7:99711491:99711577:-.A.dn_chr7:99710972:99711028:-@chr7:99711239:99711392:-@chr7:99711491:99711577:-.A.se_chr7:99710972:99711028:-@chr7:99711239:99711392:-@chr7:99711491:99711577:-.A.up','chr7:99710972:99711028:-@chr7:99711239:99711392:-@chr7:99711491:99711577:-.B.dn_chr7:99710972:99711028:-@chr7:99711239:99711392:-@chr7:99711491:99711577:-.B…	(0,0):761,(0,1):6,(1,0):1212,(1,1):87	0:1297,1:8	chr7	-	9.9711e+15	9.97116e+15	TAF6
chr8:37623044:37623151:+@chr8:37623229:37623264:+@chr8:37623798:37623873:+	1	0.99	1	'chr8:37623044:37623151:+@chr8:37623229:37623264:+@chr8:37623798:37623873:+.A.up_chr8:37623044:37623151:+@chr8:37623229:37623264:+@chr8:37623798:37623873:+.A.se_chr8:37623044:37623151:+@chr8:37623229:37623264:+@chr8:37623798:37623873:+.A.dn','chr8:37623044:37623151:+@chr8:37623229:37623264:+@chr8:37623798:37623873:+.B.up_chr8:37623044:37623151:+@chr8:37623229:37623264:+@chr8:37623798:37623873:+.B…	(0,0):638,(1,0):685,(1,1):342	0.713194	chr8	+	3.7623e+15	3.76239e+15	PROSC
chr10:76158229:76158337:+@chr10:76285014:76285184:+@chr10:76349040:76349075:+	0.98	0.96	0.99	'chr10:76158229:76158337:+@chr10:76285014:76285184:+@chr10:76349040:76349075:+.A.up_chr10:76158229:76158337:+@chr10:76285014:76285184:+@chr10:76349040:76349075:+.A.se_chr10:76158229:76158337:+@chr10:76285014:76285184:+@chr10:76349040:76349075:+.A.dn','chr10:76158229:76158337:+@chr10:76285014:76285184:+@chr10:76349040:76349075:+.B.up_chr10:76158229:76158337:+@chr10:76285014:76285184:+@chr10:763490…	(0,0):1933,(0,1):6,(1,0):1399,(1,1):160	0:1557,1:8	chr10	+	7.61582e+15	7.63491e+15	ADK
chr6:135621638:135621696:-@chr6:135622546:135623955:-@chr6:135639657:135639754:-	0.19	0.15	0.23	'chr6:135621638:135621696:-@chr6:135622546:135623955:-@chr6:135639657:135639754:-.A.dn_chr6:135621638:135621696:-@chr6:135622546:135623955:-@chr6:135639657:135639754:-.A.se_chr6:135621638:135621696:-@chr6:135622546:135623955:-@chr6:135639657:135639754:-.A.up','chr6:135621638:135621696:-@chr6:135622546:135623955:-@chr6:135639657:135639754:-.B.dn_chr6:135621638:135621696:-@chr6:135622546:135623955:…	(0,0):613,(0,1):40,(1,0):243,(1,1):26	0:248,1:61	chr6	-	1.35622e+17	1.3564e+17	AHI1
chr5:233592:233760:+@chr5:235259:235454:+@chr5:236543:236714:+	1	0.99	1	'chr5:233592:233760:+@chr5:235259:235454:+@chr5:236543:236714:+.A.up_chr5:233592:233760:+@chr5:235259:235454:+@chr5:236543:236714:+.A.se_chr5:233592:233760:+@chr5:235259:235454:+@chr5:236543:236714:+.A.dn','chr5:233592:233760:+@chr5:235259:235454:+@chr5:236543:236714:+.B.up_chr5:233592:233760:+@chr5:235259:235454:+@chr5:236543:236714:+.B.dn'	(0,0):2455,(0,1):6,(1,0):4216,(1,1):1465	0:5680,1:7	chr5	+	233592233592	236714236714	SDHA
chr11:20411290:20411372:+@chr11:20413757:20413806:+@chr11:20414443:20414545:+	0.97	0.95	0.99	'chr11:20411290:20411372:+@chr11:20413757:20413806:+@chr11:20414443:20414545:+.A.up_chr11:20411290:20411372:+@chr11:20413757:20413806:+@chr11:20414443:20414545:+.A.se_chr11:20411290:20411372:+@chr11:20413757:20413806:+@chr11:20414443:20414545:+.A.dn','chr11:20411290:20411372:+@chr11:20413757:20413806:+@chr11:20414443:20414545:+.B.up_chr11:20411290:20411372:+@chr11:20413757:20413806:+@chr11:204144…	(0,0):454,(0,1):8,(1,0):476,(1,1):20	0:494,1:10	chr11	+	2.04113e+15	2.04145e+15	PRMT3
chr4:85645579:85645747:-@chr4:85648014:85648064:-@chr4:85654535:85654762:-	0.54	0.41	0.68	'chr4:85645579:85645747:-@chr4:85648014:85648064:-@chr4:85654535:85654762:-.A.dn_chr4:85645579:85645747:-@chr4:85648014:85648064:-@chr4:85654535:85654762:-.A.se_chr4:85645579:85645747:-@chr4:85648014:85648064:-@chr4:85654535:85654762:-.A.up','chr4:85645579:85645747:-@chr4:85648014:85648064:-@chr4:85654535:85654762:-.B.dn_chr4:85645579:85645747:-@chr4:85648014:85648064:-@chr4:85654535:85654762:-.B…	(0,0):58,(0,1):16,(1,0):25,(1,1):46	0:47,1:40	chr4	-	8.56456e+15	8.56548e+15	WDFY3
chr2:203142673:203142725:+@chr2:203142935:203143052:+@chr2:203147074:203147195:+	0.07	0.06	0.09	'chr2:203142673:203142725:+@chr2:203142935:203143052:+@chr2:203147074:203147195:+.A.up_chr2:203142673:203142725:+@chr2:203142935:203143052:+@chr2:203147074:203147195:+.A.se_chr2:203142673:203142725:+@chr2:203142935:203143052:+@chr2:203147074:203147195:+.A.dn','chr2:203142673:203142725:+@chr2:203142935:203143052:+@chr2:203147074:203147195:+.B.up_chr2:203142673:203142725:+@chr2:203142935:203143052:…	(0,0):1081,(0,1):419,(1,0):91,(1,1):242	0:109,1:643	chr2	+	2.03143e+17	2.03147e+17	NOP58
chr6:17764386:17765177:-@chr6:17771345:17771449:-@chr6:17772139:17772290:-	0.15	0.1	0.2	'chr6:17764386:17765177:-@chr6:17771345:17771449:-@chr6:17772139:17772290:-.A.dn_chr6:17764386:17765177:-@chr6:17771345:17771449:-@chr6:17772139:17772290:-.A.se_chr6:17764386:17765177:-@chr6:17771345:17771449:-@chr6:17772139:17772290:-.A.up','chr6:17764386:17765177:-@chr6:17771345:17771449:-@chr6:17772139:17772290:-.B.dn_chr6:17764386:17765177:-@chr6:17771345:17771449:-@chr6:17772139:17772290:-.B…	(0,0):518,(0,1):59,(1,0):40,(1,1):1726	0:338,1:1487	chr6	-	1.77644e+15	1.77723e+15	KIF13A
chr3:49719320:49719400:+@chr3:49719781:49719869:+@chr3:49719979:49720169:+	0.99	0.99	1	'chr3:49719320:49719400:+@chr3:49719781:49719869:+@chr3:49719979:49720169:+.A.up_chr3:49719320:49719400:+@chr3:49719781:49719869:+@chr3:49719979:49720169:+.A.se_chr3:49719320:49719400:+@chr3:49719781:49719869:+@chr3:49719979:49720169:+.A.dn','chr3:49719320:49719400:+@chr3:49719781:49719869:+@chr3:49719979:49720169:+.B.up_chr3:49719320:49719400:+@chr3:49719781:49719869:+@chr3:49719979:49720169:+.B…	(0,0):1144,(0,1):5,(1,0):2074,(1,1):989	0:3057,1:11	chr3	+	4.97193e+15	4.97202e+15	APEH
chr4:56225513:56225655:+@chr4:56230241:56230438:+@chr4:56233755:56233889:+	0.96	0.93	0.98	'chr4:56225513:56225655:+@chr4:56230241:56230438:+@chr4:56233755:56233889:+.A.up_chr4:56225513:56225655:+@chr4:56230241:56230438:+@chr4:56233755:56233889:+.A.se_chr4:56225513:56225655:+@chr4:56230241:56230438:+@chr4:56233755:56233889:+.A.dn','chr4:56225513:56225655:+@chr4:56230241:56230438:+@chr4:56233755:56233889:+.B.up_chr4:56225513:56225655:+@chr4:56230241:56230438:+@chr4:56233755:56233889:+.B…	(0,0):324,(0,1):8,(1,0):701,(1,1):335	0:1013,1:31	chr4	+	5.62255e+15	5.62339e+15	SRD5A3;LOC100506462
chr8:82627222:82627349:-@chr8:82629484:82629523:-@chr8:82630417:82630459:-	0.32	0.27	0.37	'chr8:82627222:82627349:-@chr8:82629484:82629523:-@chr8:82630417:82630459:-.A.dn_chr8:82627222:82627349:-@chr8:82629484:82629523:-@chr8:82630417:82630459:-.A.se_chr8:82627222:82627349:-@chr8:82629484:82629523:-@chr8:82630417:82630459:-.A.up','chr8:82627222:82627349:-@chr8:82629484:82629523:-@chr8:82630417:82630459:-.B.dn_chr8:82627222:82627349:-@chr8:82629484:82629523:-@chr8:82630417:82630459:-.B…	(0,0):1357,(0,1):90,(1,0):148,(1,1):685	0:390,1:533	chr8	-	8.26272e+15	8.26305e+15	ZFAND1
chr11:46774860:46775047:-@chr11:46776438:46776617:-@chr11:46780473:46780593:-	0.95	0.92	0.97	'chr11:46774860:46775047:-@chr11:46776438:46776617:-@chr11:46780473:46780593:-.A.dn_chr11:46774860:46775047:-@chr11:46776438:46776617:-@chr11:46780473:46780593:-.A.se_chr11:46774860:46775047:-@chr11:46776438:46776617:-@chr11:46780473:46780593:-.A.up','chr11:46774860:46775047:-@chr11:46776438:46776617:-@chr11:46780473:46780593:-.B.dn_chr11:46774860:46775047:-@chr11:46776438:46776617:-@chr11:467804…	(0,0):2740,(0,1):11,(1,0):1648,(1,1):1696	0:3269,1:86	chr11	-	4.67749e+15	4.67806e+15	CKAP5
chr1:89420832:89420908:-@chr1:89426850:89426970:-@chr1:89427064:89427189:-	0.95	0.91	0.98	'chr1:89420832:89420908:-@chr1:89426850:89426970:-@chr1:89427064:89427189:-.A.dn_chr1:89420832:89420908:-@chr1:89426850:89426970:-@chr1:89427064:89427189:-.A.se_chr1:89420832:89420908:-@chr1:89426850:89426970:-@chr1:89427064:89427189:-.A.up','chr1:89420832:89420908:-@chr1:89426850:89426970:-@chr1:89427064:89427189:-.B.dn_chr1:89420832:89420908:-@chr1:89426850:89426970:-@chr1:89427064:89427189:-.B…	(0,0):511,(0,1):7,(1,0):341,(1,1):99	0:432,1:15	chr1	-	8.94208e+15	8.94272e+15	CCBL2
chr1:39845916:39846045:+@chr1:39847625:39847824:+@chr1:39851106:39851601:+	0.86	0.8	0.92	'chr1:39845916:39846045:+@chr1:39847625:39847824:+@chr1:39851106:39851601:+.A.up_chr1:39845916:39846045:+@chr1:39847625:39847824:+@chr1:39851106:39851601:+.A.se_chr1:39845916:39846045:+@chr1:39847625:39847824:+@chr1:39851106:39851601:+.A.dn','chr1:39845916:39846045:+@chr1:39847625:39847824:+@chr1:39851106:39851601:+.B.up_chr1:39845916:39846045:+@chr1:39847625:39847824:+@chr1:39851106:39851601:+.B…	(0,0):499,(0,1):5,(1,0):522,(1,1):1527	0:1916,1:138	chr1	+	3.98459e+15	3.98516e+15	MACF1
chr11:653962:654051:-@chr11:659435:659796:-@chr11:674536:674783:-	0.02	0.01	0.02	'chr11:653962:654051:-@chr11:659435:659796:-@chr11:674536:674783:-.A.dn_chr11:653962:654051:-@chr11:659435:659796:-@chr11:674536:674783:-.A.se_chr11:653962:654051:-@chr11:659435:659796:-@chr11:674536:674783:-.A.up','chr11:653962:654051:-@chr11:659435:659796:-@chr11:674536:674783:-.B.dn_chr11:653962:654051:-@chr11:659435:659796:-@chr11:674536:674783:-.B.up'	(0,0):1151,(0,1):458,(1,0):42,(1,1):1002	0:59,1:1443	chr11	-	653962653962	674783674783	DEAF1
chr12:120584856:120585076:-@chr12:120585971:120586150:-@chr12:120587410:120587517:-	0.98	0.97	0.99	'chr12:120584856:120585076:-@chr12:120585971:120586150:-@chr12:120587410:120587517:-.A.dn_chr12:120584856:120585076:-@chr12:120585971:120586150:-@chr12:120587410:120587517:-.A.se_chr12:120584856:120585076:-@chr12:120585971:120586150:-@chr12:120587410:120587517:-.A.up','chr12:120584856:120585076:-@chr12:120585971:120586150:-@chr12:120587410:120587517:-.B.dn_chr12:120584856:120585076:-@chr12:120585…	(0,0):1420,(0,1):18,(1,0):2739,(1,1):1252	0:3966,1:43	chr12	-	1.20585e+17	1.20588e+17	GCN1L1
chr7:43978030:43978093:+@chr7:43982425:43982456:+@chr7:43982553:43982630:+	0.91	0.85	0.96	'chr7:43978030:43978093:+@chr7:43982425:43982456:+@chr7:43982553:43982630:+.A.up_chr7:43978030:43978093:+@chr7:43982425:43982456:+@chr7:43982553:43982630:+.A.se_chr7:43978030:43978093:+@chr7:43982425:43982456:+@chr7:43982553:43982630:+.A.dn','chr7:43978030:43978093:+@chr7:43982425:43982456:+@chr7:43982553:43982630:+.B.up_chr7:43978030:43978093:+@chr7:43982425:43982456:+@chr7:43982553:43982630:+.B…	(0,0):284,(0,1):11,(1,0):184,(1,1):11	0:195,1:11	chr7	+	4.3978e+15	4.39826e+15	POLR2J4;UBE2D4
chr20:33969721:33969828:-@chr20:33971841:33971936:-@chr20:33981895:33981999:-	0.92	0.88	0.95	'chr20:33969721:33969828:-@chr20:33971841:33971936:-@chr20:33981895:33981999:-.A.dn_chr20:33969721:33969828:-@chr20:33971841:33971936:-@chr20:33981895:33981999:-.A.se_chr20:33969721:33969828:-@chr20:33971841:33971936:-@chr20:33981895:33981999:-.A.up','chr20:33969721:33969828:-@chr20:33971841:33971936:-@chr20:33981895:33981999:-.B.dn_chr20:33969721:33969828:-@chr20:33971841:33971936:-@chr20:339818…	(0,0):662,(0,1):11,(1,0):478,(1,1):416	0:869,1:36	chr20	-	3.39697e+15	3.3982e+15	UQCC
chr9:42679435:42679481:+@chr9:42681171:42681257:+@chr9:42683890:42683934:+	0.75	0.6	0.91	'chr9:42679435:42679481:+@chr9:42681171:42681257:+@chr9:42683890:42683934:+.A.up_chr9:42679435:42679481:+@chr9:42681171:42681257:+@chr9:42683890:42683934:+.A.se_chr9:42679435:42679481:+@chr9:42681171:42681257:+@chr9:42683890:42683934:+.A.dn','chr9:42679435:42679481:+@chr9:42681171:42681257:+@chr9:42683890:42683934:+.B.up_chr9:42679435:42679481:+@chr9:42681171:42681257:+@chr9:42683890:42683934:+.B…	(0,0):252,(0,1):5,(1,0):88	0:88,1:5	chr9	+	4.26794e+15	4.26839e+15	NA
chr6:160105886:160106065:-@chr6:160109158:160109274:-@chr6:160113693:160113895:-	0.92	0.9	0.95	'chr6:160105886:160106065:-@chr6:160109158:160109274:-@chr6:160113693:160113895:-.A.dn_chr6:160105886:160106065:-@chr6:160109158:160109274:-@chr6:160113693:160113895:-.A.se_chr6:160105886:160106065:-@chr6:160109158:160109274:-@chr6:160113693:160113895:-.A.up','chr6:160105886:160106065:-@chr6:160109158:160109274:-@chr6:160113693:160113895:-.B.dn_chr6:160105886:160106065:-@chr6:160109158:160109274:…	(0,0):2507,(0,1):27,(1,0):1662,(1,1):3443	0:4845,1:287	chr6	-	1.60106e+17	1.60114e+17	SOD2
chr4:57209728:57209850:-@chr4:57211293:57211456:-@chr4:57215429:57216224:-	0.83	0.75	0.9	'chr4:57209728:57209850:-@chr4:57211293:57211456:-@chr4:57215429:57216224:-.A.dn_chr4:57209728:57209850:-@chr4:57211293:57211456:-@chr4:57215429:57216224:-.A.se_chr4:57209728:57209850:-@chr4:57211293:57211456:-@chr4:57215429:57216224:-.A.up','chr4:57209728:57209850:-@chr4:57211293:57211456:-@chr4:57215429:57216224:-.B.dn_chr4:57209728:57209850:-@chr4:57211293:57211456:-@chr4:57215429:57216224:-.B…	(0,0):249,(0,1):8,(1,0):116,(1,1):388	0:450,1:62	chr4	-	5.72097e+15	5.72162e+15	AASDH
chr6:122996223:122996289:+@chr6:123022585:123022645:+@chr6:123038932:123039108:+	0.14	0.1	0.19	'chr6:122996223:122996289:+@chr6:123022585:123022645:+@chr6:123038932:123039108:+.A.up_chr6:122996223:122996289:+@chr6:123022585:123022645:+@chr6:123038932:123039108:+.A.se_chr6:122996223:122996289:+@chr6:123022585:123022645:+@chr6:123038932:123039108:+.A.dn','chr6:122996223:122996289:+@chr6:123022585:123022645:+@chr6:123038932:123039108:+.B.up_chr6:122996223:122996289:+@chr6:123022585:123022645:…	(0,0):424,(0,1):87,(1,0):28,(1,1):179	0:49,1:245	chr6	+	1.22996e+17	1.23039e+17	PKIB
chr2:203157500:203157626:+@chr2:203160397:203160560:+@chr2:203162102:203162236:+	0.99	0.98	1	'chr2:203157500:203157626:+@chr2:203160397:203160560:+@chr2:203162102:203162236:+.A.up_chr2:203157500:203157626:+@chr2:203160397:203160560:+@chr2:203162102:203162236:+.A.se_chr2:203157500:203157626:+@chr2:203160397:203160560:+@chr2:203162102:203162236:+.A.dn','chr2:203157500:203157626:+@chr2:203160397:203160560:+@chr2:203162102:203162236:+.B.up_chr2:203157500:203157626:+@chr2:203160397:203160560:…	(0,0):1988,(0,1):5,(1,0):2072,(1,1):859	0:2926,1:10	chr2	+	2.03158e+17	2.03162e+17	SNORD11;NOP58
chr14:23608633:23608756:-@chr14:23609680:23609833:-@chr14:23612288:23612413:-	0.94	0.91	0.97	'chr14:23608633:23608756:-@chr14:23609680:23609833:-@chr14:23612288:23612413:-.A.dn_chr14:23608633:23608756:-@chr14:23609680:23609833:-@chr14:23612288:23612413:-.A.se_chr14:23608633:23608756:-@chr14:23609680:23609833:-@chr14:23612288:23612413:-.A.up','chr14:23608633:23608756:-@chr14:23609680:23609833:-@chr14:23612288:23612413:-.B.dn_chr14:23608633:23608756:-@chr14:23609680:23609833:-@chr14:236122…	(0,0):441,(0,1):8,(1,0):429,(1,1):204	0:614,1:27	chr14	-	2.36086e+15	2.36124e+15	SLC7A8
chr19:17670120:17670230:+@chr19:17671157:17671274:+@chr19:17678215:17678349:+	0.99	0.98	0.99	'chr19:17670120:17670230:+@chr19:17671157:17671274:+@chr19:17678215:17678349:+.A.up_chr19:17670120:17670230:+@chr19:17671157:17671274:+@chr19:17678215:17678349:+.A.se_chr19:17670120:17670230:+@chr19:17671157:17671274:+@chr19:17678215:17678349:+.A.dn','chr19:17670120:17670230:+@chr19:17671157:17671274:+@chr19:17678215:17678349:+.B.up_chr19:17670120:17670230:+@chr19:17671157:17671274:+@chr19:176782…	(0,0):1621,(0,1):17,(1,0):3797,(1,1):1057	0:4847,1:24	chr19	+	1.76701e+15	1.76783e+15	GLT25D1
chr6:33237521:33237596:-@chr6:33237776:33237828:-@chr6:33237976:33238060:-	0.95	0.93	0.97	'chr6:33237521:33237596:-@chr6:33237776:33237828:-@chr6:33237976:33238060:-.A.dn_chr6:33237521:33237596:-@chr6:33237776:33237828:-@chr6:33237976:33238060:-.A.se_chr6:33237521:33237596:-@chr6:33237776:33237828:-@chr6:33237976:33238060:-.A.up','chr6:33237521:33237596:-@chr6:33237776:33237828:-@chr6:33237976:33238060:-.B.dn_chr6:33237521:33237596:-@chr6:33237776:33237828:-@chr6:33237976:33238060:-.B…	(0,0):465,(0,1):10,(1,0):403,(1,1):61	0:463,1:11	chr6	-	3.32375e+15	3.32381e+15	VPS52
chr3:57850279:57850443:+@chr3:57850534:57850584:+@chr3:57850969:57851019:+	0.69	0.53	0.84	'chr3:57850279:57850443:+@chr3:57850534:57850584:+@chr3:57850969:57851019:+.A.up_chr3:57850279:57850443:+@chr3:57850534:57850584:+@chr3:57850969:57851019:+.A.se_chr3:57850279:57850443:+@chr3:57850534:57850584:+@chr3:57850969:57851019:+.A.dn','chr3:57850279:57850443:+@chr3:57850534:57850584:+@chr3:57850969:57851019:+.B.up_chr3:57850279:57850443:+@chr3:57850534:57850584:+@chr3:57850969:57851019:+.B…	(0,0):222,(0,1):6,(1,0):36,(1,1):71	0:91,1:22	chr3	+	5.78503e+15	5.7851e+15	SLMAP
chr10:126370176:126370948:-@chr10:126384727:126384781:-@chr10:126395205:126395456:-	0.74	0.61	0.9	'chr10:126370176:126370948:-@chr10:126384727:126384781:-@chr10:126395205:126395456:-.A.dn_chr10:126370176:126370948:-@chr10:126384727:126384781:-@chr10:126395205:126395456:-.A.se_chr10:126370176:126370948:-@chr10:126384727:126384781:-@chr10:126395205:126395456:-.A.up','chr10:126370176:126370948:-@chr10:126384727:126384781:-@chr10:126395205:126395456:-.B.dn_chr10:126370176:126370948:-@chr10:126384…	(0,0):165,(0,1):14,(1,0):71,(1,1):683	0:514,1:254	chr10	-	1.2637e+17	1.26395e+17	FAM53B
chr17:79862942:79863030:-@chr17:79863258:79863323:-@chr17:79863546:79863611:-	0.98	0.97	0.99	'chr17:79862942:79863030:-@chr17:79863258:79863323:-@chr17:79863546:79863611:-.A.dn_chr17:79862942:79863030:-@chr17:79863258:79863323:-@chr17:79863546:79863611:-.A.se_chr17:79862942:79863030:-@chr17:79863258:79863323:-@chr17:79863546:79863611:-.A.up','chr17:79862942:79863030:-@chr17:79863258:79863323:-@chr17:79863546:79863611:-.B.dn_chr17:79862942:79863030:-@chr17:79863258:79863323:-@chr17:798635…	(0,0):2258,(0,1):14,(1,0):1625,(1,1):104	0:1726,1:17	chr17	-	7.98629e+15	7.98636e+15	PCYT2
chr11:67048203:67048254:+@chr11:67048564:67048655:+@chr11:67048930:67049029:+	1	0.99	1	'chr11:67048203:67048254:+@chr11:67048564:67048655:+@chr11:67048930:67049029:+.A.up_chr11:67048203:67048254:+@chr11:67048564:67048655:+@chr11:67048930:67049029:+.A.se_chr11:67048203:67048254:+@chr11:67048564:67048655:+@chr11:67048930:67049029:+.A.dn','chr11:67048203:67048254:+@chr11:67048564:67048655:+@chr11:67048930:67049029:+.B.up_chr11:67048203:67048254:+@chr11:67048564:67048655:+@chr11:670489…	(0,0):2208,(0,1):4,(1,0):3196,(1,1):501	0:3695,1:6	chr11	+	6.70482e+15	6.7049e+15	ADRBK1
chr16:81705571:81705675:+@chr16:81711880:81712233:+@chr16:81725380:81725445:+	0.99	0.97	0.99	'chr16:81705571:81705675:+@chr16:81711880:81712233:+@chr16:81725380:81725445:+.A.up_chr16:81705571:81705675:+@chr16:81711880:81712233:+@chr16:81725380:81725445:+.A.se_chr16:81705571:81705675:+@chr16:81711880:81712233:+@chr16:81725380:81725445:+.A.dn','chr16:81705571:81705675:+@chr16:81711880:81712233:+@chr16:81725380:81725445:+.B.up_chr16:81705571:81705675:+@chr16:81711880:81712233:+@chr16:817253…	(0,0):2233,(0,1):3,(1,0):2850,(1,1):524	0:3366,1:11	chr16	+	8.17056e+15	8.17254e+15	CMIP
chr19:14865766:14865939:-@chr19:14866466:14866689:-@chr19:14867050:14867157:-	0.71	0.6	0.84	'chr19:14865766:14865939:-@chr19:14866466:14866689:-@chr19:14867050:14867157:-.A.dn_chr19:14865766:14865939:-@chr19:14866466:14866689:-@chr19:14867050:14867157:-.A.se_chr19:14865766:14865939:-@chr19:14866466:14866689:-@chr19:14867050:14867157:-.A.up','chr19:14865766:14865939:-@chr19:14866466:14866689:-@chr19:14867050:14867157:-.B.dn_chr19:14865766:14865939:-@chr19:14866466:14866689:-@chr19:148670…	(0,0):185,(0,1):8,(1,0):119,(1,1):100	0:197,1:30	chr19	-	1.48658e+15	1.48672e+15	EMR2
chr11:772427:772521:-@chr11:773522:773629:-@chr11:774008:774113:-	0.94	0.92	0.96	'chr11:772427:772521:-@chr11:773522:773629:-@chr11:774008:774113:-.A.dn_chr11:772427:772521:-@chr11:773522:773629:-@chr11:774008:774113:-.A.se_chr11:772427:772521:-@chr11:773522:773629:-@chr11:774008:774113:-.A.up','chr11:772427:772521:-@chr11:773522:773629:-@chr11:774008:774113:-.B.dn_chr11:772427:772521:-@chr11:773522:773629:-@chr11:774008:774113:-.B.up'	(0,0):1689,(0,1):25,(1,0):1032,(1,1):362	0:1364,1:55	chr11	-	772427772427	774113774113	PDDC1
chr2:202005080:202005162:+@chr2:202010101:202010155:+@chr2:202013726:202013775:+	0.97	0.93	0.99	'chr2:202005080:202005162:+@chr2:202010101:202010155:+@chr2:202013726:202013775:+.A.up_chr2:202005080:202005162:+@chr2:202010101:202010155:+@chr2:202013726:202013775:+.A.se_chr2:202005080:202005162:+@chr2:202010101:202010155:+@chr2:202013726:202013775:+.A.dn','chr2:202005080:202005162:+@chr2:202010101:202010155:+@chr2:202013726:202013775:+.B.up_chr2:202005080:202005162:+@chr2:202010101:202010155:…	(0,0):1804,(0,1):6,(1,0):359,(1,1):18	0:376,1:7	chr2	+	2.02005e+17	2.02014e+17	CFLAR;CFLAR-AS1
chr17:5326089:5326149:+@chr17:5329291:5329402:+@chr17:5329556:5329619:+	0.47	0.4	0.54	'chr17:5326089:5326149:+@chr17:5329291:5329402:+@chr17:5329556:5329619:+.A.up_chr17:5326089:5326149:+@chr17:5329291:5329402:+@chr17:5329556:5329619:+.A.se_chr17:5326089:5326149:+@chr17:5329291:5329402:+@chr17:5329556:5329619:+.A.dn','chr17:5326089:5326149:+@chr17:5329291:5329402:+@chr17:5329556:5329619:+.B.up_chr17:5326089:5326149:+@chr17:5329291:5329402:+@chr17:5329556:5329619:+.B.dn'	(0,0):882,(0,1):70,(1,0):198	0:198,1:70	chr17	+	53260895326089	53296195329619	RPAIN
chr10:70734426:70734499:+@chr10:70737285:70737444:+@chr10:70738598:70738732:+	0.98	0.97	0.99	'chr10:70734426:70734499:+@chr10:70737285:70737444:+@chr10:70738598:70738732:+.A.up_chr10:70734426:70734499:+@chr10:70737285:70737444:+@chr10:70738598:70738732:+.A.se_chr10:70734426:70734499:+@chr10:70737285:70737444:+@chr10:70738598:70738732:+.A.dn','chr10:70734426:70734499:+@chr10:70737285:70737444:+@chr10:70738598:70738732:+.B.up_chr10:70734426:70734499:+@chr10:70737285:70737444:+@chr10:707385…	(0,0):4277,(0,1):26,(1,0):4221,(1,1):923	0:5115,1:55	chr10	+	7.07344e+15	7.07387e+15	DDX21
chrX:118116784:118116906:+@chrX:118120888:118121043:+@chrX:118123371:118123635:+	0.34	0.23	0.44	'chrX:118116784:118116906:+@chrX:118120888:118121043:+@chrX:118123371:118123635:+.A.up_chrX:118116784:118116906:+@chrX:118120888:118121043:+@chrX:118123371:118123635:+.A.se_chrX:118116784:118116906:+@chrX:118120888:118121043:+@chrX:118123371:118123635:+.A.dn','chrX:118116784:118116906:+@chrX:118120888:118121043:+@chrX:118123371:118123635:+.B.up_chrX:118116784:118116906:+@chrX:118120888:118121043:…	(0,0):121,(0,1):15,(1,0):30,(1,1):117	0:70,1:92	chrX	+	1.18117e+17	1.18124e+17	LONRF3
chr5:10394865:10394897:+@chr5:10397405:10397456:+@chr5:10400896:10400954:+	0.98	0.97	0.99	'chr5:10394865:10394897:+@chr5:10397405:10397456:+@chr5:10400896:10400954:+.A.up_chr5:10394865:10394897:+@chr5:10397405:10397456:+@chr5:10400896:10400954:+.A.se_chr5:10394865:10394897:+@chr5:10397405:10397456:+@chr5:10400896:10400954:+.A.dn','chr5:10394865:10394897:+@chr5:10397405:10397456:+@chr5:10400896:10400954:+.B.up_chr5:10394865:10394897:+@chr5:10397405:10397456:+@chr5:10400896:10400954:+.B…	(0,0):1882,(0,1):5,(1,0):1217	0:1217,1:5	chr5	+	1.03949e+15	1.0401e+15	2013-03-06
chr1:156939790:156939835:-@chr1:156941489:156941608:-@chr1:156946775:156946846:-	0.78	0.67	0.88	'chr1:156939790:156939835:-@chr1:156941489:156941608:-@chr1:156946775:156946846:-.A.dn_chr1:156939790:156939835:-@chr1:156941489:156941608:-@chr1:156946775:156946846:-.A.se_chr1:156939790:156939835:-@chr1:156941489:156941608:-@chr1:156946775:156946846:-.A.up','chr1:156939790:156939835:-@chr1:156941489:156941608:-@chr1:156946775:156946846:-.B.dn_chr1:156939790:156939835:-@chr1:156941489:156941608:…	(0,0):208,(0,1):9,(1,0):134	0:134,1:9	chr1	-	1.5694e+17	1.56947e+17	ARHGEF11
chr17:36517594:36517658:+@chr17:36520635:36520739:+@chr17:36522170:36522300:+	0.44	0.37	0.5	'chr17:36517594:36517658:+@chr17:36520635:36520739:+@chr17:36522170:36522300:+.A.up_chr17:36517594:36517658:+@chr17:36520635:36520739:+@chr17:36522170:36522300:+.A.se_chr17:36517594:36517658:+@chr17:36520635:36520739:+@chr17:36522170:36522300:+.A.dn','chr17:36517594:36517658:+@chr17:36520635:36520739:+@chr17:36522170:36522300:+.B.up_chr17:36517594:36517658:+@chr17:36520635:36520739:+@chr17:365221…	(0,0):121,(0,1):84,(1,0):136,(1,1):39	0:151,1:108	chr17	+	3.65176e+15	3.65223e+15	SOCS7
chr12:122622741:122622842:+@chr12:122622971:122623098:+@chr12:122623362:122623485:+	0.96	0.93	0.98	'chr12:122622741:122622842:+@chr12:122622971:122623098:+@chr12:122623362:122623485:+.A.up_chr12:122622741:122622842:+@chr12:122622971:122623098:+@chr12:122623362:122623485:+.A.se_chr12:122622741:122622842:+@chr12:122622971:122623098:+@chr12:122623362:122623485:+.A.dn','chr12:122622741:122622842:+@chr12:122622971:122623098:+@chr12:122623362:122623485:+.B.up_chr12:122622741:122622842:+@chr12:122622…	(0,0):547,(0,1):5,(1,0):424,(1,1):177	0:592,1:14	chr12	+	1.22623e+17	1.22623e+17	MLXIP
chr2:209168895:209169042:+@chr2:209169570:209169737:+@chr2:209176960:209177019:+	0.71	0.63	0.8	'chr2:209168895:209169042:+@chr2:209169570:209169737:+@chr2:209176960:209177019:+.A.up_chr2:209168895:209169042:+@chr2:209169570:209169737:+@chr2:209176960:209177019:+.A.se_chr2:209168895:209169042:+@chr2:209169570:209169737:+@chr2:209176960:209177019:+.A.dn','chr2:209168895:209169042:+@chr2:209169570:209169737:+@chr2:209176960:209177019:+.B.up_chr2:209168895:209169042:+@chr2:209169570:209169737:…	(0,0):358,(0,1):24,(1,0):178,(1,1):51	0:210,1:43	chr2	+	2.09169e+17	2.09177e+17	PIKFYVE
chr17:79573717:79573840:-@chr17:79575754:79575848:-@chr17:79577236:79577284:-	0.91	0.87	0.96	'chr17:79573717:79573840:-@chr17:79575754:79575848:-@chr17:79577236:79577284:-.A.dn_chr17:79573717:79573840:-@chr17:79575754:79575848:-@chr17:79577236:79577284:-.A.se_chr17:79573717:79573840:-@chr17:79575754:79575848:-@chr17:79577236:79577284:-.A.up','chr17:79573717:79573840:-@chr17:79575754:79575848:-@chr17:79577236:79577284:-.B.dn_chr17:79573717:79573840:-@chr17:79575754:79575848:-@chr17:795772…	(0,0):1065,(0,1):7,(1,0):749,(1,1):667	0:1372,1:51	chr17	-	7.95737e+15	7.95773e+15	NPLOC4
chr3:176782708:176782810:-@chr3:176797615:176797733:-@chr3:176816254:176816329:-	0.07	0.05	0.1	'chr3:176782708:176782810:-@chr3:176797615:176797733:-@chr3:176816254:176816329:-.A.dn_chr3:176782708:176782810:-@chr3:176797615:176797733:-@chr3:176816254:176816329:-.A.se_chr3:176782708:176782810:-@chr3:176797615:176797733:-@chr3:176816254:176816329:-.A.up','chr3:176782708:176782810:-@chr3:176797615:176797733:-@chr3:176816254:176816329:-.B.dn_chr3:176782708:176782810:-@chr3:176797615:176797733:…	(0,0):606,(0,1):196,(1,0):33,(1,1):45	0:38,1:236	chr3	-	1.76783e+17	1.76816e+17	TBL1XR1
chr14:69349175:69349309:-@chr14:69349590:69349772:-@chr14:69350885:69351025:-	0.99	0.98	0.99	'chr14:69349175:69349309:-@chr14:69349590:69349772:-@chr14:69350885:69351025:-.A.dn_chr14:69349175:69349309:-@chr14:69349590:69349772:-@chr14:69350885:69351025:-.A.se_chr14:69349175:69349309:-@chr14:69349590:69349772:-@chr14:69350885:69351025:-.A.up','chr14:69349175:69349309:-@chr14:69349590:69349772:-@chr14:69350885:69351025:-.B.dn_chr14:69349175:69349309:-@chr14:69349590:69349772:-@chr14:693508…	(0,0):1289,(0,1):6,(1,0):2111,(1,1):878	0:2979,1:16	chr14	-	6.93492e+15	6.9351e+15	ACTN1
chr5:178043883:178043949:-@chr5:178044345:178044435:-@chr5:178045557:178045779:-	0.32	0.24	0.43	'chr5:178043883:178043949:-@chr5:178044345:178044435:-@chr5:178045557:178045779:-.A.dn_chr5:178043883:178043949:-@chr5:178044345:178044435:-@chr5:178045557:178045779:-.A.se_chr5:178043883:178043949:-@chr5:178044345:178044435:-@chr5:178045557:178045779:-.A.up','chr5:178043883:178043949:-@chr5:178044345:178044435:-@chr5:178045557:178045779:-.B.dn_chr5:178043883:178043949:-@chr5:178044345:178044435:…	(0,0):166,(0,1):26,(1,0):33,(1,1):118	0:69,1:108	chr5	-	1.78044e+17	1.78046e+17	CLK4
chr12:113756769:113756876:-@chr12:113758136:113758303:-@chr12:113758386:113758712:-	0.89	0.84	0.94	'chr12:113756769:113756876:-@chr12:113758136:113758303:-@chr12:113758386:113758712:-.A.dn_chr12:113756769:113756876:-@chr12:113758136:113758303:-@chr12:113758386:113758712:-.A.se_chr12:113756769:113756876:-@chr12:113758136:113758303:-@chr12:113758386:113758712:-.A.up','chr12:113756769:113756876:-@chr12:113758136:113758303:-@chr12:113758386:113758712:-.B.dn_chr12:113756769:113756876:-@chr12:113758…	(0,0):511,(0,1):17,(1,0):248,(1,1):87	0:324,1:28	chr12	-	1.13757e+17	1.13759e+17	SLC24A6
chr16:16149949:16150152:+@chr16:16162013:16162159:+@chr16:16165499:16165586:+	0.97	0.95	0.99	'chr16:16149949:16150152:+@chr16:16162013:16162159:+@chr16:16165499:16165586:+.A.up_chr16:16149949:16150152:+@chr16:16162013:16162159:+@chr16:16165499:16165586:+.A.se_chr16:16149949:16150152:+@chr16:16162013:16162159:+@chr16:16165499:16165586:+.A.dn','chr16:16149949:16150152:+@chr16:16162013:16162159:+@chr16:16165499:16165586:+.B.up_chr16:16149949:16150152:+@chr16:16162013:16162159:+@chr16:161654…	(0,0):576,(0,1):9,(1,0):844,(1,1):435	0:1272,1:16	chr16	+	1.61499e+15	1.61656e+15	ABCC1
chr7:89984400:89984544:+@chr7:90001469:90001542:+@chr7:90003616:90003668:+	0.93	0.89	0.96	'chr7:89984400:89984544:+@chr7:90001469:90001542:+@chr7:90003616:90003668:+.A.up_chr7:89984400:89984544:+@chr7:90001469:90001542:+@chr7:90003616:90003668:+.A.se_chr7:89984400:89984544:+@chr7:90001469:90001542:+@chr7:90003616:90003668:+.A.dn','chr7:89984400:89984544:+@chr7:90001469:90001542:+@chr7:90003616:90003668:+.B.up_chr7:89984400:89984544:+@chr7:90001469:90001542:+@chr7:90003616:90003668:+.B…	(0,0):1110,(0,1):10,(1,0):390,(1,1):242	0:610,1:32	chr7	+	8.99844e+15	9.00037e+15	GTPBP10
chr16:11815433:11815526:-@chr16:11824501:11824630:-@chr16:11827838:11827935:-	0.83	0.78	0.87	'chr16:11815433:11815526:-@chr16:11824501:11824630:-@chr16:11827838:11827935:-.A.dn_chr16:11815433:11815526:-@chr16:11824501:11824630:-@chr16:11827838:11827935:-.A.se_chr16:11815433:11815526:-@chr16:11824501:11824630:-@chr16:11827838:11827935:-.A.up','chr16:11815433:11815526:-@chr16:11824501:11824630:-@chr16:11827838:11827935:-.B.dn_chr16:11815433:11815526:-@chr16:11824501:11824630:-@chr16:118278…	(0,0):418,(0,1):31,(1,0):359,(1,1):56	0:404,1:42	chr16	-	1.18154e+15	1.18279e+15	TXNDC11
chr7:151048510:151048568:+@chr7:151049179:151049279:+@chr7:151049898:151049968:+	0.03	0.02	0.04	'chr7:151048510:151048568:+@chr7:151049179:151049279:+@chr7:151049898:151049968:+.A.up_chr7:151048510:151048568:+@chr7:151049179:151049279:+@chr7:151049898:151049968:+.A.se_chr7:151048510:151048568:+@chr7:151049179:151049279:+@chr7:151049898:151049968:+.A.dn','chr7:151048510:151048568:+@chr7:151049179:151049279:+@chr7:151049898:151049968:+.B.up_chr7:151048510:151048568:+@chr7:151049179:151049279:…	(0,0):923,(0,1):282,(1,0):20	0:20,1:282	chr7	+	1.51049e+17	1.5105e+17	NUB1
chr17:27233874:27234012:-@chr17:27234608:27234690:-@chr17:27235801:27235899:-	0.98	0.96	0.99	'chr17:27233874:27234012:-@chr17:27234608:27234690:-@chr17:27235801:27235899:-.A.dn_chr17:27233874:27234012:-@chr17:27234608:27234690:-@chr17:27235801:27235899:-.A.se_chr17:27233874:27234012:-@chr17:27234608:27234690:-@chr17:27235801:27235899:-.A.up','chr17:27233874:27234012:-@chr17:27234608:27234690:-@chr17:27235801:27235899:-.B.dn_chr17:27233874:27234012:-@chr17:27234608:27234690:-@chr17:272358…	(0,0):474,(0,1):5,(1,0):457,(1,1):144	0:595,1:11	chr17	-	2.72339e+15	2.72359e+15	PHF12
chr17:2541393:2541614:+@chr17:2568666:2568750:+@chr17:2569310:2569384:+	0.73	0.63	0.81	'chr17:2541393:2541614:+@chr17:2568666:2568750:+@chr17:2569310:2569384:+.A.up_chr17:2541393:2541614:+@chr17:2568666:2568750:+@chr17:2569310:2569384:+.A.se_chr17:2541393:2541614:+@chr17:2568666:2568750:+@chr17:2569310:2569384:+.A.dn','chr17:2541393:2541614:+@chr17:2568666:2568750:+@chr17:2569310:2569384:+.B.up_chr17:2541393:2541614:+@chr17:2568666:2568750:+@chr17:2569310:2569384:+.B.dn'	(0,0):289,(0,1):8,(1,0):197,(1,1):576	0:601,1:180	chr17	+	25413932541393	25693842569384	PAFAH1B1
chr3:191087708:191087825:+@chr3:191092851:191093403:+@chr3:191097948:191098063:+	0.04	0.03	0.05	'chr3:191087708:191087825:+@chr3:191092851:191093403:+@chr3:191097948:191098063:+.A.up_chr3:191087708:191087825:+@chr3:191092851:191093403:+@chr3:191097948:191098063:+.A.se_chr3:191087708:191087825:+@chr3:191092851:191093403:+@chr3:191097948:191098063:+.A.dn','chr3:191087708:191087825:+@chr3:191092851:191093403:+@chr3:191097948:191098063:+.B.up_chr3:191087708:191087825:+@chr3:191092851:191093403:…	(0,0):588,(0,1):271,(1,0):89,(1,1):326	0:100,1:586	chr3	+	1.91088e+17	1.91098e+17	CCDC50
chrX:129139164:129139293:+@chrX:129144484:129144639:+@chrX:129146554:129146644:+	0.3	0.24	0.36	'chrX:129139164:129139293:+@chrX:129144484:129144639:+@chrX:129146554:129146644:+.A.up_chrX:129139164:129139293:+@chrX:129144484:129144639:+@chrX:129146554:129146644:+.A.se_chrX:129139164:129139293:+@chrX:129144484:129144639:+@chrX:129146554:129146644:+.A.dn','chrX:129139164:129139293:+@chrX:129144484:129144639:+@chrX:129146554:129146644:+.B.up_chrX:129139164:129139293:+@chrX:129144484:129144639:…	(0,0):135,(0,1):52,(1,0):80,(1,1):105	0:111,1:126	chrX	+	1.29139e+17	1.29147e+17	BCORL1
chr2:204110569:204110618:+@chr2:204111478:204111644:+@chr2:204116690:204116832:+	0.82	0.72	0.91	'chr2:204110569:204110618:+@chr2:204111478:204111644:+@chr2:204116690:204116832:+.A.up_chr2:204110569:204110618:+@chr2:204111478:204111644:+@chr2:204116690:204116832:+.A.se_chr2:204110569:204110618:+@chr2:204111478:204111644:+@chr2:204116690:204116832:+.A.dn','chr2:204110569:204110618:+@chr2:204111478:204111644:+@chr2:204116690:204116832:+.B.up_chr2:204110569:204110618:+@chr2:204111478:204111644:…	(0,0):117,(0,1):5,(1,0):172,(1,1):108	0:258,1:27	chr2	+	2.04111e+17	2.04117e+17	CYP20A1
chr9:127965287:127965345:+@chr9:127969843:127970000:+@chr9:127975649:127975801:+	0.98	0.97	0.99	'chr9:127965287:127965345:+@chr9:127969843:127970000:+@chr9:127975649:127975801:+.A.up_chr9:127965287:127965345:+@chr9:127969843:127970000:+@chr9:127975649:127975801:+.A.se_chr9:127965287:127965345:+@chr9:127969843:127970000:+@chr9:127975649:127975801:+.A.dn','chr9:127965287:127965345:+@chr9:127969843:127970000:+@chr9:127975649:127975801:+.B.up_chr9:127965287:127965345:+@chr9:127969843:127970000:…	(0,0):1157,(0,1):7,(1,0):1259,(1,1):167	0:1426,1:7	chr9	+	1.27965e+17	1.27976e+17	RABEPK
chr10:101502910:101503119:+@chr10:101503794:101503829:+@chr10:101507014:101507147:+	1	0.98	1	'chr10:101502910:101503119:+@chr10:101503794:101503829:+@chr10:101507014:101507147:+.A.up_chr10:101502910:101503119:+@chr10:101503794:101503829:+@chr10:101507014:101507147:+.A.se_chr10:101502910:101503119:+@chr10:101503794:101503829:+@chr10:101507014:101507147:+.A.dn','chr10:101502910:101503119:+@chr10:101503794:101503829:+@chr10:101507014:101507147:+.B.up_chr10:101502910:101503119:+@chr10:101503…	(0,0):364,(1,0):356,(1,1):458	0:812,1:2	chr10	+	1.01503e+17	1.01507e+17	CUTC
chr1:28343665:28343750:-@chr1:28354300:28354437:-@chr1:28362055:28362191:-	0.35	0.3	0.41	'chr1:28343665:28343750:-@chr1:28354300:28354437:-@chr1:28362055:28362191:-.A.dn_chr1:28343665:28343750:-@chr1:28354300:28354437:-@chr1:28362055:28362191:-.A.se_chr1:28343665:28343750:-@chr1:28354300:28354437:-@chr1:28362055:28362191:-.A.up','chr1:28343665:28343750:-@chr1:28354300:28354437:-@chr1:28362055:28362191:-.B.dn_chr1:28343665:28343750:-@chr1:28354300:28354437:-@chr1:28362055:28362191:-.B…	(0,0):588,(0,1):97,(1,0):145,(1,1):137	0:204,1:175	chr1	-	2.83437e+15	2.83622e+15	EYA3
chrX:147018985:147019119:+@chrX:147019618:147019680:+@chrX:147022095:147022181:+	0.21	0.16	0.27	'chrX:147018985:147019119:+@chrX:147019618:147019680:+@chrX:147022095:147022181:+.A.up_chrX:147018985:147019119:+@chrX:147019618:147019680:+@chrX:147022095:147022181:+.A.se_chrX:147018985:147019119:+@chrX:147019618:147019680:+@chrX:147022095:147022181:+.A.dn','chrX:147018985:147019119:+@chrX:147019618:147019680:+@chrX:147022095:147022181:+.B.up_chrX:147018985:147019119:+@chrX:147019618:147019680:…	(0,0):348,(0,1):77,(1,0):37,(1,1):109	0:57,1:166	chrX	+	1.47019e+17	1.47022e+17	FMR1
chr16:1735440:1735588:+@chr16:1741844:1741986:+@chr16:1747813:1747861:+	0.96	0.94	0.98	'chr16:1735440:1735588:+@chr16:1741844:1741986:+@chr16:1747813:1747861:+.A.up_chr16:1735440:1735588:+@chr16:1741844:1741986:+@chr16:1747813:1747861:+.A.se_chr16:1735440:1735588:+@chr16:1741844:1741986:+@chr16:1747813:1747861:+.A.dn','chr16:1735440:1735588:+@chr16:1741844:1741986:+@chr16:1747813:1747861:+.B.up_chr16:1735440:1735588:+@chr16:1741844:1741986:+@chr16:1747813:1747861:+.B.dn'	(0,0):1994,(0,1):23,(1,0):3102,(1,1):1673	0:4697,1:101	chr16	+	17354401735440	17478611747861	HN1L
chr22:18222115:18222254:-@chr22:18226569:18226779:-@chr22:18232871:18232940:-	0.97	0.96	0.99	'chr22:18222115:18222254:-@chr22:18226569:18226779:-@chr22:18232871:18232940:-.A.dn_chr22:18222115:18222254:-@chr22:18226569:18226779:-@chr22:18232871:18232940:-.A.se_chr22:18222115:18222254:-@chr22:18226569:18226779:-@chr22:18232871:18232940:-.A.up','chr22:18222115:18222254:-@chr22:18226569:18226779:-@chr22:18232871:18232940:-.B.dn_chr22:18222115:18222254:-@chr22:18226569:18226779:-@chr22:182328…	(0,0):1365,(0,1):18,(1,0):2525,(1,1):500	0:3010,1:33	chr22	-	1.82221e+15	1.82329e+15	BID
chr10:47929795:47929897:+@chr10:47933807:47933959:+@chr10:47935488:47935670:+	0.92	0.88	0.96	'chr10:47929795:47929897:+@chr10:47933807:47933959:+@chr10:47935488:47935670:+.A.up_chr10:47929795:47929897:+@chr10:47933807:47933959:+@chr10:47935488:47935670:+.A.se_chr10:47929795:47929897:+@chr10:47933807:47933959:+@chr10:47935488:47935670:+.A.dn','chr10:47929795:47929897:+@chr10:47933807:47933959:+@chr10:47935488:47935670:+.B.up_chr10:47929795:47929897:+@chr10:47933807:47933959:+@chr10:479354…	(0,0):674,(0,1):9,(1,0):485,(1,1):462	0:904,1:52	chr10	+	4.79298e+15	4.79357e+15	FAM21B
chr11:88033698:88033813:-@chr11:88042331:88042486:-@chr11:88045556:88045722:-	0.99	0.99	1	'chr11:88033698:88033813:-@chr11:88042331:88042486:-@chr11:88045556:88045722:-.A.dn_chr11:88033698:88033813:-@chr11:88042331:88042486:-@chr11:88045556:88045722:-.A.se_chr11:88033698:88033813:-@chr11:88042331:88042486:-@chr11:88045556:88045722:-.A.up','chr11:88033698:88033813:-@chr11:88042331:88042486:-@chr11:88045556:88045722:-.B.dn_chr11:88033698:88033813:-@chr11:88042331:88042486:-@chr11:880455…	(0,0):2386,(0,1):6,(1,0):4762,(1,1):3183	0:7931,1:20	chr11	-	8.80337e+15	8.80457e+15	CTSC
chr7:38385622:38385728:+@chr7:38389947:38390051:+@chr7:38399101:38399207:+	0.9	0.84	0.96	'chr7:38385622:38385728:+@chr7:38389947:38390051:+@chr7:38399101:38399207:+.A.up_chr7:38385622:38385728:+@chr7:38389947:38390051:+@chr7:38399101:38399207:+.A.se_chr7:38385622:38385728:+@chr7:38389947:38390051:+@chr7:38399101:38399207:+.A.dn','chr7:38385622:38385728:+@chr7:38389947:38390051:+@chr7:38399101:38399207:+.B.up_chr7:38385622:38385728:+@chr7:38389947:38390051:+@chr7:38399101:38399207:+.B…	(0,0):888,(0,1):6,(1,0):116,(1,1):34	0:148,1:8	chr7	+	3.83856e+15	3.83992e+15	LOC100506776
chr3:172048331:172048505:+@chr3:172050879:172050965:+@chr3:172052734:172052872:+	0.93	0.88	0.96	'chr3:172048331:172048505:+@chr3:172050879:172050965:+@chr3:172052734:172052872:+.A.up_chr3:172048331:172048505:+@chr3:172050879:172050965:+@chr3:172052734:172052872:+.A.se_chr3:172048331:172048505:+@chr3:172050879:172050965:+@chr3:172052734:172052872:+.A.dn','chr3:172048331:172048505:+@chr3:172050879:172050965:+@chr3:172052734:172052872:+.B.up_chr3:172048331:172048505:+@chr3:172050879:172050965:…	(0,0):184,(0,1):6,(1,0):227,(1,1):338	0:543,1:28	chr3	+	1.72048e+17	1.72053e+17	FNDC3B
chr7:158723146:158723206:+@chr7:158726820:158726919:+@chr7:158727109:158727240:+	0.99	0.97	0.99	'chr7:158723146:158723206:+@chr7:158726820:158726919:+@chr7:158727109:158727240:+.A.up_chr7:158723146:158723206:+@chr7:158726820:158726919:+@chr7:158727109:158727240:+.A.se_chr7:158723146:158723206:+@chr7:158726820:158726919:+@chr7:158727109:158727240:+.A.dn','chr7:158723146:158723206:+@chr7:158726820:158726919:+@chr7:158727109:158727240:+.B.up_chr7:158723146:158723206:+@chr7:158726820:158726919:…	(0,0):1937,(0,1):2,(1,0):626,(1,1):171	0:797,1:2	chr7	+	1.58723e+17	1.58727e+17	WDR60
chr19:45916935:45917003:-@chr19:45917221:45917292:-@chr19:45918119:45918218:-	0.88	0.86	0.89	'chr19:45916935:45917003:-@chr19:45917221:45917292:-@chr19:45918119:45918218:-.A.dn_chr19:45916935:45917003:-@chr19:45917221:45917292:-@chr19:45918119:45918218:-.A.se_chr19:45916935:45917003:-@chr19:45917221:45917292:-@chr19:45918119:45918218:-.A.up','chr19:45916935:45917003:-@chr19:45917221:45917292:-@chr19:45918119:45918218:-.B.dn_chr19:45916935:45917003:-@chr19:45917221:45917292:-@chr19:459181…	(0,0):1378,(0,1):143,(1,0):2036,(1,1):337	0:2336,1:180	chr19	-	4.59169e+15	4.59182e+15	ERCC1
chr3:48581013:48581079:-@chr3:48585965:48586092:-@chr3:48587297:48587393:-	0.11	0.07	0.15	'chr3:48581013:48581079:-@chr3:48585965:48586092:-@chr3:48587297:48587393:-.A.dn_chr3:48581013:48581079:-@chr3:48585965:48586092:-@chr3:48587297:48587393:-.A.se_chr3:48581013:48581079:-@chr3:48585965:48586092:-@chr3:48587297:48587393:-.A.up','chr3:48581013:48581079:-@chr3:48585965:48586092:-@chr3:48587297:48587393:-.B.dn_chr3:48581013:48581079:-@chr3:48585965:48586092:-@chr3:48587297:48587393:-.B…	(0,0):210,(0,1):68,(1,0):27,(1,1):47	0:33,1:109	chr3	-	4.8581e+15	4.85874e+15	PFKFB4
chr11:93469307:93469470:-@chr11:93469860:93469917:-@chr11:93470230:93470401:-	0.96	0.94	0.98	'chr11:93469307:93469470:-@chr11:93469860:93469917:-@chr11:93470230:93470401:-.A.dn_chr11:93469307:93469470:-@chr11:93469860:93469917:-@chr11:93470230:93470401:-.A.se_chr11:93469307:93469470:-@chr11:93469860:93469917:-@chr11:93470230:93470401:-.A.up','chr11:93469307:93469470:-@chr11:93469860:93469917:-@chr11:93470230:93470401:-.B.dn_chr11:93469307:93469470:-@chr11:93469860:93469917:-@chr11:934702…	(0,0):1288,(0,1):14,(1,0):731,(1,1):1333	0:2020,1:58	chr11	-	9.34693e+15	9.34704e+15	TAF1D
chr6:97717778:97717868:-@chr6:97717983:97718159:-@chr6:97720580:97720757:-	0.13	0.09	0.16	'chr6:97717778:97717868:-@chr6:97717983:97718159:-@chr6:97720580:97720757:-.A.dn_chr6:97717778:97717868:-@chr6:97717983:97718159:-@chr6:97720580:97720757:-.A.se_chr6:97717778:97717868:-@chr6:97717983:97718159:-@chr6:97720580:97720757:-.A.up','chr6:97717778:97717868:-@chr6:97717983:97718159:-@chr6:97720580:97720757:-.B.dn_chr6:97717778:97717868:-@chr6:97717983:97718159:-@chr6:97720580:97720757:-.B…	(0,0):300,(0,1):114,(1,0):44,(1,1):117	0:69,1:206	chr6	-	9.77178e+15	9.77208e+15	MIR548H3;MMS22L
chr7:73954209:73954298:+@chr7:73959085:73959132:+@chr7:73960074:73960139:+	0.94	0.89	0.97	'chr7:73954209:73954298:+@chr7:73959085:73959132:+@chr7:73960074:73960139:+.A.up_chr7:73954209:73954298:+@chr7:73959085:73959132:+@chr7:73960074:73960139:+.A.se_chr7:73954209:73954298:+@chr7:73959085:73959132:+@chr7:73960074:73960139:+.A.dn','chr7:73954209:73954298:+@chr7:73959085:73959132:+@chr7:73960074:73960139:+.B.up_chr7:73954209:73954298:+@chr7:73959085:73959132:+@chr7:73960074:73960139:+.B…	(0,0):325,(0,1):7,(1,0):185,(1,1):17	0:200,1:9	chr7	+	7.39542e+15	7.39601e+15	GTF2IRD1
chr1:12254012:12254089:+@chr1:12254641:12254675:+@chr1:12262024:12262228:+	1	1	1	'chr1:12254012:12254089:+@chr1:12254641:12254675:+@chr1:12262024:12262228:+.A.up_chr1:12254012:12254089:+@chr1:12254641:12254675:+@chr1:12262024:12262228:+.A.se_chr1:12254012:12254089:+@chr1:12254641:12254675:+@chr1:12262024:12262228:+.A.dn','chr1:12254012:12254089:+@chr1:12254641:12254675:+@chr1:12262024:12262228:+.B.up_chr1:12254012:12254089:+@chr1:12254641:12254675:+@chr1:12262024:12262228:+.B…	(0,0):535,(1,0):384,(1,1):518	0:901,1:1	chr1	+	1.2254e+15	1.22622e+15	TNFRSF1B
chrX:3544460:3544555:-@chrX:3559893:3560012:-@chrX:3573190:3573453:-	0.64	0.53	0.73	'chrX:3544460:3544555:-@chrX:3559893:3560012:-@chrX:3573190:3573453:-.A.dn_chrX:3544460:3544555:-@chrX:3559893:3560012:-@chrX:3573190:3573453:-.A.se_chrX:3544460:3544555:-@chrX:3559893:3560012:-@chrX:3573190:3573453:-.A.up','chrX:3544460:3544555:-@chrX:3559893:3560012:-@chrX:3573190:3573453:-.B.dn_chrX:3544460:3544555:-@chrX:3559893:3560012:-@chrX:3573190:3573453:-.B.up'	(0,0):195,(0,1):9,(1,0):119,(1,1):375	0:375,1:128	chrX	-	35444603544460	35734533573453	PRKX
chr12:56713092:56713271:-@chr12:56713405:56713548:-@chr12:56713648:56713805:-	0.94	0.9	0.98	'chr12:56713092:56713271:-@chr12:56713405:56713548:-@chr12:56713648:56713805:-.A.dn_chr12:56713092:56713271:-@chr12:56713405:56713548:-@chr12:56713648:56713805:-.A.se_chr12:56713092:56713271:-@chr12:56713405:56713548:-@chr12:56713648:56713805:-.A.up','chr12:56713092:56713271:-@chr12:56713405:56713548:-@chr12:56713648:56713805:-.B.dn_chr12:56713092:56713271:-@chr12:56713405:56713548:-@chr12:567136…	(0,0):382,(0,1):10,(1,0):650,(1,1):860	0:1447,1:73	chr12	-	5.67131e+15	5.67138e+15	PAN2
chrX:74513307:74513349:+@chrX:74514398:74514455:+@chrX:74516177:74516246:+	0.19	0.1	0.3	'chrX:74513307:74513349:+@chrX:74514398:74514455:+@chrX:74516177:74516246:+.A.up_chrX:74513307:74513349:+@chrX:74514398:74514455:+@chrX:74516177:74516246:+.A.se_chrX:74513307:74513349:+@chrX:74514398:74514455:+@chrX:74516177:74516246:+.A.dn','chrX:74513307:74513349:+@chrX:74514398:74514455:+@chrX:74516177:74516246:+.B.up_chrX:74513307:74513349:+@chrX:74514398:74514455:+@chrX:74516177:74516246:+.B…	(0,0):137,(0,1):27,(1,0):14	0:14,1:27	chrX	+	7.45133e+15	7.45162e+15	UPRT
chrX:134703262:134703356:+@chrX:134704361:134704471:+@chrX:134706740:134706958:+	0.67	0.57	0.75	'chrX:134703262:134703356:+@chrX:134704361:134704471:+@chrX:134706740:134706958:+.A.up_chrX:134703262:134703356:+@chrX:134704361:134704471:+@chrX:134706740:134706958:+.A.se_chrX:134703262:134703356:+@chrX:134704361:134704471:+@chrX:134706740:134706958:+.A.dn','chrX:134703262:134703356:+@chrX:134704361:134704471:+@chrX:134706740:134706958:+.B.up_chrX:134703262:134703356:+@chrX:134704361:134704471:…	(0,0):1508,(0,1):17,(1,0):178,(1,1):402	0:466,1:131	chrX	+	1.34703e+17	1.34707e+17	DDX26B
chr4:144361232:144361535:+@chr4:144378833:144378922:+@chr4:144380538:144380631:+	0.46	0.33	0.63	'chr4:144361232:144361535:+@chr4:144378833:144378922:+@chr4:144380538:144380631:+.A.up_chr4:144361232:144361535:+@chr4:144378833:144378922:+@chr4:144380538:144380631:+.A.se_chr4:144361232:144361535:+@chr4:144378833:144378922:+@chr4:144380538:144380631:+.A.dn','chr4:144361232:144361535:+@chr4:144378833:144378922:+@chr4:144380538:144380631:+.B.up_chr4:144361232:144361535:+@chr4:144378833:144378922:…	(0,0):67,(0,1):5,(1,0):23,(1,1):139	0:100,1:67	chr4	+	1.44361e+17	1.44381e+17	GAB1
chr19:55855048:55855211:+@chr19:55855346:55855365:+@chr19:55857581:55857717:+	0.94	0.9	0.97	'chr19:55855048:55855211:+@chr19:55855346:55855365:+@chr19:55857581:55857717:+.A.up_chr19:55855048:55855211:+@chr19:55855346:55855365:+@chr19:55857581:55857717:+.A.se_chr19:55855048:55855211:+@chr19:55855346:55855365:+@chr19:55857581:55857717:+.A.dn','chr19:55855048:55855211:+@chr19:55855346:55855365:+@chr19:55857581:55857717:+.B.up_chr19:55855048:55855211:+@chr19:55855346:55855365:+@chr19:558575…	(0,0):1307,(0,1):6,(1,0):193,(1,1):784	0:939,1:44	chr19	+	5.5855e+15	5.58577e+15	SUV420H2
chr19:14507154:14507285:+@chr19:14507889:14508035:+@chr19:14508470:14508616:+	0.24	0.2	0.29	'chr19:14507154:14507285:+@chr19:14507889:14508035:+@chr19:14508470:14508616:+.A.up_chr19:14507154:14507285:+@chr19:14507889:14508035:+@chr19:14508470:14508616:+.A.se_chr19:14507154:14507285:+@chr19:14507889:14508035:+@chr19:14508470:14508616:+.A.dn','chr19:14507154:14507285:+@chr19:14507889:14508035:+@chr19:14508470:14508616:+.B.up_chr19:14507154:14507285:+@chr19:14507889:14508035:+@chr19:145084…	(0,0):1241,(0,1):123,(1,0):138,(1,1):418	0:254,1:425	chr19	+	1.45072e+15	1.45086e+15	CD97
chr16:89713611:89713739:-@chr16:89715759:89715905:-@chr16:89717977:89718054:-	0.96	0.93	0.98	'chr16:89713611:89713739:-@chr16:89715759:89715905:-@chr16:89717977:89718054:-.A.dn_chr16:89713611:89713739:-@chr16:89715759:89715905:-@chr16:89717977:89718054:-.A.se_chr16:89713611:89713739:-@chr16:89715759:89715905:-@chr16:89717977:89718054:-.A.up','chr16:89713611:89713739:-@chr16:89715759:89715905:-@chr16:89717977:89718054:-.B.dn_chr16:89713611:89713739:-@chr16:89715759:89715905:-@chr16:897179…	(0,0):1010,(0,1):7,(1,0):1094,(1,1):694	0:1763,1:32	chr16	-	8.97136e+15	8.97181e+15	CHMP1A
chr2:240954156:240954277:-@chr2:240957970:240958056:-@chr2:240960614:240960829:-	0.99	0.98	1	'chr2:240954156:240954277:-@chr2:240957970:240958056:-@chr2:240960614:240960829:-.A.dn_chr2:240954156:240954277:-@chr2:240957970:240958056:-@chr2:240960614:240960829:-.A.se_chr2:240954156:240954277:-@chr2:240957970:240958056:-@chr2:240960614:240960829:-.A.up','chr2:240954156:240954277:-@chr2:240957970:240958056:-@chr2:240960614:240960829:-.B.dn_chr2:240954156:240954277:-@chr2:240957970:240958056:…	(0,0):1424,(0,1):5,(1,0):1114,(1,1):1248	0:2349,1:18	chr2	-	2.40954e+17	2.40961e+17	NDUFA10
chr19:6016101:6016282:-@chr19:6026174:6026248:-@chr19:6039991:6040252:-	0.85	0.74	0.92	'chr19:6016101:6016282:-@chr19:6026174:6026248:-@chr19:6039991:6040252:-.A.dn_chr19:6016101:6016282:-@chr19:6026174:6026248:-@chr19:6039991:6040252:-.A.se_chr19:6016101:6016282:-@chr19:6026174:6026248:-@chr19:6039991:6040252:-.A.up','chr19:6016101:6016282:-@chr19:6026174:6026248:-@chr19:6039991:6040252:-.B.dn_chr19:6016101:6016282:-@chr19:6026174:6026248:-@chr19:6039991:6040252:-.B.up'	(0,0):403,(0,1):9,(1,0):106,(1,1):201	0:285,1:31	chr19	-	60161016016101	60402526040252	RFX2
chr10:21903760:21903853:+@chr10:21906041:21906136:+@chr10:21940602:21940697:+	0.94	0.91	0.97	'chr10:21903760:21903853:+@chr10:21906041:21906136:+@chr10:21940602:21940697:+.A.up_chr10:21903760:21903853:+@chr10:21906041:21906136:+@chr10:21940602:21940697:+.A.se_chr10:21903760:21903853:+@chr10:21906041:21906136:+@chr10:21940602:21940697:+.A.dn','chr10:21903760:21903853:+@chr10:21906041:21906136:+@chr10:21940602:21940697:+.B.up_chr10:21903760:21903853:+@chr10:21906041:21906136:+@chr10:219406…	(0,0):7648,(0,1):9,(1,0):361,(1,1):65	0:418,1:17	chr10	+	2.19038e+15	2.19407e+15	MLLT10
chr5:69209985:69210069:+@chr5:69211908:69212082:+@chr5:69216559:69216694:+	0.97	0.95	0.99	'chr5:69209985:69210069:+@chr5:69211908:69212082:+@chr5:69216559:69216694:+.A.up_chr5:69209985:69210069:+@chr5:69211908:69212082:+@chr5:69216559:69216694:+.A.se_chr5:69209985:69210069:+@chr5:69211908:69212082:+@chr5:69216559:69216694:+.A.dn','chr5:69209985:69210069:+@chr5:69211908:69212082:+@chr5:69216559:69216694:+.B.up_chr5:69209985:69210069:+@chr5:69211908:69212082:+@chr5:69216559:69216694:+.B…	(0,0):764,(0,1):8,(1,0):800,(1,1):135	0:930,1:13	chr5	+	6.921e+15	6.92167e+15	NA
chr1:150811917:150812130:-@chr1:150814900:150814944:-@chr1:150818739:150818783:-	0.84	0.78	0.89	'chr1:150811917:150812130:-@chr1:150814900:150814944:-@chr1:150818739:150818783:-.A.dn_chr1:150811917:150812130:-@chr1:150814900:150814944:-@chr1:150818739:150818783:-.A.se_chr1:150811917:150812130:-@chr1:150814900:150814944:-@chr1:150818739:150818783:-.A.up','chr1:150811917:150812130:-@chr1:150814900:150814944:-@chr1:150818739:150818783:-.B.dn_chr1:150811917:150812130:-@chr1:150814900:150814944:…	(0,0):690,(0,1):27,(1,0):252,(1,1):398	0:579,1:98	chr1	-	1.50812e+17	1.50819e+17	ARNT
chr4:2254135:2254249:-@chr4:2259709:2259738:-@chr4:2263452:2263551:-	0.99	0.98	1	'chr4:2254135:2254249:-@chr4:2259709:2259738:-@chr4:2263452:2263551:-.A.dn_chr4:2254135:2254249:-@chr4:2259709:2259738:-@chr4:2263452:2263551:-.A.se_chr4:2254135:2254249:-@chr4:2259709:2259738:-@chr4:2263452:2263551:-.A.up','chr4:2254135:2254249:-@chr4:2259709:2259738:-@chr4:2263452:2263551:-.B.dn_chr4:2254135:2254249:-@chr4:2259709:2259738:-@chr4:2263452:2263551:-.B.up'	(0,0):1181,(1,0):309,(1,1):210	0:517,1:2	chr4	-	22541352254135	22635512263551	MXD4
chr17:44115904:44116052:-@chr17:44116393:44116581:-@chr17:44117068:44117250:-	0.93	0.88	0.97	'chr17:44115904:44116052:-@chr17:44116393:44116581:-@chr17:44117068:44117250:-.A.dn_chr17:44115904:44116052:-@chr17:44116393:44116581:-@chr17:44117068:44117250:-.A.se_chr17:44115904:44116052:-@chr17:44116393:44116581:-@chr17:44117068:44117250:-.A.up','chr17:44115904:44116052:-@chr17:44116393:44116581:-@chr17:44117068:44117250:-.B.dn_chr17:44115904:44116052:-@chr17:44116393:44116581:-@chr17:441170…	(0,0):193,(0,1):7,(1,0):394,(1,1):339	0:708,1:32	chr17	-	4.41159e+15	4.41173e+15	KIAA1267
chr15:28878338:28878441:+@chr15:28878736:28878886:+@chr15:28881633:28881847:+	0.93	0.9	0.96	'chr15:28878338:28878441:+@chr15:28878736:28878886:+@chr15:28881633:28881847:+.A.up_chr15:28878338:28878441:+@chr15:28878736:28878886:+@chr15:28881633:28881847:+.A.se_chr15:28878338:28878441:+@chr15:28878736:28878886:+@chr15:28881633:28881847:+.A.dn','chr15:28878338:28878441:+@chr15:28878736:28878886:+@chr15:28881633:28881847:+.B.up_chr15:28878338:28878441:+@chr15:28878736:28878886:+@chr15:288816…	(0,0):505,(0,1):16,(1,0):556,(1,1):315	0:849,1:38	chr15	+	2.88783e+15	2.88818e+15	NA
chr3:48336565:48336725:-@chr3:48337609:48337648:-@chr3:48338217:48338319:-	0.59	0.48	0.68	'chr3:48336565:48336725:-@chr3:48337609:48337648:-@chr3:48338217:48338319:-.A.dn_chr3:48336565:48336725:-@chr3:48337609:48337648:-@chr3:48338217:48338319:-.A.se_chr3:48336565:48336725:-@chr3:48337609:48337648:-@chr3:48338217:48338319:-.A.up','chr3:48336565:48336725:-@chr3:48337609:48337648:-@chr3:48338217:48338319:-.B.dn_chr3:48336565:48336725:-@chr3:48337609:48337648:-@chr3:48338217:48338319:-.B…	(0,0):305,(0,1):29,(1,0):90,(1,1):323	0:254,1:188	chr3	-	4.83366e+15	4.83383e+15	NME6
chr7:100459014:100459206:+@chr7:100459359:100459533:+@chr7:100460303:100460449:+	0.83	0.73	0.91	'chr7:100459014:100459206:+@chr7:100459359:100459533:+@chr7:100460303:100460449:+.A.up_chr7:100459014:100459206:+@chr7:100459359:100459533:+@chr7:100460303:100460449:+.A.se_chr7:100459014:100459206:+@chr7:100459359:100459533:+@chr7:100460303:100460449:+.A.dn','chr7:100459014:100459206:+@chr7:100459359:100459533:+@chr7:100460303:100460449:+.B.up_chr7:100459014:100459206:+@chr7:100459359:100459533:…	(0,0):581,(0,1):7,(1,0):260,(1,1):396	0:593,1:70	chr7	+	1.00459e+17	1.0046e+17	SLC12A9
chr8:124442223:124442273:+@chr8:124447682:124447782:+@chr8:124448693:124448841:+	0.16	0.12	0.24	'chr8:124442223:124442273:+@chr8:124447682:124447782:+@chr8:124448693:124448841:+.A.up_chr8:124442223:124442273:+@chr8:124447682:124447782:+@chr8:124448693:124448841:+.A.se_chr8:124442223:124442273:+@chr8:124447682:124447782:+@chr8:124448693:124448841:+.A.dn','chr8:124442223:124442273:+@chr8:124447682:124447782:+@chr8:124448693:124448841:+.B.up_chr8:124442223:124442273:+@chr8:124447682:124447782:…	(0,0):433,(0,1):32,(1,0):32,(1,1):168	0:73,1:159	chr8	+	1.24442e+17	1.24449e+17	WDYHV1
chr7:150748126:150748182:+@chr7:150748259:150748406:+@chr7:150748897:150748988:+	0.75	0.65	0.84	'chr7:150748126:150748182:+@chr7:150748259:150748406:+@chr7:150748897:150748988:+.A.up_chr7:150748126:150748182:+@chr7:150748259:150748406:+@chr7:150748897:150748988:+.A.se_chr7:150748126:150748182:+@chr7:150748259:150748406:+@chr7:150748897:150748988:+.A.dn','chr7:150748126:150748182:+@chr7:150748259:150748406:+@chr7:150748897:150748988:+.B.up_chr7:150748126:150748182:+@chr7:150748259:150748406:…	(0,0):88,(0,1):9,(1,0):105,(1,1):11	0:114,1:11	chr7	+	1.50748e+17	1.50749e+17	ACCN3
chr12:6787293:6787626:-@chr12:6787829:6787876:-@chr12:6788112:6788349:-	0.64	0.56	0.71	'chr12:6787293:6787626:-@chr12:6787829:6787876:-@chr12:6788112:6788349:-.A.dn_chr12:6787293:6787626:-@chr12:6787829:6787876:-@chr12:6788112:6788349:-.A.se_chr12:6787293:6787626:-@chr12:6787829:6787876:-@chr12:6788112:6788349:-.A.up','chr12:6787293:6787626:-@chr12:6787829:6787876:-@chr12:6788112:6788349:-.B.dn_chr12:6787293:6787626:-@chr12:6787829:6787876:-@chr12:6788112:6788349:-.B.up'	(0,0):1257,(0,1):28,(1,0):152,(1,1):1602	0:1171,1:611	chr12	-	67872936787293	67883496788349	ZNF384
chr17:40269696:40269832:-@chr17:40269925:40270035:-@chr17:40270315:40270421:-	0.97	0.96	0.99	'chr17:40269696:40269832:-@chr17:40269925:40270035:-@chr17:40270315:40270421:-.A.dn_chr17:40269696:40269832:-@chr17:40269925:40270035:-@chr17:40270315:40270421:-.A.se_chr17:40269696:40269832:-@chr17:40269925:40270035:-@chr17:40270315:40270421:-.A.up','chr17:40269696:40269832:-@chr17:40269925:40270035:-@chr17:40270315:40270421:-.B.dn_chr17:40269696:40269832:-@chr17:40269925:40270035:-@chr17:402703…	(0,0):869,(0,1):8,(1,0):810,(1,1):345	0:1144,1:19	chr17	-	4.02697e+15	4.02704e+15	KAT2A
chr11:62496295:62496558:+@chr11:62500590:62500671:+@chr11:62502854:62503036:+	0.07	0.05	0.08	'chr11:62496295:62496558:+@chr11:62500590:62500671:+@chr11:62502854:62503036:+.A.up_chr11:62496295:62496558:+@chr11:62500590:62500671:+@chr11:62502854:62503036:+.A.se_chr11:62496295:62496558:+@chr11:62500590:62500671:+@chr11:62502854:62503036:+.A.dn','chr11:62496295:62496558:+@chr11:62500590:62500671:+@chr11:62502854:62503036:+.B.up_chr11:62496295:62496558:+@chr11:62500590:62500671:+@chr11:625028…	(0,0):325,(0,1):377,(1,0):51,(1,1):1322	0:151,1:1599	chr11	+	6.24963e+15	6.2503e+15	TTC9C
chr9:382513:382685:+@chr9:386331:386426:+@chr9:390471:390566:+	0.95	0.92	0.98	'chr9:382513:382685:+@chr9:386331:386426:+@chr9:390471:390566:+.A.up_chr9:382513:382685:+@chr9:386331:386426:+@chr9:390471:390566:+.A.se_chr9:382513:382685:+@chr9:386331:386426:+@chr9:390471:390566:+.A.dn','chr9:382513:382685:+@chr9:386331:386426:+@chr9:390471:390566:+.B.up_chr9:382513:382685:+@chr9:386331:386426:+@chr9:390471:390566:+.B.dn'	(0,0):689,(0,1):6,(1,0):413,(1,1):408	0:801,1:26	chr9	+	382513382513	390566390566	DOCK8
chr12:133158025:133158102:+@chr12:133158327:133158410:+@chr12:133158648:133158852:+	0.98	0.96	0.99	'chr12:133158025:133158102:+@chr12:133158327:133158410:+@chr12:133158648:133158852:+.A.up_chr12:133158025:133158102:+@chr12:133158327:133158410:+@chr12:133158648:133158852:+.A.se_chr12:133158025:133158102:+@chr12:133158327:133158410:+@chr12:133158648:133158852:+.A.dn','chr12:133158025:133158102:+@chr12:133158327:133158410:+@chr12:133158648:133158852:+.B.up_chr12:133158025:133158102:+@chr12:133158…	(0,0):788,(0,1):5,(1,0):430,(1,1):342	0:764,1:13	chr12	+	1.33158e+17	1.33159e+17	FBRSL1
chr9:134011327:134011393:+@chr9:134014668:134014794:+@chr9:134015936:134016097:+	0.99	0.98	1	'chr9:134011327:134011393:+@chr9:134014668:134014794:+@chr9:134015936:134016097:+.A.up_chr9:134011327:134011393:+@chr9:134014668:134014794:+@chr9:134015936:134016097:+.A.se_chr9:134011327:134011393:+@chr9:134014668:134014794:+@chr9:134015936:134016097:+.A.dn','chr9:134011327:134011393:+@chr9:134014668:134014794:+@chr9:134015936:134016097:+.B.up_chr9:134011327:134011393:+@chr9:134014668:134014794:…	(0,0):1777,(0,1):8,(1,0):2883,(1,1):1433	0:4305,1:19	chr9	+	1.34011e+17	1.34016e+17	NUP214
chr3:9477412:9477590:+@chr3:9477752:9477824:+@chr3:9478534:9478572:+	0.05	0.03	0.07	'chr3:9477412:9477590:+@chr3:9477752:9477824:+@chr3:9478534:9478572:+.A.up_chr3:9477412:9477590:+@chr3:9477752:9477824:+@chr3:9478534:9478572:+.A.se_chr3:9477412:9477590:+@chr3:9477752:9477824:+@chr3:9478534:9478572:+.A.dn','chr3:9477412:9477590:+@chr3:9477752:9477824:+@chr3:9478534:9478572:+.B.up_chr3:9477412:9477590:+@chr3:9477752:9477824:+@chr3:9478534:9478572:+.B.dn'	(0,0):454,(0,1):24,(1,0):14,(1,1):549	0:32,1:555	chr3	+	94774129477412	94785729478572	SETD5
chr22:21340130:21340186:+@chr22:21341793:21341872:+@chr22:21342299:21342407:+	0.96	0.92	0.99	'chr22:21340130:21340186:+@chr22:21341793:21341872:+@chr22:21342299:21342407:+.A.up_chr22:21340130:21340186:+@chr22:21341793:21341872:+@chr22:21342299:21342407:+.A.se_chr22:21340130:21340186:+@chr22:21341793:21341872:+@chr22:21342299:21342407:+.A.dn','chr22:21340130:21340186:+@chr22:21341793:21341872:+@chr22:21342299:21342407:+.B.up_chr22:21340130:21340186:+@chr22:21341793:21341872:+@chr22:213422…	(0,0):970,(0,1):7,(1,0):482,(1,1):174	0:645,1:18	chr22	+	2.13401e+15	2.13424e+15	LZTR1
chr21:47841884:47842038:+@chr21:47845745:47845885:+@chr21:47847536:47847709:+	0.93	0.89	0.96	'chr21:47841884:47842038:+@chr21:47845745:47845885:+@chr21:47847536:47847709:+.A.up_chr21:47841884:47842038:+@chr21:47845745:47845885:+@chr21:47847536:47847709:+.A.se_chr21:47841884:47842038:+@chr21:47845745:47845885:+@chr21:47847536:47847709:+.A.dn','chr21:47841884:47842038:+@chr21:47845745:47845885:+@chr21:47847536:47847709:+.B.up_chr21:47841884:47842038:+@chr21:47845745:47845885:+@chr21:478475…	(0,0):566,(0,1):12,(1,0):408,(1,1):278	0:667,1:31	chr21	+	4.78419e+15	4.78477e+15	PCNT
chr11:3756421:3756554:-@chr11:3765739:3765879:-@chr11:3774546:3774638:-	0.86	0.82	0.89	'chr11:3756421:3756554:-@chr11:3765739:3765879:-@chr11:3774546:3774638:-.A.dn_chr11:3756421:3756554:-@chr11:3765739:3765879:-@chr11:3774546:3774638:-.A.se_chr11:3756421:3756554:-@chr11:3765739:3765879:-@chr11:3774546:3774638:-.A.up','chr11:3756421:3756554:-@chr11:3765739:3765879:-@chr11:3774546:3774638:-.B.dn_chr11:3756421:3756554:-@chr11:3765739:3765879:-@chr11:3774546:3774638:-.B.up'	(0,0):707,(0,1):43,(1,0):833,(1,1):386	0:1159,1:103	chr11	-	37564213756421	37746383774638	NUP98
chr2:219591996:219592070:+@chr2:219592748:219592790:+@chr2:219602302:219603886:+	0.11	0.07	0.17	'chr2:219591996:219592070:+@chr2:219592748:219592790:+@chr2:219602302:219603886:+.A.up_chr2:219591996:219592070:+@chr2:219592748:219592790:+@chr2:219602302:219603886:+.A.se_chr2:219591996:219592070:+@chr2:219592748:219592790:+@chr2:219602302:219603886:+.A.dn','chr2:219591996:219592070:+@chr2:219592748:219592790:+@chr2:219602302:219603886:+.B.up_chr2:219591996:219592070:+@chr2:219592748:219592790:…	(0,0):252,(0,1):39,(1,0):13,(1,1):2367	0:442,1:1977	chr2	+	2.19592e+17	2.19604e+17	TTLL4
chr19:44058798:44058956:-@chr19:44065062:44065172:-@chr19:44079062:44079154:-	0.96	0.95	0.98	'chr19:44058798:44058956:-@chr19:44065062:44065172:-@chr19:44079062:44079154:-.A.dn_chr19:44058798:44058956:-@chr19:44065062:44065172:-@chr19:44079062:44079154:-.A.se_chr19:44058798:44058956:-@chr19:44065062:44065172:-@chr19:44079062:44079154:-.A.up','chr19:44058798:44058956:-@chr19:44065062:44065172:-@chr19:44079062:44079154:-.B.dn_chr19:44058798:44058956:-@chr19:44065062:44065172:-@chr19:440790…	(0,0):753,(0,1):15,(1,0):835,(1,1):242	0:1063,1:29	chr19	-	4.40588e+15	4.40792e+15	XRCC1
chr6:18237612:18237747:-@chr6:18244739:18244834:-@chr6:18249882:18250070:-	0.01	0	0.01	'chr6:18237612:18237747:-@chr6:18244739:18244834:-@chr6:18249882:18250070:-.A.dn_chr6:18237612:18237747:-@chr6:18244739:18244834:-@chr6:18249882:18250070:-.A.se_chr6:18237612:18237747:-@chr6:18244739:18244834:-@chr6:18249882:18250070:-.A.up','chr6:18237612:18237747:-@chr6:18244739:18244834:-@chr6:18249882:18250070:-.B.dn_chr6:18237612:18237747:-@chr6:18244739:18244834:-@chr6:18249882:18250070:-.B…	(0,0):3265,(0,1):1027,(1,0):26,(1,1):5784	0:63,1:6774	chr6	-	1.82376e+15	1.82501e+15	DEK
chr1:246027101:246027188:-@chr1:246078832:246078942:-@chr1:246091233:246091335:-	0.89	0.87	0.9	'chr1:246027101:246027188:-@chr1:246078832:246078942:-@chr1:246091233:246091335:-.A.dn_chr1:246027101:246027188:-@chr1:246078832:246078942:-@chr1:246091233:246091335:-.A.se_chr1:246027101:246027188:-@chr1:246078832:246078942:-@chr1:246091233:246091335:-.A.up','chr1:246027101:246027188:-@chr1:246078832:246078942:-@chr1:246091233:246091335:-.B.dn_chr1:246027101:246027188:-@chr1:246078832:246078942:…	(0,0):5454,(0,1):131,(1,0):2920,(1,1):1021	0:3822,1:250	chr1	-	2.46027e+17	2.46091e+17	SMYD3
chr14:71880665:71880731:+@chr14:71884847:71884913:+@chr14:71979460:71979562:+	0.35	0.19	0.5	'chr14:71880665:71880731:+@chr14:71884847:71884913:+@chr14:71979460:71979562:+.A.up_chr14:71880665:71880731:+@chr14:71884847:71884913:+@chr14:71979460:71979562:+.A.se_chr14:71880665:71880731:+@chr14:71884847:71884913:+@chr14:71979460:71979562:+.A.dn','chr14:71880665:71880731:+@chr14:71884847:71884913:+@chr14:71979460:71979562:+.B.up_chr14:71880665:71880731:+@chr14:71884847:71884913:+@chr14:719794…	(0,0):280,(0,1):14,(1,0):15,(1,1):12	0:20,1:21	chr14	+	7.18807e+15	7.19796e+15	LOC145474
chr1:38042029:38042157:-@chr1:38046943:38047146:-@chr1:38047824:38047937:-	0.04	0.03	0.05	'chr1:38042029:38042157:-@chr1:38046943:38047146:-@chr1:38047824:38047937:-.A.dn_chr1:38042029:38042157:-@chr1:38046943:38047146:-@chr1:38047824:38047937:-.A.se_chr1:38042029:38042157:-@chr1:38046943:38047146:-@chr1:38047824:38047937:-.A.up','chr1:38042029:38042157:-@chr1:38046943:38047146:-@chr1:38047824:38047937:-.B.dn_chr1:38042029:38042157:-@chr1:38046943:38047146:-@chr1:38047824:38047937:-.B…	(0,0):1366,(0,1):280,(1,0):69,(1,1):894	0:103,1:1140	chr1	-	3.8042e+15	3.80479e+15	GNL2
chr10:32141445:32141525:-@chr10:32142994:32143134:-@chr10:32150323:32150586:-	0.58	0.48	0.67	'chr10:32141445:32141525:-@chr10:32142994:32143134:-@chr10:32150323:32150586:-.A.dn_chr10:32141445:32141525:-@chr10:32142994:32143134:-@chr10:32150323:32150586:-.A.se_chr10:32141445:32141525:-@chr10:32142994:32143134:-@chr10:32150323:32150586:-.A.up','chr10:32141445:32141525:-@chr10:32142994:32143134:-@chr10:32150323:32150586:-.B.dn_chr10:32141445:32141525:-@chr10:32142994:32143134:-@chr10:321503…	(0,0):121,(0,1):30,(1,0):91,(1,1):93	0:150,1:64	chr10	-	3.21414e+15	3.21506e+15	ARHGAP12
chr2:98274687:98274779:-@chr2:98274890:98275106:-@chr2:98275342:98275466:-	0.99	0.97	0.99	'chr2:98274687:98274779:-@chr2:98274890:98275106:-@chr2:98275342:98275466:-.A.dn_chr2:98274687:98274779:-@chr2:98274890:98275106:-@chr2:98275342:98275466:-.A.se_chr2:98274687:98274779:-@chr2:98274890:98275106:-@chr2:98275342:98275466:-.A.up','chr2:98274687:98274779:-@chr2:98274890:98275106:-@chr2:98275342:98275466:-.B.dn_chr2:98274687:98274779:-@chr2:98274890:98275106:-@chr2:98275342:98275466:-.B…	(0,0):1994,(0,1):13,(1,0):2898,(1,1):367	0:3265,1:13	chr2	-	9.82747e+15	9.82755e+15	ACTR1B
chr5:36975878:36976504:+@chr5:36984778:36986403:+@chr5:36995724:36995906:+	0.93	0.89	0.97	'chr5:36975878:36976504:+@chr5:36984778:36986403:+@chr5:36995724:36995906:+.A.up_chr5:36975878:36976504:+@chr5:36984778:36986403:+@chr5:36995724:36995906:+.A.se_chr5:36975878:36976504:+@chr5:36984778:36986403:+@chr5:36995724:36995906:+.A.dn','chr5:36975878:36976504:+@chr5:36984778:36986403:+@chr5:36995724:36995906:+.B.up_chr5:36975878:36976504:+@chr5:36984778:36986403:+@chr5:36995724:36995906:+.B…	(0,0):544,(0,1):7,(1,0):3554,(1,1):1578	0:4969,1:170	chr5	+	3.69759e+15	3.69959e+15	NIPBL
chr19:7992542:7992652:-@chr19:7992962:7993051:-@chr19:7996023:7996073:-	0.99	0.98	0.99	'chr19:7992542:7992652:-@chr19:7992962:7993051:-@chr19:7996023:7996073:-.A.dn_chr19:7992542:7992652:-@chr19:7992962:7993051:-@chr19:7996023:7996073:-.A.se_chr19:7992542:7992652:-@chr19:7992962:7993051:-@chr19:7996023:7996073:-.A.up','chr19:7992542:7992652:-@chr19:7992962:7993051:-@chr19:7996023:7996073:-.B.dn_chr19:7992542:7992652:-@chr19:7992962:7993051:-@chr19:7996023:7996073:-.B.up'	(0,0):2688,(0,1):9,(1,0):2078,(1,1):314	0:2389,1:12	chr19	-	79925427992542	79960737996073	TIMM44
chr12:120148345:120148425:-@chr12:120148854:120148898:-@chr12:120149983:120150152:-	0.79	0.72	0.85	'chr12:120148345:120148425:-@chr12:120148854:120148898:-@chr12:120149983:120150152:-.A.dn_chr12:120148345:120148425:-@chr12:120148854:120148898:-@chr12:120149983:120150152:-.A.se_chr12:120148345:120148425:-@chr12:120148854:120148898:-@chr12:120149983:120150152:-.A.up','chr12:120148345:120148425:-@chr12:120148854:120148898:-@chr12:120149983:120150152:-.B.dn_chr12:120148345:120148425:-@chr12:120148…	(0,0):538,(0,1):24,(1,0):148,(1,1):205	0:308,1:69	chr12	-	1.20148e+17	1.2015e+17	CIT
chr11:32948703:32948815:+@chr11:32949508:32949669:+@chr11:32953289:32956981:+	0.81	0.74	0.9	'chr11:32948703:32948815:+@chr11:32949508:32949669:+@chr11:32953289:32956981:+.A.up_chr11:32948703:32948815:+@chr11:32949508:32949669:+@chr11:32953289:32956981:+.A.se_chr11:32948703:32948815:+@chr11:32949508:32949669:+@chr11:32953289:32956981:+.A.dn','chr11:32948703:32948815:+@chr11:32949508:32949669:+@chr11:32953289:32956981:+.B.up_chr11:32948703:32948815:+@chr11:32949508:32949669:+@chr11:329532…	(0,0):126,(0,1):11,(1,0):234,(1,1):5221	0:4749,1:717	chr11	+	3.29487e+15	3.2957e+15	QSER1
chr22:36889680:36889850:-@chr22:36892014:36892255:-@chr22:36894038:36894203:-	0.87	0.79	0.94	'chr22:36889680:36889850:-@chr22:36892014:36892255:-@chr22:36894038:36894203:-.A.dn_chr22:36889680:36889850:-@chr22:36892014:36892255:-@chr22:36894038:36894203:-.A.se_chr22:36889680:36889850:-@chr22:36892014:36892255:-@chr22:36894038:36894203:-.A.up','chr22:36889680:36889850:-@chr22:36892014:36892255:-@chr22:36894038:36894203:-.B.dn_chr22:36889680:36889850:-@chr22:36892014:36892255:-@chr22:368940…	(0,0):295,(0,1):5,(1,0):460,(1,1):493	0:848,1:110	chr22	-	3.68897e+15	3.68942e+15	FOXRED2
chr18:23637553:23637706:-@chr18:23648458:23648521:-@chr18:23658040:23658124:-	0.02	0.01	0.04	'chr18:23637553:23637706:-@chr18:23648458:23648521:-@chr18:23658040:23658124:-.A.dn_chr18:23637553:23637706:-@chr18:23648458:23648521:-@chr18:23658040:23658124:-.A.se_chr18:23637553:23637706:-@chr18:23648458:23648521:-@chr18:23658040:23658124:-.A.up','chr18:23637553:23637706:-@chr18:23648458:23648521:-@chr18:23658040:23658124:-.B.dn_chr18:23637553:23637706:-@chr18:23648458:23648521:-@chr18:236580…	(0,0):981,(0,1):346,(1,0):16,(1,1):614	0:29,1:947	chr18	-	2.36376e+15	2.36581e+15	SS18
chr19:11030271:11030356:+@chr19:11030553:11030642:+@chr19:11031112:11031249:+	0.99	0.99	1	'chr19:11030271:11030356:+@chr19:11030553:11030642:+@chr19:11031112:11031249:+.A.up_chr19:11030271:11030356:+@chr19:11030553:11030642:+@chr19:11031112:11031249:+.A.se_chr19:11030271:11030356:+@chr19:11030553:11030642:+@chr19:11031112:11031249:+.A.dn','chr19:11030271:11030356:+@chr19:11030553:11030642:+@chr19:11031112:11031249:+.B.up_chr19:11030271:11030356:+@chr19:11030553:11030642:+@chr19:110311…	(0,0):2015,(0,1):5,(1,0):1604,(1,1):624	0:2220,1:13	chr19	+	1.10303e+15	1.10312e+15	CARM1
chr8:144457723:144457838:+@chr8:144458695:144458823:+@chr8:144459550:144459625:+	0.7	0.55	0.83	'chr8:144457723:144457838:+@chr8:144458695:144458823:+@chr8:144459550:144459625:+.A.up_chr8:144457723:144457838:+@chr8:144458695:144458823:+@chr8:144459550:144459625:+.A.se_chr8:144457723:144457838:+@chr8:144458695:144458823:+@chr8:144459550:144459625:+.A.dn','chr8:144457723:144457838:+@chr8:144458695:144458823:+@chr8:144459550:144459625:+.B.up_chr8:144457723:144457838:+@chr8:144458695:144458823:…	(0,0):82,(0,1):6,(1,0):46,(1,1):21	0:57,1:16	chr8	+	1.44458e+17	1.4446e+17	RHPN1
chr15:78449890:78449973:+@chr15:78452434:78452548:+@chr15:78453923:78454110:+	0.97	0.96	0.99	'chr15:78449890:78449973:+@chr15:78452434:78452548:+@chr15:78453923:78454110:+.A.up_chr15:78449890:78449973:+@chr15:78452434:78452548:+@chr15:78453923:78454110:+.A.se_chr15:78449890:78449973:+@chr15:78452434:78452548:+@chr15:78453923:78454110:+.A.dn','chr15:78449890:78449973:+@chr15:78452434:78452548:+@chr15:78453923:78454110:+.B.up_chr15:78449890:78449973:+@chr15:78452434:78452548:+@chr15:784539…	(0,0):751,(0,1):14,(1,0):1507,(1,1):1218	0:2697,1:42	chr15	+	7.84499e+15	7.84541e+15	IDH3A
chr1:100533533:100533751:+@chr1:100534029:100534142:+@chr1:100535170:100535241:+	0.98	0.97	0.99	'chr1:100533533:100533751:+@chr1:100534029:100534142:+@chr1:100535170:100535241:+.A.up_chr1:100533533:100533751:+@chr1:100534029:100534142:+@chr1:100535170:100535241:+.A.se_chr1:100533533:100533751:+@chr1:100534029:100534142:+@chr1:100535170:100535241:+.A.dn','chr1:100533533:100533751:+@chr1:100534029:100534142:+@chr1:100535170:100535241:+.B.up_chr1:100533533:100533751:+@chr1:100534029:100534142:…	(0,0):399,(0,1):5,(1,0):580,(1,1):284	0:863,1:6	chr1	+	1.00534e+17	1.00535e+17	HIAT1
chr2:54028850:54028979:+@chr2:54035436:54035597:+@chr2:54036351:54036410:+	0.83	0.75	0.88	'chr2:54028850:54028979:+@chr2:54035436:54035597:+@chr2:54036351:54036410:+.A.up_chr2:54028850:54028979:+@chr2:54035436:54035597:+@chr2:54036351:54036410:+.A.se_chr2:54028850:54028979:+@chr2:54035436:54035597:+@chr2:54036351:54036410:+.A.dn','chr2:54028850:54028979:+@chr2:54035436:54035597:+@chr2:54036351:54036410:+.B.up_chr2:54028850:54028979:+@chr2:54035436:54035597:+@chr2:54036351:54036410:+.B…	(0,0):628,(0,1):14,(1,0):428,(1,1):224	0:612,1:54	chr2	+	5.40289e+15	5.40364e+15	GPR75-ASB3;ERLEC1
chr19:4364085:4364218:-@chr19:4365479:4365622:-@chr19:4366498:4366570:-	0.93	0.91	0.95	'chr19:4364085:4364218:-@chr19:4365479:4365622:-@chr19:4366498:4366570:-.A.dn_chr19:4364085:4364218:-@chr19:4365479:4365622:-@chr19:4366498:4366570:-.A.se_chr19:4364085:4364218:-@chr19:4365479:4365622:-@chr19:4366498:4366570:-.A.up','chr19:4364085:4364218:-@chr19:4365479:4365622:-@chr19:4366498:4366570:-.B.dn_chr19:4364085:4364218:-@chr19:4365479:4365622:-@chr19:4366498:4366570:-.B.up'	(0,0):1255,(0,1):25,(1,0):1329,(1,1):581	0:1879,1:56	chr19	-	43640854364085	43665704366570	SH3GL1
chr2:223789174:223789313:+@chr2:223791735:223791907:+@chr2:223793580:223793654:+	0.96	0.94	0.98	'chr2:223789174:223789313:+@chr2:223791735:223791907:+@chr2:223793580:223793654:+.A.up_chr2:223789174:223789313:+@chr2:223791735:223791907:+@chr2:223793580:223793654:+.A.se_chr2:223789174:223789313:+@chr2:223791735:223791907:+@chr2:223793580:223793654:+.A.dn','chr2:223789174:223789313:+@chr2:223791735:223791907:+@chr2:223793580:223793654:+.B.up_chr2:223789174:223789313:+@chr2:223791735:223791907:…	(0,0):928,(0,1):17,(1,0):1417,(1,1):315	0:1716,1:33	chr2	+	2.23789e+17	2.23794e+17	ACSL3
chr4:40075075:40075171:+@chr4:40098847:40099189:+@chr4:40103695:40104838:+	0.72	0.63	0.83	'chr4:40075075:40075171:+@chr4:40098847:40099189:+@chr4:40103695:40104838:+.A.up_chr4:40075075:40075171:+@chr4:40098847:40099189:+@chr4:40103695:40104838:+.A.se_chr4:40075075:40075171:+@chr4:40098847:40099189:+@chr4:40103695:40104838:+.A.dn','chr4:40075075:40075171:+@chr4:40098847:40099189:+@chr4:40103695:40104838:+.B.up_chr4:40075075:40075171:+@chr4:40098847:40099189:+@chr4:40103695:40104838:+.B…	(0,0):259,(0,1):6,(1,0):152,(1,1):628	0:608,1:178	chr4	+	4.00751e+15	4.01048e+15	N4BP2
chr17:57076742:57076820:-@chr17:57078959:57079075:-@chr17:57089689:57089807:-	0.81	0.72	0.88	'chr17:57076742:57076820:-@chr17:57078959:57079075:-@chr17:57089689:57089807:-.A.dn_chr17:57076742:57076820:-@chr17:57078959:57079075:-@chr17:57089689:57089807:-.A.se_chr17:57076742:57076820:-@chr17:57078959:57079075:-@chr17:57089689:57089807:-.A.up','chr17:57076742:57076820:-@chr17:57078959:57079075:-@chr17:57089689:57089807:-.B.dn_chr17:57076742:57076820:-@chr17:57078959:57079075:-@chr17:570896…	(0,0):401,(0,1):11,(1,0):165,(1,1):93	0:237,1:32	chr17	-	5.70767e+15	5.70898e+15	TRIM37
chrX:9622255:9622362:+@chrX:9652083:9652228:+@chrX:9656057:9656315:+	0.97	0.95	0.99	'chrX:9622255:9622362:+@chrX:9652083:9652228:+@chrX:9656057:9656315:+.A.up_chrX:9622255:9622362:+@chrX:9652083:9652228:+@chrX:9656057:9656315:+.A.se_chrX:9622255:9622362:+@chrX:9652083:9652228:+@chrX:9656057:9656315:+.A.dn','chrX:9622255:9622362:+@chrX:9652083:9652228:+@chrX:9656057:9656315:+.B.up_chrX:9622255:9622362:+@chrX:9652083:9652228:+@chrX:9656057:9656315:+.B.dn'	(0,0):1292,(0,1):5,(1,0):458,(1,1):336	0:786,1:13	chrX	+	96222559622255	96563159656315	TBL1X
chr11:64087206:64087340:+@chr11:64088133:64088264:+@chr11:64088337:64088375:+	0.93	0.92	0.94	'chr11:64087206:64087340:+@chr11:64088133:64088264:+@chr11:64088337:64088375:+.A.up_chr11:64087206:64087340:+@chr11:64088133:64088264:+@chr11:64088337:64088375:+.A.se_chr11:64087206:64087340:+@chr11:64088133:64088264:+@chr11:64088337:64088375:+.A.dn','chr11:64087206:64087340:+@chr11:64088133:64088264:+@chr11:64088337:64088375:+.B.up_chr11:64087206:64087340:+@chr11:64088133:64088264:+@chr11:640883…	(0,0):7983,(0,1):121,(1,0):6187,(1,1):1914	0:7974,1:248	chr11	+	6.40872e+15	6.40884e+15	PRDX5
chr16:836827:836928:-@chr16:837077:837179:-@chr16:837354:837477:-	0.95	0.92	0.98	'chr16:836827:836928:-@chr16:837077:837179:-@chr16:837354:837477:-.A.dn_chr16:836827:836928:-@chr16:837077:837179:-@chr16:837354:837477:-.A.se_chr16:836827:836928:-@chr16:837077:837179:-@chr16:837354:837477:-.A.up','chr16:836827:836928:-@chr16:837077:837179:-@chr16:837354:837477:-.B.dn_chr16:836827:836928:-@chr16:837077:837179:-@chr16:837354:837477:-.B.up'	(0,0):510,(0,1):7,(1,0):425,(1,1):274	0:689,1:17	chr16	-	836827836827	837477837477	RPUSD1
chr12:28378728:28378794:+@chr12:28379073:28379132:+@chr12:28408514:28408595:+	0.74	0.6	0.86	'chr12:28378728:28378794:+@chr12:28379073:28379132:+@chr12:28408514:28408595:+.A.up_chr12:28378728:28378794:+@chr12:28379073:28379132:+@chr12:28408514:28408595:+.A.se_chr12:28378728:28378794:+@chr12:28379073:28379132:+@chr12:28408514:28408595:+.A.dn','chr12:28378728:28378794:+@chr12:28379073:28379132:+@chr12:28408514:28408595:+.B.up_chr12:28378728:28378794:+@chr12:28379073:28379132:+@chr12:284085…	(0,0):677,(0,1):9,(1,0):66,(1,1):12	0:77,1:10	chr12	+	2.83787e+15	2.84086e+15	NA
chr1:39838151:39838268:+@chr1:39844133:39844195:+@chr1:39844875:39845116:+	0.78	0.73	0.82	'chr1:39838151:39838268:+@chr1:39844133:39844195:+@chr1:39844875:39845116:+.A.up_chr1:39838151:39838268:+@chr1:39844133:39844195:+@chr1:39844875:39845116:+.A.se_chr1:39838151:39838268:+@chr1:39844133:39844195:+@chr1:39844875:39845116:+.A.dn','chr1:39838151:39838268:+@chr1:39844133:39844195:+@chr1:39844875:39845116:+.B.up_chr1:39838151:39838268:+@chr1:39844133:39844195:+@chr1:39844875:39845116:+.B…	(0,0):533,(0,1):51,(1,0):283,(1,1):397	0:592,1:139	chr1	+	3.98382e+15	3.98451e+15	MACF1
chr18:29693708:29693823:+@chr18:29703481:29703537:+@chr18:29704697:29704808:+	0.08	0.05	0.11	'chr18:29693708:29693823:+@chr18:29703481:29703537:+@chr18:29704697:29704808:+.A.up_chr18:29693708:29693823:+@chr18:29703481:29703537:+@chr18:29704697:29704808:+.A.se_chr18:29693708:29693823:+@chr18:29703481:29703537:+@chr18:29704697:29704808:+.A.dn','chr18:29693708:29693823:+@chr18:29703481:29703537:+@chr18:29704697:29704808:+.B.up_chr18:29693708:29693823:+@chr18:29703481:29703537:+@chr18:297046…	(0,0):408,(0,1):22,(1,0):15,(1,1):496	0:50,1:483	chr18	+	2.96937e+15	2.97048e+15	RNF138
chr16:69187487:69187583:+@chr16:69188296:69188360:+@chr16:69189774:69189896:+	0.99	0.98	0.99	'chr16:69187487:69187583:+@chr16:69188296:69188360:+@chr16:69189774:69189896:+.A.up_chr16:69187487:69187583:+@chr16:69188296:69188360:+@chr16:69189774:69189896:+.A.se_chr16:69187487:69187583:+@chr16:69188296:69188360:+@chr16:69189774:69189896:+.A.dn','chr16:69187487:69187583:+@chr16:69188296:69188360:+@chr16:69189774:69189896:+.B.up_chr16:69187487:69187583:+@chr16:69188296:69188360:+@chr16:691897…	(0,0):1414,(0,1):6,(1,0):1119,(1,1):581	0:1695,1:11	chr16	+	6.91875e+15	6.91899e+15	CIRH1A
chr7:116829375:116829447:+@chr7:116830187:116830322:+@chr7:116830888:116830990:+	0.04	0.02	0.05	'chr7:116829375:116829447:+@chr7:116830187:116830322:+@chr7:116830888:116830990:+.A.up_chr7:116829375:116829447:+@chr7:116830187:116830322:+@chr7:116830888:116830990:+.A.se_chr7:116829375:116829447:+@chr7:116830187:116830322:+@chr7:116830888:116830990:+.A.dn','chr7:116829375:116829447:+@chr7:116830187:116830322:+@chr7:116830888:116830990:+.B.up_chr7:116829375:116829447:+@chr7:116830187:116830322:…	(0,0):523,(0,1):292,(1,0):32,(1,1):106	0:33,1:397	chr7	+	1.16829e+17	1.16831e+17	ST7;ST7OT3
chr22:26388329:26388459:+@chr22:26399231:26399275:+@chr22:26400684:26400821:+	0.92	0.86	0.96	'chr22:26388329:26388459:+@chr22:26399231:26399275:+@chr22:26400684:26400821:+.A.up_chr22:26388329:26388459:+@chr22:26399231:26399275:+@chr22:26400684:26400821:+.A.se_chr22:26388329:26388459:+@chr22:26399231:26399275:+@chr22:26400684:26400821:+.A.dn','chr22:26388329:26388459:+@chr22:26399231:26399275:+@chr22:26400684:26400821:+.B.up_chr22:26388329:26388459:+@chr22:26399231:26399275:+@chr22:264006…	(0,0):167,(0,1):6,(1,0):141,(1,1):150	0:278,1:19	chr22	+	2.63883e+15	2.64008e+15	MYO18B
chrX:154011702:154011782:-@chrX:154012303:154012383:-@chrX:154013326:154013432:-	0.98	0.98	0.99	'chrX:154011702:154011782:-@chrX:154012303:154012383:-@chrX:154013326:154013432:-.A.dn_chrX:154011702:154011782:-@chrX:154012303:154012383:-@chrX:154013326:154013432:-.A.se_chrX:154011702:154011782:-@chrX:154012303:154012383:-@chrX:154013326:154013432:-.A.up','chrX:154011702:154011782:-@chrX:154012303:154012383:-@chrX:154013326:154013432:-.B.dn_chrX:154011702:154011782:-@chrX:154012303:154012383:…	(0,0):8751,(0,1):36,(1,0):6098,(1,1):2760	0:8825,1:69	chrX	-	1.54012e+17	1.54013e+17	MPP1
chr11:117252417:117252584:+@chr11:117253512:117253656:+@chr11:117257919:117258128:+	0.3	0.2	0.39	'chr11:117252417:117252584:+@chr11:117253512:117253656:+@chr11:117257919:117258128:+.A.up_chr11:117252417:117252584:+@chr11:117253512:117253656:+@chr11:117257919:117258128:+.A.se_chr11:117252417:117252584:+@chr11:117253512:117253656:+@chr11:117257919:117258128:+.A.dn','chr11:117252417:117252584:+@chr11:117253512:117253656:+@chr11:117257919:117258128:+.B.up_chr11:117252417:117252584:+@chr11:117253…	(0,0):216,(0,1):15,(1,0):32,(1,1):172	0:68,1:151	chr11	+	1.17252e+17	1.17258e+17	CEP164
chr11:6637546:6637734:-@chr11:6637892:6638090:-@chr11:6638206:6638384:-	0.97	0.95	0.98	'chr11:6637546:6637734:-@chr11:6637892:6638090:-@chr11:6638206:6638384:-.A.dn_chr11:6637546:6637734:-@chr11:6637892:6638090:-@chr11:6638206:6638384:-.A.se_chr11:6637546:6637734:-@chr11:6637892:6638090:-@chr11:6638206:6638384:-.A.up','chr11:6637546:6637734:-@chr11:6637892:6638090:-@chr11:6638206:6638384:-.B.dn_chr11:6637546:6637734:-@chr11:6637892:6638090:-@chr11:6638206:6638384:-.B.up'	(0,0):2143,(0,1):8,(1,0):2648,(1,1):3379	0:5926,1:109	chr11	-	66375466637546	66383846638384	TPP1
chr9:131477451:131477514:+@chr9:131477648:131477739:+@chr9:131479026:131479202:+	0.93	0.89	0.97	'chr9:131477451:131477514:+@chr9:131477648:131477739:+@chr9:131479026:131479202:+.A.up_chr9:131477451:131477514:+@chr9:131477648:131477739:+@chr9:131479026:131479202:+.A.se_chr9:131477451:131477514:+@chr9:131477648:131477739:+@chr9:131479026:131479202:+.A.dn','chr9:131477451:131477514:+@chr9:131477648:131477739:+@chr9:131479026:131479202:+.B.up_chr9:131477451:131477514:+@chr9:131477648:131477739:…	(0,0):591,(0,1):10,(1,0):589,(1,1):675	0:1242,1:32	chr9	+	1.31477e+17	1.31479e+17	PKN3
chr1:29385101:29385157:+@chr1:29386934:29386996:+@chr1:29391494:29391670:+	0.46	0.4	0.51	'chr1:29385101:29385157:+@chr1:29386934:29386996:+@chr1:29391494:29391670:+.A.up_chr1:29385101:29385157:+@chr1:29386934:29386996:+@chr1:29391494:29391670:+.A.se_chr1:29385101:29385157:+@chr1:29386934:29386996:+@chr1:29391494:29391670:+.A.dn','chr1:29385101:29385157:+@chr1:29386934:29386996:+@chr1:29391494:29391670:+.B.up_chr1:29385101:29385157:+@chr1:29386934:29386996:+@chr1:29391494:29391670:+.B…	(0,0):2693,(0,1):51,(1,0):250,(1,1):1074	0:717,1:658	chr1	+	2.93851e+15	2.93917e+15	EPB41
chr1:17292494:17292614:+@chr1:17292903:17293066:+@chr1:17294698:17294913:+	0.81	0.7	0.88	'chr1:17292494:17292614:+@chr1:17292903:17293066:+@chr1:17294698:17294913:+.A.up_chr1:17292494:17292614:+@chr1:17292903:17293066:+@chr1:17294698:17294913:+.A.se_chr1:17292494:17292614:+@chr1:17292903:17293066:+@chr1:17294698:17294913:+.A.dn','chr1:17292494:17292614:+@chr1:17292903:17293066:+@chr1:17294698:17294913:+.B.up_chr1:17292494:17292614:+@chr1:17292903:17293066:+@chr1:17294698:17294913:+.B…	(0,0):82,(0,1):5,(1,0):77,(1,1):49	0:122,1:9	chr1	+	1.72925e+15	1.72949e+15	CROCC
chr8:28929137:28929833:-@chr8:28932798:28932860:-@chr8:28950262:28950395:-	0.74	0.58	0.88	'chr8:28929137:28929833:-@chr8:28932798:28932860:-@chr8:28950262:28950395:-.A.dn_chr8:28929137:28929833:-@chr8:28932798:28932860:-@chr8:28950262:28950395:-.A.se_chr8:28929137:28929833:-@chr8:28932798:28932860:-@chr8:28950262:28950395:-.A.up','chr8:28929137:28929833:-@chr8:28932798:28932860:-@chr8:28950262:28950395:-.B.dn_chr8:28929137:28929833:-@chr8:28932798:28932860:-@chr8:28950262:28950395:-.B…	(0,0):238,(0,1):12,(1,0):52,(1,1):205	0:219,1:50	chr8	-	2.89291e+15	2.89504e+15	KIF13B
chr17:49270789:49270871:-@chr17:49272575:49272722:-@chr17:49278953:49279057:-	0.91	0.85	0.96	'chr17:49270789:49270871:-@chr17:49272575:49272722:-@chr17:49278953:49279057:-.A.dn_chr17:49270789:49270871:-@chr17:49272575:49272722:-@chr17:49278953:49279057:-.A.se_chr17:49270789:49270871:-@chr17:49272575:49272722:-@chr17:49278953:49279057:-.A.up','chr17:49270789:49270871:-@chr17:49272575:49272722:-@chr17:49278953:49279057:-.B.dn_chr17:49270789:49270871:-@chr17:49272575:49272722:-@chr17:492789…	(0,0):226,(0,1):7,(1,0):229,(1,1):29	0:256,1:9	chr17	-	4.92708e+15	4.92791e+15	MBTD1
chr2:201283973:201284219:+@chr2:201303845:201304051:+@chr2:201305372:201305507:+	0.32	0.28	0.38	'chr2:201283973:201284219:+@chr2:201303845:201304051:+@chr2:201305372:201305507:+.A.up_chr2:201283973:201284219:+@chr2:201303845:201304051:+@chr2:201305372:201305507:+.A.se_chr2:201283973:201284219:+@chr2:201303845:201304051:+@chr2:201305372:201305507:+.A.dn','chr2:201283973:201284219:+@chr2:201303845:201304051:+@chr2:201305372:201305507:+.B.up_chr2:201283973:201284219:+@chr2:201303845:201304051:…	(0,0):315,(0,1):83,(1,0):166,(1,1):461	0:300,1:410	chr2	+	2.01284e+17	2.01306e+17	SPATS2L
chr6:79713447:79713575:-@chr6:79714090:79714153:-@chr6:79724799:79724933:-	0.22	0.16	0.28	'chr6:79713447:79713575:-@chr6:79714090:79714153:-@chr6:79724799:79724933:-.A.dn_chr6:79713447:79713575:-@chr6:79714090:79714153:-@chr6:79724799:79724933:-.A.se_chr6:79713447:79713575:-@chr6:79714090:79714153:-@chr6:79724799:79724933:-.A.up','chr6:79713447:79713575:-@chr6:79714090:79714153:-@chr6:79724799:79724933:-.B.dn_chr6:79713447:79713575:-@chr6:79714090:79714153:-@chr6:79724799:79724933:-.B…	(0,0):195,(0,1):68,(1,0):34,(1,1):155	0:73,1:184	chr6	-	7.97134e+15	7.97249e+15	PHIP
chr1:46493403:46493535:+@chr1:46494440:46494605:+@chr1:46495138:46495239:+	0.86	0.76	0.95	'chr1:46493403:46493535:+@chr1:46494440:46494605:+@chr1:46495138:46495239:+.A.up_chr1:46493403:46493535:+@chr1:46494440:46494605:+@chr1:46495138:46495239:+.A.se_chr1:46493403:46493535:+@chr1:46494440:46494605:+@chr1:46495138:46495239:+.A.dn','chr1:46493403:46493535:+@chr1:46494440:46494605:+@chr1:46495138:46495239:+.B.up_chr1:46493403:46493535:+@chr1:46494440:46494605:+@chr1:46495138:46495239:+.B…	(0,0):393,(0,1):6,(1,0):240,(1,1):187	0:406,1:27	chr1	+	4.64934e+15	4.64952e+15	MAST2
chr1:119576718:119576836:-@chr1:119584887:119584972:-@chr1:119588205:119588285:-	0.94	0.9	0.97	'chr1:119576718:119576836:-@chr1:119584887:119584972:-@chr1:119588205:119588285:-.A.dn_chr1:119576718:119576836:-@chr1:119584887:119584972:-@chr1:119588205:119588285:-.A.se_chr1:119576718:119576836:-@chr1:119584887:119584972:-@chr1:119588205:119588285:-.A.up','chr1:119576718:119576836:-@chr1:119584887:119584972:-@chr1:119588205:119588285:-.B.dn_chr1:119576718:119576836:-@chr1:119584887:119584972:…	(0,0):456,(0,1):6,(1,0):235,(1,1):106	0:334,1:13	chr1	-	1.19577e+17	1.19588e+17	WARS2
chr17:34955350:34955479:+@chr17:34956100:34956192:+@chr17:34956401:34956466:+	0.89	0.86	0.92	'chr17:34955350:34955479:+@chr17:34956100:34956192:+@chr17:34956401:34956466:+.A.up_chr17:34955350:34955479:+@chr17:34956100:34956192:+@chr17:34956401:34956466:+.A.se_chr17:34955350:34955479:+@chr17:34956100:34956192:+@chr17:34956401:34956466:+.A.dn','chr17:34955350:34955479:+@chr17:34956100:34956192:+@chr17:34956401:34956466:+.B.up_chr17:34955350:34955479:+@chr17:34956100:34956192:+@chr17:349564…	(0,0):2113,(0,1):38,(1,0):906,(1,1):532	0:1367,1:109	chr17	+	3.49554e+15	3.49565e+15	DHRS11
chr17:40817494:40817580:+@chr17:40817696:40817845:+@chr17:40818105:40818257:+	0.97	0.95	0.98	'chr17:40817494:40817580:+@chr17:40817696:40817845:+@chr17:40818105:40818257:+.A.up_chr17:40817494:40817580:+@chr17:40817696:40817845:+@chr17:40818105:40818257:+.A.se_chr17:40817494:40817580:+@chr17:40817696:40817845:+@chr17:40818105:40818257:+.A.dn','chr17:40817494:40817580:+@chr17:40817696:40817845:+@chr17:40818105:40818257:+.B.up_chr17:40817494:40817580:+@chr17:40817696:40817845:+@chr17:408181…	(0,0):610,(0,1):16,(1,0):1779,(1,1):804	0:2557,1:42	chr17	+	4.08175e+15	4.08183e+15	TUBG2
chr7:152480272:152480327:+@chr7:152497616:152497740:+@chr7:152498706:152498816:+	0.94	0.9	0.98	'chr7:152480272:152480327:+@chr7:152497616:152497740:+@chr7:152498706:152498816:+.A.up_chr7:152480272:152480327:+@chr7:152497616:152497740:+@chr7:152498706:152498816:+.A.se_chr7:152480272:152480327:+@chr7:152497616:152497740:+@chr7:152498706:152498816:+.A.dn','chr7:152480272:152480327:+@chr7:152497616:152497740:+@chr7:152498706:152498816:+.B.up_chr7:152480272:152480327:+@chr7:152497616:152497740:…	(0,0):314,(0,1):4,(1,0):237,(1,1):80	0:314,1:7	chr7	+	1.5248e+17	1.52499e+17	ACTR3B
chr14:73822334:73822474:-@chr14:73833605:73833689:-@chr14:73876645:73876776:-	0.6	0.53	0.67	'chr14:73822334:73822474:-@chr14:73833605:73833689:-@chr14:73876645:73876776:-.A.dn_chr14:73822334:73822474:-@chr14:73833605:73833689:-@chr14:73876645:73876776:-.A.se_chr14:73822334:73822474:-@chr14:73833605:73833689:-@chr14:73876645:73876776:-.A.up','chr14:73822334:73822474:-@chr14:73833605:73833689:-@chr14:73876645:73876776:-.B.dn_chr14:73822334:73822474:-@chr14:73833605:73833689:-@chr14:738766…	(0,0):894,(0,1):55,(1,0):205,(1,1):352	0:457,1:155	chr14	-	7.38223e+15	7.38768e+15	NUMB
chr19:40328351:40328483:-@chr19:40329675:40329845:-@chr19:40330873:40330944:-	1	1	1	'chr19:40328351:40328483:-@chr19:40329675:40329845:-@chr19:40330873:40330944:-.A.dn_chr19:40328351:40328483:-@chr19:40329675:40329845:-@chr19:40330873:40330944:-.A.se_chr19:40328351:40328483:-@chr19:40329675:40329845:-@chr19:40330873:40330944:-.A.up','chr19:40328351:40328483:-@chr19:40329675:40329845:-@chr19:40330873:40330944:-.B.dn_chr19:40328351:40328483:-@chr19:40329675:40329845:-@chr19:403308…	(0,0):21078,(0,1):8,(1,0):26437,(1,1):8354	0:34782,1:17	chr19	-	4.03284e+15	4.03309e+15	FBL
chr3:43756439:43756550:+@chr3:43759163:43759349:+@chr3:43759935:43760053:+	0.88	0.83	0.91	'chr3:43756439:43756550:+@chr3:43759163:43759349:+@chr3:43759935:43760053:+.A.up_chr3:43756439:43756550:+@chr3:43759163:43759349:+@chr3:43759935:43760053:+.A.se_chr3:43756439:43756550:+@chr3:43759163:43759349:+@chr3:43759935:43760053:+.A.dn','chr3:43756439:43756550:+@chr3:43759163:43759349:+@chr3:43759935:43760053:+.B.up_chr3:43756439:43756550:+@chr3:43759163:43759349:+@chr3:43759935:43760053:+.B…	(0,0):477,(0,1):24,(1,0):765,(1,1):374	0:1098,1:65	chr3	+	4.37564e+15	4.37601e+15	ABHD5
chr8:23116245:23116343:+@chr8:23116579:23116639:+@chr8:23117657:23117836:+	0.97	0.94	1	'chr8:23116245:23116343:+@chr8:23116579:23116639:+@chr8:23117657:23117836:+.A.up_chr8:23116245:23116343:+@chr8:23116579:23116639:+@chr8:23117657:23117836:+.A.se_chr8:23116245:23116343:+@chr8:23116579:23116639:+@chr8:23117657:23117836:+.A.dn','chr8:23116245:23116343:+@chr8:23116579:23116639:+@chr8:23117657:23117836:+.B.up_chr8:23116245:23116343:+@chr8:23116579:23116639:+@chr8:23117657:23117836:+.B…	(0,0):412,(0,1):5,(1,0):282,(1,1):327	0:600,1:14	chr8	+	2.31162e+15	2.31178e+15	CHMP7
chr16:88071579:88071617:+@chr16:88098873:88098938:+@chr16:88105675:88105818:+	0.6	0.47	0.73	'chr16:88071579:88071617:+@chr16:88098873:88098938:+@chr16:88105675:88105818:+.A.up_chr16:88071579:88071617:+@chr16:88098873:88098938:+@chr16:88105675:88105818:+.A.se_chr16:88071579:88071617:+@chr16:88098873:88098938:+@chr16:88105675:88105818:+.A.dn','chr16:88071579:88071617:+@chr16:88098873:88098938:+@chr16:88105675:88105818:+.B.up_chr16:88071579:88071617:+@chr16:88098873:88098938:+@chr16:881056…	(0,0):613,(0,1):16,(1,0):66,(1,1):72	0:106,1:48	chr16	+	8.80716e+15	8.81058e+15	BANP
chr17:7849046:7849304:+@chr17:7850889:7851040:+@chr17:7851234:7851297:+	0.96	0.92	0.98	'chr17:7849046:7849304:+@chr17:7850889:7851040:+@chr17:7851234:7851297:+.A.up_chr17:7849046:7849304:+@chr17:7850889:7851040:+@chr17:7851234:7851297:+.A.se_chr17:7849046:7849304:+@chr17:7850889:7851040:+@chr17:7851234:7851297:+.A.dn','chr17:7849046:7849304:+@chr17:7850889:7851040:+@chr17:7851234:7851297:+.B.up_chr17:7849046:7849304:+@chr17:7850889:7851040:+@chr17:7851234:7851297:+.B.dn'	(0,0):645,(0,1):6,(1,0):456,(1,1):363	0:795,1:30	chr17	+	78490467849046	78512977851297	CNTROB
chr3:11871188:11871338:-@chr3:11874477:11874625:-@chr3:11880696:11880788:-	0.11	0.08	0.14	'chr3:11871188:11871338:-@chr3:11874477:11874625:-@chr3:11880696:11880788:-.A.dn_chr3:11871188:11871338:-@chr3:11874477:11874625:-@chr3:11880696:11880788:-.A.se_chr3:11871188:11871338:-@chr3:11874477:11874625:-@chr3:11880696:11880788:-.A.up','chr3:11871188:11871338:-@chr3:11874477:11874625:-@chr3:11880696:11880788:-.B.dn_chr3:11871188:11871338:-@chr3:11874477:11874625:-@chr3:11880696:11880788:-.B…	(0,0):308,(0,1):72,(1,0):35,(1,1):198	0:46,1:259	chr3	-	1.18712e+15	1.18808e+15	C3orf31
chr2:10101175:10101565:+@chr2:10102584:10102660:+@chr2:10104015:10104171:+	0.46	0.33	0.58	'chr2:10101175:10101565:+@chr2:10102584:10102660:+@chr2:10104015:10104171:+.A.up_chr2:10101175:10101565:+@chr2:10102584:10102660:+@chr2:10104015:10104171:+.A.se_chr2:10101175:10101565:+@chr2:10102584:10102660:+@chr2:10104015:10104171:+.A.dn','chr2:10101175:10101565:+@chr2:10102584:10102660:+@chr2:10104015:10104171:+.B.up_chr2:10101175:10101565:+@chr2:10102584:10102660:+@chr2:10104015:10104171:+.B…	(0,0):55,(0,1):11,(1,0):24,(1,1):176	0:96,1:115	chr2	+	1.01012e+15	1.01042e+15	GRHL1
chr11:34133599:34133770:+@chr11:34135263:34135385:+@chr11:34137370:34137431:+	0.97	0.95	0.99	'chr11:34133599:34133770:+@chr11:34135263:34135385:+@chr11:34137370:34137431:+.A.up_chr11:34133599:34133770:+@chr11:34135263:34135385:+@chr11:34137370:34137431:+.A.se_chr11:34133599:34133770:+@chr11:34135263:34135385:+@chr11:34137370:34137431:+.A.dn','chr11:34133599:34133770:+@chr11:34135263:34135385:+@chr11:34137370:34137431:+.B.up_chr11:34133599:34133770:+@chr11:34135263:34135385:+@chr11:341373…	(0,0):1074,(0,1):13,(1,0):1244,(1,1):644	0:1870,1:31	chr11	+	3.41336e+15	3.41374e+15	NAT10
chr22:19386603:19386715:-@chr22:19392986:19393054:-@chr22:19393309:19393403:-	0.66	0.56	0.76	'chr22:19386603:19386715:-@chr22:19392986:19393054:-@chr22:19393309:19393403:-.A.dn_chr22:19386603:19386715:-@chr22:19392986:19393054:-@chr22:19393309:19393403:-.A.se_chr22:19386603:19386715:-@chr22:19392986:19393054:-@chr22:19393309:19393403:-.A.up','chr22:19386603:19386715:-@chr22:19392986:19393054:-@chr22:19393309:19393403:-.B.dn_chr22:19386603:19386715:-@chr22:19392986:19393054:-@chr22:193933…	(0,0):2389,(0,1):14,(1,0):121,(1,1):245	0:276,1:104	chr22	-	1.93866e+15	1.93934e+15	HIRA
chr4:160264433:160264556:+@chr4:160265188:160265211:+@chr4:160266258:160266481:+	0.45	0.32	0.58	'chr4:160264433:160264556:+@chr4:160265188:160265211:+@chr4:160266258:160266481:+.A.up_chr4:160264433:160264556:+@chr4:160265188:160265211:+@chr4:160266258:160266481:+.A.se_chr4:160264433:160264556:+@chr4:160265188:160265211:+@chr4:160266258:160266481:+.A.dn','chr4:160264433:160264556:+@chr4:160265188:160265211:+@chr4:160266258:160266481:+.B.up_chr4:160264433:160264556:+@chr4:160265188:160265211:…	(0,0):515,(0,1):25,(1,0):33,(1,1):253	0:152,1:159	chr4	+	1.60264e+17	1.60266e+17	RAPGEF2
chr5:36995724:36995906:+@chr5:37000475:37000672:+@chr5:37000919:37000990:+	0.97	0.92	0.99	'chr5:36995724:36995906:+@chr5:37000475:37000672:+@chr5:37000919:37000990:+.A.up_chr5:36995724:36995906:+@chr5:37000475:37000672:+@chr5:37000919:37000990:+.A.se_chr5:36995724:36995906:+@chr5:37000475:37000672:+@chr5:37000919:37000990:+.A.dn','chr5:36995724:36995906:+@chr5:37000475:37000672:+@chr5:37000919:37000990:+.B.up_chr5:36995724:36995906:+@chr5:37000475:37000672:+@chr5:37000919:37000990:+.B…	(0,0):557,(0,1):5,(1,0):535,(1,1):230	0:759,1:11	chr5	+	3.69957e+15	3.7001e+15	NIPBL
chr12:104327734:104328065:+@chr12:104331473:104331584:+@chr12:104332118:104332237:+	0.95	0.93	0.97	'chr12:104327734:104328065:+@chr12:104331473:104331584:+@chr12:104332118:104332237:+.A.up_chr12:104327734:104328065:+@chr12:104331473:104331584:+@chr12:104332118:104332237:+.A.se_chr12:104327734:104328065:+@chr12:104331473:104331584:+@chr12:104332118:104332237:+.A.dn','chr12:104327734:104328065:+@chr12:104331473:104331584:+@chr12:104332118:104332237:+.B.up_chr12:104327734:104328065:+@chr12:104331…	(0,0):1720,(0,1):8,(1,0):5379,(1,1):18102	0:22808,1:681	chr12	+	1.04328e+17	1.04332e+17	HSP90B1
chr20:30137867:30137924:+@chr20:30142549:30142632:+@chr20:30147414:30147450:+	0.93	0.91	0.95	'chr20:30137867:30137924:+@chr20:30142549:30142632:+@chr20:30147414:30147450:+.A.up_chr20:30137867:30137924:+@chr20:30142549:30142632:+@chr20:30147414:30147450:+.A.se_chr20:30137867:30137924:+@chr20:30142549:30142632:+@chr20:30147414:30147450:+.A.dn','chr20:30137867:30137924:+@chr20:30142549:30142632:+@chr20:30147414:30147450:+.B.up_chr20:30137867:30137924:+@chr20:30142549:30142632:+@chr20:301474…	(0,0):4207,(0,1):28,(1,0):1959	0:1959,1:28	chr20	+	3.01379e+15	3.01475e+15	HM13
chr17:7123441:7123516:+@chr17:7123783:7123848:+@chr17:7123923:7123995:+	0.98	0.97	0.98	'chr17:7123441:7123516:+@chr17:7123783:7123848:+@chr17:7123923:7123995:+.A.up_chr17:7123441:7123516:+@chr17:7123783:7123848:+@chr17:7123923:7123995:+.A.se_chr17:7123441:7123516:+@chr17:7123783:7123848:+@chr17:7123923:7123995:+.A.dn','chr17:7123441:7123516:+@chr17:7123783:7123848:+@chr17:7123923:7123995:+.B.up_chr17:7123441:7123516:+@chr17:7123783:7123848:+@chr17:7123923:7123995:+.B.dn'	(0,0):1577,(0,1):34,(1,0):2863,(1,1):65	0:2926,1:36	chr17	+	71234417123441	71239957123995	ACADVL
chr7:115890215:115890550:+@chr7:115891814:115892029:+@chr7:115892372:115892530:+	0.95	0.93	0.97	'chr7:115890215:115890550:+@chr7:115891814:115892029:+@chr7:115892372:115892530:+.A.up_chr7:115890215:115890550:+@chr7:115891814:115892029:+@chr7:115892372:115892530:+.A.se_chr7:115890215:115890550:+@chr7:115891814:115892029:+@chr7:115892372:115892530:+.A.dn','chr7:115890215:115890550:+@chr7:115891814:115892029:+@chr7:115892372:115892530:+.B.up_chr7:115890215:115890550:+@chr7:115891814:115892029:…	(0,0):2223,(0,1):10,(1,0):1969,(1,1):3450	0:5268,1:161	chr7	+	1.1589e+17	1.15893e+17	TES
chr10:82266984:82267130:+@chr10:82269057:82269227:+@chr10:82271900:82272025:+	0.95	0.93	0.97	'chr10:82266984:82267130:+@chr10:82269057:82269227:+@chr10:82271900:82272025:+.A.up_chr10:82266984:82267130:+@chr10:82269057:82269227:+@chr10:82271900:82272025:+.A.se_chr10:82266984:82267130:+@chr10:82269057:82269227:+@chr10:82271900:82272025:+.A.dn','chr10:82266984:82267130:+@chr10:82269057:82269227:+@chr10:82271900:82272025:+.B.up_chr10:82266984:82267130:+@chr10:82269057:82269227:+@chr10:822719…	(0,0):1004,(0,1):15,(1,0):1121,(1,1):697	0:1781,1:52	chr10	+	8.2267e+15	8.2272e+15	TSPAN14
chr2:17947846:17947956:+@chr2:17948324:17948498:+@chr2:17950005:17950078:+	0.11	0.06	0.16	'chr2:17947846:17947956:+@chr2:17948324:17948498:+@chr2:17950005:17950078:+.A.up_chr2:17947846:17947956:+@chr2:17948324:17948498:+@chr2:17950005:17950078:+.A.se_chr2:17947846:17947956:+@chr2:17948324:17948498:+@chr2:17950005:17950078:+.A.dn','chr2:17947846:17947956:+@chr2:17948324:17948498:+@chr2:17950005:17950078:+.B.up_chr2:17947846:17947956:+@chr2:17948324:17948498:+@chr2:17950005:17950078:+.B…	(0,0):132,(0,1):49,(1,0):18,(1,1):14	0:21,1:60	chr2	+	1.79478e+15	1.79501e+15	GEN1
chr9:75780032:75780125:+@chr9:75781013:75781108:+@chr9:75782413:75782471:+	1	1	1	'chr9:75780032:75780125:+@chr9:75781013:75781108:+@chr9:75782413:75782471:+.A.up_chr9:75780032:75780125:+@chr9:75781013:75781108:+@chr9:75782413:75782471:+.A.se_chr9:75780032:75780125:+@chr9:75781013:75781108:+@chr9:75782413:75782471:+.A.dn','chr9:75780032:75780125:+@chr9:75781013:75781108:+@chr9:75782413:75782471:+.B.up_chr9:75780032:75780125:+@chr9:75781013:75781108:+@chr9:75782413:75782471:+.B…	(0,0):12457,(0,1):16,(1,0):18101,(1,1):2223	0:20319,1:21	chr9	+	7.578e+15	7.57825e+15	ANXA1
chr1:9781185:9781306:+@chr1:9781502:9781645:+@chr1:9781819:9781918:+	0.87	0.8	0.94	'chr1:9781185:9781306:+@chr1:9781502:9781645:+@chr1:9781819:9781918:+.A.up_chr1:9781185:9781306:+@chr1:9781502:9781645:+@chr1:9781819:9781918:+.A.se_chr1:9781185:9781306:+@chr1:9781502:9781645:+@chr1:9781819:9781918:+.A.dn','chr1:9781185:9781306:+@chr1:9781502:9781645:+@chr1:9781819:9781918:+.B.up_chr1:9781185:9781306:+@chr1:9781502:9781645:+@chr1:9781819:9781918:+.B.dn'	(0,0):492,(0,1):5,(1,0):313,(1,1):288	0:575,1:31	chr1	+	97811859781185	97819189781918	PIK3CD
chr1:16810728:16810959:-@chr1:16811318:16811401:-@chr1:16812064:16812160:-	0.65	0.5	0.76	'chr1:16810728:16810959:-@chr1:16811318:16811401:-@chr1:16812064:16812160:-.A.dn_chr1:16810728:16810959:-@chr1:16811318:16811401:-@chr1:16812064:16812160:-.A.se_chr1:16810728:16810959:-@chr1:16811318:16811401:-@chr1:16812064:16812160:-.A.up','chr1:16810728:16810959:-@chr1:16811318:16811401:-@chr1:16812064:16812160:-.B.dn_chr1:16810728:16810959:-@chr1:16811318:16811401:-@chr1:16812064:16812160:-.B…	(0,0):231,(0,1):13,(1,0):39,(1,1):40	0:65,1:27	chr1	-	1.68107e+15	1.68122e+15	CROCCP3
chr1:39945470:39945681:+@chr1:39946592:39946702:+@chr1:39950273:39950402:+	0.26	0.23	0.28	'chr1:39945470:39945681:+@chr1:39946592:39946702:+@chr1:39950273:39950402:+.A.up_chr1:39945470:39945681:+@chr1:39946592:39946702:+@chr1:39950273:39950402:+.A.se_chr1:39945470:39945681:+@chr1:39946592:39946702:+@chr1:39950273:39950402:+.A.dn','chr1:39945470:39945681:+@chr1:39946592:39946702:+@chr1:39950273:39950402:+.B.up_chr1:39945470:39945681:+@chr1:39946592:39946702:+@chr1:39950273:39950402:+.B…	(0,0):2026,(0,1):360,(1,0):456,(1,1):2617	0:1105,1:2328	chr1	+	3.99455e+15	3.99504e+15	MACF1
chr1:28223516:28223632:-@chr1:28224144:28224218:-@chr1:28233439:28233552:-	0.9	0.86	0.94	'chr1:28223516:28223632:-@chr1:28224144:28224218:-@chr1:28233439:28233552:-.A.dn_chr1:28223516:28223632:-@chr1:28224144:28224218:-@chr1:28233439:28233552:-.A.se_chr1:28223516:28223632:-@chr1:28224144:28224218:-@chr1:28233439:28233552:-.A.up','chr1:28223516:28223632:-@chr1:28224144:28224218:-@chr1:28233439:28233552:-.B.dn_chr1:28223516:28223632:-@chr1:28224144:28224218:-@chr1:28233439:28233552:-.B…	(0,0):1746,(0,1):15,(1,0):782,(1,1):1319	0:2002,1:114	chr1	-	2.82235e+15	2.82336e+15	RPA2
chr2:61430275:61430398:-@chr2:61431391:61431515:-@chr2:61431632:61431736:-	0.98	0.95	0.99	'chr2:61430275:61430398:-@chr2:61431391:61431515:-@chr2:61431632:61431736:-.A.dn_chr2:61430275:61430398:-@chr2:61431391:61431515:-@chr2:61431632:61431736:-.A.se_chr2:61430275:61430398:-@chr2:61431391:61431515:-@chr2:61431632:61431736:-.A.up','chr2:61430275:61430398:-@chr2:61431391:61431515:-@chr2:61431632:61431736:-.B.dn_chr2:61430275:61430398:-@chr2:61431391:61431515:-@chr2:61431632:61431736:-.B…	(0,0):847,(0,1):6,(1,0):787,(1,1):344	0:1125,1:12	chr2	-	6.14303e+15	6.14317e+15	USP34
chr3:10085513:10085548:+@chr3:10086625:10087428:+@chr3:10088264:10088407:+	0.32	0.29	0.36	'chr3:10085513:10085548:+@chr3:10086625:10087428:+@chr3:10088264:10088407:+.A.up_chr3:10085513:10085548:+@chr3:10086625:10087428:+@chr3:10088264:10088407:+.A.se_chr3:10085513:10085548:+@chr3:10086625:10087428:+@chr3:10088264:10088407:+.A.dn','chr3:10085513:10085548:+@chr3:10086625:10087428:+@chr3:10088264:10088407:+.B.up_chr3:10085513:10085548:+@chr3:10086625:10087428:+@chr3:10088264:10088407:+.B…	(0,0):907,(0,1):65,(1,0):1112,(1,1):343	0:1202,1:318	chr3	+	1.00855e+15	1.00884e+15	FANCD2
chr11:532631:532755:-@chr11:533277:533358:-@chr11:533453:533612:-	0.12	0.09	0.15	'chr11:532631:532755:-@chr11:533277:533358:-@chr11:533453:533612:-.A.dn_chr11:532631:532755:-@chr11:533277:533358:-@chr11:533453:533612:-.A.se_chr11:532631:532755:-@chr11:533277:533358:-@chr11:533453:533612:-.A.up','chr11:532631:532755:-@chr11:533277:533358:-@chr11:533453:533612:-.B.dn_chr11:532631:532755:-@chr11:533277:533358:-@chr11:533453:533612:-.B.up'	(0,0):1048,(0,1):181,(1,0):69,(1,1):799	0:147,1:902	chr11	-	532631532631	533612533612	HRAS
chr9:36581641:36581736:+@chr9:36583624:36583709:+@chr9:36589533:36589649:+	0.49	0.43	0.55	'chr9:36581641:36581736:+@chr9:36583624:36583709:+@chr9:36589533:36589649:+.A.up_chr9:36581641:36581736:+@chr9:36583624:36583709:+@chr9:36589533:36589649:+.A.se_chr9:36581641:36581736:+@chr9:36583624:36583709:+@chr9:36589533:36589649:+.A.dn','chr9:36581641:36581736:+@chr9:36583624:36583709:+@chr9:36589533:36589649:+.B.up_chr9:36581641:36581736:+@chr9:36583624:36583709:+@chr9:36589533:36589649:+.B…	(0,0):269,(0,1):77,(1,0):167,(1,1):151	0:250,1:145	chr9	+	3.65816e+15	3.65896e+15	MELK
chr1:54675621:54675804:+@chr1:54678174:54678331:+@chr1:54681814:54682017:+	0.98	0.98	0.99	'chr1:54675621:54675804:+@chr1:54678174:54678331:+@chr1:54681814:54682017:+.A.up_chr1:54675621:54675804:+@chr1:54678174:54678331:+@chr1:54681814:54682017:+.A.se_chr1:54675621:54675804:+@chr1:54678174:54678331:+@chr1:54681814:54682017:+.A.dn','chr1:54675621:54675804:+@chr1:54678174:54678331:+@chr1:54681814:54682017:+.B.up_chr1:54675621:54675804:+@chr1:54678174:54678331:+@chr1:54681814:54682017:+.B…	(0,0):4207,(0,1):24,(1,0):5555,(1,1):6302	0:11735,1:146	chr1	+	5.46756e+15	5.4682e+15	MRPL37
chr1:181019147:181019422:+@chr1:181021371:181021646:+@chr1:181022709:181022813:+	0.35	0.29	0.4	'chr1:181019147:181019422:+@chr1:181021371:181021646:+@chr1:181022709:181022813:+.A.up_chr1:181019147:181019422:+@chr1:181021371:181021646:+@chr1:181022709:181022813:+.A.se_chr1:181019147:181019422:+@chr1:181021371:181021646:+@chr1:181022709:181022813:+.A.dn','chr1:181019147:181019422:+@chr1:181021371:181021646:+@chr1:181022709:181022813:+.B.up_chr1:181019147:181019422:+@chr1:181021371:181021646:…	(0,0):517,(0,1):53,(1,0):198,(1,1):477	0:375,1:353	chr1	+	1.81019e+17	1.81023e+17	MR1
chr12:30884277:30884444:-@chr12:30886563:30886645:-@chr12:30887902:30888140:-	0.3	0.16	0.48	'chr12:30884277:30884444:-@chr12:30886563:30886645:-@chr12:30887902:30888140:-.A.dn_chr12:30884277:30884444:-@chr12:30886563:30886645:-@chr12:30887902:30888140:-.A.se_chr12:30884277:30884444:-@chr12:30886563:30886645:-@chr12:30887902:30888140:-.A.up','chr12:30884277:30884444:-@chr12:30886563:30886645:-@chr12:30887902:30888140:-.B.dn_chr12:30884277:30884444:-@chr12:30886563:30886645:-@chr12:308879…	(0,0):61,(0,1):7,(1,0):11,(1,1):113	0:29,1:102	chr12	-	3.08843e+15	3.08881e+15	CAPRIN2
chr18:2772248:2772370:+@chr18:2775732:2775922:+@chr18:2777804:2777913:+	0.97	0.94	0.98	'chr18:2772248:2772370:+@chr18:2775732:2775922:+@chr18:2777804:2777913:+.A.up_chr18:2772248:2772370:+@chr18:2775732:2775922:+@chr18:2777804:2777913:+.A.se_chr18:2772248:2772370:+@chr18:2775732:2775922:+@chr18:2777804:2777913:+.A.dn','chr18:2772248:2772370:+@chr18:2775732:2775922:+@chr18:2777804:2777913:+.B.up_chr18:2772248:2772370:+@chr18:2775732:2775922:+@chr18:2777804:2777913:+.B.dn'	(0,0):476,(0,1):8,(1,0):950,(1,1):295	0:1239,1:14	chr18	+	27722482772248	27779132777913	SMCHD1
chr10:27454318:27454468:+@chr10:27456031:27456203:+@chr10:27458873:27460012:+	0.93	0.89	0.96	'chr10:27454318:27454468:+@chr10:27456031:27456203:+@chr10:27458873:27460012:+.A.up_chr10:27454318:27454468:+@chr10:27456031:27456203:+@chr10:27458873:27460012:+.A.se_chr10:27454318:27454468:+@chr10:27456031:27456203:+@chr10:27458873:27460012:+.A.dn','chr10:27454318:27454468:+@chr10:27456031:27456203:+@chr10:27458873:27460012:+.B.up_chr10:27454318:27454468:+@chr10:27456031:27456203:+@chr10:274588…	(0,0):635,(0,1):13,(1,0):375,(1,1):1412	0:1697,1:103	chr10	+	2.74543e+15	2.746e+15	MASTL
chr19:871037:871253:-@chr19:871926:872118:-@chr19:873449:873582:-	0.97	0.96	0.98	'chr19:871037:871253:-@chr19:871926:872118:-@chr19:873449:873582:-.A.dn_chr19:871037:871253:-@chr19:871926:872118:-@chr19:873449:873582:-.A.se_chr19:871037:871253:-@chr19:871926:872118:-@chr19:873449:873582:-.A.up','chr19:871037:871253:-@chr19:871926:872118:-@chr19:873449:873582:-.B.dn_chr19:871037:871253:-@chr19:871926:872118:-@chr19:873449:873582:-.B.up'	(0,0):582,(0,1):13,(1,0):1288,(1,1):634	0:1904,1:31	chr19	-	871037871037	873582873582	MED16
chr3:45773545:45773643:+@chr3:45776727:45776865:+@chr3:45779075:45779144:+	0.97	0.95	0.99	'chr3:45773545:45773643:+@chr3:45776727:45776865:+@chr3:45779075:45779144:+.A.up_chr3:45773545:45773643:+@chr3:45776727:45776865:+@chr3:45779075:45779144:+.A.se_chr3:45773545:45773643:+@chr3:45776727:45776865:+@chr3:45779075:45779144:+.A.dn','chr3:45773545:45773643:+@chr3:45776727:45776865:+@chr3:45779075:45779144:+.B.up_chr3:45773545:45773643:+@chr3:45776727:45776865:+@chr3:45779075:45779144:+.B…	(0,0):699,(0,1):5,(1,0):564,(1,1):40	0:603,1:6	chr3	+	4.57735e+15	4.57791e+15	SACM1L
chr13:73303064:73303231:+@chr13:73305419:73305525:+@chr13:73309098:73309143:+	0.57	0.47	0.67	'chr13:73303064:73303231:+@chr13:73305419:73305525:+@chr13:73309098:73309143:+.A.up_chr13:73303064:73303231:+@chr13:73305419:73305525:+@chr13:73309098:73309143:+.A.se_chr13:73303064:73303231:+@chr13:73305419:73305525:+@chr13:73309098:73309143:+.A.dn','chr13:73303064:73303231:+@chr13:73305419:73305525:+@chr13:73309098:73309143:+.B.up_chr13:73303064:73303231:+@chr13:73305419:73305525:+@chr13:733090…	(0,0):145,(0,1):16,(1,0):138,(1,1):236	0:262,1:128	chr13	+	7.33031e+15	7.33091e+15	C13orf34
chr18:21084335:21084411:+@chr18:21086934:21087018:+@chr18:21087949:21088005:+	0.95	0.91	0.97	'chr18:21084335:21084411:+@chr18:21086934:21087018:+@chr18:21087949:21088005:+.A.up_chr18:21084335:21084411:+@chr18:21086934:21087018:+@chr18:21087949:21088005:+.A.se_chr18:21084335:21084411:+@chr18:21086934:21087018:+@chr18:21087949:21088005:+.A.dn','chr18:21084335:21084411:+@chr18:21086934:21087018:+@chr18:21087949:21088005:+.B.up_chr18:21084335:21084411:+@chr18:21086934:21087018:+@chr18:210879…	(0,0):517,(0,1):7,(1,0):330,(1,1):3	0:332,1:8	chr18	+	2.10843e+15	2.1088e+15	C18orf8
chr16:66565283:66565372:-@chr16:66570867:66570920:-@chr16:66575782:66575856:-	0.94	0.91	0.97	'chr16:66565283:66565372:-@chr16:66570867:66570920:-@chr16:66575782:66575856:-.A.dn_chr16:66565283:66565372:-@chr16:66570867:66570920:-@chr16:66575782:66575856:-.A.se_chr16:66565283:66565372:-@chr16:66570867:66570920:-@chr16:66575782:66575856:-.A.up','chr16:66565283:66565372:-@chr16:66570867:66570920:-@chr16:66575782:66575856:-.B.dn_chr16:66565283:66565372:-@chr16:66570867:66570920:-@chr16:665757…	(0,0):160,(0,1):5,(1,0):161,(1,1):12	0:173,1:5	chr16	-	6.65653e+15	6.65759e+15	TK2
chr7:128263629:128263835:+@chr7:128265851:128265909:+@chr7:128266349:128266584:+	0.25	0.19	0.31	'chr7:128263629:128263835:+@chr7:128265851:128265909:+@chr7:128266349:128266584:+.A.up_chr7:128263629:128263835:+@chr7:128265851:128265909:+@chr7:128266349:128266584:+.A.se_chr7:128263629:128263835:+@chr7:128265851:128265909:+@chr7:128266349:128266584:+.A.dn','chr7:128263629:128263835:+@chr7:128265851:128265909:+@chr7:128266349:128266584:+.B.up_chr7:128263629:128263835:+@chr7:128265851:128265909:…	(0,0):474,(0,1):19,(1,0):41,(1,1):823	0:237,1:646	chr7	+	1.28264e+17	1.28267e+17	NA
chrX:9608313:9608400:+@chrX:9621585:9621729:+@chrX:9622255:9622362:+	0.33	0.27	0.39	'chrX:9608313:9608400:+@chrX:9621585:9621729:+@chrX:9622255:9622362:+.A.up_chrX:9608313:9608400:+@chrX:9621585:9621729:+@chrX:9622255:9622362:+.A.se_chrX:9608313:9608400:+@chrX:9621585:9621729:+@chrX:9622255:9622362:+.A.dn','chrX:9608313:9608400:+@chrX:9621585:9621729:+@chrX:9622255:9622362:+.B.up_chrX:9608313:9608400:+@chrX:9621585:9621729:+@chrX:9622255:9622362:+.B.dn'	(0,0):429,(0,1):69,(1,0):104,(1,1):72	0:129,1:116	chrX	+	96083139608313	96223629622362	TBL1X
chr16:47695630:47695711:+@chr16:47697588:47697645:+@chr16:47699853:47699943:+	0.97	0.95	0.98	'chr16:47695630:47695711:+@chr16:47697588:47697645:+@chr16:47699853:47699943:+.A.up_chr16:47695630:47695711:+@chr16:47697588:47697645:+@chr16:47699853:47699943:+.A.se_chr16:47695630:47695711:+@chr16:47697588:47697645:+@chr16:47699853:47699943:+.A.dn','chr16:47695630:47695711:+@chr16:47697588:47697645:+@chr16:47699853:47699943:+.B.up_chr16:47695630:47695711:+@chr16:47697588:47697645:+@chr16:476998…	(0,0):773,(0,1):8,(1,0):477,(1,1):48	0:523,1:10	chr16	+	4.76956e+15	4.76999e+15	PHKB
chr17:48626404:48626547:+@chr17:48626647:48626848:+@chr17:48627346:48627476:+	0.82	0.73	0.9	'chr17:48626404:48626547:+@chr17:48626647:48626848:+@chr17:48627346:48627476:+.A.up_chr17:48626404:48626547:+@chr17:48626647:48626848:+@chr17:48627346:48627476:+.A.se_chr17:48626404:48626547:+@chr17:48626647:48626848:+@chr17:48627346:48627476:+.A.dn','chr17:48626404:48626547:+@chr17:48626647:48626848:+@chr17:48627346:48627476:+.B.up_chr17:48626404:48626547:+@chr17:48626647:48626848:+@chr17:486273…	(0,0):46,(0,1):7,(1,0):114,(1,1):56	0:156,1:21	chr17	+	4.86264e+15	4.86275e+15	SPATA20
chr10:5751493:5751626:+@chr10:5754357:5754502:+@chr10:5754786:5754881:+	0.73	0.64	0.83	'chr10:5751493:5751626:+@chr10:5754357:5754502:+@chr10:5754786:5754881:+.A.up_chr10:5751493:5751626:+@chr10:5754357:5754502:+@chr10:5754786:5754881:+.A.se_chr10:5751493:5751626:+@chr10:5754357:5754502:+@chr10:5754786:5754881:+.A.dn','chr10:5751493:5751626:+@chr10:5754357:5754502:+@chr10:5754786:5754881:+.B.up_chr10:5751493:5751626:+@chr10:5754357:5754502:+@chr10:5754786:5754881:+.B.dn'	(0,0):158,(0,1):15,(1,0):138,(1,1):83	0:208,1:28	chr10	+	57514935751493	57548815754881	C10orf18
chr17:17118499:17118630:-@chr17:17119694:17119817:-@chr17:17120383:17120496:-	0.93	0.89	0.96	'chr17:17118499:17118630:-@chr17:17119694:17119817:-@chr17:17120383:17120496:-.A.dn_chr17:17118499:17118630:-@chr17:17119694:17119817:-@chr17:17120383:17120496:-.A.se_chr17:17118499:17118630:-@chr17:17119694:17119817:-@chr17:17120383:17120496:-.A.up','chr17:17118499:17118630:-@chr17:17119694:17119817:-@chr17:17120383:17120496:-.B.dn_chr17:17118499:17118630:-@chr17:17119694:17119817:-@chr17:171203…	(0,0):416,(0,1):12,(1,0):432,(1,1):213	0:625,1:32	chr17	-	1.71185e+15	1.71205e+15	FLCN
chr3:65428467:65428524:-@chr3:65433697:65433732:-@chr3:65438933:65439015:-	0.33	0.24	0.43	'chr3:65428467:65428524:-@chr3:65433697:65433732:-@chr3:65438933:65439015:-.A.dn_chr3:65428467:65428524:-@chr3:65433697:65433732:-@chr3:65438933:65439015:-.A.se_chr3:65428467:65428524:-@chr3:65433697:65433732:-@chr3:65438933:65439015:-.A.up','chr3:65428467:65428524:-@chr3:65433697:65433732:-@chr3:65438933:65439015:-.B.dn_chr3:65428467:65428524:-@chr3:65433697:65433732:-@chr3:65438933:65439015:-.B…	(0,0):391,(0,1):34,(1,0):29,(1,1):17	0:35,1:45	chr3	-	6.54285e+15	6.5439e+15	MAGI1
chr19:10787839:10787986:+@chr19:10789289:10789380:+@chr19:10789773:10789868:+	0.94	0.91	0.96	'chr19:10787839:10787986:+@chr19:10789289:10789380:+@chr19:10789773:10789868:+.A.up_chr19:10787839:10787986:+@chr19:10789289:10789380:+@chr19:10789773:10789868:+.A.se_chr19:10787839:10787986:+@chr19:10789289:10789380:+@chr19:10789773:10789868:+.A.dn','chr19:10787839:10787986:+@chr19:10789289:10789380:+@chr19:10789773:10789868:+.B.up_chr19:10787839:10787986:+@chr19:10789289:10789380:+@chr19:107897…	(0,0):6341,(0,1):11,(1,0):2441,(1,1):4266	0:6450,1:268	chr19	+	1.07878e+15	1.07899e+15	ILF3
chr9:33026473:33026614:+@chr9:33026811:33026988:+@chr9:33029883:33029987:+	0.51	0.49	0.54	'chr9:33026473:33026614:+@chr9:33026811:33026988:+@chr9:33029883:33029987:+.A.up_chr9:33026473:33026614:+@chr9:33026811:33026988:+@chr9:33029883:33029987:+.A.se_chr9:33026473:33026614:+@chr9:33026811:33026988:+@chr9:33029883:33029987:+.A.dn','chr9:33026473:33026614:+@chr9:33026811:33026988:+@chr9:33029883:33029987:+.B.up_chr9:33026473:33026614:+@chr9:33026811:33026988:+@chr9:33029883:33029987:+.B…	(0,0):2731,(0,1):18,(1,0):2595,(1,1):4835	0:5137,1:2311	chr9	+	3.30265e+15	3.303e+15	DNAJA1
chr10:61905726:61905779:-@chr10:61926349:61926411:-@chr10:61926582:61926654:-	0.77	0.62	0.92	'chr10:61905726:61905779:-@chr10:61926349:61926411:-@chr10:61926582:61926654:-.A.dn_chr10:61905726:61905779:-@chr10:61926349:61926411:-@chr10:61926582:61926654:-.A.se_chr10:61905726:61905779:-@chr10:61926349:61926411:-@chr10:61926582:61926654:-.A.up','chr10:61905726:61905779:-@chr10:61926349:61926411:-@chr10:61926582:61926654:-.B.dn_chr10:61905726:61905779:-@chr10:61926349:61926411:-@chr10:619265…	(0,0):318,(0,1):7,(1,0):49	0:49,1:7	chr10	-	6.19057e+15	6.19267e+15	ANK3
chr5:74685417:74685512:-@chr5:74695135:74695212:-@chr5:74696030:74696122:-	0.34	0.26	0.43	'chr5:74685417:74685512:-@chr5:74695135:74695212:-@chr5:74696030:74696122:-.A.dn_chr5:74685417:74685512:-@chr5:74695135:74695212:-@chr5:74696030:74696122:-.A.se_chr5:74685417:74685512:-@chr5:74695135:74695212:-@chr5:74696030:74696122:-.A.up','chr5:74685417:74685512:-@chr5:74695135:74695212:-@chr5:74696030:74696122:-.B.dn_chr5:74685417:74685512:-@chr5:74695135:74695212:-@chr5:74696030:74696122:-.B…	(0,0):274,(0,1):51,(1,0):57,(1,1):56	0:77,1:87	chr5	-	7.46854e+15	7.46961e+15	COL4A3BP
chr6:136589300:136589477:-@chr6:136590279:136590441:-@chr6:136590575:136590746:-	0.1	0.09	0.12	'chr6:136589300:136589477:-@chr6:136590279:136590441:-@chr6:136590575:136590746:-.A.dn_chr6:136589300:136589477:-@chr6:136590279:136590441:-@chr6:136590575:136590746:-.A.se_chr6:136589300:136589477:-@chr6:136590279:136590441:-@chr6:136590575:136590746:-.A.up','chr6:136589300:136589477:-@chr6:136590279:136590441:-@chr6:136590575:136590746:-.B.dn_chr6:136589300:136589477:-@chr6:136590279:136590441:…	(0,0):917,(0,1):380,(1,0):136,(1,1):1071	0:246,1:1341	chr6	-	1.36589e+17	1.36591e+17	BCLAF1
chr3:43591212:43591340:-@chr3:43592964:43593080:-@chr3:43596770:43596961:-	0.07	0.05	0.09	'chr3:43591212:43591340:-@chr3:43592964:43593080:-@chr3:43596770:43596961:-.A.dn_chr3:43591212:43591340:-@chr3:43592964:43593080:-@chr3:43596770:43596961:-.A.se_chr3:43591212:43591340:-@chr3:43592964:43593080:-@chr3:43596770:43596961:-.A.up','chr3:43591212:43591340:-@chr3:43592964:43593080:-@chr3:43596770:43596961:-.B.dn_chr3:43591212:43591340:-@chr3:43592964:43593080:-@chr3:43596770:43596961:-.B…	(0,0):747,(0,1):127,(1,0):34,(1,1):642	0:81,1:722	chr3	-	4.35912e+15	4.3597e+15	ANO10
chr17:48541579:48541655:+@chr17:48541887:48541960:+@chr17:48548389:48548496:+	0.33	0.22	0.46	'chr17:48541579:48541655:+@chr17:48541887:48541960:+@chr17:48548389:48548496:+.A.up_chr17:48541579:48541655:+@chr17:48541887:48541960:+@chr17:48548389:48548496:+.A.se_chr17:48541579:48541655:+@chr17:48541887:48541960:+@chr17:48548389:48548496:+.A.dn','chr17:48541579:48541655:+@chr17:48541887:48541960:+@chr17:48548389:48548496:+.B.up_chr17:48541579:48541655:+@chr17:48541887:48541960:+@chr17:485483…	(0,0):221,(0,1):22,(1,0):20,(1,1):11	0:24,1:29	chr17	+	4.85416e+15	4.85485e+15	ACSF2;CHAD
chr9:139686163:139686229:+@chr9:139686399:139686482:+@chr9:139686703:139686810:+	0.92	0.89	0.94	'chr9:139686163:139686229:+@chr9:139686399:139686482:+@chr9:139686703:139686810:+.A.up_chr9:139686163:139686229:+@chr9:139686399:139686482:+@chr9:139686703:139686810:+.A.se_chr9:139686163:139686229:+@chr9:139686399:139686482:+@chr9:139686703:139686810:+.A.dn','chr9:139686163:139686229:+@chr9:139686399:139686482:+@chr9:139686703:139686810:+.B.up_chr9:139686163:139686229:+@chr9:139686399:139686482:…	(0,0):1449,(0,1):35,(1,0):1232,(1,1):581	0:1758,1:90	chr9	+	1.39686e+17	1.39687e+17	TMEM141
chr2:9727543:9727638:-@chr2:9728294:9728457:-@chr2:9731521:9731644:-	0.99	0.99	0.99	'chr2:9727543:9727638:-@chr2:9728294:9728457:-@chr2:9731521:9731644:-.A.dn_chr2:9727543:9727638:-@chr2:9728294:9728457:-@chr2:9731521:9731644:-.A.se_chr2:9727543:9727638:-@chr2:9728294:9728457:-@chr2:9731521:9731644:-.A.up','chr2:9727543:9727638:-@chr2:9728294:9728457:-@chr2:9731521:9731644:-.B.dn_chr2:9727543:9727638:-@chr2:9728294:9728457:-@chr2:9731521:9731644:-.B.up'	(0,0):5204,(0,1):14,(1,0):6376,(1,1):2402	0:8766,1:26	chr2	-	97275439727543	97316449731644	YWHAQ
chr17:7798235:7798468:+@chr17:7798657:7798860:+@chr17:7800401:7800612:+	0.91	0.88	0.93	'chr17:7798235:7798468:+@chr17:7798657:7798860:+@chr17:7800401:7800612:+.A.up_chr17:7798235:7798468:+@chr17:7798657:7798860:+@chr17:7800401:7800612:+.A.se_chr17:7798235:7798468:+@chr17:7798657:7798860:+@chr17:7800401:7800612:+.A.dn','chr17:7798235:7798468:+@chr17:7798657:7798860:+@chr17:7800401:7800612:+.B.up_chr17:7798235:7798468:+@chr17:7798657:7798860:+@chr17:7800401:7800612:+.B.dn'	(0,0):377,(0,1):27,(1,0):740,(1,1):611	0:1301,1:77	chr17	+	77982357798235	78006127800612	CHD3
chr22:19344413:19344574:-@chr22:19346859:19347007:-@chr22:19348760:19348864:-	0.99	0.99	1	'chr22:19344413:19344574:-@chr22:19346859:19347007:-@chr22:19348760:19348864:-.A.dn_chr22:19344413:19344574:-@chr22:19346859:19347007:-@chr22:19348760:19348864:-.A.se_chr22:19344413:19344574:-@chr22:19346859:19347007:-@chr22:19348760:19348864:-.A.up','chr22:19344413:19344574:-@chr22:19346859:19347007:-@chr22:19348760:19348864:-.B.dn_chr22:19344413:19344574:-@chr22:19346859:19347007:-@chr22:193487…	(0,0):3033,(0,1):5,(1,0):3801,(1,1):2094	0:5888,1:12	chr22	-	1.93444e+15	1.93489e+15	HIRA
chr4:10100616:10100763:-@chr4:10105520:10105610:-@chr4:10117737:10117858:-	0.99	0.99	1	'chr4:10100616:10100763:-@chr4:10105520:10105610:-@chr4:10117737:10117858:-.A.dn_chr4:10100616:10100763:-@chr4:10105520:10105610:-@chr4:10117737:10117858:-.A.se_chr4:10100616:10100763:-@chr4:10105520:10105610:-@chr4:10117737:10117858:-.A.up','chr4:10100616:10100763:-@chr4:10105520:10105610:-@chr4:10117737:10117858:-.B.dn_chr4:10100616:10100763:-@chr4:10105520:10105610:-@chr4:10117737:10117858:-.B…	(0,0):4116,(0,1):7,(1,0):2491,(1,1):2102	0:4570,1:30	chr4	-	1.01006e+15	1.01179e+15	WDR1
chr10:73082513:73082811:+@chr10:73103966:73104048:+@chr10:73111319:73111545:+	0.54	0.43	0.66	'chr10:73082513:73082811:+@chr10:73103966:73104048:+@chr10:73111319:73111545:+.A.up_chr10:73082513:73082811:+@chr10:73103966:73104048:+@chr10:73111319:73111545:+.A.se_chr10:73082513:73082811:+@chr10:73103966:73104048:+@chr10:73111319:73111545:+.A.dn','chr10:73082513:73082811:+@chr10:73103966:73104048:+@chr10:73111319:73111545:+.B.up_chr10:73082513:73082811:+@chr10:73103966:73104048:+@chr10:731113…	(0,0):189,(0,1):15,(1,0):54,(1,1):321	0:230,1:160	chr10	+	7.30825e+15	7.31115e+15	SLC29A3
chr1:160319895:160320040:+@chr1:160321012:160321162:+@chr1:160321486:160321595:+	0.99	0.98	1	'chr1:160319895:160320040:+@chr1:160321012:160321162:+@chr1:160321486:160321595:+.A.up_chr1:160319895:160320040:+@chr1:160321012:160321162:+@chr1:160321486:160321595:+.A.se_chr1:160319895:160320040:+@chr1:160321012:160321162:+@chr1:160321486:160321595:+.A.dn','chr1:160319895:160320040:+@chr1:160321012:160321162:+@chr1:160321486:160321595:+.B.up_chr1:160319895:160320040:+@chr1:160321012:160321162:…	(0,0):553,(0,1):5,(1,0):1423,(1,1):480	0:1901,1:7	chr1	+	1.6032e+17	1.60322e+17	NCSTN
chr8:33361266:33361453:-@chr8:33364747:33364839:-@chr8:33367264:33367450:-	0.92	0.88	0.96	'chr8:33361266:33361453:-@chr8:33364747:33364839:-@chr8:33367264:33367450:-.A.dn_chr8:33361266:33361453:-@chr8:33364747:33364839:-@chr8:33367264:33367450:-.A.se_chr8:33361266:33361453:-@chr8:33364747:33364839:-@chr8:33367264:33367450:-.A.up','chr8:33361266:33361453:-@chr8:33364747:33364839:-@chr8:33367264:33367450:-.B.dn_chr8:33361266:33361453:-@chr8:33364747:33364839:-@chr8:33367264:33367450:-.B…	(0,0):222,(0,1):12,(1,0):273,(1,1):238	0:501,1:22	chr8	-	3.33613e+15	3.33675e+15	C8orf41
chr5:172573869:172573961:+@chr5:172578569:172578697:+@chr5:172581325:172581416:+	0.07	0.05	0.1	'chr5:172573869:172573961:+@chr5:172578569:172578697:+@chr5:172581325:172581416:+.A.up_chr5:172573869:172573961:+@chr5:172578569:172578697:+@chr5:172581325:172581416:+.A.se_chr5:172573869:172573961:+@chr5:172578569:172578697:+@chr5:172581325:172581416:+.A.dn','chr5:172573869:172573961:+@chr5:172578569:172578697:+@chr5:172581325:172581416:+.B.up_chr5:172573869:172573961:+@chr5:172578569:172578697:…	(0,0):180,(0,1):157,(1,0):33,(1,1):75	0:40,1:225	chr5	+	1.72574e+17	1.72581e+17	BNIP1
chr4:71693569:71693753:-@chr4:71697256:71697391:-@chr4:71698024:71698167:-	0.96	0.95	0.98	'chr4:71693569:71693753:-@chr4:71697256:71697391:-@chr4:71698024:71698167:-.A.dn_chr4:71693569:71693753:-@chr4:71697256:71697391:-@chr4:71698024:71698167:-.A.se_chr4:71693569:71693753:-@chr4:71697256:71697391:-@chr4:71698024:71698167:-.A.up','chr4:71693569:71693753:-@chr4:71697256:71697391:-@chr4:71698024:71698167:-.B.dn_chr4:71693569:71693753:-@chr4:71697256:71697391:-@chr4:71698024:71698167:-.B…	(0,0):1476,(0,1):9,(1,0):1317,(1,1):1724	0:2925,1:125	chr4	-	7.16936e+15	7.16982e+15	GRSF1
chrX:65474877:65474983:+@chrX:65475947:65476172:+@chrX:65478682:65478821:+	0.97	0.94	0.99	'chrX:65474877:65474983:+@chrX:65475947:65476172:+@chrX:65478682:65478821:+.A.up_chrX:65474877:65474983:+@chrX:65475947:65476172:+@chrX:65478682:65478821:+.A.se_chrX:65474877:65474983:+@chrX:65475947:65476172:+@chrX:65478682:65478821:+.A.dn','chrX:65474877:65474983:+@chrX:65475947:65476172:+@chrX:65478682:65478821:+.B.up_chrX:65474877:65474983:+@chrX:65475947:65476172:+@chrX:65478682:65478821:+.B…	(0,0):1385,(0,1):6,(1,0):938,(1,1):320	0:1247,1:17	chrX	+	6.54749e+15	6.54788e+15	HEPH
chr17:80039477:80039719:-@chr17:80039885:80040036:-@chr17:80040199:80040290:-	0.99	0.99	1	'chr17:80039477:80039719:-@chr17:80039885:80040036:-@chr17:80040199:80040290:-.A.dn_chr17:80039477:80039719:-@chr17:80039885:80040036:-@chr17:80040199:80040290:-.A.se_chr17:80039477:80039719:-@chr17:80039885:80040036:-@chr17:80040199:80040290:-.A.up','chr17:80039477:80039719:-@chr17:80039885:80040036:-@chr17:80040199:80040290:-.B.dn_chr17:80039477:80039719:-@chr17:80039885:80040036:-@chr17:800401…	(0,0):4897,(0,1):6,(1,0):5532,(1,1):7577	0:13044,1:71	chr17	-	8.00395e+15	8.00403e+15	FASN
chr15:50773678:50774262:+@chr15:50776472:50776558:+@chr15:50781998:50782078:+	0.22	0.18	0.27	'chr15:50773678:50774262:+@chr15:50776472:50776558:+@chr15:50781998:50782078:+.A.up_chr15:50773678:50774262:+@chr15:50776472:50776558:+@chr15:50781998:50782078:+.A.se_chr15:50773678:50774262:+@chr15:50776472:50776558:+@chr15:50781998:50782078:+.A.dn','chr15:50773678:50774262:+@chr15:50776472:50776558:+@chr15:50781998:50782078:+.B.up_chr15:50773678:50774262:+@chr15:50776472:50776558:+@chr15:507819…	(0,0):332,(0,1):83,(1,0):73,(1,1):1408	0:397,1:1167	chr15	+	5.07737e+15	5.07821e+15	USP8
chr10:70726774:70726959:+@chr10:70728732:70728877:+@chr10:70729957:70730106:+	1	0.99	1	'chr10:70726774:70726959:+@chr10:70728732:70728877:+@chr10:70729957:70730106:+.A.up_chr10:70726774:70726959:+@chr10:70728732:70728877:+@chr10:70729957:70730106:+.A.se_chr10:70726774:70726959:+@chr10:70728732:70728877:+@chr10:70729957:70730106:+.A.dn','chr10:70726774:70726959:+@chr10:70728732:70728877:+@chr10:70729957:70730106:+.B.up_chr10:70726774:70726959:+@chr10:70728732:70728877:+@chr10:707299…	(0,0):3359,(0,1):10,(1,0):6120,(1,1):4032	0:10133,1:29	chr10	+	7.07268e+15	7.07301e+15	DDX21
chr22:50685304:50685395:-@chr22:50686121:50686205:-@chr22:50686319:50686574:-	0.5	0.43	0.55	'chr22:50685304:50685395:-@chr22:50686121:50686205:-@chr22:50686319:50686574:-.A.dn_chr22:50685304:50685395:-@chr22:50686121:50686205:-@chr22:50686319:50686574:-.A.se_chr22:50685304:50685395:-@chr22:50686121:50686205:-@chr22:50686319:50686574:-.A.up','chr22:50685304:50685395:-@chr22:50686121:50686205:-@chr22:50686319:50686574:-.B.dn_chr22:50685304:50685395:-@chr22:50686121:50686205:-@chr22:506863…	(0,0):921,(0,1):63,(1,0):206,(1,1):800	0:616,1:453	chr22	-	5.06853e+15	5.06866e+15	HDAC10
chr2:189393824:189393922:+@chr2:189405908:189406045:+@chr2:189433966:189434082:+	0.82	0.73	0.89	'chr2:189393824:189393922:+@chr2:189405908:189406045:+@chr2:189433966:189434082:+.A.up_chr2:189393824:189393922:+@chr2:189405908:189406045:+@chr2:189433966:189434082:+.A.se_chr2:189393824:189393922:+@chr2:189405908:189406045:+@chr2:189433966:189434082:+.A.dn','chr2:189393824:189393922:+@chr2:189405908:189406045:+@chr2:189433966:189434082:+.B.up_chr2:189393824:189393922:+@chr2:189405908:189406045:…	(0,0):244,(0,1):6,(1,0):137,(1,1):97	0:220,1:20	chr2	+	1.89394e+17	1.89434e+17	GULP1
chr12:48063890:48064128:-@chr12:48073276:48073377:-@chr12:48073487:48073557:-	0.81	0.77	0.85	'chr12:48063890:48064128:-@chr12:48073276:48073377:-@chr12:48073487:48073557:-.A.dn_chr12:48063890:48064128:-@chr12:48073276:48073377:-@chr12:48073487:48073557:-.A.se_chr12:48063890:48064128:-@chr12:48073276:48073377:-@chr12:48073487:48073557:-.A.up','chr12:48063890:48064128:-@chr12:48073276:48073377:-@chr12:48073487:48073557:-.B.dn_chr12:48063890:48064128:-@chr12:48073276:48073377:-@chr12:480734…	(0,0):828,(0,1):56,(1,0):551,(1,1):603	0:1041,1:169	chr12	-	4.80639e+15	4.80736e+15	RPAP3
chr16:88788216:88788474:-@chr16:88788626:88788805:-@chr16:88788991:88789097:-	0.98	0.97	0.99	'chr16:88788216:88788474:-@chr16:88788626:88788805:-@chr16:88788991:88789097:-.A.dn_chr16:88788216:88788474:-@chr16:88788626:88788805:-@chr16:88788991:88789097:-.A.se_chr16:88788216:88788474:-@chr16:88788626:88788805:-@chr16:88788991:88789097:-.A.up','chr16:88788216:88788474:-@chr16:88788626:88788805:-@chr16:88788991:88789097:-.B.dn_chr16:88788216:88788474:-@chr16:88788626:88788805:-@chr16:887889…	(0,0):3166,(0,1):5,(1,0):2643,(1,1):3447	0:6065,1:30	chr16	-	8.87882e+15	8.87891e+15	FAM38A
chr3:196449286:196449427:+@chr3:196453526:196453642:+@chr3:196454794:196455007:+	0.08	0.06	0.11	'chr3:196449286:196449427:+@chr3:196453526:196453642:+@chr3:196454794:196455007:+.A.up_chr3:196449286:196449427:+@chr3:196453526:196453642:+@chr3:196454794:196455007:+.A.se_chr3:196449286:196449427:+@chr3:196453526:196453642:+@chr3:196454794:196455007:+.A.dn','chr3:196449286:196449427:+@chr3:196453526:196453642:+@chr3:196454794:196455007:+.B.up_chr3:196449286:196449427:+@chr3:196453526:196453642:…	(0,0):630,(0,1):191,(1,0):37,(1,1):401	0:72,1:557	chr3	+	1.96449e+17	1.96455e+17	PIGX
chr8:98703180:98703416:+@chr8:98708432:98708521:+@chr8:98711982:98712080:+	0.02	0.01	0.03	'chr8:98703180:98703416:+@chr8:98708432:98708521:+@chr8:98711982:98712080:+.A.up_chr8:98703180:98703416:+@chr8:98708432:98708521:+@chr8:98711982:98712080:+.A.se_chr8:98703180:98703416:+@chr8:98708432:98708521:+@chr8:98711982:98712080:+.A.dn','chr8:98703180:98703416:+@chr8:98708432:98708521:+@chr8:98711982:98712080:+.B.up_chr8:98703180:98703416:+@chr8:98708432:98708521:+@chr8:98711982:98712080:+.B…	(0,0):1335,(0,1):429,(1,0):17,(1,1):1046	0:39,1:1453	chr8	+	9.87032e+15	9.87121e+15	MTDH
chr11:61032428:61032510:-@chr11:61032594:61032684:-@chr11:61034934:61035016:-	0.53	0.33	0.73	'chr11:61032428:61032510:-@chr11:61032594:61032684:-@chr11:61034934:61035016:-.A.dn_chr11:61032428:61032510:-@chr11:61032594:61032684:-@chr11:61034934:61035016:-.A.se_chr11:61032428:61032510:-@chr11:61032594:61032684:-@chr11:61034934:61035016:-.A.up','chr11:61032428:61032510:-@chr11:61032594:61032684:-@chr11:61034934:61035016:-.B.dn_chr11:61032428:61032510:-@chr11:61032594:61032684:-@chr11:610349…	(0,0):41,(0,1):6,(1,0):16,(1,1):1	0:17,1:6	chr11	-	6.10324e+15	6.1035e+15	VWCE
chr1:47152456:47152542:-@chr1:47154025:47154216:-@chr1:47155259:47155363:-	0.43	0.38	0.49	'chr1:47152456:47152542:-@chr1:47154025:47154216:-@chr1:47155259:47155363:-.A.dn_chr1:47152456:47152542:-@chr1:47154025:47154216:-@chr1:47155259:47155363:-.A.se_chr1:47152456:47152542:-@chr1:47154025:47154216:-@chr1:47155259:47155363:-.A.up','chr1:47152456:47152542:-@chr1:47154025:47154216:-@chr1:47155259:47155363:-.B.dn_chr1:47152456:47152542:-@chr1:47154025:47154216:-@chr1:47155259:47155363:-.B…	(0,0):471,(0,1):85,(1,0):253,(1,1):119	0:303,1:154	chr1	-	4.71525e+15	4.71554e+15	LOC100130197;KIAA0494
chr5:31515561:31515671:-@chr5:31521230:31521322:-@chr5:31526186:31527019:-	0.73	0.68	0.78	'chr5:31515561:31515671:-@chr5:31521230:31521322:-@chr5:31526186:31527019:-.A.dn_chr5:31515561:31515671:-@chr5:31521230:31521322:-@chr5:31526186:31527019:-.A.se_chr5:31515561:31515671:-@chr5:31521230:31521322:-@chr5:31526186:31527019:-.A.up','chr5:31515561:31515671:-@chr5:31521230:31521322:-@chr5:31526186:31527019:-.B.dn_chr5:31515561:31515671:-@chr5:31521230:31521322:-@chr5:31526186:31527019:-.B…	(0,0):483,(0,1):69,(1,0):370,(1,1):2184	0:1850,1:773	chr5	-	3.15156e+15	3.1527e+15	DROSHA
chr1:32495899:32496023:+@chr1:32497125:32497241:+@chr1:32498789:32498935:+	0.93	0.92	0.94	'chr1:32495899:32496023:+@chr1:32497125:32497241:+@chr1:32498789:32498935:+.A.up_chr1:32495899:32496023:+@chr1:32497125:32497241:+@chr1:32498789:32498935:+.A.se_chr1:32495899:32496023:+@chr1:32497125:32497241:+@chr1:32498789:32498935:+.A.dn','chr1:32495899:32496023:+@chr1:32497125:32497241:+@chr1:32498789:32498935:+.B.up_chr1:32495899:32496023:+@chr1:32497125:32497241:+@chr1:32498789:32498935:+.B…	(0,0):3269,(0,1):110,(1,0):4353,(1,1):3731	0:7813,1:381	chr1	+	3.24959e+15	3.24989e+15	KHDRBS1
chr3:183551280:183551377:-@chr3:183551512:183551613:-@chr3:183558358:183558428:-	0.81	0.77	0.86	'chr3:183551280:183551377:-@chr3:183551512:183551613:-@chr3:183558358:183558428:-.A.dn_chr3:183551280:183551377:-@chr3:183551512:183551613:-@chr3:183558358:183558428:-.A.se_chr3:183551280:183551377:-@chr3:183551512:183551613:-@chr3:183558358:183558428:-.A.up','chr3:183551280:183551377:-@chr3:183551512:183551613:-@chr3:183558358:183558428:-.B.dn_chr3:183551280:183551377:-@chr3:183551512:183551613:…	(0,0):411,(0,1):58,(1,0):596,(1,1):90	0:668,1:76	chr3	-	1.83551e+17	1.83558e+17	PARL
chrX:117782908:117783090:+@chrX:117785927:117786040:+@chrX:117788565:117788780:+	0.58	0.52	0.65	'chrX:117782908:117783090:+@chrX:117785927:117786040:+@chrX:117788565:117788780:+.A.up_chrX:117782908:117783090:+@chrX:117785927:117786040:+@chrX:117788565:117788780:+.A.se_chrX:117782908:117783090:+@chrX:117785927:117786040:+@chrX:117788565:117788780:+.A.dn','chrX:117782908:117783090:+@chrX:117785927:117786040:+@chrX:117788565:117788780:+.B.up_chrX:117782908:117783090:+@chrX:117785927:117786040:…	(0,0):320,(0,1):5,(1,0):346,(1,1):1678	0:1260,1:769	chrX	+	1.17783e+17	1.17789e+17	DOCK11
chr14:73763919:73763993:-@chr14:73783098:73783130:-@chr14:73789838:73789912:-	0.31	0.25	0.38	'chr14:73763919:73763993:-@chr14:73783098:73783130:-@chr14:73789838:73789912:-.A.dn_chr14:73763919:73763993:-@chr14:73783098:73783130:-@chr14:73789838:73789912:-.A.se_chr14:73763919:73763993:-@chr14:73783098:73783130:-@chr14:73789838:73789912:-.A.up','chr14:73763919:73763993:-@chr14:73783098:73783130:-@chr14:73789838:73789912:-.B.dn_chr14:73763919:73763993:-@chr14:73783098:73783130:-@chr14:737898…	(0,0):748,(0,1):97,(1,0):63	0:63,1:97	chr14	-	7.37639e+15	7.37899e+15	NUMB
chr15:101866582:101866684:-@chr15:101871856:101871894:-@chr15:101872057:101872236:-	0.44	0.26	0.64	'chr15:101866582:101866684:-@chr15:101871856:101871894:-@chr15:101872057:101872236:-.A.dn_chr15:101866582:101866684:-@chr15:101871856:101871894:-@chr15:101872057:101872236:-.A.se_chr15:101866582:101866684:-@chr15:101871856:101871894:-@chr15:101872057:101872236:-.A.up','chr15:101866582:101866684:-@chr15:101871856:101871894:-@chr15:101872057:101872236:-.B.dn_chr15:101866582:101866684:-@chr15:101871…	(0,0):515,(0,1):8,(1,0):19,(1,1):131	0:88,1:70	chr15	-	1.01867e+17	1.01872e+17	PCSK6
chr3:42661156:42661200:+@chr3:42661508:42661535:+@chr3:42662921:42663008:+	0.62	0.51	0.72	'chr3:42661156:42661200:+@chr3:42661508:42661535:+@chr3:42662921:42663008:+.A.up_chr3:42661156:42661200:+@chr3:42661508:42661535:+@chr3:42662921:42663008:+.A.se_chr3:42661156:42661200:+@chr3:42661508:42661535:+@chr3:42662921:42663008:+.A.dn','chr3:42661156:42661200:+@chr3:42661508:42661535:+@chr3:42662921:42663008:+.B.up_chr3:42661156:42661200:+@chr3:42661508:42661535:+@chr3:42662921:42663008:+.B…	(0,0):823,(0,1):20,(1,0):62,(1,1):43	0:85,1:40	chr3	+	4.26612e+15	4.2663e+15	NKTR
chr9:96320863:96321000:+@chr9:96323391:96323532:+@chr9:96324490:96324586:+	0.88	0.84	0.93	'chr9:96320863:96321000:+@chr9:96323391:96323532:+@chr9:96324490:96324586:+.A.up_chr9:96320863:96321000:+@chr9:96323391:96323532:+@chr9:96324490:96324586:+.A.se_chr9:96320863:96321000:+@chr9:96323391:96323532:+@chr9:96324490:96324586:+.A.dn','chr9:96320863:96321000:+@chr9:96323391:96323532:+@chr9:96324490:96324586:+.B.up_chr9:96320863:96321000:+@chr9:96323391:96323532:+@chr9:96324490:96324586:+.B…	(0,0):1891,(0,1):14,(1,0):621,(1,1):513	0:1101,1:47	chr9	+	9.63209e+15	9.63246e+15	FAM120A
chr16:72747232:72747315:+@chr16:72747846:72747888:+@chr16:72779304:72779365:+	0.81	0.69	0.91	'chr16:72747232:72747315:+@chr16:72747846:72747888:+@chr16:72779304:72779365:+.A.up_chr16:72747232:72747315:+@chr16:72747846:72747888:+@chr16:72779304:72779365:+.A.se_chr16:72747232:72747315:+@chr16:72747846:72747888:+@chr16:72779304:72779365:+.A.dn','chr16:72747232:72747315:+@chr16:72747846:72747888:+@chr16:72779304:72779365:+.B.up_chr16:72747232:72747315:+@chr16:72747846:72747888:+@chr16:727793…	(0,0):822,(0,1):5,(1,0):54,(1,1):24	0:71,1:12	chr16	+	7.27472e+15	7.27794e+15	NA
chr7:103805683:103805730:-@chr7:103807220:103807332:-@chr7:103808921:103808973:-	0.95	0.91	0.98	'chr7:103805683:103805730:-@chr7:103807220:103807332:-@chr7:103808921:103808973:-.A.dn_chr7:103805683:103805730:-@chr7:103807220:103807332:-@chr7:103808921:103808973:-.A.se_chr7:103805683:103805730:-@chr7:103807220:103807332:-@chr7:103808921:103808973:-.A.up','chr7:103805683:103805730:-@chr7:103807220:103807332:-@chr7:103808921:103808973:-.B.dn_chr7:103805683:103805730:-@chr7:103807220:103807332:…	(0,0):619,(0,1):4,(1,0):611	0:611,1:4	chr7	-	1.03806e+17	1.03809e+17	ORC5
chr15:90763025:90763123:+@chr15:90764214:90764325:+@chr15:90764599:90764712:+	0.96	0.92	0.98	'chr15:90763025:90763123:+@chr15:90764214:90764325:+@chr15:90764599:90764712:+.A.up_chr15:90763025:90763123:+@chr15:90764214:90764325:+@chr15:90764599:90764712:+.A.se_chr15:90763025:90763123:+@chr15:90764214:90764325:+@chr15:90764599:90764712:+.A.dn','chr15:90763025:90763123:+@chr15:90764214:90764325:+@chr15:90764599:90764712:+.B.up_chr15:90763025:90763123:+@chr15:90764214:90764325:+@chr15:907645…	(0,0):440,(0,1):6,(1,0):364,(1,1):89	0:451,1:8	chr15	+	9.0763e+15	9.07647e+15	SEMA4B
chr8:144900032:144900245:-@chr8:144900363:144900455:-@chr8:144900543:144900704:-	0.99	0.99	1	'chr8:144900032:144900245:-@chr8:144900363:144900455:-@chr8:144900543:144900704:-.A.dn_chr8:144900032:144900245:-@chr8:144900363:144900455:-@chr8:144900543:144900704:-.A.se_chr8:144900032:144900245:-@chr8:144900363:144900455:-@chr8:144900543:144900704:-.A.up','chr8:144900032:144900245:-@chr8:144900363:144900455:-@chr8:144900543:144900704:-.B.dn_chr8:144900032:144900245:-@chr8:144900363:144900455:…	(0,0):2914,(0,1):12,(1,0):4638,(1,1):5177	0:9778,1:49	chr8	-	1.449e+17	1.44901e+17	PUF60
chr11:118926205:118926283:-@chr11:118926462:118926555:-@chr11:118926782:118926879:-	0.99	0.98	0.99	'chr11:118926205:118926283:-@chr11:118926462:118926555:-@chr11:118926782:118926879:-.A.dn_chr11:118926205:118926283:-@chr11:118926462:118926555:-@chr11:118926782:118926879:-.A.se_chr11:118926205:118926283:-@chr11:118926462:118926555:-@chr11:118926782:118926879:-.A.up','chr11:118926205:118926283:-@chr11:118926462:118926555:-@chr11:118926782:118926879:-.B.dn_chr11:118926205:118926283:-@chr11:118926…	(0,0):3662,(0,1):23,(1,0):3986,(1,1):586	0:4571,1:24	chr11	-	1.18926e+17	1.18927e+17	HYOU1
chr6:31750873:31750963:-@chr6:31751991:31752085:-@chr6:31752171:31752279:-	0.97	0.97	0.98	'chr6:31750873:31750963:-@chr6:31751991:31752085:-@chr6:31752171:31752279:-.A.dn_chr6:31750873:31750963:-@chr6:31751991:31752085:-@chr6:31752171:31752279:-.A.se_chr6:31750873:31750963:-@chr6:31751991:31752085:-@chr6:31752171:31752279:-.A.up','chr6:31750873:31750963:-@chr6:31751991:31752085:-@chr6:31752171:31752279:-.B.dn_chr6:31750873:31750963:-@chr6:31751991:31752085:-@chr6:31752171:31752279:-.B…	(0,0):8626,(0,1):74,(1,0):5924,(1,1):1468	0:7352,1:114	chr6	-	3.17509e+15	3.17523e+15	VARS
chrX:153641819:153641904:+@chrX:153642438:153642527:+@chrX:153647882:153647962:+	0.23	0.19	0.27	'chrX:153641819:153641904:+@chrX:153642438:153642527:+@chrX:153647882:153647962:+.A.up_chrX:153641819:153641904:+@chrX:153642438:153642527:+@chrX:153647882:153647962:+.A.se_chrX:153641819:153641904:+@chrX:153642438:153642527:+@chrX:153647882:153647962:+.A.dn','chrX:153641819:153641904:+@chrX:153642438:153642527:+@chrX:153647882:153647962:+.B.up_chrX:153641819:153641904:+@chrX:153642438:153642527:…	(0,0):908,(0,1):163,(1,0):107,(1,1):57	0:122,1:205	chrX	+	1.53642e+17	1.53648e+17	TAZ
chr9:116091161:116091235:-@chr9:116093264:116093396:-@chr9:116094187:116094330:-	0.48	0.33	0.62	'chr9:116091161:116091235:-@chr9:116093264:116093396:-@chr9:116094187:116094330:-.A.dn_chr9:116091161:116091235:-@chr9:116093264:116093396:-@chr9:116094187:116094330:-.A.se_chr9:116091161:116091235:-@chr9:116093264:116093396:-@chr9:116094187:116094330:-.A.up','chr9:116091161:116091235:-@chr9:116093264:116093396:-@chr9:116094187:116094330:-.B.dn_chr9:116091161:116091235:-@chr9:116093264:116093396:…	(0,0):98,(0,1):9,(1,0):28,(1,1):28	0:43,1:22	chr9	-	1.16091e+17	1.16094e+17	WDR31
chr8:145662410:145662482:-@chr8:145663854:145663943:-@chr8:145664036:145664118:-	0.98	0.97	0.99	'chr8:145662410:145662482:-@chr8:145663854:145663943:-@chr8:145664036:145664118:-.A.dn_chr8:145662410:145662482:-@chr8:145663854:145663943:-@chr8:145664036:145664118:-.A.se_chr8:145662410:145662482:-@chr8:145663854:145663943:-@chr8:145664036:145664118:-.A.up','chr8:145662410:145662482:-@chr8:145663854:145663943:-@chr8:145664036:145664118:-.B.dn_chr8:145662410:145662482:-@chr8:145663854:145663943:…	(0,0):949,(0,1):6,(1,0):896,(1,1):36	0:931,1:7	chr8	-	1.45662e+17	1.45664e+17	TONSL
chr19:49967111:49967206:+@chr19:49967384:49967520:+@chr19:49967674:49967779:+	0.96	0.94	0.98	'chr19:49967111:49967206:+@chr19:49967384:49967520:+@chr19:49967674:49967779:+.A.up_chr19:49967111:49967206:+@chr19:49967384:49967520:+@chr19:49967674:49967779:+.A.se_chr19:49967111:49967206:+@chr19:49967384:49967520:+@chr19:49967674:49967779:+.A.dn','chr19:49967111:49967206:+@chr19:49967384:49967520:+@chr19:49967674:49967779:+.B.up_chr19:49967111:49967206:+@chr19:49967384:49967520:+@chr19:499676…	(0,0):1075,(0,1):9,(1,0):775,(1,1):209	0:978,1:15	chr19	+	4.99671e+15	4.99678e+15	ALDH16A1
chr2:122187649:122187753:-@chr2:122203025:122203072:-@chr2:122204913:122205083:-	0.47	0.38	0.56	'chr2:122187649:122187753:-@chr2:122203025:122203072:-@chr2:122204913:122205083:-.A.dn_chr2:122187649:122187753:-@chr2:122203025:122203072:-@chr2:122204913:122205083:-.A.se_chr2:122187649:122187753:-@chr2:122203025:122203072:-@chr2:122204913:122205083:-.A.up','chr2:122187649:122187753:-@chr2:122203025:122203072:-@chr2:122204913:122205083:-.B.dn_chr2:122187649:122187753:-@chr2:122203025:122203072:…	(0,0):200,(0,1):34,(1,0):61,(1,1):226	0:154,1:167	chr2	-	1.22188e+17	1.22205e+17	CLASP1
chr10:45956679:45956859:-@chr10:45958599:45959444:-@chr10:45959687:45959775:-	0.07	0.06	0.08	'chr10:45956679:45956859:-@chr10:45958599:45959444:-@chr10:45959687:45959775:-.A.dn_chr10:45956679:45956859:-@chr10:45958599:45959444:-@chr10:45959687:45959775:-.A.se_chr10:45956679:45956859:-@chr10:45958599:45959444:-@chr10:45959687:45959775:-.A.up','chr10:45956679:45956859:-@chr10:45958599:45959444:-@chr10:45959687:45959775:-.B.dn_chr10:45956679:45956859:-@chr10:45958599:45959444:-@chr10:459596…	(0,0):377,(0,1):168,(1,0):121,(1,1):186	0:127,1:348	chr10	-	4.59567e+15	4.59598e+15	2013-03-08
chr1:45216114:45216236:+@chr1:45218804:45218926:+@chr1:45219405:45219505:+	0.89	0.87	0.92	'chr1:45216114:45216236:+@chr1:45218804:45218926:+@chr1:45219405:45219505:+.A.up_chr1:45216114:45216236:+@chr1:45218804:45218926:+@chr1:45219405:45219505:+.A.se_chr1:45216114:45216236:+@chr1:45218804:45218926:+@chr1:45219405:45219505:+.A.dn','chr1:45216114:45216236:+@chr1:45218804:45218926:+@chr1:45219405:45219505:+.B.up_chr1:45216114:45216236:+@chr1:45218804:45218926:+@chr1:45219405:45219505:+.B…	(0,0):1666,(0,1):63,(1,0):1831,(1,1):1155	0:2875,1:174	chr1	+	4.52161e+15	4.52195e+15	KIF2C
chr5:71627085:71627202:+@chr5:71630845:71630923:+@chr5:71631621:71631712:+	0.69	0.56	0.83	'chr5:71627085:71627202:+@chr5:71630845:71630923:+@chr5:71631621:71631712:+.A.up_chr5:71627085:71627202:+@chr5:71630845:71630923:+@chr5:71631621:71631712:+.A.se_chr5:71627085:71627202:+@chr5:71630845:71630923:+@chr5:71631621:71631712:+.A.dn','chr5:71627085:71627202:+@chr5:71630845:71630923:+@chr5:71631621:71631712:+.B.up_chr5:71627085:71627202:+@chr5:71630845:71630923:+@chr5:71631621:71631712:+.B…	(0,0):177,(0,1):6,(1,0):63,(1,1):112	0:145,1:36	chr5	+	7.16271e+15	7.16317e+15	PTCD2
chr10:74096282:74096454:-@chr10:74097960:74098069:-@chr10:74100547:74100626:-	0.97	0.95	0.99	'chr10:74096282:74096454:-@chr10:74097960:74098069:-@chr10:74100547:74100626:-.A.dn_chr10:74096282:74096454:-@chr10:74097960:74098069:-@chr10:74100547:74100626:-.A.se_chr10:74096282:74096454:-@chr10:74097960:74098069:-@chr10:74100547:74100626:-.A.up','chr10:74096282:74096454:-@chr10:74097960:74098069:-@chr10:74100547:74100626:-.B.dn_chr10:74096282:74096454:-@chr10:74097960:74098069:-@chr10:741005…	(0,0):797,(0,1):5,(1,0):649,(1,1):519	0:1151,1:22	chr10	-	7.40963e+15	7.41006e+15	DNAJB12
chr3:47868837:47868967:+@chr3:47870514:47870624:+@chr3:47882367:47882668:+	0.96	0.92	0.98	'chr3:47868837:47868967:+@chr3:47870514:47870624:+@chr3:47882367:47882668:+.A.up_chr3:47868837:47868967:+@chr3:47870514:47870624:+@chr3:47882367:47882668:+.A.se_chr3:47868837:47868967:+@chr3:47870514:47870624:+@chr3:47882367:47882668:+.A.dn','chr3:47868837:47868967:+@chr3:47870514:47870624:+@chr3:47882367:47882668:+.B.up_chr3:47868837:47868967:+@chr3:47870514:47870624:+@chr3:47882367:47882668:+.B…	(0,0):1251,(0,1):11,(1,0):827,(1,1):1699	0:2458,1:79	chr3	+	4.78688e+15	4.78827e+15	DHX30
chr1:228556423:228556595:+@chr1:228556837:228556863:+@chr1:228557643:228557795:+	0.98	0.94	1	'chr1:228556423:228556595:+@chr1:228556837:228556863:+@chr1:228557643:228557795:+.A.up_chr1:228556423:228556595:+@chr1:228556837:228556863:+@chr1:228557643:228557795:+.A.se_chr1:228556423:228556595:+@chr1:228556837:228556863:+@chr1:228557643:228557795:+.A.dn','chr1:228556423:228556595:+@chr1:228556837:228556863:+@chr1:228557643:228557795:+.B.up_chr1:228556423:228556595:+@chr1:228556837:228556863:…	(0,0):667,(1,0):146,(1,1):490	0:635,1:1	chr1	+	2.28556e+17	2.28558e+17	OBSCN
chr11:3697739:3697850:-@chr11:3700784:3700938:-@chr11:3704430:3704671:-	0.92	0.88	0.94	'chr11:3697739:3697850:-@chr11:3700784:3700938:-@chr11:3704430:3704671:-.A.dn_chr11:3697739:3697850:-@chr11:3700784:3700938:-@chr11:3704430:3704671:-.A.se_chr11:3697739:3697850:-@chr11:3700784:3700938:-@chr11:3704430:3704671:-.A.up','chr11:3697739:3697850:-@chr11:3700784:3700938:-@chr11:3704430:3704671:-.B.dn_chr11:3697739:3697850:-@chr11:3700784:3700938:-@chr11:3704430:3704671:-.B.up'	(0,0):1419,(0,1):23,(1,0):1023,(1,1):1258	0:2160,1:144	chr11	-	36977393697739	37046713704671	NUP98
chr1:75202226:75202306:+@chr1:75204374:75204472:+@chr1:75214435:75214506:+	0.9	0.87	0.94	'chr1:75202226:75202306:+@chr1:75204374:75204472:+@chr1:75214435:75214506:+.A.up_chr1:75202226:75202306:+@chr1:75204374:75204472:+@chr1:75214435:75214506:+.A.se_chr1:75202226:75202306:+@chr1:75204374:75204472:+@chr1:75214435:75214506:+.A.dn','chr1:75202226:75202306:+@chr1:75204374:75204472:+@chr1:75214435:75214506:+.B.up_chr1:75202226:75202306:+@chr1:75204374:75204472:+@chr1:75214435:75214506:+.B…	(0,0):693,(0,1):25,(1,0):571,(1,1):5	0:575,1:26	chr1	+	7.52022e+15	7.52145e+15	TYW3
chr19:13226093:13226280:-@chr19:13226440:13226582:-@chr19:13226811:13226866:-	0.96	0.94	0.98	'chr19:13226093:13226280:-@chr19:13226440:13226582:-@chr19:13226811:13226866:-.A.dn_chr19:13226093:13226280:-@chr19:13226440:13226582:-@chr19:13226811:13226866:-.A.se_chr19:13226093:13226280:-@chr19:13226440:13226582:-@chr19:13226811:13226866:-.A.up','chr19:13226093:13226280:-@chr19:13226440:13226582:-@chr19:13226811:13226866:-.B.dn_chr19:13226093:13226280:-@chr19:13226440:13226582:-@chr19:132268…	(0,0):1216,(0,1):8,(1,0):1594,(1,1):1436	0:2944,1:94	chr19	-	1.32261e+15	1.32269e+15	TRMT1
chr1:53493641:53493743:+@chr1:53504589:53504718:+@chr1:53513530:53513609:+	0.97	0.96	0.98	'chr1:53493641:53493743:+@chr1:53504589:53504718:+@chr1:53513530:53513609:+.A.up_chr1:53493641:53493743:+@chr1:53504589:53504718:+@chr1:53513530:53513609:+.A.se_chr1:53493641:53493743:+@chr1:53504589:53504718:+@chr1:53513530:53513609:+.A.dn','chr1:53493641:53493743:+@chr1:53504589:53504718:+@chr1:53513530:53513609:+.B.up_chr1:53493641:53493743:+@chr1:53504589:53504718:+@chr1:53513530:53513609:+.B…	(0,0):1745,(0,1):21,(1,0):2153,(1,1):374	0:2515,1:33	chr1	+	5.34936e+15	5.35136e+15	SCP2
chr1:151733292:151733375:-@chr1:151733927:151734028:-@chr1:151734581:151734631:-	0.87	0.84	0.9	'chr1:151733292:151733375:-@chr1:151733927:151734028:-@chr1:151734581:151734631:-.A.dn_chr1:151733292:151733375:-@chr1:151733927:151734028:-@chr1:151734581:151734631:-.A.se_chr1:151733292:151733375:-@chr1:151733927:151734028:-@chr1:151734581:151734631:-.A.up','chr1:151733292:151733375:-@chr1:151733927:151734028:-@chr1:151734581:151734631:-.B.dn_chr1:151733292:151733375:-@chr1:151733927:151734028:…	(0,0):1417,(0,1):39,(1,0):860,(1,1):98	0:943,1:54	chr1	-	1.51733e+17	1.51735e+17	MRPL9
chr5:39382720:39383373:-@chr5:39388407:39388469:-@chr5:39388901:39388954:-	0.9	0.85	0.94	'chr5:39382720:39383373:-@chr5:39388407:39388469:-@chr5:39388901:39388954:-.A.dn_chr5:39382720:39383373:-@chr5:39388407:39388469:-@chr5:39388901:39388954:-.A.se_chr5:39382720:39383373:-@chr5:39388407:39388469:-@chr5:39388901:39388954:-.A.up','chr5:39382720:39383373:-@chr5:39388407:39388469:-@chr5:39388901:39388954:-.B.dn_chr5:39382720:39383373:-@chr5:39388407:39388469:-@chr5:39388901:39388954:-.B…	(0,0):556,(0,1):17,(1,0):263,(1,1):936	0:1111,1:105	chr5	-	3.93827e+15	3.9389e+15	DAB2
chr1:92731976:92732049:-@chr1:92732257:92732298:-@chr1:92733470:92733559:-	0.93	0.87	0.96	'chr1:92731976:92732049:-@chr1:92732257:92732298:-@chr1:92733470:92733559:-.A.dn_chr1:92731976:92732049:-@chr1:92732257:92732298:-@chr1:92733470:92733559:-.A.se_chr1:92731976:92732049:-@chr1:92732257:92732298:-@chr1:92733470:92733559:-.A.up','chr1:92731976:92732049:-@chr1:92732257:92732298:-@chr1:92733470:92733559:-.B.dn_chr1:92731976:92732049:-@chr1:92732257:92732298:-@chr1:92733470:92733559:-.B…	(0,0):135,(0,1):5,(1,0):119,(1,1):8	0:125,1:7	chr1	-	9.2732e+15	9.27336e+15	GLMN
chr9:35717616:35717783:-@chr9:35718353:35718403:-@chr9:35718809:35718907:-	0.06	0.04	0.07	'chr9:35717616:35717783:-@chr9:35718353:35718403:-@chr9:35718809:35718907:-.A.dn_chr9:35717616:35717783:-@chr9:35718353:35718403:-@chr9:35718809:35718907:-.A.se_chr9:35717616:35717783:-@chr9:35718353:35718403:-@chr9:35718809:35718907:-.A.up','chr9:35717616:35717783:-@chr9:35718353:35718403:-@chr9:35718809:35718907:-.B.dn_chr9:35717616:35717783:-@chr9:35718353:35718403:-@chr9:35718809:35718907:-.B…	(0,0):1523,(0,1):778,(1,0):70,(1,1):938	0:129,1:1657	chr9	-	3.57176e+15	3.57189e+15	TLN1
chr1:44441974:44442051:+@chr1:44442262:44442331:+@chr1:44442445:44442496:+	0.99	0.98	0.99	'chr1:44441974:44442051:+@chr1:44442262:44442331:+@chr1:44442445:44442496:+.A.up_chr1:44441974:44442051:+@chr1:44442262:44442331:+@chr1:44442445:44442496:+.A.se_chr1:44441974:44442051:+@chr1:44442262:44442331:+@chr1:44442445:44442496:+.A.dn','chr1:44441974:44442051:+@chr1:44442262:44442331:+@chr1:44442445:44442496:+.B.up_chr1:44441974:44442051:+@chr1:44442262:44442331:+@chr1:44442445:44442496:+.B…	(0,0):4266,(0,1):24,(1,0):4507,(1,1):64	0:4568,1:27	chr1	+	4.4442e+15	4.44425e+15	ATP6V0B
chr17:33925252:33925354:+@chr17:33927956:33928090:+@chr17:33932724:33932859:+	0.02	0.01	0.02	'chr17:33925252:33925354:+@chr17:33927956:33928090:+@chr17:33932724:33932859:+.A.up_chr17:33925252:33925354:+@chr17:33927956:33928090:+@chr17:33932724:33932859:+.A.se_chr17:33925252:33925354:+@chr17:33927956:33928090:+@chr17:33932724:33932859:+.A.dn','chr17:33925252:33925354:+@chr17:33927956:33928090:+@chr17:33932724:33932859:+.B.up_chr17:33925252:33925354:+@chr17:33927956:33928090:+@chr17:339327…	(0,0):885,(0,1):58,(1,0):33,(1,1):2288	0:64,1:2315	chr17	+	3.39253e+15	3.39329e+15	AP2B1
chr2:33540211:33540336:+@chr2:33567905:33568030:+@chr2:33572434:33572577:+	0.56	0.42	0.69	'chr2:33540211:33540336:+@chr2:33567905:33568030:+@chr2:33572434:33572577:+.A.up_chr2:33540211:33540336:+@chr2:33567905:33568030:+@chr2:33572434:33572577:+.A.se_chr2:33540211:33540336:+@chr2:33567905:33568030:+@chr2:33572434:33572577:+.A.dn','chr2:33540211:33540336:+@chr2:33567905:33568030:+@chr2:33572434:33572577:+.B.up_chr2:33540211:33540336:+@chr2:33567905:33568030:+@chr2:33572434:33572577:+.B…	(0,0):148,(0,1):14,(1,0):61,(1,1):80	0:113,1:42	chr2	+	3.35402e+15	3.35726e+15	LTBP1
chr19:49458805:49458856:+@chr19:49458944:49459090:+@chr19:49459455:49459590:+	0.88	0.85	0.91	'chr19:49458805:49458856:+@chr19:49458944:49459090:+@chr19:49459455:49459590:+.A.up_chr19:49458805:49458856:+@chr19:49458944:49459090:+@chr19:49459455:49459590:+.A.se_chr19:49458805:49458856:+@chr19:49458944:49459090:+@chr19:49459455:49459590:+.A.dn','chr19:49458805:49458856:+@chr19:49458944:49459090:+@chr19:49459455:49459590:+.B.up_chr19:49458805:49458856:+@chr19:49458944:49459090:+@chr19:494594…	(0,0):1111,(0,1):34,(1,0):1886,(1,1):1138	0:2881,1:177	chr19	+	4.94588e+15	4.94596e+15	BAX
chr1:53732145:53732319:-@chr1:53736700:53736825:-@chr1:53736899:53737018:-	0.92	0.88	0.95	'chr1:53732145:53732319:-@chr1:53736700:53736825:-@chr1:53736899:53737018:-.A.dn_chr1:53732145:53732319:-@chr1:53736700:53736825:-@chr1:53736899:53737018:-.A.se_chr1:53732145:53732319:-@chr1:53736700:53736825:-@chr1:53736899:53737018:-.A.up','chr1:53732145:53732319:-@chr1:53736700:53736825:-@chr1:53736899:53737018:-.B.dn_chr1:53732145:53732319:-@chr1:53736700:53736825:-@chr1:53736899:53737018:-.B…	(0,0):388,(0,1):11,(1,0):336,(1,1):289	0:611,1:25	chr1	-	5.37321e+15	5.3737e+15	LRP8
chr7:95838150:95838289:-@chr7:95864114:95864229:-@chr7:95906508:95906650:-	0.98	0.96	0.99	'chr7:95838150:95838289:-@chr7:95864114:95864229:-@chr7:95906508:95906650:-.A.dn_chr7:95838150:95838289:-@chr7:95864114:95864229:-@chr7:95906508:95906650:-.A.se_chr7:95838150:95838289:-@chr7:95864114:95864229:-@chr7:95906508:95906650:-.A.up','chr7:95838150:95838289:-@chr7:95864114:95864229:-@chr7:95906508:95906650:-.B.dn_chr7:95838150:95838289:-@chr7:95864114:95864229:-@chr7:95906508:95906650:-.B…	(0,0):1172,(0,1):6,(1,0):832,(1,1):751	0:1575,1:14	chr7	-	9.58382e+15	9.59067e+15	SLC25A13;MIR591
chr11:124972630:124972705:-@chr11:124980387:124980445:-@chr11:124980540:124980642:-	0.38	0.27	0.52	'chr11:124972630:124972705:-@chr11:124980387:124980445:-@chr11:124980540:124980642:-.A.dn_chr11:124972630:124972705:-@chr11:124980387:124980445:-@chr11:124980540:124980642:-.A.se_chr11:124972630:124972705:-@chr11:124980387:124980445:-@chr11:124980540:124980642:-.A.up','chr11:124972630:124972705:-@chr11:124980387:124980445:-@chr11:124980540:124980642:-.B.dn_chr11:124972630:124972705:-@chr11:124980…	(0,0):818,(0,1):22,(1,0):29,(1,1):37	0:41,1:47	chr11	-	1.24973e+17	1.24981e+17	TMEM218
chr10:101476105:101476218:-@chr10:101478103:101478257:-@chr10:101480744:101480825:-	0.91	0.83	0.95	'chr10:101476105:101476218:-@chr10:101478103:101478257:-@chr10:101480744:101480825:-.A.dn_chr10:101476105:101476218:-@chr10:101478103:101478257:-@chr10:101480744:101480825:-.A.se_chr10:101476105:101476218:-@chr10:101478103:101478257:-@chr10:101480744:101480825:-.A.up','chr10:101476105:101476218:-@chr10:101478103:101478257:-@chr10:101480744:101480825:-.B.dn_chr10:101476105:101476218:-@chr10:101478…	(0,0):669,(0,1):8,(1,0):263,(1,1):66	0:323,1:14	chr10	-	1.01476e+17	1.01481e+17	COX15
chr15:65108773:65108964:-@chr15:65110145:65110290:-@chr15:65110456:65110543:-	0.88	0.82	0.94	'chr15:65108773:65108964:-@chr15:65110145:65110290:-@chr15:65110456:65110543:-.A.dn_chr15:65108773:65108964:-@chr15:65110145:65110290:-@chr15:65110456:65110543:-.A.se_chr15:65108773:65108964:-@chr15:65110145:65110290:-@chr15:65110456:65110543:-.A.up','chr15:65108773:65108964:-@chr15:65110145:65110290:-@chr15:65110456:65110543:-.B.dn_chr15:65108773:65108964:-@chr15:65110145:65110290:-@chr15:651104…	(0,0):230,(0,1):7,(1,0):203,(1,1):157	0:331,1:36	chr15	-	6.51088e+15	6.51105e+15	PIF1
chr6:32942239:32942542:+@chr6:32942798:32942889:+@chr6:32943161:32943298:+	0.32	0.29	0.35	'chr6:32942239:32942542:+@chr6:32942798:32942889:+@chr6:32943161:32943298:+.A.up_chr6:32942239:32942542:+@chr6:32942798:32942889:+@chr6:32943161:32943298:+.A.se_chr6:32942239:32942542:+@chr6:32942798:32942889:+@chr6:32943161:32943298:+.A.dn','chr6:32942239:32942542:+@chr6:32942798:32942889:+@chr6:32943161:32943298:+.B.up_chr6:32942239:32942542:+@chr6:32942798:32942889:+@chr6:32943161:32943298:+.B…	(0,0):1915,(0,1):325,(1,0):415,(1,1):2774	0:1286,1:2228	chr6	+	3.29422e+15	3.29433e+15	BRD2
chr20:48466116:48466217:+@chr20:48467347:48467381:+@chr20:48471975:48472118:+	0.62	0.5	0.74	'chr20:48466116:48466217:+@chr20:48467347:48467381:+@chr20:48471975:48472118:+.A.up_chr20:48466116:48466217:+@chr20:48467347:48467381:+@chr20:48471975:48472118:+.A.se_chr20:48466116:48466217:+@chr20:48467347:48467381:+@chr20:48471975:48472118:+.A.dn','chr20:48466116:48466217:+@chr20:48467347:48467381:+@chr20:48471975:48472118:+.B.up_chr20:48466116:48466217:+@chr20:48467347:48467381:+@chr20:484719…	(0,0):266,(0,1):17,(1,0):41,(1,1):49	0:69,1:38	chr20	+	4.84661e+15	4.84721e+15	SLC9A8
chr2:171638751:171638899:+@chr2:171641156:171641343:+@chr2:171649373:171649430:+	0.94	0.9	0.97	'chr2:171638751:171638899:+@chr2:171641156:171641343:+@chr2:171649373:171649430:+.A.up_chr2:171638751:171638899:+@chr2:171641156:171641343:+@chr2:171649373:171649430:+.A.se_chr2:171638751:171638899:+@chr2:171641156:171641343:+@chr2:171649373:171649430:+.A.dn','chr2:171638751:171638899:+@chr2:171641156:171641343:+@chr2:171649373:171649430:+.B.up_chr2:171638751:171638899:+@chr2:171641156:171641343:…	(0,0):585,(0,1):7,(1,0):345,(1,1):58	0:400,1:10	chr2	+	1.71639e+17	1.71649e+17	NA
chr8:30938383:30938812:+@chr8:30941215:30941295:+@chr8:30942682:30942762:+	0.88	0.8	0.93	'chr8:30938383:30938812:+@chr8:30941215:30941295:+@chr8:30942682:30942762:+.A.up_chr8:30938383:30938812:+@chr8:30941215:30941295:+@chr8:30942682:30942762:+.A.se_chr8:30938383:30938812:+@chr8:30941215:30941295:+@chr8:30942682:30942762:+.A.dn','chr8:30938383:30938812:+@chr8:30941215:30941295:+@chr8:30942682:30942762:+.B.up_chr8:30938383:30938812:+@chr8:30941215:30941295:+@chr8:30942682:30942762:+.B…	(0,0):251,(0,1):9,(1,0):188,(1,1):584	0:690,1:91	chr8	+	3.09384e+15	3.09428e+15	WRN
chrX:19371200:19371291:+@chrX:19372609:19372701:+@chrX:19373467:19373622:+	0.92	0.9	0.94	'chrX:19371200:19371291:+@chrX:19372609:19372701:+@chrX:19373467:19373622:+.A.up_chrX:19371200:19371291:+@chrX:19372609:19372701:+@chrX:19373467:19373622:+.A.se_chrX:19371200:19371291:+@chrX:19372609:19372701:+@chrX:19373467:19373622:+.A.dn','chrX:19371200:19371291:+@chrX:19372609:19372701:+@chrX:19373467:19373622:+.B.up_chrX:19371200:19371291:+@chrX:19372609:19372701:+@chrX:19373467:19373622:+.B…	(0,0):2680,(0,1):53,(1,0):2015,(1,1):2171	0:4012,1:227	chrX	+	1.93712e+15	1.93736e+15	PDHA1
chr7:66514936:66515053:+@chr7:66520822:66520874:+@chr7:66532272:66532390:+	0.88	0.83	0.91	'chr7:66514936:66515053:+@chr7:66520822:66520874:+@chr7:66532272:66532390:+.A.up_chr7:66514936:66515053:+@chr7:66520822:66520874:+@chr7:66532272:66532390:+.A.se_chr7:66514936:66515053:+@chr7:66520822:66520874:+@chr7:66532272:66532390:+.A.dn','chr7:66514936:66515053:+@chr7:66520822:66520874:+@chr7:66532272:66532390:+.B.up_chr7:66514936:66515053:+@chr7:66520822:66520874:+@chr7:66532272:66532390:+.B…	(0,0):278,(0,1):25,(1,0):327,(1,1):293	0:594,1:51	chr7	+	6.65149e+15	6.65324e+15	TYW1
chr2:219130787:219130870:-@chr2:219131166:219131310:-@chr2:219131570:219131709:-	0.99	0.99	1	'chr2:219130787:219130870:-@chr2:219131166:219131310:-@chr2:219131570:219131709:-.A.dn_chr2:219130787:219130870:-@chr2:219131166:219131310:-@chr2:219131570:219131709:-.A.se_chr2:219130787:219130870:-@chr2:219131166:219131310:-@chr2:219131570:219131709:-.A.up','chr2:219130787:219130870:-@chr2:219131166:219131310:-@chr2:219131570:219131709:-.B.dn_chr2:219130787:219130870:-@chr2:219131166:219131310:…	(0,0):1445,(0,1):7,(1,0):2205,(1,1):397	0:2597,1:12	chr2	-	2.19131e+17	2.19132e+17	AAMP
chr5:162891729:162891808:+@chr5:162894707:162894754:+@chr5:162896647:162896835:+	0.41	0.36	0.46	'chr5:162891729:162891808:+@chr5:162894707:162894754:+@chr5:162896647:162896835:+.A.up_chr5:162891729:162891808:+@chr5:162894707:162894754:+@chr5:162896647:162896835:+.A.se_chr5:162891729:162891808:+@chr5:162894707:162894754:+@chr5:162896647:162896835:+.A.dn','chr5:162891729:162891808:+@chr5:162894707:162894754:+@chr5:162896647:162896835:+.B.up_chr5:162891729:162891808:+@chr5:162894707:162894754:…	(0,0):1395,(0,1):119,(1,0):191,(1,1):911	0:574,1:647	chr5	+	1.62892e+17	1.62897e+17	HMMR
chr2:97279225:97279356:-@chr2:97281229:97281281:-@chr2:97285096:97285281:-	0.12	0.08	0.16	'chr2:97279225:97279356:-@chr2:97281229:97281281:-@chr2:97285096:97285281:-.A.dn_chr2:97279225:97279356:-@chr2:97281229:97281281:-@chr2:97285096:97285281:-.A.se_chr2:97279225:97279356:-@chr2:97281229:97281281:-@chr2:97285096:97285281:-.A.up','chr2:97279225:97279356:-@chr2:97281229:97281281:-@chr2:97285096:97285281:-.B.dn_chr2:97279225:97279356:-@chr2:97281229:97281281:-@chr2:97285096:97285281:-.B…	(0,0):335,(0,1):123,(1,0):33,(1,1):525	0:100,1:581	chr2	-	9.72792e+15	9.72853e+15	KIAA1310
chr8:87492506:87492561:-@chr8:87497101:87497190:-@chr8:87498713:87498872:-	0.66	0.59	0.72	'chr8:87492506:87492561:-@chr8:87497101:87497190:-@chr8:87498713:87498872:-.A.dn_chr8:87492506:87492561:-@chr8:87497101:87497190:-@chr8:87498713:87498872:-.A.se_chr8:87492506:87492561:-@chr8:87497101:87497190:-@chr8:87498713:87498872:-.A.up','chr8:87492506:87492561:-@chr8:87497101:87497190:-@chr8:87498713:87498872:-.B.dn_chr8:87492506:87492561:-@chr8:87497101:87497190:-@chr8:87498713:87498872:-.B…	(0,0):855,(0,1):51,(1,0):285,(1,1):302	0:477,1:161	chr8	-	8.74925e+15	8.74989e+15	FAM82B
chr14:64867511:64867595:+@chr14:64877808:64877867:+@chr14:64879190:64879243:+	0.99	0.98	1	'chr14:64867511:64867595:+@chr14:64877808:64877867:+@chr14:64879190:64879243:+.A.up_chr14:64867511:64867595:+@chr14:64877808:64877867:+@chr14:64879190:64879243:+.A.se_chr14:64867511:64867595:+@chr14:64877808:64877867:+@chr14:64879190:64879243:+.A.dn','chr14:64867511:64867595:+@chr14:64877808:64877867:+@chr14:64879190:64879243:+.B.up_chr14:64867511:64867595:+@chr14:64877808:64877867:+@chr14:648791…	(0,0):1420,(0,1):5,(1,0):1319,(1,1):173	0:1491,1:6	chr14	+	6.48675e+15	6.48792e+15	MTHFD1
chr16:30004961:30005129:-@chr16:30005227:30006164:-@chr16:30006424:30006538:-	0.73	0.69	0.76	'chr16:30004961:30005129:-@chr16:30005227:30006164:-@chr16:30006424:30006538:-.A.dn_chr16:30004961:30005129:-@chr16:30005227:30006164:-@chr16:30006424:30006538:-.A.se_chr16:30004961:30005129:-@chr16:30005227:30006164:-@chr16:30006424:30006538:-.A.up','chr16:30004961:30005129:-@chr16:30005227:30006164:-@chr16:30006424:30006538:-.B.dn_chr16:30004961:30005129:-@chr16:30005227:30006164:-@chr16:300064…	(0,0):374,(0,1):123,(1,0):3004,(1,1):373	0:3271,1:229	chr16	-	3.0005e+15	3.00065e+15	HIRIP3
chr2:99227238:99227358:+@chr2:99232670:99232809:+@chr2:99232895:99232996:+	0.97	0.95	0.99	'chr2:99227238:99227358:+@chr2:99232670:99232809:+@chr2:99232895:99232996:+.A.up_chr2:99227238:99227358:+@chr2:99232670:99232809:+@chr2:99232895:99232996:+.A.se_chr2:99227238:99227358:+@chr2:99232670:99232809:+@chr2:99232895:99232996:+.A.dn','chr2:99227238:99227358:+@chr2:99232670:99232809:+@chr2:99232895:99232996:+.B.up_chr2:99227238:99227358:+@chr2:99232670:99232809:+@chr2:99232895:99232996:+.B…	(0,0):1967,(0,1):10,(1,0):991,(1,1):182	0:1171,1:12	chr2	+	9.92272e+15	9.9233e+15	UNC50
chr21:38528957:38529208:+@chr21:38529463:38529516:+@chr21:38530433:38530505:+	0.27	0.2	0.36	'chr21:38528957:38529208:+@chr21:38529463:38529516:+@chr21:38530433:38530505:+.A.up_chr21:38528957:38529208:+@chr21:38529463:38529516:+@chr21:38530433:38530505:+.A.se_chr21:38528957:38529208:+@chr21:38529463:38529516:+@chr21:38530433:38530505:+.A.dn','chr21:38528957:38529208:+@chr21:38529463:38529516:+@chr21:38530433:38530505:+.B.up_chr21:38528957:38529208:+@chr21:38529463:38529516:+@chr21:385304…	(0,0):135,(0,1):5,(1,0):45,(1,1):759	0:263,1:546	chr21	+	3.8529e+15	3.85305e+15	TTC3
chr4:77055328:77055515:-@chr4:77057339:77057565:-@chr4:77065302:77065445:-	0.82	0.78	0.87	'chr4:77055328:77055515:-@chr4:77057339:77057565:-@chr4:77065302:77065445:-.A.dn_chr4:77055328:77055515:-@chr4:77057339:77057565:-@chr4:77065302:77065445:-.A.se_chr4:77055328:77055515:-@chr4:77057339:77057565:-@chr4:77065302:77065445:-.A.up','chr4:77055328:77055515:-@chr4:77057339:77057565:-@chr4:77065302:77065445:-.B.dn_chr4:77055328:77055515:-@chr4:77057339:77057565:-@chr4:77065302:77065445:-.B…	(0,0):1525,(0,1):27,(1,0):879,(1,1):873	0:1644,1:135	chr4	-	7.70553e+15	7.70654e+15	NUP54
chr9:111754912:111755099:-@chr9:111761347:111761536:-@chr9:111775582:111782785:-	0.98	0.97	0.99	'chr9:111754912:111755099:-@chr9:111761347:111761536:-@chr9:111775582:111782785:-.A.dn_chr9:111754912:111755099:-@chr9:111761347:111761536:-@chr9:111775582:111782785:-.A.se_chr9:111754912:111755099:-@chr9:111761347:111761536:-@chr9:111775582:111782785:-.A.up','chr9:111754912:111755099:-@chr9:111761347:111761536:-@chr9:111775582:111782785:-.B.dn_chr9:111754912:111755099:-@chr9:111761347:111761536:…	(0,0):614,(0,1):11,(1,0):798,(1,1):6518	0:7208,1:119	chr9	-	1.11755e+17	1.11783e+17	C9orf5;CTNNAL1
chr2:61726817:61727029:-@chr2:61729131:61729175:-@chr2:61729384:61729445:-	0.98	0.97	0.99	'chr2:61726817:61727029:-@chr2:61729131:61729175:-@chr2:61729384:61729445:-.A.dn_chr2:61726817:61727029:-@chr2:61729131:61729175:-@chr2:61729384:61729445:-.A.se_chr2:61726817:61727029:-@chr2:61729131:61729175:-@chr2:61729384:61729445:-.A.up','chr2:61726817:61727029:-@chr2:61729131:61729175:-@chr2:61729384:61729445:-.B.dn_chr2:61726817:61727029:-@chr2:61729131:61729175:-@chr2:61729384:61729445:-.B…	(0,0):3317,(0,1):24,(1,0):1625,(1,1):908	0:2508,1:49	chr2	-	6.17268e+15	6.17294e+15	XPO1
chr3:9470507:9470693:+@chr3:9471511:9471735:+@chr3:9475054:9475246:+	0.85	0.81	0.89	'chr3:9470507:9470693:+@chr3:9471511:9471735:+@chr3:9475054:9475246:+.A.up_chr3:9470507:9470693:+@chr3:9471511:9471735:+@chr3:9475054:9475246:+.A.se_chr3:9470507:9470693:+@chr3:9471511:9471735:+@chr3:9475054:9475246:+.A.dn','chr3:9470507:9470693:+@chr3:9471511:9471735:+@chr3:9475054:9475246:+.B.up_chr3:9470507:9470693:+@chr3:9471511:9471735:+@chr3:9475054:9475246:+.B.dn'	(0,0):1396,(0,1):38,(1,0):563,(1,1):305	0:840,1:66	chr3	+	94705079470507	94752469475246	SETD5
chr10:129911691:129911866:-@chr10:129913192:129914271:-@chr10:129914755:129914800:-	0.27	0.24	0.3	'chr10:129911691:129911866:-@chr10:129913192:129914271:-@chr10:129914755:129914800:-.A.dn_chr10:129911691:129911866:-@chr10:129913192:129914271:-@chr10:129914755:129914800:-.A.se_chr10:129911691:129911866:-@chr10:129913192:129914271:-@chr10:129914755:129914800:-.A.up','chr10:129911691:129911866:-@chr10:129913192:129914271:-@chr10:129914755:129914800:-.B.dn_chr10:129911691:129911866:-@chr10:129913…	(0,0):375,(0,1):72,(1,0):894,(1,1):340	0:999,1:307	chr10	-	1.29912e+17	1.29915e+17	MKI67
chr7:102128910:102129045:-@chr7:102131433:102131570:-@chr7:102133563:102133732:-	0.77	0.64	0.9	'chr7:102128910:102129045:-@chr7:102131433:102131570:-@chr7:102133563:102133732:-.A.dn_chr7:102128910:102129045:-@chr7:102131433:102131570:-@chr7:102133563:102133732:-.A.se_chr7:102128910:102129045:-@chr7:102131433:102131570:-@chr7:102133563:102133732:-.A.up','chr7:102128910:102129045:-@chr7:102131433:102131570:-@chr7:102133563:102133732:-.B.dn_chr7:102128910:102129045:-@chr7:102131433:102131570:…	(0,0):3028,(0,1):8,(1,0):97,(1,1):109	0:193,1:21	chr7	-	1.02129e+17	1.02134e+17	NA
chrX:48542672:48542812:+@chrX:48543936:48544022:+@chrX:48544123:48544225:+	0.88	0.81	0.95	'chrX:48542672:48542812:+@chrX:48543936:48544022:+@chrX:48544123:48544225:+.A.up_chrX:48542672:48542812:+@chrX:48543936:48544022:+@chrX:48544123:48544225:+.A.se_chrX:48542672:48542812:+@chrX:48543936:48544022:+@chrX:48544123:48544225:+.A.dn','chrX:48542672:48542812:+@chrX:48543936:48544022:+@chrX:48544123:48544225:+.B.up_chrX:48542672:48542812:+@chrX:48543936:48544022:+@chrX:48544123:48544225:+.B…	(0,0):596,(0,1):5,(1,0):304,(1,1):558	0:799,1:68	chrX	+	4.85427e+15	4.85442e+15	WAS
chr17:21075331:21075509:+@chr17:21081546:21081655:+@chr17:21086907:21087123:+	0.93	0.88	0.97	'chr17:21075331:21075509:+@chr17:21081546:21081655:+@chr17:21086907:21087123:+.A.up_chr17:21075331:21075509:+@chr17:21081546:21081655:+@chr17:21086907:21087123:+.A.se_chr17:21075331:21075509:+@chr17:21081546:21081655:+@chr17:21086907:21087123:+.A.dn','chr17:21075331:21075509:+@chr17:21081546:21081655:+@chr17:21086907:21087123:+.B.up_chr17:21075331:21075509:+@chr17:21081546:21081655:+@chr17:210869…	(0,0):378,(0,1):7,(1,0):235,(1,1):378	0:597,1:23	chr17	+	2.10753e+15	2.10871e+15	DHRS7B
chr7:103004590:103004754:+@chr7:103006523:103006610:+@chr7:103007860:103008062:+	0.94	0.92	0.95	'chr7:103004590:103004754:+@chr7:103006523:103006610:+@chr7:103007860:103008062:+.A.up_chr7:103004590:103004754:+@chr7:103006523:103006610:+@chr7:103007860:103008062:+.A.se_chr7:103004590:103004754:+@chr7:103006523:103006610:+@chr7:103007860:103008062:+.A.dn','chr7:103004590:103004754:+@chr7:103006523:103006610:+@chr7:103007860:103008062:+.B.up_chr7:103004590:103004754:+@chr7:103006523:103006610:…	(0,0):3109,(0,1):40,(1,0):3302,(1,1):9045	0:11744,1:643	chr7	+	1.03005e+17	1.03008e+17	PSMC2;SLC26A5
chr10:5963411:5963532:+@chr10:5965584:5965659:+@chr10:5966274:5966471:+	0.95	0.91	0.98	'chr10:5963411:5963532:+@chr10:5965584:5965659:+@chr10:5966274:5966471:+.A.up_chr10:5963411:5963532:+@chr10:5965584:5965659:+@chr10:5966274:5966471:+.A.se_chr10:5963411:5963532:+@chr10:5965584:5965659:+@chr10:5966274:5966471:+.A.dn','chr10:5963411:5963532:+@chr10:5965584:5965659:+@chr10:5966274:5966471:+.B.up_chr10:5963411:5963532:+@chr10:5965584:5965659:+@chr10:5966274:5966471:+.B.dn'	(0,0):752,(0,1):6,(1,0):467,(1,1):964	0:1395,1:42	chr10	+	59634115963411	59664715966471	FBXO18
chr19:49675266:49675365:+@chr19:49684606:49684718:+@chr19:49685835:49686124:+	0.66	0.58	0.75	'chr19:49675266:49675365:+@chr19:49684606:49684718:+@chr19:49685835:49686124:+.A.up_chr19:49675266:49675365:+@chr19:49684606:49684718:+@chr19:49685835:49686124:+.A.se_chr19:49675266:49675365:+@chr19:49684606:49684718:+@chr19:49685835:49686124:+.A.dn','chr19:49675266:49675365:+@chr19:49684606:49684718:+@chr19:49685835:49686124:+.B.up_chr19:49675266:49675365:+@chr19:49684606:49684718:+@chr19:496858…	(0,0):542,(0,1):24,(1,0):157,(1,1):389	0:375,1:195	chr19	+	4.96753e+15	4.96861e+15	TRPM4
chr1:173797471:173797537:+@chr1:173799798:173799899:+@chr1:173800673:173800768:+	0.97	0.95	0.99	'chr1:173797471:173797537:+@chr1:173799798:173799899:+@chr1:173800673:173800768:+.A.up_chr1:173797471:173797537:+@chr1:173799798:173799899:+@chr1:173800673:173800768:+.A.se_chr1:173797471:173797537:+@chr1:173799798:173799899:+@chr1:173800673:173800768:+.A.dn','chr1:173797471:173797537:+@chr1:173799798:173799899:+@chr1:173800673:173800768:+.B.up_chr1:173797471:173797537:+@chr1:173799798:173799899:…	(0,0):565,(0,1):6,(1,0):723,(1,1):94	0:816,1:7	chr1	+	1.73797e+17	1.73801e+17	DARS2
chr2:159530395:159530512:+@chr2:159533251:159533379:+@chr2:159535093:159535166:+	0.67	0.61	0.74	'chr2:159530395:159530512:+@chr2:159533251:159533379:+@chr2:159535093:159535166:+.A.up_chr2:159530395:159530512:+@chr2:159533251:159533379:+@chr2:159535093:159535166:+.A.se_chr2:159530395:159530512:+@chr2:159533251:159533379:+@chr2:159535093:159535166:+.A.dn','chr2:159530395:159530512:+@chr2:159533251:159533379:+@chr2:159535093:159535166:+.B.up_chr2:159530395:159530512:+@chr2:159533251:159533379:…	(0,0):545,(0,1):25,(1,0):539,(1,1):585	0:895,1:254	chr2	+	1.5953e+17	1.59535e+17	PKP4
chr1:146398293:146398507:+@chr1:146399555:146399627:+@chr1:146400091:146400302:+	0.78	0.66	0.9	'chr1:146398293:146398507:+@chr1:146399555:146399627:+@chr1:146400091:146400302:+.A.up_chr1:146398293:146398507:+@chr1:146399555:146399627:+@chr1:146400091:146400302:+.A.se_chr1:146398293:146398507:+@chr1:146399555:146399627:+@chr1:146400091:146400302:+.A.dn','chr1:146398293:146398507:+@chr1:146399555:146399627:+@chr1:146400091:146400302:+.B.up_chr1:146398293:146398507:+@chr1:146399555:146399627:…	(0,0):193,(0,1):8,(1,0):59,(1,1):153	0:154,1:66	chr1	+	1.46398e+17	1.464e+17	NA
chr12:113866965:113867104:+@chr12:113871939:113872027:+@chr12:113873134:113873361:+	0.97	0.92	0.99	'chr12:113866965:113867104:+@chr12:113871939:113872027:+@chr12:113873134:113873361:+.A.up_chr12:113866965:113867104:+@chr12:113871939:113872027:+@chr12:113873134:113873361:+.A.se_chr12:113866965:113867104:+@chr12:113871939:113872027:+@chr12:113873134:113873361:+.A.dn','chr12:113866965:113867104:+@chr12:113871939:113872027:+@chr12:113873134:113873361:+.B.up_chr12:113866965:113867104:+@chr12:113871…	(0,0):335,(0,1):5,(1,0):269,(1,1):293	0:540,1:27	chr12	+	1.13867e+17	1.13873e+17	SDSL
chr16:88790279:88790379:-@chr16:88791417:88791488:-@chr16:88791824:88791927:-	0.98	0.96	0.99	'chr16:88790279:88790379:-@chr16:88791417:88791488:-@chr16:88791824:88791927:-.A.dn_chr16:88790279:88790379:-@chr16:88791417:88791488:-@chr16:88791824:88791927:-.A.se_chr16:88790279:88790379:-@chr16:88791417:88791488:-@chr16:88791824:88791927:-.A.up','chr16:88790279:88790379:-@chr16:88791417:88791488:-@chr16:88791824:88791927:-.B.dn_chr16:88790279:88790379:-@chr16:88791417:88791488:-@chr16:887918…	(0,0):2702,(0,1):10,(1,0):1067,(1,1):612	0:1646,1:43	chr16	-	8.87903e+15	8.87919e+15	FAM38A
chr15:65942720:65943280:+@chr15:65944008:65944097:+@chr15:65944980:65945146:+	0.54	0.38	0.7	'chr15:65942720:65943280:+@chr15:65944008:65944097:+@chr15:65944980:65945146:+.A.up_chr15:65942720:65943280:+@chr15:65944008:65944097:+@chr15:65944980:65945146:+.A.se_chr15:65942720:65943280:+@chr15:65944008:65944097:+@chr15:65944980:65945146:+.A.dn','chr15:65942720:65943280:+@chr15:65944008:65944097:+@chr15:65944980:65945146:+.B.up_chr15:65942720:65943280:+@chr15:65944008:65944097:+@chr15:659449…	(0,0):121,(0,1):5,(1,0):46,(1,1):519	0:353,1:217	chr15	+	6.59427e+15	6.59451e+15	SLC24A1
chr3:183898878:183899014:+@chr3:183899484:183899603:+@chr3:183899700:183899835:+	1	1	1	'chr3:183898878:183899014:+@chr3:183899484:183899603:+@chr3:183899700:183899835:+.A.up_chr3:183898878:183899014:+@chr3:183899484:183899603:+@chr3:183899700:183899835:+.A.se_chr3:183898878:183899014:+@chr3:183899484:183899603:+@chr3:183899700:183899835:+.A.dn','chr3:183898878:183899014:+@chr3:183899484:183899603:+@chr3:183899700:183899835:+.B.up_chr3:183898878:183899014:+@chr3:183899484:183899603:…	(0,0):11931,(0,1):7,(1,0):15439,(1,1):14560	0:29958,1:48	chr3	+	1.83899e+17	1.839e+17	AP2M1
chr14:91749673:91749861:-@chr14:91751739:91752180:-@chr14:91755449:91755687:-	0.51	0.41	0.61	'chr14:91749673:91749861:-@chr14:91751739:91752180:-@chr14:91755449:91755687:-.A.dn_chr14:91749673:91749861:-@chr14:91751739:91752180:-@chr14:91755449:91755687:-.A.se_chr14:91749673:91749861:-@chr14:91751739:91752180:-@chr14:91755449:91755687:-.A.up','chr14:91749673:91749861:-@chr14:91751739:91752180:-@chr14:91755449:91755687:-.B.dn_chr14:91749673:91749861:-@chr14:91751739:91752180:-@chr14:917554…	(0,0):286,(0,1):18,(1,0):138,(1,1):156	0:228,1:84	chr14	-	9.17497e+15	9.17557e+15	CCDC88C
chr12:58144439:58144548:-@chr12:58144706:58144873:-@chr12:58144990:58145125:-	0.99	0.98	0.99	'chr12:58144439:58144548:-@chr12:58144706:58144873:-@chr12:58144990:58145125:-.A.dn_chr12:58144439:58144548:-@chr12:58144706:58144873:-@chr12:58144990:58145125:-.A.se_chr12:58144439:58144548:-@chr12:58144706:58144873:-@chr12:58144990:58145125:-.A.up','chr12:58144439:58144548:-@chr12:58144706:58144873:-@chr12:58144990:58145125:-.B.dn_chr12:58144439:58144548:-@chr12:58144706:58144873:-@chr12:581449…	(0,0):8266,(0,1):26,(1,0):10399,(1,1):5978	0:16301,1:102	chr12	-	5.81444e+15	5.81451e+15	CDK4
chr19:18675679:18675831:+@chr19:18675944:18676000:+@chr19:18677942:18677988:+	0.02	0.01	0.02	'chr19:18675679:18675831:+@chr19:18675944:18676000:+@chr19:18677942:18677988:+.A.up_chr19:18675679:18675831:+@chr19:18675944:18676000:+@chr19:18677942:18677988:+.A.se_chr19:18675679:18675831:+@chr19:18675944:18676000:+@chr19:18677942:18677988:+.A.dn','chr19:18675679:18675831:+@chr19:18675944:18676000:+@chr19:18677942:18677988:+.B.up_chr19:18675679:18675831:+@chr19:18675944:18676000:+@chr19:186779…	(0,0):4011,(0,1):381,(1,0):25,(1,1):2557	0:67,1:2896	chr19	+	1.86757e+15	1.8678e+15	C19orf50
chr22:19495289:19495387:+@chr22:19496053:19496214:+@chr22:19502272:19502410:+	0.97	0.96	0.98	'chr22:19495289:19495387:+@chr22:19496053:19496214:+@chr22:19502272:19502410:+.A.up_chr22:19495289:19495387:+@chr22:19496053:19496214:+@chr22:19502272:19502410:+.A.se_chr22:19495289:19495387:+@chr22:19496053:19496214:+@chr22:19502272:19502410:+.A.dn','chr22:19495289:19495387:+@chr22:19496053:19496214:+@chr22:19502272:19502410:+.B.up_chr22:19495289:19495387:+@chr22:19496053:19496214:+@chr22:195022…	(0,0):5755,(0,1):50,(1,0):5911,(1,1):2900	0:8745,1:116	chr22	+	1.94953e+15	1.95024e+15	CDC45
chr2:58275962:58276102:+@chr2:58284997:58285623:+@chr2:58311224:58311273:+	0.02	0.02	0.03	'chr2:58275962:58276102:+@chr2:58284997:58285623:+@chr2:58311224:58311273:+.A.up_chr2:58275962:58276102:+@chr2:58284997:58285623:+@chr2:58311224:58311273:+.A.se_chr2:58275962:58276102:+@chr2:58284997:58285623:+@chr2:58311224:58311273:+.A.dn','chr2:58275962:58276102:+@chr2:58284997:58285623:+@chr2:58311224:58311273:+.B.up_chr2:58275962:58276102:+@chr2:58284997:58285623:+@chr2:58311224:58311273:+.B…	(0,0):1106,(0,1):487,(1,0):117,(1,1):382	0:129,1:857	chr2	+	5.8276e+15	5.83113e+15	VRK2
chr2:99787973:99788109:-@chr2:99789877:99789965:-@chr2:99790378:99790479:-	0.08	0.06	0.11	'chr2:99787973:99788109:-@chr2:99789877:99789965:-@chr2:99790378:99790479:-.A.dn_chr2:99787973:99788109:-@chr2:99789877:99789965:-@chr2:99790378:99790479:-.A.se_chr2:99787973:99788109:-@chr2:99789877:99789965:-@chr2:99790378:99790479:-.A.up','chr2:99787973:99788109:-@chr2:99789877:99789965:-@chr2:99790378:99790479:-.B.dn_chr2:99787973:99788109:-@chr2:99789877:99789965:-@chr2:99790378:99790479:-.B…	(0,0):534,(0,1):169,(1,0):33,(1,1):263	0:54,1:411	chr2	-	9.9788e+15	9.97905e+15	MITD1
chr1:207500097:207500182:+@chr1:207504453:207504641:+@chr1:207510038:207510163:+	0.99	0.99	1	'chr1:207500097:207500182:+@chr1:207504453:207504641:+@chr1:207510038:207510163:+.A.up_chr1:207500097:207500182:+@chr1:207504453:207504641:+@chr1:207510038:207510163:+.A.se_chr1:207500097:207500182:+@chr1:207504453:207504641:+@chr1:207510038:207510163:+.A.dn','chr1:207500097:207500182:+@chr1:207504453:207504641:+@chr1:207510038:207510163:+.B.up_chr1:207500097:207500182:+@chr1:207504453:207504641:…	(0,0):3499,(0,1):6,(1,0):3492,(1,1):1045	0:4533,1:10	chr1	+	2.075e+17	2.0751e+17	CD55
chr5:176918808:176918926:-@chr5:176919406:176919436:-@chr5:176919527:176919678:-	0.99	0.98	1	'chr5:176918808:176918926:-@chr5:176919406:176919436:-@chr5:176919527:176919678:-.A.dn_chr5:176918808:176918926:-@chr5:176919406:176919436:-@chr5:176919527:176919678:-.A.se_chr5:176918808:176918926:-@chr5:176919406:176919436:-@chr5:176919527:176919678:-.A.up','chr5:176918808:176918926:-@chr5:176919406:176919436:-@chr5:176919527:176919678:-.B.dn_chr5:176918808:176918926:-@chr5:176919406:176919436:…	(0,0):1136,(1,0):625,(1,1):1664	0:2277,1:12	chr5	-	1.76919e+17	1.7692e+17	PDLIM7
chr1:21212694:21212864:-@chr1:21219112:21219222:-@chr1:21220010:21220129:-	0.36	0.3	0.42	'chr1:21212694:21212864:-@chr1:21219112:21219222:-@chr1:21220010:21220129:-.A.dn_chr1:21212694:21212864:-@chr1:21219112:21219222:-@chr1:21220010:21220129:-.A.se_chr1:21212694:21212864:-@chr1:21219112:21219222:-@chr1:21220010:21220129:-.A.up','chr1:21212694:21212864:-@chr1:21219112:21219222:-@chr1:21220010:21220129:-.B.dn_chr1:21212694:21212864:-@chr1:21219112:21219222:-@chr1:21220010:21220129:-.B…	(0,0):488,(0,1):69,(1,0):112,(1,1):307	0:227,1:261	chr1	-	2.12127e+15	2.12201e+15	EIF4G3
chr1:35940406:35940507:-@chr1:35944567:35944813:-@chr1:35972213:35972736:-	0.98	0.96	0.99	'chr1:35940406:35940507:-@chr1:35944567:35944813:-@chr1:35972213:35972736:-.A.dn_chr1:35940406:35940507:-@chr1:35944567:35944813:-@chr1:35972213:35972736:-.A.se_chr1:35940406:35940507:-@chr1:35944567:35944813:-@chr1:35972213:35972736:-.A.up','chr1:35940406:35940507:-@chr1:35944567:35944813:-@chr1:35972213:35972736:-.B.dn_chr1:35940406:35940507:-@chr1:35944567:35944813:-@chr1:35972213:35972736:-.B…	(0,0):640,(0,1):5,(1,0):867,(1,1):1166	0:1996,1:42	chr1	-	3.59404e+15	3.59727e+15	KIAA0319L
chr21:46276108:46276279:-@chr21:46281078:46281186:-@chr21:46285310:46285362:-	0.99	0.99	1	'chr21:46276108:46276279:-@chr21:46281078:46281186:-@chr21:46285310:46285362:-.A.dn_chr21:46276108:46276279:-@chr21:46281078:46281186:-@chr21:46285310:46285362:-.A.se_chr21:46276108:46276279:-@chr21:46281078:46281186:-@chr21:46285310:46285362:-.A.up','chr21:46276108:46276279:-@chr21:46281078:46281186:-@chr21:46285310:46285362:-.B.dn_chr21:46276108:46276279:-@chr21:46281078:46281186:-@chr21:462853…	(0,0):3157,(0,1):5,(1,0):1802,(1,1):1008	0:2793,1:22	chr21	-	4.62761e+15	4.62854e+15	PTTG1IP
chr3:183665112:183665298:-@chr3:183667541:183667669:-@chr3:183667760:183667913:-	0.91	0.86	0.95	'chr3:183665112:183665298:-@chr3:183667541:183667669:-@chr3:183667760:183667913:-.A.dn_chr3:183665112:183665298:-@chr3:183667541:183667669:-@chr3:183667760:183667913:-.A.se_chr3:183665112:183665298:-@chr3:183667541:183667669:-@chr3:183667760:183667913:-.A.up','chr3:183665112:183665298:-@chr3:183667541:183667669:-@chr3:183667760:183667913:-.B.dn_chr3:183665112:183665298:-@chr3:183667541:183667669:…	(0,0):173,(0,1):7,(1,0):249,(1,1):346	0:564,1:38	chr3	-	1.83665e+17	1.83668e+17	ABCC5
chr19:8321833:8321961:+@chr19:8322763:8322869:+@chr19:8326572:8326728:+	0.74	0.6	0.86	'chr19:8321833:8321961:+@chr19:8322763:8322869:+@chr19:8326572:8326728:+.A.up_chr19:8321833:8321961:+@chr19:8322763:8322869:+@chr19:8326572:8326728:+.A.se_chr19:8321833:8321961:+@chr19:8322763:8322869:+@chr19:8326572:8326728:+.A.dn','chr19:8321833:8321961:+@chr19:8322763:8322869:+@chr19:8326572:8326728:+.B.up_chr19:8321833:8321961:+@chr19:8322763:8322869:+@chr19:8326572:8326728:+.B.dn'	(0,0):151,(0,1):9,(1,0):54,(1,1):31	0:80,1:14	chr19	+	83218338321833	83267288326728	LASS4
chr3:14193835:14193916:-@chr3:14197835:14197995:-@chr3:14199511:14200392:-	0.98	0.96	0.99	'chr3:14193835:14193916:-@chr3:14197835:14197995:-@chr3:14199511:14200392:-.A.dn_chr3:14193835:14193916:-@chr3:14197835:14197995:-@chr3:14199511:14200392:-.A.se_chr3:14193835:14193916:-@chr3:14197835:14197995:-@chr3:14199511:14200392:-.A.up','chr3:14193835:14193916:-@chr3:14197835:14197995:-@chr3:14199511:14200392:-.B.dn_chr3:14193835:14193916:-@chr3:14197835:14197995:-@chr3:14199511:14200392:-.B…	(0,0):1222,(0,1):5,(1,0):1055,(1,1):3975	0:4871,1:164	chr3	-	1.41938e+15	1.42004e+15	XPC
chr12:112116955:112117144:-@chr12:112119441:112119639:-@chr12:112120950:112121111:-	0.92	0.87	0.96	'chr12:112116955:112117144:-@chr12:112119441:112119639:-@chr12:112120950:112121111:-.A.dn_chr12:112116955:112117144:-@chr12:112119441:112119639:-@chr12:112120950:112121111:-.A.se_chr12:112116955:112117144:-@chr12:112119441:112119639:-@chr12:112120950:112121111:-.A.up','chr12:112116955:112117144:-@chr12:112119441:112119639:-@chr12:112120950:112121111:-.B.dn_chr12:112116955:112117144:-@chr12:112119…	(0,0):351,(0,1):5,(1,0):499,(1,1):571	0:1048,1:27	chr12	-	1.12117e+17	1.12121e+17	BRAP
chr12:39705219:39705355:-@chr12:39711875:39712003:-@chr12:39713708:39713815:-	0.32	0.23	0.42	'chr12:39705219:39705355:-@chr12:39711875:39712003:-@chr12:39713708:39713815:-.A.dn_chr12:39705219:39705355:-@chr12:39711875:39712003:-@chr12:39713708:39713815:-.A.se_chr12:39705219:39705355:-@chr12:39711875:39712003:-@chr12:39713708:39713815:-.A.up','chr12:39705219:39705355:-@chr12:39711875:39712003:-@chr12:39713708:39713815:-.B.dn_chr12:39705219:39705355:-@chr12:39711875:39712003:-@chr12:397137…	(0,0):285,(0,1):27,(1,0):54,(1,1):128	0:98,1:111	chr12	-	3.97052e+15	3.97138e+15	KIF21A
chr2:47639553:47639699:+@chr2:47641408:47641557:+@chr2:47643435:47643568:+	0.95	0.94	0.97	'chr2:47639553:47639699:+@chr2:47641408:47641557:+@chr2:47643435:47643568:+.A.up_chr2:47639553:47639699:+@chr2:47641408:47641557:+@chr2:47643435:47643568:+.A.se_chr2:47639553:47639699:+@chr2:47641408:47641557:+@chr2:47643435:47643568:+.A.dn','chr2:47639553:47639699:+@chr2:47641408:47641557:+@chr2:47643435:47643568:+.B.up_chr2:47639553:47639699:+@chr2:47641408:47641557:+@chr2:47643435:47643568:+.B…	(0,0):1268,(0,1):28,(1,0):1563,(1,1):861	0:2384,1:68	chr2	+	4.76396e+15	4.76436e+15	MSH2
chr10:14891720:14891810:+@chr10:14893218:14893322:+@chr10:14894369:14894530:+	0.94	0.9	0.97	'chr10:14891720:14891810:+@chr10:14893218:14893322:+@chr10:14894369:14894530:+.A.up_chr10:14891720:14891810:+@chr10:14893218:14893322:+@chr10:14894369:14894530:+.A.se_chr10:14891720:14891810:+@chr10:14893218:14893322:+@chr10:14894369:14894530:+.A.dn','chr10:14891720:14891810:+@chr10:14893218:14893322:+@chr10:14894369:14894530:+.B.up_chr10:14891720:14891810:+@chr10:14893218:14893322:+@chr10:148943…	(0,0):575,(0,1):8,(1,0):525,(1,1):546	0:1038,1:41	chr10	+	1.48917e+15	1.48945e+15	HSPA14
chr7:56141867:56141911:+@chr7:56142279:56142429:+@chr7:56144527:56144582:+	0.88	0.83	0.92	'chr7:56141867:56141911:+@chr7:56142279:56142429:+@chr7:56144527:56144582:+.A.up_chr7:56141867:56141911:+@chr7:56142279:56142429:+@chr7:56144527:56144582:+.A.se_chr7:56141867:56141911:+@chr7:56142279:56142429:+@chr7:56144527:56144582:+.A.dn','chr7:56141867:56141911:+@chr7:56142279:56142429:+@chr7:56144527:56144582:+.B.up_chr7:56141867:56141911:+@chr7:56142279:56142429:+@chr7:56144527:56144582:+.B…	(0,0):2369,(0,1):23,(1,0):1156	0:1156,1:23	chr7	+	5.61419e+15	5.61446e+15	SUMF2
chr10:75671283:75671370:+@chr10:75671799:75671826:+@chr10:75671973:75672080:+	0.95	0.92	0.98	'chr10:75671283:75671370:+@chr10:75671799:75671826:+@chr10:75671973:75672080:+.A.up_chr10:75671283:75671370:+@chr10:75671799:75671826:+@chr10:75671973:75672080:+.A.se_chr10:75671283:75671370:+@chr10:75671799:75671826:+@chr10:75671973:75672080:+.A.dn','chr10:75671283:75671370:+@chr10:75671799:75671826:+@chr10:75671973:75672080:+.B.up_chr10:75671283:75671370:+@chr10:75671799:75671826:+@chr10:756719…	(0,0):325,(0,1):7,(1,0):206,(1,1):39	0:244,1:8	chr10	+	7.56713e+15	7.56721e+15	C10orf55;PLAU
chr1:45475240:45475355:-@chr1:45475658:45475793:-@chr1:45475873:45475965:-	0.88	0.85	0.92	'chr1:45475240:45475355:-@chr1:45475658:45475793:-@chr1:45475873:45475965:-.A.dn_chr1:45475240:45475355:-@chr1:45475658:45475793:-@chr1:45475873:45475965:-.A.se_chr1:45475240:45475355:-@chr1:45475658:45475793:-@chr1:45475873:45475965:-.A.up','chr1:45475240:45475355:-@chr1:45475658:45475793:-@chr1:45475873:45475965:-.B.dn_chr1:45475240:45475355:-@chr1:45475658:45475793:-@chr1:45475873:45475965:-.B…	(0,0):646,(0,1):37,(1,0):908,(1,1):366	0:1235,1:76	chr1	-	4.54752e+15	4.5476e+15	HECTD3
chr6:136582403:136582615:-@chr6:136588167:136588313:-@chr6:136589300:136589477:-	0.56	0.53	0.59	'chr6:136582403:136582615:-@chr6:136588167:136588313:-@chr6:136589300:136589477:-.A.dn_chr6:136582403:136582615:-@chr6:136588167:136588313:-@chr6:136589300:136589477:-.A.se_chr6:136582403:136582615:-@chr6:136588167:136588313:-@chr6:136589300:136589477:-.A.up','chr6:136582403:136582615:-@chr6:136588167:136588313:-@chr6:136589300:136589477:-.B.dn_chr6:136582403:136582615:-@chr6:136588167:136588313:…	(0,0):826,(0,1):229,(1,0):1020,(1,1):2265	0:2268,1:1246	chr6	-	1.36582e+17	1.36589e+17	BCLAF1
chr12:112327844:112327948:+@chr12:112328276:112328443:+@chr12:112330771:112331389:+	0.06	0.04	0.09	'chr12:112327844:112327948:+@chr12:112328276:112328443:+@chr12:112330771:112331389:+.A.up_chr12:112327844:112327948:+@chr12:112328276:112328443:+@chr12:112330771:112331389:+.A.se_chr12:112327844:112327948:+@chr12:112328276:112328443:+@chr12:112330771:112331389:+.A.dn','chr12:112327844:112327948:+@chr12:112328276:112328443:+@chr12:112330771:112331389:+.B.up_chr12:112327844:112327948:+@chr12:112328…	(0,0):513,(0,1):223,(1,0):27,(1,1):571	0:49,1:772	chr12	+	1.12328e+17	1.12331e+17	MAPKAPK5
chr6:171030394:171030573:+@chr6:171032978:171034484:+@chr6:171037019:171037146:+	0.16	0.13	0.19	'chr6:171030394:171030573:+@chr6:171032978:171034484:+@chr6:171037019:171037146:+.A.up_chr6:171030394:171030573:+@chr6:171032978:171034484:+@chr6:171037019:171037146:+.A.se_chr6:171030394:171030573:+@chr6:171032978:171034484:+@chr6:171037019:171037146:+.A.dn','chr6:171030394:171030573:+@chr6:171032978:171034484:+@chr6:171037019:171037146:+.B.up_chr6:171030394:171030573:+@chr6:171032978:171034484:…	(0,0):301,(0,1):50,(1,0):214,(1,1):147	0:225,1:186	chr6	+	1.7103e+17	1.71037e+17	NA
chr2:153533965:153533989:-@chr2:153535570:153535623:-@chr2:153535866:153535986:-	0.96	0.93	0.99	'chr2:153533965:153533989:-@chr2:153535570:153535623:-@chr2:153535866:153535986:-.A.dn_chr2:153533965:153533989:-@chr2:153535570:153535623:-@chr2:153535866:153535986:-.A.se_chr2:153533965:153533989:-@chr2:153535570:153535623:-@chr2:153535866:153535986:-.A.up','chr2:153533965:153533989:-@chr2:153535570:153535623:-@chr2:153535866:153535986:-.B.dn_chr2:153533965:153533989:-@chr2:153535570:153535623:…	(0,0):1866,(0,1):5,(1,0):967,(1,1):1020	0:1953,1:39	chr2	-	1.53534e+17	1.53536e+17	PRPF40A
chr17:5437217:5437308:-@chr17:5440171:5440260:-@chr17:5442735:5442905:-	0.92	0.88	0.96	'chr17:5437217:5437308:-@chr17:5440171:5440260:-@chr17:5442735:5442905:-.A.dn_chr17:5437217:5437308:-@chr17:5440171:5440260:-@chr17:5442735:5442905:-.A.se_chr17:5437217:5437308:-@chr17:5440171:5440260:-@chr17:5442735:5442905:-.A.up','chr17:5437217:5437308:-@chr17:5440171:5440260:-@chr17:5442735:5442905:-.B.dn_chr17:5437217:5437308:-@chr17:5440171:5440260:-@chr17:5442735:5442905:-.B.up'	(0,0):371,(0,1):10,(1,0):263,(1,1):158	0:400,1:31	chr17	-	54372175437217	54429055442905	NLRP1
chr13:103288574:103288742:+@chr13:103289045:103289113:+@chr13:103289432:103289589:+	0.13	0.08	0.18	'chr13:103288574:103288742:+@chr13:103289045:103289113:+@chr13:103289432:103289589:+.A.up_chr13:103288574:103288742:+@chr13:103289045:103289113:+@chr13:103289432:103289589:+.A.se_chr13:103288574:103288742:+@chr13:103289045:103289113:+@chr13:103289432:103289589:+.A.dn','chr13:103288574:103288742:+@chr13:103289045:103289113:+@chr13:103289432:103289589:+.B.up_chr13:103288574:103288742:+@chr13:103289…	(0,0):360,(0,1):101,(1,0):36,(1,1):490	0:96,1:531	chr13	+	1.03289e+17	1.0329e+17	TPP2
chr2:55750857:55750958:+@chr2:55756014:55756128:+@chr2:55761009:55761096:+	0.98	0.97	0.99	'chr2:55750857:55750958:+@chr2:55756014:55756128:+@chr2:55761009:55761096:+.A.up_chr2:55750857:55750958:+@chr2:55756014:55756128:+@chr2:55761009:55761096:+.A.se_chr2:55750857:55750958:+@chr2:55756014:55756128:+@chr2:55761009:55761096:+.A.dn','chr2:55750857:55750958:+@chr2:55756014:55756128:+@chr2:55761009:55761096:+.B.up_chr2:55750857:55750958:+@chr2:55756014:55756128:+@chr2:55761009:55761096:+.B…	(0,0):1328,(0,1):5,(1,0):837,(1,1):138	0:967,1:13	chr2	+	5.57509e+15	5.57611e+15	CCDC104
chr15:93498653:93498742:+@chr15:93499689:93499879:+@chr15:93510555:93510743:+	0.92	0.86	0.97	'chr15:93498653:93498742:+@chr15:93499689:93499879:+@chr15:93510555:93510743:+.A.up_chr15:93498653:93498742:+@chr15:93499689:93499879:+@chr15:93510555:93510743:+.A.se_chr15:93498653:93498742:+@chr15:93499689:93499879:+@chr15:93510555:93510743:+.A.dn','chr15:93498653:93498742:+@chr15:93499689:93499879:+@chr15:93510555:93510743:+.B.up_chr15:93498653:93498742:+@chr15:93499689:93499879:+@chr15:935105…	(0,0):226,(0,1):6,(1,0):246,(1,1):112	0:355,1:9	chr15	+	9.34987e+15	9.35107e+15	CHD2
chr16:30672501:30672536:+@chr16:30672625:30672654:+@chr16:30673741:30673789:+	0.92	0.86	0.96	'chr16:30672501:30672536:+@chr16:30672625:30672654:+@chr16:30673741:30673789:+.A.up_chr16:30672501:30672536:+@chr16:30672625:30672654:+@chr16:30673741:30673789:+.A.se_chr16:30672501:30672536:+@chr16:30672625:30672654:+@chr16:30673741:30673789:+.A.dn','chr16:30672501:30672536:+@chr16:30672625:30672654:+@chr16:30673741:30673789:+.B.up_chr16:30672501:30672536:+@chr16:30672625:30672654:+@chr16:306737…	(0,0):811,(0,1):5,(1,0):278	0:278,1:5	chr16	+	3.06725e+15	3.06738e+15	NA
chr4:38682208:38682303:+@chr4:38689584:38689807:+@chr4:38690206:38690692:+	0.05	0.04	0.07	'chr4:38682208:38682303:+@chr4:38689584:38689807:+@chr4:38690206:38690692:+.A.up_chr4:38682208:38682303:+@chr4:38689584:38689807:+@chr4:38690206:38690692:+.A.se_chr4:38682208:38682303:+@chr4:38689584:38689807:+@chr4:38690206:38690692:+.A.dn','chr4:38682208:38682303:+@chr4:38689584:38689807:+@chr4:38690206:38690692:+.B.up_chr4:38682208:38682303:+@chr4:38689584:38689807:+@chr4:38690206:38690692:+.B…	(0,0):328,(0,1):54,(1,0):29,(1,1):999	0:84,1:998	chr4	+	3.86822e+15	3.86907e+15	KLF3
chr7:142563230:142563385:+@chr7:142563715:142564071:+@chr7:142564236:142564360:+	0.86	0.78	0.92	'chr7:142563230:142563385:+@chr7:142563715:142564071:+@chr7:142564236:142564360:+.A.up_chr7:142563230:142563385:+@chr7:142563715:142564071:+@chr7:142564236:142564360:+.A.se_chr7:142563230:142563385:+@chr7:142563715:142564071:+@chr7:142564236:142564360:+.A.dn','chr7:142563230:142563385:+@chr7:142563715:142564071:+@chr7:142564236:142564360:+.B.up_chr7:142563230:142563385:+@chr7:142563715:142564071:…	(0,0):358,(0,1):5,(1,0):407,(1,1):211	0:589,1:34	chr7	+	1.42563e+17	1.42564e+17	EPHB6
chr7:73657476:73657576:-@chr7:73660992:73661093:-@chr7:73663342:73663448:-	0.9	0.89	0.92	'chr7:73657476:73657576:-@chr7:73660992:73661093:-@chr7:73663342:73663448:-.A.dn_chr7:73657476:73657576:-@chr7:73660992:73661093:-@chr7:73663342:73663448:-.A.se_chr7:73657476:73657576:-@chr7:73660992:73661093:-@chr7:73663342:73663448:-.A.up','chr7:73657476:73657576:-@chr7:73660992:73661093:-@chr7:73663342:73663448:-.B.dn_chr7:73657476:73657576:-@chr7:73660992:73661093:-@chr7:73663342:73663448:-.B…	(0,0):1576,(0,1):98,(1,0):1998,(1,1):545	0:2491,1:150	chr7	-	7.36575e+15	7.36634e+15	RFC2
chr1:182787676:182787824:+@chr1:182787948:182787994:+@chr1:182791250:182791334:+	0.92	0.87	0.95	'chr1:182787676:182787824:+@chr1:182787948:182787994:+@chr1:182791250:182791334:+.A.up_chr1:182787676:182787824:+@chr1:182787948:182787994:+@chr1:182791250:182791334:+.A.se_chr1:182787676:182787824:+@chr1:182787948:182787994:+@chr1:182791250:182791334:+.A.dn','chr1:182787676:182787824:+@chr1:182787948:182787994:+@chr1:182791250:182791334:+.B.up_chr1:182787676:182787824:+@chr1:182787948:182787994:…	(0,0):252,(0,1):7,(1,0):152,(1,1):131	0:280,1:10	chr1	+	1.82788e+17	1.82791e+17	NPL
chr2:152135342:152135504:-@chr2:152138462:152138557:-@chr2:152139382:152139468:-	0.99	0.98	0.99	'chr2:152135342:152135504:-@chr2:152138462:152138557:-@chr2:152139382:152139468:-.A.dn_chr2:152135342:152135504:-@chr2:152138462:152138557:-@chr2:152139382:152139468:-.A.se_chr2:152135342:152135504:-@chr2:152138462:152138557:-@chr2:152139382:152139468:-.A.up','chr2:152135342:152135504:-@chr2:152138462:152138557:-@chr2:152139382:152139468:-.B.dn_chr2:152135342:152135504:-@chr2:152138462:152138557:…	(0,0):863,(0,1):9,(1,0):1514,(1,1):709	0:2204,1:28	chr2	-	1.52135e+17	1.52139e+17	NMI
chr11:65427137:65427268:-@chr11:65427595:65427686:-@chr11:65429158:65429306:-	0.99	0.98	1	'chr11:65427137:65427268:-@chr11:65427595:65427686:-@chr11:65429158:65429306:-.A.dn_chr11:65427137:65427268:-@chr11:65427595:65427686:-@chr11:65429158:65429306:-.A.se_chr11:65427137:65427268:-@chr11:65427595:65427686:-@chr11:65429158:65429306:-.A.up','chr11:65427137:65427268:-@chr11:65427595:65427686:-@chr11:65429158:65429306:-.B.dn_chr11:65427137:65427268:-@chr11:65427595:65427686:-@chr11:654291…	(0,0):1018,(0,1):6,(1,0):1282,(1,1):765	0:2044,1:9	chr11	-	6.54271e+15	6.54293e+15	RELA
chr3:194176622:194176691:-@chr3:194177823:194177903:-@chr3:194180200:194180270:-	0.75	0.69	0.81	'chr3:194176622:194176691:-@chr3:194177823:194177903:-@chr3:194180200:194180270:-.A.dn_chr3:194176622:194176691:-@chr3:194177823:194177903:-@chr3:194180200:194180270:-.A.se_chr3:194176622:194176691:-@chr3:194177823:194177903:-@chr3:194180200:194180270:-.A.up','chr3:194176622:194176691:-@chr3:194177823:194177903:-@chr3:194180200:194180270:-.B.dn_chr3:194176622:194176691:-@chr3:194177823:194177903:…	(0,0):599,(0,1):44,(1,0):296	0:296,1:44	chr3	-	1.94177e+17	1.9418e+17	ATP13A3
chr15:52849297:52849419:-@chr15:52856387:52856443:-@chr15:52861045:52861099:-	0.24	0.18	0.31	'chr15:52849297:52849419:-@chr15:52856387:52856443:-@chr15:52861045:52861099:-.A.dn_chr15:52849297:52849419:-@chr15:52856387:52856443:-@chr15:52861045:52861099:-.A.se_chr15:52849297:52849419:-@chr15:52856387:52856443:-@chr15:52861045:52861099:-.A.up','chr15:52849297:52849419:-@chr15:52856387:52856443:-@chr15:52861045:52861099:-.B.dn_chr15:52849297:52849419:-@chr15:52856387:52856443:-@chr15:528610…	(0,0):485,(0,1):36,(1,0):49,(1,1):245	0:117,1:213	chr15	-	5.28493e+15	5.28611e+15	ARPP19
chr19:45494108:45494203:+@chr19:45494496:45494631:+@chr19:45495491:45495658:+	0.98	0.96	0.99	'chr19:45494108:45494203:+@chr19:45494496:45494631:+@chr19:45495491:45495658:+.A.up_chr19:45494108:45494203:+@chr19:45494496:45494631:+@chr19:45495491:45495658:+.A.se_chr19:45494108:45494203:+@chr19:45494496:45494631:+@chr19:45495491:45495658:+.A.dn','chr19:45494108:45494203:+@chr19:45494496:45494631:+@chr19:45495491:45495658:+.B.up_chr19:45494108:45494203:+@chr19:45494496:45494631:+@chr19:454954…	(0,0):1241,(0,1):9,(1,0):1315,(1,1):853	0:2151,1:26	chr19	+	4.54941e+15	4.54957e+15	CLPTM1
chr11:118520782:118520898:+@chr11:118521150:118521252:+@chr11:118526315:118526400:+	0.93	0.88	0.97	'chr11:118520782:118520898:+@chr11:118521150:118521252:+@chr11:118526315:118526400:+.A.up_chr11:118520782:118520898:+@chr11:118521150:118521252:+@chr11:118526315:118526400:+.A.se_chr11:118520782:118520898:+@chr11:118521150:118521252:+@chr11:118526315:118526400:+.A.dn','chr11:118520782:118520898:+@chr11:118521150:118521252:+@chr11:118526315:118526400:+.B.up_chr11:118520782:118520898:+@chr11:118521…	(0,0):283,(0,1):8,(1,0):247,(1,1):55	0:297,1:13	chr11	+	1.18521e+17	1.18526e+17	PHLDB1
chr10:111646004:111646099:-@chr10:111647807:111647950:-@chr10:111648261:111648353:-	0.97	0.94	0.99	'chr10:111646004:111646099:-@chr10:111647807:111647950:-@chr10:111648261:111648353:-.A.dn_chr10:111646004:111646099:-@chr10:111647807:111647950:-@chr10:111648261:111648353:-.A.se_chr10:111646004:111646099:-@chr10:111647807:111647950:-@chr10:111648261:111648353:-.A.up','chr10:111646004:111646099:-@chr10:111647807:111647950:-@chr10:111648261:111648353:-.B.dn_chr10:111646004:111646099:-@chr10:111647…	(0,0):577,(0,1):5,(1,0):532,(1,1):125	0:653,1:9	chr10	-	1.11646e+17	1.11648e+17	XPNPEP1
chr1:155686797:155686919:+@chr1:155691308:155691409:+@chr1:155695173:155695281:+	0.91	0.89	0.93	'chr1:155686797:155686919:+@chr1:155691308:155691409:+@chr1:155695173:155695281:+.A.up_chr1:155686797:155686919:+@chr1:155691308:155691409:+@chr1:155695173:155695281:+.A.se_chr1:155686797:155686919:+@chr1:155691308:155691409:+@chr1:155695173:155695281:+.A.dn','chr1:155686797:155686919:+@chr1:155691308:155691409:+@chr1:155695173:155695281:+.B.up_chr1:155686797:155686919:+@chr1:155691308:155691409:…	(0,0):5467,(0,1):85,(1,0):3349,(1,1):3260	0:6259,1:435	chr1	+	1.55687e+17	1.55695e+17	DAP3
chr18:12454345:12454482:-@chr18:12459754:12459927:-@chr18:12463350:12463492:-	0.11	0.06	0.17	'chr18:12454345:12454482:-@chr18:12459754:12459927:-@chr18:12463350:12463492:-.A.dn_chr18:12454345:12454482:-@chr18:12459754:12459927:-@chr18:12463350:12463492:-.A.se_chr18:12454345:12454482:-@chr18:12459754:12459927:-@chr18:12463350:12463492:-.A.up','chr18:12454345:12454482:-@chr18:12459754:12459927:-@chr18:12463350:12463492:-.B.dn_chr18:12454345:12454482:-@chr18:12459754:12459927:-@chr18:124633…	(0,0):239,(0,1):32,(1,0):19,(1,1):146	0:33,1:164	chr18	-	1.24543e+15	1.24635e+15	SPIRE1
chr21:47611795:47611873:-@chr21:47614405:47614575:-@chr21:47615590:47615670:-	0.98	0.97	0.99	'chr21:47611795:47611873:-@chr21:47614405:47614575:-@chr21:47615590:47615670:-.A.dn_chr21:47611795:47611873:-@chr21:47614405:47614575:-@chr21:47615590:47615670:-.A.se_chr21:47611795:47611873:-@chr21:47614405:47614575:-@chr21:47615590:47615670:-.A.up','chr21:47611795:47611873:-@chr21:47614405:47614575:-@chr21:47615590:47615670:-.B.dn_chr21:47611795:47611873:-@chr21:47614405:47614575:-@chr21:476155…	(0,0):4715,(0,1):7,(1,0):1610,(1,1):164	0:1773,1:8	chr21	-	4.76118e+15	4.76157e+15	LSS
chr7:151042434:151042552:+@chr7:151046159:151046326:+@chr7:151048510:151048568:+	0.99	0.98	0.99	'chr7:151042434:151042552:+@chr7:151046159:151046326:+@chr7:151048510:151048568:+.A.up_chr7:151042434:151042552:+@chr7:151046159:151046326:+@chr7:151048510:151048568:+.A.se_chr7:151042434:151042552:+@chr7:151046159:151046326:+@chr7:151048510:151048568:+.A.dn','chr7:151042434:151042552:+@chr7:151046159:151046326:+@chr7:151048510:151048568:+.B.up_chr7:151042434:151042552:+@chr7:151046159:151046326:…	(0,0):934,(0,1):11,(1,0):2693,(1,1):228	0:2920,1:12	chr7	+	1.51042e+17	1.51049e+17	NUB1
chr12:112219722:112219826:+@chr12:112220962:112221102:+@chr12:112223071:112223150:+	0.98	0.96	0.99	'chr12:112219722:112219826:+@chr12:112220962:112221102:+@chr12:112223071:112223150:+.A.up_chr12:112219722:112219826:+@chr12:112220962:112221102:+@chr12:112223071:112223150:+.A.se_chr12:112219722:112219826:+@chr12:112220962:112221102:+@chr12:112223071:112223150:+.A.dn','chr12:112219722:112219826:+@chr12:112220962:112221102:+@chr12:112223071:112223150:+.B.up_chr12:112219722:112219826:+@chr12:112220…	(0,0):665,(0,1):5,(1,0):942,(1,1):191	0:1131,1:7	chr12	+	1.1222e+17	1.12223e+17	ALDH2
chr9:103065914:103066124:-@chr9:103070782:103070963:-@chr9:103072581:103072661:-	0.77	0.7	0.84	'chr9:103065914:103066124:-@chr9:103070782:103070963:-@chr9:103072581:103072661:-.A.dn_chr9:103065914:103066124:-@chr9:103070782:103070963:-@chr9:103072581:103072661:-.A.se_chr9:103065914:103066124:-@chr9:103070782:103070963:-@chr9:103072581:103072661:-.A.up','chr9:103065914:103066124:-@chr9:103070782:103070963:-@chr9:103072581:103072661:-.B.dn_chr9:103065914:103066124:-@chr9:103070782:103070963:…	(0,0):1223,(0,1):9,(1,0):581,(1,1):833	0:1184,1:239	chr9	-	1.03066e+17	1.03073e+17	TEX10
chr3:52011887:52012098:+@chr3:52012275:52012390:+@chr3:52014409:52014644:+	0.81	0.72	0.9	'chr3:52011887:52012098:+@chr3:52012275:52012390:+@chr3:52014409:52014644:+.A.up_chr3:52011887:52012098:+@chr3:52012275:52012390:+@chr3:52014409:52014644:+.A.se_chr3:52011887:52012098:+@chr3:52012275:52012390:+@chr3:52014409:52014644:+.A.dn','chr3:52011887:52012098:+@chr3:52012275:52012390:+@chr3:52014409:52014644:+.B.up_chr3:52011887:52012098:+@chr3:52012275:52012390:+@chr3:52014409:52014644:+.B…	(0,0):260,(0,1):8,(1,0):149,(1,1):407	0:491,1:73	chr3	+	5.20119e+15	5.20146e+15	ABHD14A-ACY1;ABHD14A
chrX:135758783:135758876:-@chrX:135760095:135760115:-@chrX:135761694:135761819:-	0.93	0.9	0.97	'chrX:135758783:135758876:-@chrX:135760095:135760115:-@chrX:135761694:135761819:-.A.dn_chrX:135758783:135758876:-@chrX:135760095:135760115:-@chrX:135761694:135761819:-.A.se_chrX:135758783:135758876:-@chrX:135760095:135760115:-@chrX:135761694:135761819:-.A.up','chrX:135758783:135758876:-@chrX:135760095:135760115:-@chrX:135761694:135761819:-.B.dn_chrX:135758783:135758876:-@chrX:135760095:135760115:…	(0,0):803,(0,1):12,(1,0):250,(1,1):258	0:487,1:33	chrX	-	1.35759e+17	1.35762e+17	ARHGEF6
chr7:98941916:98942138:+@chr7:98946475:98946582:+@chr7:98951532:98951744:+	0.34	0.31	0.37	'chr7:98941916:98942138:+@chr7:98946475:98946582:+@chr7:98951532:98951744:+.A.up_chr7:98941916:98942138:+@chr7:98946475:98946582:+@chr7:98951532:98951744:+.A.se_chr7:98941916:98942138:+@chr7:98946475:98946582:+@chr7:98951532:98951744:+.A.dn','chr7:98941916:98942138:+@chr7:98946475:98946582:+@chr7:98951532:98951744:+.B.up_chr7:98941916:98942138:+@chr7:98946475:98946582:+@chr7:98951532:98951744:+.B…	(0,0):1425,(0,1):10,(1,0):500,(1,1):4896	0:2141,1:3265	chr7	+	9.89419e+15	9.89517e+15	ARPC1A
chr5:137353991:137354203:-@chr5:137354644:137354835:-@chr5:137356720:137356886:-	0.82	0.73	0.9	'chr5:137353991:137354203:-@chr5:137354644:137354835:-@chr5:137356720:137356886:-.A.dn_chr5:137353991:137354203:-@chr5:137354644:137354835:-@chr5:137356720:137356886:-.A.se_chr5:137353991:137354203:-@chr5:137354644:137354835:-@chr5:137356720:137356886:-.A.up','chr5:137353991:137354203:-@chr5:137354644:137354835:-@chr5:137356720:137356886:-.B.dn_chr5:137353991:137354203:-@chr5:137354644:137354835:…	(0,0):125,(0,1):10,(1,0):151,(1,1):135	0:265,1:31	chr5	-	1.37354e+17	1.37357e+17	FAM13B
chr6:42936028:42936236:-@chr6:42936612:42936723:-@chr6:42937406:42937539:-	0.95	0.9	0.98	'chr6:42936028:42936236:-@chr6:42936612:42936723:-@chr6:42937406:42937539:-.A.dn_chr6:42936028:42936236:-@chr6:42936612:42936723:-@chr6:42937406:42937539:-.A.se_chr6:42936028:42936236:-@chr6:42936612:42936723:-@chr6:42937406:42937539:-.A.up','chr6:42936028:42936236:-@chr6:42936612:42936723:-@chr6:42937406:42937539:-.B.dn_chr6:42936028:42936236:-@chr6:42936612:42936723:-@chr6:42937406:42937539:-.B…	(0,0):772,(0,1):5,(1,0):387,(1,1):627	0:974,1:45	chr6	-	4.2936e+15	4.29375e+15	PEX6
chr16:89818546:89818630:-@chr16:89824985:89825113:-@chr16:89828357:89828430:-	0.79	0.74	0.85	'chr16:89818546:89818630:-@chr16:89824985:89825113:-@chr16:89828357:89828430:-.A.dn_chr16:89818546:89818630:-@chr16:89824985:89825113:-@chr16:89828357:89828430:-.A.se_chr16:89818546:89818630:-@chr16:89824985:89825113:-@chr16:89828357:89828430:-.A.up','chr16:89818546:89818630:-@chr16:89824985:89825113:-@chr16:89828357:89828430:-.B.dn_chr16:89818546:89818630:-@chr16:89824985:89825113:-@chr16:898283…	(0,0):379,(0,1):37,(1,0):386,(1,1):16	0:400,1:39	chr16	-	8.98185e+15	8.98284e+15	FANCA
chr17:59924462:59924581:-@chr17:59926490:59926617:-@chr17:59934419:59934592:-	0.77	0.62	0.87	'chr17:59924462:59924581:-@chr17:59926490:59926617:-@chr17:59934419:59934592:-.A.dn_chr17:59924462:59924581:-@chr17:59926490:59926617:-@chr17:59934419:59934592:-.A.se_chr17:59924462:59924581:-@chr17:59926490:59926617:-@chr17:59934419:59934592:-.A.up','chr17:59924462:59924581:-@chr17:59926490:59926617:-@chr17:59934419:59934592:-.B.dn_chr17:59924462:59924581:-@chr17:59926490:59926617:-@chr17:599344…	(0,0):122,(0,1):5,(1,0):85,(1,1):131	0:193,1:28	chr17	-	5.99245e+15	5.99346e+15	BRIP1
chr14:105911755:105911848:+@chr14:105915696:105915746:+@chr14:105916395:105916521:+	0.29	0.25	0.33	'chr14:105911755:105911848:+@chr14:105915696:105915746:+@chr14:105916395:105916521:+.A.up_chr14:105911755:105911848:+@chr14:105915696:105915746:+@chr14:105916395:105916521:+.A.se_chr14:105911755:105911848:+@chr14:105915696:105915746:+@chr14:105916395:105916521:+.A.dn','chr14:105911755:105911848:+@chr14:105915696:105915746:+@chr14:105916395:105916521:+.B.up_chr14:105911755:105911848:+@chr14:105915…	(0,0):1385,(0,1):220,(1,0):157,(1,1):369	0:269,1:477	chr14	+	1.05912e+17	1.05917e+17	MTA1
chr11:93488376:93488552:+@chr11:93490482:93490631:+@chr11:93492908:93493024:+	0.94	0.91	0.98	'chr11:93488376:93488552:+@chr11:93490482:93490631:+@chr11:93492908:93493024:+.A.up_chr11:93488376:93488552:+@chr11:93490482:93490631:+@chr11:93492908:93493024:+.A.se_chr11:93488376:93488552:+@chr11:93490482:93490631:+@chr11:93492908:93493024:+.A.dn','chr11:93488376:93488552:+@chr11:93490482:93490631:+@chr11:93492908:93493024:+.B.up_chr11:93488376:93488552:+@chr11:93490482:93490631:+@chr11:934929…	(0,0):416,(0,1):9,(1,0):381,(1,1):172	0:544,1:18	chr11	+	9.34884e+15	9.3493e+15	C11orf54
chrX:128691302:128691412:+@chrX:128691838:128691927:+@chrX:128692610:128692730:+	0.91	0.82	0.96	'chrX:128691302:128691412:+@chrX:128691838:128691927:+@chrX:128692610:128692730:+.A.up_chrX:128691302:128691412:+@chrX:128691838:128691927:+@chrX:128692610:128692730:+.A.se_chrX:128691302:128691412:+@chrX:128691838:128691927:+@chrX:128692610:128692730:+.A.dn','chrX:128691302:128691412:+@chrX:128691838:128691927:+@chrX:128692610:128692730:+.B.up_chrX:128691302:128691412:+@chrX:128691838:128691927:…	(0,0):126,(0,1):6,(1,0):134,(1,1):55	0:186,1:9	chrX	+	1.28691e+17	1.28693e+17	OCRL
chr1:201755557:201755705:+@chr1:201757596:201757766:+@chr1:201758868:201758920:+	0.78	0.7	0.84	'chr1:201755557:201755705:+@chr1:201757596:201757766:+@chr1:201758868:201758920:+.A.up_chr1:201755557:201755705:+@chr1:201757596:201757766:+@chr1:201758868:201758920:+.A.se_chr1:201755557:201755705:+@chr1:201757596:201757766:+@chr1:201758868:201758920:+.A.dn','chr1:201755557:201755705:+@chr1:201757596:201757766:+@chr1:201758868:201758920:+.B.up_chr1:201755557:201755705:+@chr1:201757596:201757766:…	(0,0):344,(0,1):20,(1,0):360,(1,1):192	0:491,1:81	chr1	+	2.01756e+17	2.01759e+17	NAV1
chr15:69076736:69076934:-@chr15:69079752:69079874:-@chr15:69080109:69080258:-	0.73	0.7	0.77	'chr15:69076736:69076934:-@chr15:69079752:69079874:-@chr15:69080109:69080258:-.A.dn_chr15:69076736:69076934:-@chr15:69079752:69079874:-@chr15:69080109:69080258:-.A.se_chr15:69076736:69076934:-@chr15:69079752:69079874:-@chr15:69080109:69080258:-.A.up','chr15:69076736:69076934:-@chr15:69079752:69079874:-@chr15:69080109:69080258:-.B.dn_chr15:69076736:69076934:-@chr15:69079752:69079874:-@chr15:690801…	(0,0):1182,(0,1):17,(1,0):2307,(1,1):6851	0:7324,1:1851	chr15	-	6.90767e+15	6.90803e+15	ANP32A
chr10:70729957:70730106:+@chr10:70731647:70731808:+@chr10:70733301:70733420:+	0.99	0.98	0.99	'chr10:70729957:70730106:+@chr10:70731647:70731808:+@chr10:70733301:70733420:+.A.up_chr10:70729957:70730106:+@chr10:70731647:70731808:+@chr10:70733301:70733420:+.A.se_chr10:70729957:70730106:+@chr10:70731647:70731808:+@chr10:70733301:70733420:+.A.dn','chr10:70729957:70730106:+@chr10:70731647:70731808:+@chr10:70733301:70733420:+.B.up_chr10:70729957:70730106:+@chr10:70731647:70731808:+@chr10:707333…	(0,0):4657,(0,1):14,(1,0):4245,(1,1):2109	0:6345,1:23	chr10	+	7.073e+15	7.07334e+15	DDX21
chr11:43436140:43436326:+@chr11:43457714:43457884:+@chr11:43464875:43465134:+	0.95	0.92	0.98	'chr11:43436140:43436326:+@chr11:43457714:43457884:+@chr11:43464875:43465134:+.A.up_chr11:43436140:43436326:+@chr11:43457714:43457884:+@chr11:43464875:43465134:+.A.se_chr11:43436140:43436326:+@chr11:43457714:43457884:+@chr11:43464875:43465134:+.A.dn','chr11:43436140:43436326:+@chr11:43457714:43457884:+@chr11:43464875:43465134:+.B.up_chr11:43436140:43436326:+@chr11:43457714:43457884:+@chr11:434648…	(0,0):770,(0,1):9,(1,0):561,(1,1):655	0:1168,1:57	chr11	+	4.34361e+15	4.34651e+15	TTC17
chr22:50724602:50724716:-@chr22:50725540:50725693:-@chr22:50726096:50726222:-	0.96	0.91	0.98	'chr22:50724602:50724716:-@chr22:50725540:50725693:-@chr22:50726096:50726222:-.A.dn_chr22:50724602:50724716:-@chr22:50725540:50725693:-@chr22:50726096:50726222:-.A.se_chr22:50724602:50724716:-@chr22:50725540:50725693:-@chr22:50726096:50726222:-.A.up','chr22:50724602:50724716:-@chr22:50725540:50725693:-@chr22:50726096:50726222:-.B.dn_chr22:50724602:50724716:-@chr22:50725540:50725693:-@chr22:507260…	(0,0):212,(0,1):6,(1,0):387,(1,1):148	0:532,1:9	chr22	-	5.07246e+15	5.07262e+15	PLXNB2
chr9:117390381:117390530:+@chr9:117396048:117396158:+@chr9:117399270:117399350:+	0.88	0.79	0.95	'chr9:117390381:117390530:+@chr9:117396048:117396158:+@chr9:117399270:117399350:+.A.up_chr9:117390381:117390530:+@chr9:117396048:117396158:+@chr9:117399270:117399350:+.A.se_chr9:117390381:117390530:+@chr9:117396048:117396158:+@chr9:117399270:117399350:+.A.dn','chr9:117390381:117390530:+@chr9:117396048:117396158:+@chr9:117399270:117399350:+.B.up_chr9:117390381:117390530:+@chr9:117396048:117396158:…	(0,0):282,(0,1):5,(1,0):171,(1,1):141	0:291,1:26	chr9	+	1.1739e+17	1.17399e+17	C9orf91
chr19:49951084:49951165:-@chr19:49951258:49951319:-@chr19:49952732:49952911:-	0.99	0.99	1	'chr19:49951084:49951165:-@chr19:49951258:49951319:-@chr19:49952732:49952911:-.A.dn_chr19:49951084:49951165:-@chr19:49951258:49951319:-@chr19:49952732:49952911:-.A.se_chr19:49951084:49951165:-@chr19:49951258:49951319:-@chr19:49952732:49952911:-.A.up','chr19:49951084:49951165:-@chr19:49951258:49951319:-@chr19:49952732:49952911:-.B.dn_chr19:49951084:49951165:-@chr19:49951258:49951319:-@chr19:499527…	(0,0):3673,(0,1):6,(1,0):1896,(1,1):924	0:2815,1:11	chr19	-	4.99511e+15	4.99529e+15	PIH1D1
chr12:122825300:122826244:-@chr12:122831922:122832026:-@chr12:122837273:122837333:-	0.12	0.08	0.17	'chr12:122825300:122826244:-@chr12:122831922:122832026:-@chr12:122837273:122837333:-.A.dn_chr12:122825300:122826244:-@chr12:122831922:122832026:-@chr12:122837273:122837333:-.A.se_chr12:122825300:122826244:-@chr12:122831922:122832026:-@chr12:122837273:122837333:-.A.up','chr12:122825300:122826244:-@chr12:122831922:122832026:-@chr12:122837273:122837333:-.B.dn_chr12:122825300:122826244:-@chr12:122831…	(0,0):330,(0,1):68,(1,0):25,(1,1):1212	0:116,1:1189	chr12	-	1.22825e+17	1.22837e+17	CLIP1
chr12:49952997:49953084:-@chr12:49953236:49953318:-@chr12:49953512:49953604:-	0.99	0.97	0.99	'chr12:49952997:49953084:-@chr12:49953236:49953318:-@chr12:49953512:49953604:-.A.dn_chr12:49952997:49953084:-@chr12:49953236:49953318:-@chr12:49953512:49953604:-.A.se_chr12:49952997:49953084:-@chr12:49953236:49953318:-@chr12:49953512:49953604:-.A.up','chr12:49952997:49953084:-@chr12:49953236:49953318:-@chr12:49953512:49953604:-.B.dn_chr12:49952997:49953084:-@chr12:49953236:49953318:-@chr12:499535…	(0,0):1405,(0,1):6,(1,0):1065,(1,1):194	0:1258,1:7	chr12	-	4.9953e+15	4.99536e+15	MCRS1
chr3:10105476:10105595:+@chr3:10106040:10106113:+@chr3:10106413:10106559:+	0.66	0.6	0.72	'chr3:10105476:10105595:+@chr3:10106040:10106113:+@chr3:10106413:10106559:+.A.up_chr3:10105476:10105595:+@chr3:10106040:10106113:+@chr3:10106413:10106559:+.A.se_chr3:10105476:10105595:+@chr3:10106040:10106113:+@chr3:10106413:10106559:+.A.dn','chr3:10105476:10105595:+@chr3:10106040:10106113:+@chr3:10106413:10106559:+.B.up_chr3:10105476:10105595:+@chr3:10106040:10106113:+@chr3:10106413:10106559:+.B…	(0,0):573,(0,1):59,(1,0):290,(1,1):519	0:616,1:252	chr3	+	1.01055e+15	1.01066e+15	FANCD2
chr18:43595869:43595903:-@chr18:43604575:43604652:-@chr18:43619913:43620013:-	0.9	0.85	0.95	'chr18:43595869:43595903:-@chr18:43604575:43604652:-@chr18:43619913:43620013:-.A.dn_chr18:43595869:43595903:-@chr18:43604575:43604652:-@chr18:43619913:43620013:-.A.se_chr18:43595869:43595903:-@chr18:43604575:43604652:-@chr18:43619913:43620013:-.A.up','chr18:43595869:43595903:-@chr18:43604575:43604652:-@chr18:43619913:43620013:-.B.dn_chr18:43595869:43595903:-@chr18:43604575:43604652:-@chr18:436199…	(0,0):2515,(0,1):9,(1,0):311,(1,1):97	0:395,1:22	chr18	-	4.35959e+15	4.362e+15	PSTPIP2
chr12:3018695:3018746:+@chr12:3029929:3030088:+@chr12:3031428:3031568:+	0.84	0.76	0.91	'chr12:3018695:3018746:+@chr12:3029929:3030088:+@chr12:3031428:3031568:+.A.up_chr12:3018695:3018746:+@chr12:3029929:3030088:+@chr12:3031428:3031568:+.A.se_chr12:3018695:3018746:+@chr12:3029929:3030088:+@chr12:3031428:3031568:+.A.dn','chr12:3018695:3018746:+@chr12:3029929:3030088:+@chr12:3031428:3031568:+.B.up_chr12:3018695:3018746:+@chr12:3029929:3030088:+@chr12:3031428:3031568:+.B.dn'	(0,0):156,(0,1):9,(1,0):226,(1,1):104	0:310,1:29	chr12	+	30186953018695	30315683031568	TULP3
chr2:171917591:171917666:-@chr2:171938150:171938218:-@chr2:171939291:171939362:-	0.16	0.12	0.21	'chr2:171917591:171917666:-@chr2:171938150:171938218:-@chr2:171939291:171939362:-.A.dn_chr2:171917591:171917666:-@chr2:171938150:171938218:-@chr2:171939291:171939362:-.A.se_chr2:171917591:171917666:-@chr2:171938150:171938218:-@chr2:171939291:171939362:-.A.up','chr2:171917591:171917666:-@chr2:171938150:171938218:-@chr2:171939291:171939362:-.B.dn_chr2:171917591:171917666:-@chr2:171938150:171938218:…	(0,0):874,(0,1):135,(1,0):49,(1,1):4	0:50,1:138	chr2	-	1.71918e+17	1.71939e+17	TLK1
chr19:49303444:49303554:-@chr19:49309774:49309974:-@chr19:49310257:49310331:-	0.97	0.95	0.98	'chr19:49303444:49303554:-@chr19:49309774:49309974:-@chr19:49310257:49310331:-.A.dn_chr19:49303444:49303554:-@chr19:49309774:49309974:-@chr19:49310257:49310331:-.A.se_chr19:49303444:49303554:-@chr19:49309774:49309974:-@chr19:49310257:49310331:-.A.up','chr19:49303444:49303554:-@chr19:49309774:49309974:-@chr19:49310257:49310331:-.B.dn_chr19:49303444:49303554:-@chr19:49309774:49309974:-@chr19:493102…	(0,0):1137,(0,1):10,(1,0):1327,(1,1):184	0:1509,1:12	chr19	-	4.93034e+15	4.93103e+15	BCAT2
chr17:45247283:45247408:-@chr17:45249283:45249430:-@chr17:45258928:45259003:-	0.92	0.89	0.94	'chr17:45247283:45247408:-@chr17:45249283:45249430:-@chr17:45258928:45259003:-.A.dn_chr17:45247283:45247408:-@chr17:45249283:45249430:-@chr17:45258928:45259003:-.A.se_chr17:45247283:45247408:-@chr17:45249283:45249430:-@chr17:45258928:45259003:-.A.up','chr17:45247283:45247408:-@chr17:45249283:45249430:-@chr17:45258928:45259003:-.B.dn_chr17:45247283:45247408:-@chr17:45249283:45249430:-@chr17:452589…	(0,0):1129,(0,1):28,(1,0):924,(1,1):148	0:1066,1:34	chr17	-	4.52473e+15	4.5259e+15	CDC27
chr10:102268764:102268859:-@chr10:102269073:102269268:-@chr10:102275853:102275976:-	0.81	0.7	0.91	'chr10:102268764:102268859:-@chr10:102269073:102269268:-@chr10:102275853:102275976:-.A.dn_chr10:102268764:102268859:-@chr10:102269073:102269268:-@chr10:102275853:102275976:-.A.se_chr10:102268764:102268859:-@chr10:102269073:102269268:-@chr10:102275853:102275976:-.A.up','chr10:102268764:102268859:-@chr10:102269073:102269268:-@chr10:102275853:102275976:-.B.dn_chr10:102268764:102268859:-@chr10:102269…	(0,0):121,(0,1):5,(1,0):76,(1,1):24	0:93,1:12	chr10	-	1.02269e+17	1.02276e+17	SEC31B
chr12:30814075:30814200:-@chr12:30815261:30815421:-@chr12:30816423:30816588:-	0.97	0.94	0.99	'chr12:30814075:30814200:-@chr12:30815261:30815421:-@chr12:30816423:30816588:-.A.dn_chr12:30814075:30814200:-@chr12:30815261:30815421:-@chr12:30816423:30816588:-.A.se_chr12:30814075:30814200:-@chr12:30815261:30815421:-@chr12:30816423:30816588:-.A.up','chr12:30814075:30814200:-@chr12:30815261:30815421:-@chr12:30816423:30816588:-.B.dn_chr12:30814075:30814200:-@chr12:30815261:30815421:-@chr12:308164…	(0,0):288,(0,1):6,(1,0):453,(1,1):200	0:648,1:11	chr12	-	3.08141e+15	3.08166e+15	IPO8
chr6:42902213:42902336:+@chr6:42903150:42903211:+@chr6:42903312:42903408:+	0.3	0.26	0.34	'chr6:42902213:42902336:+@chr6:42903150:42903211:+@chr6:42903312:42903408:+.A.up_chr6:42902213:42902336:+@chr6:42903150:42903211:+@chr6:42903312:42903408:+.A.se_chr6:42902213:42902336:+@chr6:42903150:42903211:+@chr6:42903312:42903408:+.A.dn','chr6:42902213:42902336:+@chr6:42903150:42903211:+@chr6:42903312:42903408:+.B.up_chr6:42902213:42902336:+@chr6:42903150:42903211:+@chr6:42903312:42903408:+.B…	(0,0):971,(0,1):247,(1,0):203,(1,1):421	0:327,1:544	chr6	+	4.29022e+15	4.29034e+15	CNPY3
chr11:64137171:64137365:+@chr11:64137697:64137856:+@chr11:64138035:64138198:+	0.88	0.81	0.94	'chr11:64137171:64137365:+@chr11:64137697:64137856:+@chr11:64138035:64138198:+.A.up_chr11:64137171:64137365:+@chr11:64137697:64137856:+@chr11:64138035:64138198:+.A.se_chr11:64137171:64137365:+@chr11:64137697:64137856:+@chr11:64138035:64138198:+.A.dn','chr11:64137171:64137365:+@chr11:64137697:64137856:+@chr11:64138035:64138198:+.B.up_chr11:64137171:64137365:+@chr11:64137697:64137856:+@chr11:641380…	(0,0):375,(0,1):8,(1,0):254,(1,1):297	0:532,1:27	chr11	+	6.41372e+15	6.41382e+15	RPS6KA4
chr15:57355948:57356021:+@chr15:57364851:57364912:+@chr15:57383987:57384089:+	0.07	0.03	0.11	'chr15:57355948:57356021:+@chr15:57364851:57364912:+@chr15:57383987:57384089:+.A.up_chr15:57355948:57356021:+@chr15:57364851:57364912:+@chr15:57383987:57384089:+.A.se_chr15:57355948:57356021:+@chr15:57364851:57364912:+@chr15:57383987:57384089:+.A.dn','chr15:57355948:57356021:+@chr15:57364851:57364912:+@chr15:57383987:57384089:+.B.up_chr15:57355948:57356021:+@chr15:57364851:57364912:+@chr15:573839…	(0,0):454,(0,1):179,(1,0):19,(1,1):25	0:20,1:203	chr15	+	5.73559e+15	5.73841e+15	TCF12
chr1:155767:155831:-@chr1:158593:158674:-@chr1:164263:164791:-	0.5	0.43	0.57	'chr1:155767:155831:-@chr1:158593:158674:-@chr1:164263:164791:-.A.dn_chr1:155767:155831:-@chr1:158593:158674:-@chr1:164263:164791:-.A.se_chr1:155767:155831:-@chr1:158593:158674:-@chr1:164263:164791:-.A.up','chr1:155767:155831:-@chr1:158593:158674:-@chr1:164263:164791:-.B.dn_chr1:155767:155831:-@chr1:158593:158674:-@chr1:164263:164791:-.B.up'	(0,0):1844,(0,1):26,(1,0):161,(1,1):1660	0:1012,1:835	chr1	-	155767155767	164791164791	NA
chr3:10070309:10070405:+@chr3:10074516:10074656:+@chr3:10076153:10076220:+	0.98	0.96	0.99	'chr3:10070309:10070405:+@chr3:10074516:10074656:+@chr3:10076153:10076220:+.A.up_chr3:10070309:10070405:+@chr3:10074516:10074656:+@chr3:10076153:10076220:+.A.se_chr3:10070309:10070405:+@chr3:10074516:10074656:+@chr3:10076153:10076220:+.A.dn','chr3:10070309:10070405:+@chr3:10074516:10074656:+@chr3:10076153:10076220:+.B.up_chr3:10070309:10070405:+@chr3:10074516:10074656:+@chr3:10076153:10076220:+.B…	(0,0):387,(0,1):8,(1,0):1063,(1,1):44	0:1107,1:8	chr3	+	1.00703e+15	1.00762e+15	FANCD2
chr22:38247287:38247497:+@chr22:38251572:38251651:+@chr22:38254686:38254747:+	0.22	0.2	0.23	'chr22:38247287:38247497:+@chr22:38251572:38251651:+@chr22:38254686:38254747:+.A.up_chr22:38247287:38247497:+@chr22:38251572:38251651:+@chr22:38254686:38254747:+.A.se_chr22:38247287:38247497:+@chr22:38251572:38251651:+@chr22:38254686:38254747:+.A.dn','chr22:38247287:38247497:+@chr22:38251572:38251651:+@chr22:38254686:38254747:+.B.up_chr22:38247287:38247497:+@chr22:38251572:38251651:+@chr22:382546…	(0,0):3283,(0,1):28,(1,0):751,(1,1):8502	0:2604,1:6677	chr22	+	3.82473e+15	3.82547e+15	EIF3L
chr22:31285164:31285221:+@chr22:31285477:31285623:+@chr22:31286715:31286960:+	0.87	0.8	0.93	'chr22:31285164:31285221:+@chr22:31285477:31285623:+@chr22:31286715:31286960:+.A.up_chr22:31285164:31285221:+@chr22:31285477:31285623:+@chr22:31286715:31286960:+.A.se_chr22:31285164:31285221:+@chr22:31285477:31285623:+@chr22:31286715:31286960:+.A.dn','chr22:31285164:31285221:+@chr22:31285477:31285623:+@chr22:31286715:31286960:+.B.up_chr22:31285164:31285221:+@chr22:31285477:31285623:+@chr22:312867…	(0,0):210,(0,1):7,(1,0):302,(1,1):407	0:673,1:43	chr22	+	3.12852e+15	3.1287e+15	OSBP2
chr1:115272879:115273043:-@chr1:115273129:115273269:-@chr1:115275225:115275437:-	1	1	1	'chr1:115272879:115273043:-@chr1:115273129:115273269:-@chr1:115275225:115275437:-.A.dn_chr1:115272879:115273043:-@chr1:115273129:115273269:-@chr1:115275225:115275437:-.A.se_chr1:115272879:115273043:-@chr1:115273129:115273269:-@chr1:115275225:115275437:-.A.up','chr1:115272879:115273043:-@chr1:115273129:115273269:-@chr1:115275225:115275437:-.B.dn_chr1:115272879:115273043:-@chr1:115273129:115273269:…	(0,0):6810,(0,1):6,(1,0):8869,(1,1):9957	0:18815,1:17	chr1	-	1.15273e+17	1.15275e+17	CSDE1
chr12:7354347:7354437:+@chr12:7354837:7354947:+@chr12:7355208:7355300:+	0.66	0.58	0.75	'chr12:7354347:7354437:+@chr12:7354837:7354947:+@chr12:7355208:7355300:+.A.up_chr12:7354347:7354437:+@chr12:7354837:7354947:+@chr12:7355208:7355300:+.A.se_chr12:7354347:7354437:+@chr12:7354837:7354947:+@chr12:7355208:7355300:+.A.dn','chr12:7354347:7354437:+@chr12:7354837:7354947:+@chr12:7355208:7355300:+.B.up_chr12:7354347:7354437:+@chr12:7354837:7354947:+@chr12:7355208:7355300:+.B.dn'	(0,0):374,(0,1):31,(1,0):139,(1,1):26	0:154,1:42	chr12	+	73543477354347	73553007355300	PEX5
chr4:37841688:37841881:+@chr4:37845985:37846174:+@chr4:37847254:37847351:+	0.97	0.94	0.99	'chr4:37841688:37841881:+@chr4:37845985:37846174:+@chr4:37847254:37847351:+.A.up_chr4:37841688:37841881:+@chr4:37845985:37846174:+@chr4:37847254:37847351:+.A.se_chr4:37841688:37841881:+@chr4:37845985:37846174:+@chr4:37847254:37847351:+.A.dn','chr4:37841688:37841881:+@chr4:37845985:37846174:+@chr4:37847254:37847351:+.B.up_chr4:37841688:37841881:+@chr4:37845985:37846174:+@chr4:37847254:37847351:+.B…	(0,0):438,(0,1):5,(1,0):864,(1,1):579	0:1434,1:14	chr4	+	3.78417e+15	3.78474e+15	PGM2
chr19:49713967:49714099:+@chr19:49714272:49714344:+@chr19:49714421:49714526:+	0.96	0.94	0.98	'chr19:49713967:49714099:+@chr19:49714272:49714344:+@chr19:49714421:49714526:+.A.up_chr19:49713967:49714099:+@chr19:49714272:49714344:+@chr19:49714421:49714526:+.A.se_chr19:49713967:49714099:+@chr19:49714272:49714344:+@chr19:49714421:49714526:+.A.dn','chr19:49713967:49714099:+@chr19:49714272:49714344:+@chr19:49714421:49714526:+.B.up_chr19:49713967:49714099:+@chr19:49714272:49714344:+@chr19:497144…	(0,0):131,(0,1):10,(1,0):427,(1,1):182	0:604,1:15	chr19	+	4.9714e+15	4.97145e+15	TRPM4
chr4:494185:494390:+@chr4:494890:494959:+@chr4:499507:499716:+	0.14	0.08	0.19	'chr4:494185:494390:+@chr4:494890:494959:+@chr4:499507:499716:+.A.up_chr4:494185:494390:+@chr4:494890:494959:+@chr4:499507:499716:+.A.se_chr4:494185:494390:+@chr4:494890:494959:+@chr4:499507:499716:+.A.dn','chr4:494185:494390:+@chr4:494890:494959:+@chr4:499507:499716:+.B.up_chr4:494185:494390:+@chr4:494890:494959:+@chr4:499507:499716:+.B.dn'	(0,0):365,(0,1):44,(1,0):18,(1,1):328	0:90,1:300	chr4	+	494185494185	499716499716	PIGG
chr2:219515082:219515249:-@chr2:219516424:219517023:-@chr2:219520873:219521186:-	0.63	0.53	0.76	'chr2:219515082:219515249:-@chr2:219516424:219517023:-@chr2:219520873:219521186:-.A.dn_chr2:219515082:219515249:-@chr2:219516424:219517023:-@chr2:219520873:219521186:-.A.se_chr2:219515082:219515249:-@chr2:219516424:219517023:-@chr2:219520873:219521186:-.A.up','chr2:219515082:219515249:-@chr2:219516424:219517023:-@chr2:219520873:219521186:-.B.dn_chr2:219515082:219515249:-@chr2:219516424:219517023:…	(0,0):290,(0,1):11,(1,0):167,(1,1):137	0:263,1:52	chr2	-	2.19515e+17	2.19521e+17	ZNF142
chr16:1402240:1402307:+@chr16:1411744:1411798:+@chr16:1411873:1411956:+	0.96	0.94	0.98	'chr16:1402240:1402307:+@chr16:1411744:1411798:+@chr16:1411873:1411956:+.A.up_chr16:1402240:1402307:+@chr16:1411744:1411798:+@chr16:1411873:1411956:+.A.se_chr16:1402240:1402307:+@chr16:1411744:1411798:+@chr16:1411873:1411956:+.A.dn','chr16:1402240:1402307:+@chr16:1411744:1411798:+@chr16:1411873:1411956:+.B.up_chr16:1402240:1402307:+@chr16:1411744:1411798:+@chr16:1411873:1411956:+.B.dn'	(0,0):1981,(0,1):7,(1,0):400,(1,1):22	0:421,1:8	chr16	+	14022401402240	14119561411956	GNPTG
chr2:70900010:70900138:-@chr2:70900373:70900452:-@chr2:70901810:70901957:-	0.05	0.03	0.08	'chr2:70900010:70900138:-@chr2:70900373:70900452:-@chr2:70901810:70901957:-.A.dn_chr2:70900010:70900138:-@chr2:70900373:70900452:-@chr2:70901810:70901957:-.A.se_chr2:70900010:70900138:-@chr2:70900373:70900452:-@chr2:70901810:70901957:-.A.up','chr2:70900010:70900138:-@chr2:70900373:70900452:-@chr2:70901810:70901957:-.B.dn_chr2:70900010:70900138:-@chr2:70900373:70900452:-@chr2:70901810:70901957:-.B…	(0,0):217,(0,1):76,(1,0):11,(1,1):287	0:26,1:348	chr2	-	7.09e+15	7.0902e+15	ADD2
chr3:43753201:43753355:+@chr3:43756439:43756550:+@chr3:43759163:43759349:+	0.97	0.94	0.99	'chr3:43753201:43753355:+@chr3:43756439:43756550:+@chr3:43759163:43759349:+.A.up_chr3:43753201:43753355:+@chr3:43756439:43756550:+@chr3:43759163:43759349:+.A.se_chr3:43753201:43753355:+@chr3:43756439:43756550:+@chr3:43759163:43759349:+.A.dn','chr3:43753201:43753355:+@chr3:43756439:43756550:+@chr3:43759163:43759349:+.B.up_chr3:43753201:43753355:+@chr3:43756439:43756550:+@chr3:43759163:43759349:+.B…	(0,0):699,(0,1):5,(1,0):524,(1,1):690	0:1175,1:44	chr3	+	4.37532e+15	4.37593e+15	ABHD5
chr12:9446258:9446506:+@chr12:9446626:9446842:+@chr12:9447028:9447114:+	0.68	0.62	0.74	'chr12:9446258:9446506:+@chr12:9446626:9446842:+@chr12:9447028:9447114:+.A.up_chr12:9446258:9446506:+@chr12:9446626:9446842:+@chr12:9447028:9447114:+.A.se_chr12:9446258:9446506:+@chr12:9446626:9446842:+@chr12:9447028:9447114:+.A.dn','chr12:9446258:9446506:+@chr12:9446626:9446842:+@chr12:9447028:9447114:+.B.up_chr12:9446258:9446506:+@chr12:9446626:9446842:+@chr12:9447028:9447114:+.B.dn'	(0,0):257,(0,1):49,(1,0):317,(1,1):222	0:455,1:133	chr12	+	94462589446258	94471149447114	LOC642846
chr10:100193740:100193848:-@chr10:100195029:100195171:-@chr10:100195392:100195529:-	0.75	0.71	0.79	'chr10:100193740:100193848:-@chr10:100195029:100195171:-@chr10:100195392:100195529:-.A.dn_chr10:100193740:100193848:-@chr10:100195029:100195171:-@chr10:100195392:100195529:-.A.se_chr10:100193740:100193848:-@chr10:100195029:100195171:-@chr10:100195392:100195529:-.A.up','chr10:100193740:100193848:-@chr10:100195029:100195171:-@chr10:100195392:100195529:-.B.dn_chr10:100193740:100193848:-@chr10:100195…	(0,0):653,(0,1):129,(1,0):1018,(1,1):504	0:1401,1:250	chr10	-	1.00194e+17	1.00196e+17	HPS1
chr15:74912350:74912566:+@chr15:74914461:74914557:+@chr15:74914835:74914901:+	0.82	0.77	0.85	'chr15:74912350:74912566:+@chr15:74914461:74914557:+@chr15:74914835:74914901:+.A.up_chr15:74912350:74912566:+@chr15:74914461:74914557:+@chr15:74914835:74914901:+.A.se_chr15:74912350:74912566:+@chr15:74914461:74914557:+@chr15:74914835:74914901:+.A.dn','chr15:74912350:74912566:+@chr15:74914461:74914557:+@chr15:74914835:74914901:+.B.up_chr15:74912350:74912566:+@chr15:74914461:74914557:+@chr15:749148…	(0,0):1009,(0,1):53,(1,0):499,(1,1):391	0:821,1:122	chr15	+	7.49124e+15	7.49149e+15	CLK3
chr2:97271057:97271248:-@chr2:97272707:97272784:-@chr2:97274245:97274401:-	0.04	0.02	0.07	'chr2:97271057:97271248:-@chr2:97272707:97272784:-@chr2:97274245:97274401:-.A.dn_chr2:97271057:97271248:-@chr2:97272707:97272784:-@chr2:97274245:97274401:-.A.se_chr2:97271057:97271248:-@chr2:97272707:97272784:-@chr2:97274245:97274401:-.A.up','chr2:97271057:97271248:-@chr2:97272707:97272784:-@chr2:97274245:97274401:-.B.dn_chr2:97271057:97271248:-@chr2:97272707:97272784:-@chr2:97274245:97274401:-.B…	(0,0):422,(0,1):178,(1,0):17,(1,1):606	0:42,1:759	chr2	-	9.72711e+15	9.72744e+15	KIAA1310
chr1:29528455:29528557:-@chr1:29529643:29529745:-@chr1:29533274:29533417:-	0.8	0.72	0.88	'chr1:29528455:29528557:-@chr1:29529643:29529745:-@chr1:29533274:29533417:-.A.dn_chr1:29528455:29528557:-@chr1:29529643:29529745:-@chr1:29533274:29533417:-.A.se_chr1:29528455:29528557:-@chr1:29529643:29529745:-@chr1:29533274:29533417:-.A.up','chr1:29528455:29528557:-@chr1:29529643:29529745:-@chr1:29533274:29533417:-.B.dn_chr1:29528455:29528557:-@chr1:29529643:29529745:-@chr1:29533274:29533417:-.B…	(0,0):768,(0,1):5,(1,0):259,(1,1):469	0:605,1:128	chr1	-	2.95285e+15	2.95334e+15	MECR
chr8:42210037:42210086:+@chr8:42211935:42212039:+@chr8:42213034:42213085:+	0.11	0.07	0.14	'chr8:42210037:42210086:+@chr8:42211935:42212039:+@chr8:42213034:42213085:+.A.up_chr8:42210037:42210086:+@chr8:42211935:42212039:+@chr8:42213034:42213085:+.A.se_chr8:42210037:42210086:+@chr8:42211935:42212039:+@chr8:42213034:42213085:+.A.dn','chr8:42210037:42210086:+@chr8:42211935:42212039:+@chr8:42213034:42213085:+.B.up_chr8:42210037:42210086:+@chr8:42211935:42212039:+@chr8:42213034:42213085:+.B…	(0,0):343,(0,1):75,(1,0):41	0:41,1:75	chr8	+	4.221e+15	4.22131e+15	POLB
chr20:60847181:60847315:+@chr20:60848365:60848462:+@chr20:60854213:60854395:+	0.95	0.9	0.98	'chr20:60847181:60847315:+@chr20:60848365:60848462:+@chr20:60854213:60854395:+.A.up_chr20:60847181:60847315:+@chr20:60848365:60848462:+@chr20:60854213:60854395:+.A.se_chr20:60847181:60847315:+@chr20:60848365:60848462:+@chr20:60854213:60854395:+.A.dn','chr20:60847181:60847315:+@chr20:60848365:60848462:+@chr20:60854213:60854395:+.B.up_chr20:60847181:60847315:+@chr20:60848365:60848462:+@chr20:608542…	(0,0):414,(0,1):5,(1,0):329,(1,1):472	0:791,1:15	chr20	+	6.08472e+15	6.08544e+15	OSBPL2
chr14:78187054:78187171:-@chr14:78189524:78189620:-@chr14:78197331:78197472:-	0.32	0.28	0.37	'chr14:78187054:78187171:-@chr14:78189524:78189620:-@chr14:78197331:78197472:-.A.dn_chr14:78187054:78187171:-@chr14:78189524:78189620:-@chr14:78197331:78197472:-.A.se_chr14:78187054:78187171:-@chr14:78189524:78189620:-@chr14:78197331:78197472:-.A.up','chr14:78187054:78187171:-@chr14:78189524:78189620:-@chr14:78197331:78197472:-.B.dn_chr14:78187054:78187171:-@chr14:78189524:78189620:-@chr14:781973…	(0,0):1339,(0,1):14,(1,0):173,(1,1):973	0:472,1:688	chr14	-	7.81871e+15	7.81975e+15	SNW1
chr4:13383115:13383218:-@chr4:13462323:13462452:-@chr4:13475942:13476030:-	0.92	0.87	0.95	'chr4:13383115:13383218:-@chr4:13462323:13462452:-@chr4:13475942:13476030:-.A.dn_chr4:13383115:13383218:-@chr4:13462323:13462452:-@chr4:13475942:13476030:-.A.se_chr4:13383115:13383218:-@chr4:13462323:13462452:-@chr4:13475942:13476030:-.A.up','chr4:13383115:13383218:-@chr4:13462323:13462452:-@chr4:13475942:13476030:-.B.dn_chr4:13383115:13383218:-@chr4:13462323:13462452:-@chr4:13475942:13476030:-.B…	(0,0):586,(0,1):11,(1,0):363,(1,1):80	0:434,1:20	chr4	-	1.33831e+15	1.3476e+15	RAB28
chr13:111857636:111857720:+@chr13:111862219:111862349:+@chr13:111870026:111870227:+	0.68	0.63	0.74	'chr13:111857636:111857720:+@chr13:111862219:111862349:+@chr13:111870026:111870227:+.A.up_chr13:111857636:111857720:+@chr13:111862219:111862349:+@chr13:111870026:111870227:+.A.se_chr13:111857636:111857720:+@chr13:111862219:111862349:+@chr13:111870026:111870227:+.A.dn','chr13:111857636:111857720:+@chr13:111862219:111862349:+@chr13:111870026:111870227:+.B.up_chr13:111857636:111857720:+@chr13:111862…	(0,0):391,(0,1):61,(1,0):292,(1,1):179	0:404,1:128	chr13	+	1.11858e+17	1.1187e+17	ARHGEF7
chr17:80403740:80403836:-@chr17:80404499:80404572:-@chr17:80405456:80405497:-	0.88	0.8	0.94	'chr17:80403740:80403836:-@chr17:80404499:80404572:-@chr17:80405456:80405497:-.A.dn_chr17:80403740:80403836:-@chr17:80404499:80404572:-@chr17:80405456:80405497:-.A.se_chr17:80403740:80403836:-@chr17:80404499:80404572:-@chr17:80405456:80405497:-.A.up','chr17:80403740:80403836:-@chr17:80404499:80404572:-@chr17:80405456:80405497:-.B.dn_chr17:80403740:80403836:-@chr17:80404499:80404572:-@chr17:804054…	(0,0):1332,(0,1):7,(1,0):295,(1,1):165	0:435,1:32	chr17	-	8.04037e+15	8.04055e+15	C17orf62
chr8:28695154:28695293:-@chr8:28704264:28704326:-@chr8:28707730:28707790:-	0.9	0.86	0.93	'chr8:28695154:28695293:-@chr8:28704264:28704326:-@chr8:28707730:28707790:-.A.dn_chr8:28695154:28695293:-@chr8:28704264:28704326:-@chr8:28707730:28707790:-.A.se_chr8:28695154:28695293:-@chr8:28704264:28704326:-@chr8:28707730:28707790:-.A.up','chr8:28695154:28695293:-@chr8:28704264:28704326:-@chr8:28707730:28707790:-.B.dn_chr8:28695154:28695293:-@chr8:28704264:28704326:-@chr8:28707730:28707790:-.B…	(0,0):444,(0,1):23,(1,0):464,(1,1):369	0:780,1:76	chr8	-	2.86952e+15	2.87078e+15	INTS9
chr19:49510275:49510404:+@chr19:49510559:49510625:+@chr19:49513033:49513139:+	1	1	1	'chr19:49510275:49510404:+@chr19:49510559:49510625:+@chr19:49513033:49513139:+.A.up_chr19:49510275:49510404:+@chr19:49510559:49510625:+@chr19:49513033:49513139:+.A.se_chr19:49510275:49510404:+@chr19:49510559:49510625:+@chr19:49513033:49513139:+.A.dn','chr19:49510275:49510404:+@chr19:49510559:49510625:+@chr19:49513033:49513139:+.B.up_chr19:49510275:49510404:+@chr19:49510559:49510625:+@chr19:495130…	(0,0):8017,(0,1):6,(1,0):5984,(1,1):4481	0:10454,1:17	chr19	+	4.95103e+15	4.95131e+15	RUVBL2
chr16:4871381:4871454:-@chr16:4871548:4871598:-@chr16:4872876:4872932:-	0.76	0.69	0.82	'chr16:4871381:4871454:-@chr16:4871548:4871598:-@chr16:4872876:4872932:-.A.dn_chr16:4871381:4871454:-@chr16:4871548:4871598:-@chr16:4872876:4872932:-.A.se_chr16:4871381:4871454:-@chr16:4871548:4871598:-@chr16:4872876:4872932:-.A.up','chr16:4871381:4871454:-@chr16:4871548:4871598:-@chr16:4872876:4872932:-.B.dn_chr16:4871381:4871454:-@chr16:4871548:4871598:-@chr16:4872876:4872932:-.B.up'	(0,0):1500,(0,1):38,(1,0):221	0:221,1:38	chr16	-	48713814871381	48729324872932	GLYR1
chr16:30369984:30370138:-@chr16:30370493:30370682:-@chr16:30370859:30370924:-	0.93	0.89	0.97	'chr16:30369984:30370138:-@chr16:30370493:30370682:-@chr16:30370859:30370924:-.A.dn_chr16:30369984:30370138:-@chr16:30370493:30370682:-@chr16:30370859:30370924:-.A.se_chr16:30369984:30370138:-@chr16:30370493:30370682:-@chr16:30370859:30370924:-.A.up','chr16:30369984:30370138:-@chr16:30370493:30370682:-@chr16:30370859:30370924:-.B.dn_chr16:30369984:30370138:-@chr16:30370493:30370682:-@chr16:303708…	(0,0):955,(0,1):10,(1,0):945,(1,1):505	0:1423,1:37	chr16	-	3.037e+15	3.03709e+15	TBC1D10B
chr9:140657127:140657272:+@chr9:140669561:140669704:+@chr9:140671070:140671296:+	0.87	0.81	0.91	'chr9:140657127:140657272:+@chr9:140669561:140669704:+@chr9:140671070:140671296:+.A.up_chr9:140657127:140657272:+@chr9:140669561:140669704:+@chr9:140671070:140671296:+.A.se_chr9:140657127:140657272:+@chr9:140669561:140669704:+@chr9:140671070:140671296:+.A.dn','chr9:140657127:140657272:+@chr9:140669561:140669704:+@chr9:140671070:140671296:+.B.up_chr9:140657127:140657272:+@chr9:140669561:140669704:…	(0,0):411,(0,1):21,(1,0):457,(1,1):610	0:990,1:98	chr9	+	1.40657e+17	1.40671e+17	EHMT1;FLJ40292
chr11:63986727:63986830:+@chr11:63986996:63987130:+@chr11:63987212:63987261:+	0.97	0.96	0.98	'chr11:63986727:63986830:+@chr11:63986996:63987130:+@chr11:63987212:63987261:+.A.up_chr11:63986727:63986830:+@chr11:63986996:63987130:+@chr11:63987212:63987261:+.A.se_chr11:63986727:63986830:+@chr11:63986996:63987130:+@chr11:63987212:63987261:+.A.dn','chr11:63986727:63986830:+@chr11:63986996:63987130:+@chr11:63987212:63987261:+.B.up_chr11:63986727:63986830:+@chr11:63986996:63987130:+@chr11:639872…	(0,0):3857,(0,1):32,(1,0):3581,(1,1):537	0:4100,1:50	chr11	+	6.39867e+15	6.39873e+15	FERMT3
chr17:78727810:78727985:+@chr17:78765250:78765309:+@chr17:78796001:78796101:+	0.87	0.8	0.93	'chr17:78727810:78727985:+@chr17:78765250:78765309:+@chr17:78796001:78796101:+.A.up_chr17:78727810:78727985:+@chr17:78765250:78765309:+@chr17:78796001:78796101:+.A.se_chr17:78727810:78727985:+@chr17:78765250:78765309:+@chr17:78796001:78796101:+.A.dn','chr17:78727810:78727985:+@chr17:78765250:78765309:+@chr17:78796001:78796101:+.B.up_chr17:78727810:78727985:+@chr17:78765250:78765309:+@chr17:787960…	(0,0):588,(0,1):8,(1,0):166,(1,1):356	0:465,1:65	chr17	+	7.87278e+15	7.87961e+15	RPTOR
chr9:134340153:134340465:+@chr9:134342950:134343140:+@chr9:134346175:134346370:+	0.99	0.98	1	'chr9:134340153:134340465:+@chr9:134342950:134343140:+@chr9:134346175:134346370:+.A.up_chr9:134340153:134340465:+@chr9:134342950:134343140:+@chr9:134346175:134346370:+.A.se_chr9:134340153:134340465:+@chr9:134342950:134343140:+@chr9:134346175:134346370:+.A.dn','chr9:134340153:134340465:+@chr9:134342950:134343140:+@chr9:134346175:134346370:+.B.up_chr9:134340153:134340465:+@chr9:134342950:134343140:…	(0,0):642,(0,1):5,(1,0):1425,(1,1):1425	0:2843,1:12	chr9	+	1.3434e+17	1.34346e+17	PRRC2B
chr2:32368405:32368484:+@chr2:32370006:32370076:+@chr2:32372287:32372327:+	0.92	0.88	0.97	'chr2:32368405:32368484:+@chr2:32370006:32370076:+@chr2:32372287:32372327:+.A.up_chr2:32368405:32368484:+@chr2:32370006:32370076:+@chr2:32372287:32372327:+.A.se_chr2:32368405:32368484:+@chr2:32370006:32370076:+@chr2:32372287:32372327:+.A.dn','chr2:32368405:32368484:+@chr2:32370006:32370076:+@chr2:32372287:32372327:+.B.up_chr2:32368405:32368484:+@chr2:32370006:32370076:+@chr2:32372287:32372327:+.B…	(0,0):146,(0,1):6,(1,0):203,(1,1):2	0:205,1:6	chr2	+	3.23684e+15	3.23723e+15	SPAST
chr15:76523674:76523739:-@chr15:76566753:76566835:-@chr15:76576098:76576166:-	1	1	1	'chr15:76523674:76523739:-@chr15:76566753:76566835:-@chr15:76576098:76576166:-.A.dn_chr15:76523674:76523739:-@chr15:76566753:76566835:-@chr15:76576098:76576166:-.A.se_chr15:76523674:76523739:-@chr15:76566753:76566835:-@chr15:76576098:76576166:-.A.up','chr15:76523674:76523739:-@chr15:76566753:76566835:-@chr15:76576098:76576166:-.B.dn_chr15:76523674:76523739:-@chr15:76566753:76566835:-@chr15:765760…	(0,0):6183,(0,1):5,(1,0):5943	0:5943,1:5	chr15	-	7.65237e+15	7.65762e+15	ETFA;TYRO3P
chr19:10277274:10277361:-@chr19:10279006:10279040:-@chr19:10283766:10283850:-	1	0.99	1	'chr19:10277274:10277361:-@chr19:10279006:10279040:-@chr19:10283766:10283850:-.A.dn_chr19:10277274:10277361:-@chr19:10279006:10279040:-@chr19:10283766:10283850:-.A.se_chr19:10277274:10277361:-@chr19:10279006:10279040:-@chr19:10283766:10283850:-.A.up','chr19:10277274:10277361:-@chr19:10279006:10279040:-@chr19:10283766:10283850:-.B.dn_chr19:10277274:10277361:-@chr19:10279006:10279040:-@chr19:102837…	(0,0):1841,(1,0):829,(1,1):264	0:1092,1:1	chr19	-	1.02773e+15	1.02839e+15	DNMT1
chr12:109055805:109055934:-@chr12:109072048:109072170:-@chr12:109094900:109095099:-	0.88	0.85	0.9	'chr12:109055805:109055934:-@chr12:109072048:109072170:-@chr12:109094900:109095099:-.A.dn_chr12:109055805:109055934:-@chr12:109072048:109072170:-@chr12:109094900:109095099:-.A.se_chr12:109055805:109055934:-@chr12:109072048:109072170:-@chr12:109094900:109095099:-.A.up','chr12:109055805:109055934:-@chr12:109072048:109072170:-@chr12:109094900:109095099:-.B.dn_chr12:109055805:109055934:-@chr12:109072…	(0,0):2130,(0,1):18,(1,0):2513,(1,1):5498	0:7366,1:663	chr12	-	1.09056e+17	1.09095e+17	CORO1C
chr19:35502378:35502458:+@chr19:35504160:35504272:+@chr19:35504445:35504595:+	0.9	0.85	0.94	'chr19:35502378:35502458:+@chr19:35504160:35504272:+@chr19:35504445:35504595:+.A.up_chr19:35502378:35502458:+@chr19:35504160:35504272:+@chr19:35504445:35504595:+.A.se_chr19:35502378:35502458:+@chr19:35504160:35504272:+@chr19:35504445:35504595:+.A.dn','chr19:35502378:35502458:+@chr19:35504160:35504272:+@chr19:35504445:35504595:+.B.up_chr19:35502378:35502458:+@chr19:35504160:35504272:+@chr19:355044…	(0,0):1264,(0,1):25,(1,0):750,(1,1):573	0:1240,1:108	chr19	+	3.55024e+15	3.55046e+15	GRAMD1A
chr3:121526191:121526290:-@chr3:121527763:121527856:-@chr3:121544898:121545027:-	0.81	0.73	0.89	'chr3:121526191:121526290:-@chr3:121527763:121527856:-@chr3:121544898:121545027:-.A.dn_chr3:121526191:121526290:-@chr3:121527763:121527856:-@chr3:121544898:121545027:-.A.se_chr3:121526191:121526290:-@chr3:121527763:121527856:-@chr3:121544898:121545027:-.A.up','chr3:121526191:121526290:-@chr3:121527763:121527856:-@chr3:121544898:121545027:-.B.dn_chr3:121526191:121526290:-@chr3:121527763:121527856:…	(0,0):279,(0,1):18,(1,0):192,(1,1):156	0:326,1:40	chr3	-	1.21526e+17	1.21545e+17	IQCB1
chr20:34459572:34459751:+@chr20:34487292:34487570:+@chr20:34501171:34501269:+	0.9	0.84	0.96	'chr20:34459572:34459751:+@chr20:34487292:34487570:+@chr20:34501171:34501269:+.A.up_chr20:34459572:34459751:+@chr20:34487292:34487570:+@chr20:34501171:34501269:+.A.se_chr20:34459572:34459751:+@chr20:34487292:34487570:+@chr20:34501171:34501269:+.A.dn','chr20:34459572:34459751:+@chr20:34487292:34487570:+@chr20:34501171:34501269:+.B.up_chr20:34459572:34459751:+@chr20:34487292:34487570:+@chr20:345011…	(0,0):344,(0,1):5,(1,0):319,(1,1):152	0:445,1:31	chr20	+	3.44596e+15	3.45013e+15	PHF20
chr13:42882590:42882745:+@chr13:42887183:42887266:+@chr13:42888030:42888076:+	0.25	0.18	0.33	'chr13:42882590:42882745:+@chr13:42887183:42887266:+@chr13:42888030:42888076:+.A.up_chr13:42882590:42882745:+@chr13:42887183:42887266:+@chr13:42888030:42888076:+.A.se_chr13:42882590:42882745:+@chr13:42887183:42887266:+@chr13:42888030:42888076:+.A.dn','chr13:42882590:42882745:+@chr13:42887183:42887266:+@chr13:42888030:42888076:+.B.up_chr13:42882590:42882745:+@chr13:42887183:42887266:+@chr13:428880…	(0,0):574,(0,1):33,(1,0):36,(1,1):111	0:64,1:116	chr13	+	4.28826e+15	4.28881e+15	AKAP11
chr12:3121336:3121398:+@chr12:3126564:3126692:+@chr12:3127711:3127754:+	0.87	0.81	0.93	'chr12:3121336:3121398:+@chr12:3126564:3126692:+@chr12:3127711:3127754:+.A.up_chr12:3121336:3121398:+@chr12:3126564:3126692:+@chr12:3127711:3127754:+.A.se_chr12:3121336:3121398:+@chr12:3126564:3126692:+@chr12:3127711:3127754:+.A.dn','chr12:3121336:3121398:+@chr12:3126564:3126692:+@chr12:3127711:3127754:+.B.up_chr12:3121336:3121398:+@chr12:3126564:3126692:+@chr12:3127711:3127754:+.B.dn'	(0,0):351,(0,1):13,(1,0):461	0:461,1:13	chr12	+	31213363121336	31277543127754	TEAD4
chr6:3078013:3078169:+@chr6:3081213:3081350:+@chr6:3083319:3083547:+	0.97	0.94	0.99	'chr6:3078013:3078169:+@chr6:3081213:3081350:+@chr6:3083319:3083547:+.A.up_chr6:3078013:3078169:+@chr6:3081213:3081350:+@chr6:3083319:3083547:+.A.se_chr6:3078013:3078169:+@chr6:3081213:3081350:+@chr6:3083319:3083547:+.A.dn','chr6:3078013:3078169:+@chr6:3081213:3081350:+@chr6:3083319:3083547:+.B.up_chr6:3078013:3078169:+@chr6:3081213:3081350:+@chr6:3083319:3083547:+.B.dn'	(0,0):684,(0,1):8,(1,0):578,(1,1):444	0:1003,1:27	chr6	+	30780133078013	30835473083547	RIPK1
chrX:153178863:153179054:-@chrX:153179232:153179333:-@chrX:153184286:153184507:-	0.98	0.96	0.99	'chrX:153178863:153179054:-@chrX:153179232:153179333:-@chrX:153184286:153184507:-.A.dn_chrX:153178863:153179054:-@chrX:153179232:153179333:-@chrX:153184286:153184507:-.A.se_chrX:153178863:153179054:-@chrX:153179232:153179333:-@chrX:153184286:153184507:-.A.up','chrX:153178863:153179054:-@chrX:153179232:153179333:-@chrX:153184286:153184507:-.B.dn_chrX:153178863:153179054:-@chrX:153179232:153179333:…	(0,0):1971,(0,1):6,(1,0):1021,(1,1):2029	0:3001,1:55	chrX	-	1.53179e+17	1.53185e+17	ARHGAP4
chr3:171395356:171395484:-@chr3:171404475:171404588:-@chr3:171405161:171405374:-	0.34	0.28	0.39	'chr3:171395356:171395484:-@chr3:171404475:171404588:-@chr3:171405161:171405374:-.A.dn_chr3:171395356:171395484:-@chr3:171404475:171404588:-@chr3:171405161:171405374:-.A.se_chr3:171395356:171395484:-@chr3:171404475:171404588:-@chr3:171405161:171405374:-.A.up','chr3:171395356:171395484:-@chr3:171404475:171404588:-@chr3:171405161:171405374:-.B.dn_chr3:171395356:171395484:-@chr3:171404475:171404588:…	(0,0):315,(0,1):81,(1,0):107,(1,1):343	0:215,1:316	chr3	-	1.71395e+17	1.71405e+17	PLD1
chr17:74086410:74086478:-@chr17:74087224:74087316:-@chr17:74090495:74090662:-	0.25	0.19	0.31	'chr17:74086410:74086478:-@chr17:74087224:74087316:-@chr17:74090495:74090662:-.A.dn_chr17:74086410:74086478:-@chr17:74087224:74087316:-@chr17:74090495:74090662:-.A.se_chr17:74086410:74086478:-@chr17:74087224:74087316:-@chr17:74090495:74090662:-.A.up','chr17:74086410:74086478:-@chr17:74087224:74087316:-@chr17:74090495:74090662:-.B.dn_chr17:74086410:74086478:-@chr17:74087224:74087316:-@chr17:740904…	(0,0):1340,(0,1):10,(1,0):81,(1,1):544	0:223,1:412	chr17	-	7.40864e+15	7.40907e+15	EXOC7
chr19:34699834:34699956:+@chr19:34706029:34706205:+@chr19:34706501:34706566:+	0.92	0.89	0.94	'chr19:34699834:34699956:+@chr19:34706029:34706205:+@chr19:34706501:34706566:+.A.up_chr19:34699834:34699956:+@chr19:34706029:34706205:+@chr19:34706501:34706566:+.A.se_chr19:34699834:34699956:+@chr19:34706029:34706205:+@chr19:34706501:34706566:+.A.dn','chr19:34699834:34699956:+@chr19:34706029:34706205:+@chr19:34706501:34706566:+.B.up_chr19:34699834:34699956:+@chr19:34706029:34706205:+@chr19:347065…	(0,0):911,(0,1):42,(1,0):1911,(1,1):508	0:2384,1:77	chr19	+	3.46998e+15	3.47066e+15	LSM14A
chrX:53407541:53407651:-@chrX:53407939:53408008:-@chrX:53409153:53409304:-	0.97	0.96	0.97	'chrX:53407541:53407651:-@chrX:53407939:53408008:-@chrX:53409153:53409304:-.A.dn_chrX:53407541:53407651:-@chrX:53407939:53408008:-@chrX:53409153:53409304:-.A.se_chrX:53407541:53407651:-@chrX:53407939:53408008:-@chrX:53409153:53409304:-.A.up','chrX:53407541:53407651:-@chrX:53407939:53408008:-@chrX:53409153:53409304:-.B.dn_chrX:53407541:53407651:-@chrX:53407939:53408008:-@chrX:53409153:53409304:-.B…	(0,0):1694,(0,1):51,(1,0):2400,(1,1):980	0:3339,1:92	chrX	-	5.34075e+15	5.34093e+15	SMC1A
chr1:231475515:231475614:+@chr1:231483543:231483671:+@chr1:231487050:231487317:+	0.94	0.9	0.97	'chr1:231475515:231475614:+@chr1:231483543:231483671:+@chr1:231487050:231487317:+.A.up_chr1:231475515:231475614:+@chr1:231483543:231483671:+@chr1:231487050:231487317:+.A.se_chr1:231475515:231475614:+@chr1:231483543:231483671:+@chr1:231487050:231487317:+.A.dn','chr1:231475515:231475614:+@chr1:231483543:231483671:+@chr1:231487050:231487317:+.B.up_chr1:231475515:231475614:+@chr1:231483543:231483671:…	(0,0):278,(0,1):8,(1,0):324,(1,1):296	0:607,1:21	chr1	+	2.31476e+17	2.31487e+17	C1orf124
chr18:2718313:2718432:+@chr18:2722517:2722661:+@chr18:2724897:2724993:+	0.97	0.93	0.99	'chr18:2718313:2718432:+@chr18:2722517:2722661:+@chr18:2724897:2724993:+.A.up_chr18:2718313:2718432:+@chr18:2722517:2722661:+@chr18:2724897:2724993:+.A.se_chr18:2718313:2718432:+@chr18:2722517:2722661:+@chr18:2724897:2724993:+.A.dn','chr18:2718313:2718432:+@chr18:2722517:2722661:+@chr18:2724897:2724993:+.B.up_chr18:2718313:2718432:+@chr18:2722517:2722661:+@chr18:2724897:2724993:+.B.dn'	(0,0):502,(0,1):5,(1,0):461,(1,1):135	0:592,1:9	chr18	+	27183132718313	27249932724993	SMCHD1
chr6:114270332:114270424:-@chr6:114274441:114274582:-@chr6:114277177:114277315:-	0.99	0.98	0.99	'chr6:114270332:114270424:-@chr6:114274441:114274582:-@chr6:114277177:114277315:-.A.dn_chr6:114270332:114270424:-@chr6:114274441:114274582:-@chr6:114277177:114277315:-.A.se_chr6:114270332:114270424:-@chr6:114274441:114274582:-@chr6:114277177:114277315:-.A.up','chr6:114270332:114270424:-@chr6:114274441:114274582:-@chr6:114277177:114277315:-.B.dn_chr6:114270332:114270424:-@chr6:114274441:114274582:…	(0,0):3029,(0,1):8,(1,0):2588,(1,1):1052	0:3630,1:18	chr6	-	1.1427e+17	1.14277e+17	HDAC2
chr7:92136308:92136440:-@chr7:92138643:92138725:-@chr7:92140258:92140361:-	0.87	0.77	0.94	'chr7:92136308:92136440:-@chr7:92138643:92138725:-@chr7:92140258:92140361:-.A.dn_chr7:92136308:92136440:-@chr7:92138643:92138725:-@chr7:92140258:92140361:-.A.se_chr7:92136308:92136440:-@chr7:92138643:92138725:-@chr7:92140258:92140361:-.A.up','chr7:92136308:92136440:-@chr7:92138643:92138725:-@chr7:92140258:92140361:-.B.dn_chr7:92136308:92136440:-@chr7:92138643:92138725:-@chr7:92140258:92140361:-.B…	(0,0):126,(0,1):6,(1,0):98,(1,1):77	0:168,1:13	chr7	-	9.21363e+15	9.21404e+15	PEX1
chr12:40941574:40941627:+@chr12:40941797:40942031:+@chr12:40942380:40942433:+	0.64	0.39	0.8	'chr12:40941574:40941627:+@chr12:40941797:40942031:+@chr12:40942380:40942433:+.A.up_chr12:40941574:40941627:+@chr12:40941797:40942031:+@chr12:40942380:40942433:+.A.se_chr12:40941574:40941627:+@chr12:40941797:40942031:+@chr12:40942380:40942433:+.A.dn','chr12:40941574:40941627:+@chr12:40941797:40942031:+@chr12:40942380:40942433:+.B.up_chr12:40941574:40941627:+@chr12:40941797:40942031:+@chr12:409423…	(0,0):43,(0,1):3,(1,0):44	0:44,1:3	chr12	+	4.09416e+15	4.09424e+15	NA
chrX:106359092:106359284:-@chrX:106359381:106359474:-@chrX:106359880:106359996:-	0.27	0.23	0.32	'chrX:106359092:106359284:-@chrX:106359381:106359474:-@chrX:106359880:106359996:-.A.dn_chrX:106359092:106359284:-@chrX:106359381:106359474:-@chrX:106359880:106359996:-.A.se_chrX:106359092:106359284:-@chrX:106359381:106359474:-@chrX:106359880:106359996:-.A.up','chrX:106359092:106359284:-@chrX:106359381:106359474:-@chrX:106359880:106359996:-.B.dn_chrX:106359092:106359284:-@chrX:106359381:106359474:…	(0,0):241,(0,1):148,(1,0):126,(1,1):457	0:266,1:465	chrX	-	1.06359e+17	1.0636e+17	RBM41
chr3:9719001:9719071:+@chr3:9719668:9719742:+@chr3:9724862:9724928:+	0.95	0.92	0.97	'chr3:9719001:9719071:+@chr3:9719668:9719742:+@chr3:9724862:9724928:+.A.up_chr3:9719001:9719071:+@chr3:9719668:9719742:+@chr3:9724862:9724928:+.A.se_chr3:9719001:9719071:+@chr3:9719668:9719742:+@chr3:9724862:9724928:+.A.dn','chr3:9719001:9719071:+@chr3:9719668:9719742:+@chr3:9724862:9724928:+.B.up_chr3:9719001:9719071:+@chr3:9719668:9719742:+@chr3:9724862:9724928:+.B.dn'	(0,0):1035,(0,1):9,(1,0):370	0:370,1:9	chr3	+	97190019719001	97249289724928	MTMR14
chr17:2268509:2268635:+@chr17:2270565:2270699:+@chr17:2274556:2274709:+	0.38	0.32	0.45	'chr17:2268509:2268635:+@chr17:2270565:2270699:+@chr17:2274556:2274709:+.A.up_chr17:2268509:2268635:+@chr17:2270565:2270699:+@chr17:2274556:2274709:+.A.se_chr17:2268509:2268635:+@chr17:2270565:2270699:+@chr17:2274556:2274709:+.A.dn','chr17:2268509:2268635:+@chr17:2270565:2270699:+@chr17:2274556:2274709:+.B.up_chr17:2268509:2268635:+@chr17:2270565:2270699:+@chr17:2274556:2274709:+.B.dn'	(0,0):240,(0,1):84,(1,0):110,(1,1):101	0:158,1:137	chr17	+	22685092268509	22747092274709	SGSM2
chr6:43519035:43519190:-@chr6:43521110:43521240:-@chr6:43523573:43523701:-	0.98	0.96	0.99	'chr6:43519035:43519190:-@chr6:43521110:43521240:-@chr6:43523573:43523701:-.A.dn_chr6:43519035:43519190:-@chr6:43521110:43521240:-@chr6:43523573:43523701:-.A.se_chr6:43519035:43519190:-@chr6:43521110:43521240:-@chr6:43523573:43523701:-.A.up','chr6:43519035:43519190:-@chr6:43521110:43521240:-@chr6:43523573:43523701:-.B.dn_chr6:43519035:43519190:-@chr6:43521110:43521240:-@chr6:43523573:43523701:-.B…	(0,0):1074,(0,1):6,(1,0):1484,(1,1):1450	0:2922,1:18	chr6	-	4.3519e+15	4.35237e+15	XPO5
chr7:100856388:100856485:-@chr7:100858370:100858433:-@chr7:100859189:100859301:-	0.99	0.98	0.99	'chr7:100856388:100856485:-@chr7:100858370:100858433:-@chr7:100859189:100859301:-.A.dn_chr7:100856388:100856485:-@chr7:100858370:100858433:-@chr7:100859189:100859301:-.A.se_chr7:100856388:100856485:-@chr7:100858370:100858433:-@chr7:100859189:100859301:-.A.up','chr7:100856388:100856485:-@chr7:100858370:100858433:-@chr7:100859189:100859301:-.B.dn_chr7:100856388:100856485:-@chr7:100858370:100858433:…	(0,0):1226,(0,1):6,(1,0):883,(1,1):286	0:1165,1:10	chr7	-	1.00856e+17	1.00859e+17	PLOD3
chr8:381341:381444:+@chr8:382886:382935:+@chr8:385615:385707:+	0.83	0.74	0.9	'chr8:381341:381444:+@chr8:382886:382935:+@chr8:385615:385707:+.A.up_chr8:381341:381444:+@chr8:382886:382935:+@chr8:385615:385707:+.A.se_chr8:381341:381444:+@chr8:382886:382935:+@chr8:385615:385707:+.A.dn','chr8:381341:381444:+@chr8:382886:382935:+@chr8:385615:385707:+.B.up_chr8:381341:381444:+@chr8:382886:382935:+@chr8:385615:385707:+.B.dn'	(0,0):237,(0,1):17,(1,0):141,(1,1):54	0:186,1:26	chr8	+	381341381341	385707385707	FBXO25
chr12:56648649:56648736:-@chr12:56649568:56649768:-@chr12:56650799:56650869:-	0.87	0.81	0.91	'chr12:56648649:56648736:-@chr12:56649568:56649768:-@chr12:56650799:56650869:-.A.dn_chr12:56648649:56648736:-@chr12:56649568:56649768:-@chr12:56650799:56650869:-.A.se_chr12:56648649:56648736:-@chr12:56649568:56649768:-@chr12:56650799:56650869:-.A.up','chr12:56648649:56648736:-@chr12:56649568:56649768:-@chr12:56650799:56650869:-.B.dn_chr12:56648649:56648736:-@chr12:56649568:56649768:-@chr12:566507…	(0,0):265,(0,1):16,(1,0):374,(1,1):10	0:382,1:18	chr12	-	5.66486e+15	5.66509e+15	ANKRD52
chr4:44688527:44688730:+@chr4:44690024:44690163:+@chr4:44691303:44691426:+	0.66	0.59	0.73	'chr4:44688527:44688730:+@chr4:44690024:44690163:+@chr4:44691303:44691426:+.A.up_chr4:44688527:44688730:+@chr4:44690024:44690163:+@chr4:44691303:44691426:+.A.se_chr4:44688527:44688730:+@chr4:44690024:44690163:+@chr4:44691303:44691426:+.A.dn','chr4:44688527:44688730:+@chr4:44690024:44690163:+@chr4:44691303:44691426:+.B.up_chr4:44688527:44688730:+@chr4:44690024:44690163:+@chr4:44691303:44691426:+.B…	(0,0):448,(0,1):35,(1,0):258,(1,1):417	0:522,1:188	chr4	+	4.46885e+15	4.46914e+15	GUF1
chr5:1334404:1334498:-@chr5:1335172:1335289:-@chr5:1338019:1338097:-	0.99	0.98	0.99	'chr5:1334404:1334498:-@chr5:1335172:1335289:-@chr5:1338019:1338097:-.A.dn_chr5:1334404:1334498:-@chr5:1335172:1335289:-@chr5:1338019:1338097:-.A.se_chr5:1334404:1334498:-@chr5:1335172:1335289:-@chr5:1338019:1338097:-.A.up','chr5:1334404:1334498:-@chr5:1335172:1335289:-@chr5:1338019:1338097:-.B.dn_chr5:1334404:1334498:-@chr5:1335172:1335289:-@chr5:1338019:1338097:-.B.up'	(0,0):2639,(0,1):8,(1,0):2009,(1,1):367	0:2369,1:15	chr5	-	13344041334404	13380971338097	CLPTM1L
chr2:33335649:33335818:+@chr2:33359860:33360027:+@chr2:33411923:33412147:+	0.84	0.77	0.9	'chr2:33335649:33335818:+@chr2:33359860:33360027:+@chr2:33411923:33412147:+.A.up_chr2:33335649:33335818:+@chr2:33359860:33360027:+@chr2:33411923:33412147:+.A.se_chr2:33335649:33335818:+@chr2:33359860:33360027:+@chr2:33411923:33412147:+.A.dn','chr2:33335649:33335818:+@chr2:33359860:33360027:+@chr2:33411923:33412147:+.B.up_chr2:33335649:33335818:+@chr2:33359860:33360027:+@chr2:33411923:33412147:+.B…	(0,0):189,(0,1):11,(1,0):152,(1,1):151	0:287,1:27	chr2	+	3.33356e+15	3.34121e+15	LTBP1
chr18:163308:163453:+@chr18:166787:166819:+@chr18:178933:179037:+	1	0.99	1	'chr18:163308:163453:+@chr18:166787:166819:+@chr18:178933:179037:+.A.up_chr18:163308:163453:+@chr18:166787:166819:+@chr18:178933:179037:+.A.se_chr18:163308:163453:+@chr18:166787:166819:+@chr18:178933:179037:+.A.dn','chr18:163308:163453:+@chr18:166787:166819:+@chr18:178933:179037:+.B.up_chr18:163308:163453:+@chr18:166787:166819:+@chr18:178933:179037:+.B.dn'	(0,0):1449,(0,1):1,(1,0):1035,(1,1):1192	0:2219,1:9	chr18	+	163308163308	179037179037	USP14
chr15:85632569:85632647:+@chr15:85634275:85634412:+@chr15:85641179:85641267:+	0.87	0.79	0.93	'chr15:85632569:85632647:+@chr15:85634275:85634412:+@chr15:85641179:85641267:+.A.up_chr15:85632569:85632647:+@chr15:85634275:85634412:+@chr15:85641179:85641267:+.A.se_chr15:85632569:85632647:+@chr15:85634275:85634412:+@chr15:85641179:85641267:+.A.dn','chr15:85632569:85632647:+@chr15:85634275:85634412:+@chr15:85641179:85641267:+.B.up_chr15:85632569:85632647:+@chr15:85634275:85634412:+@chr15:856411…	(0,0):518,(0,1):9,(1,0):177,(1,1):6	0:183,1:9	chr15	+	8.56326e+15	8.56413e+15	PDE8A
chr9:123201677:123202250:-@chr9:123205898:123206020:-@chr9:123210173:123210404:-	0.99	0.98	0.99	'chr9:123201677:123202250:-@chr9:123205898:123206020:-@chr9:123210173:123210404:-.A.dn_chr9:123201677:123202250:-@chr9:123205898:123206020:-@chr9:123210173:123210404:-.A.se_chr9:123201677:123202250:-@chr9:123205898:123206020:-@chr9:123210173:123210404:-.A.up','chr9:123201677:123202250:-@chr9:123205898:123206020:-@chr9:123210173:123210404:-.B.dn_chr9:123201677:123202250:-@chr9:123205898:123206020:…	(0,0):864,(0,1):5,(1,0):710,(1,1):1651	0:2335,1:31	chr9	-	1.23202e+17	1.2321e+17	CDK5RAP2
chr4:39322907:39322994:-@chr4:39324960:39325037:-@chr4:39328183:39328260:-	0.97	0.94	0.99	'chr4:39322907:39322994:-@chr4:39324960:39325037:-@chr4:39328183:39328260:-.A.dn_chr4:39322907:39322994:-@chr4:39324960:39325037:-@chr4:39328183:39328260:-.A.se_chr4:39322907:39322994:-@chr4:39324960:39325037:-@chr4:39328183:39328260:-.A.up','chr4:39322907:39322994:-@chr4:39324960:39325037:-@chr4:39328183:39328260:-.B.dn_chr4:39322907:39322994:-@chr4:39324960:39325037:-@chr4:39328183:39328260:-.B…	(0,0):298,(0,1):5,(1,0):398,(1,1):56	0:453,1:6	chr4	-	3.93229e+15	3.93283e+15	RFC1
chr9:70467484:70467530:-@chr9:70471001:70471140:-@chr9:70472572:70472659:-	0.18	0.13	0.25	'chr9:70467484:70467530:-@chr9:70471001:70471140:-@chr9:70472572:70472659:-.A.dn_chr9:70467484:70467530:-@chr9:70471001:70471140:-@chr9:70472572:70472659:-.A.se_chr9:70467484:70467530:-@chr9:70471001:70471140:-@chr9:70472572:70472659:-.A.up','chr9:70467484:70467530:-@chr9:70471001:70471140:-@chr9:70472572:70472659:-.B.dn_chr9:70467484:70467530:-@chr9:70471001:70471140:-@chr9:70472572:70472659:-.B…	(0,0):865,(0,1):49,(1,0):40,(1,1):13	0:43,1:59	chr9	-	7.04675e+15	7.04727e+15	CBWD5;CBWD3
chr15:78403507:78403618:-@chr15:78412910:78413003:-@chr15:78416047:78416081:-	0.1	0.06	0.14	'chr15:78403507:78403618:-@chr15:78412910:78413003:-@chr15:78416047:78416081:-.A.dn_chr15:78403507:78403618:-@chr15:78412910:78413003:-@chr15:78416047:78416081:-.A.se_chr15:78403507:78403618:-@chr15:78412910:78413003:-@chr15:78416047:78416081:-.A.up','chr15:78403507:78403618:-@chr15:78412910:78413003:-@chr15:78416047:78416081:-.B.dn_chr15:78403507:78403618:-@chr15:78412910:78413003:-@chr15:784160…	(0,0):586,(0,1):57,(1,0):24,(1,1):93	0:35,1:139	chr15	-	7.84035e+15	7.84161e+15	CIB2
chr14:88857725:88857799:+@chr14:88859737:88859832:+@chr14:88862500:88862547:+	0.33	0.18	0.48	'chr14:88857725:88857799:+@chr14:88859737:88859832:+@chr14:88862500:88862547:+.A.up_chr14:88857725:88857799:+@chr14:88859737:88859832:+@chr14:88862500:88862547:+.A.se_chr14:88857725:88857799:+@chr14:88859737:88859832:+@chr14:88862500:88862547:+.A.dn','chr14:88857725:88857799:+@chr14:88859737:88859832:+@chr14:88862500:88862547:+.B.up_chr14:88857725:88857799:+@chr14:88859737:88859832:+@chr14:888625…	(0,0):60,(0,1):13,(1,0):16	0:16,1:13	chr14	+	8.88577e+15	8.88625e+15	SPATA7
chr16:22466023:22466186:+@chr16:22466771:22466926:+@chr16:22470676:22470812:+	0.15	0.1	0.21	'chr16:22466023:22466186:+@chr16:22466771:22466926:+@chr16:22470676:22470812:+.A.up_chr16:22466023:22466186:+@chr16:22466771:22466926:+@chr16:22470676:22470812:+.A.se_chr16:22466023:22466186:+@chr16:22466771:22466926:+@chr16:22470676:22470812:+.A.dn','chr16:22466023:22466186:+@chr16:22466771:22466926:+@chr16:22470676:22470812:+.B.up_chr16:22466023:22466186:+@chr16:22466771:22466926:+@chr16:224706…	(0,0):163,(0,1):42,(1,0):36,(1,1):227	0:69,1:236	chr16	+	2.2466e+15	2.24708e+15	LOC641298
chr20:30738603:30738678:+@chr20:30742906:30742989:+@chr20:30745597:30745772:+	0.96	0.92	0.98	'chr20:30738603:30738678:+@chr20:30742906:30742989:+@chr20:30745597:30745772:+.A.up_chr20:30738603:30738678:+@chr20:30742906:30742989:+@chr20:30745597:30745772:+.A.se_chr20:30738603:30738678:+@chr20:30742906:30742989:+@chr20:30745597:30745772:+.A.dn','chr20:30738603:30738678:+@chr20:30742906:30742989:+@chr20:30745597:30745772:+.B.up_chr20:30738603:30738678:+@chr20:30742906:30742989:+@chr20:307455…	(0,0):934,(0,1):7,(1,0):614,(1,1):698	0:1277,1:42	chr20	+	3.07386e+15	3.07458e+15	TM9SF4
chr14:35522484:35522657:+@chr14:35546356:35546422:+@chr14:35548133:35548230:+	0.96	0.92	0.98	'chr14:35522484:35522657:+@chr14:35546356:35546422:+@chr14:35548133:35548230:+.A.up_chr14:35522484:35522657:+@chr14:35546356:35546422:+@chr14:35548133:35548230:+.A.se_chr14:35522484:35522657:+@chr14:35546356:35546422:+@chr14:35548133:35548230:+.A.dn','chr14:35522484:35522657:+@chr14:35546356:35546422:+@chr14:35548133:35548230:+.B.up_chr14:35522484:35522657:+@chr14:35546356:35546422:+@chr14:355481…	(0,0):298,(0,1):6,(1,0):265,(1,1):185	0:442,1:14	chr14	+	3.55225e+15	3.55482e+15	FAM177A1
chr12:48528726:48528821:+@chr12:48529074:48529166:+@chr12:48531504:48531629:+	0.71	0.64	0.77	'chr12:48528726:48528821:+@chr12:48529074:48529166:+@chr12:48531504:48531629:+.A.up_chr12:48528726:48528821:+@chr12:48529074:48529166:+@chr12:48531504:48531629:+.A.se_chr12:48528726:48528821:+@chr12:48529074:48529166:+@chr12:48531504:48531629:+.A.dn','chr12:48528726:48528821:+@chr12:48529074:48529166:+@chr12:48531504:48531629:+.B.up_chr12:48528726:48528821:+@chr12:48529074:48529166:+@chr12:485315…	(0,0):568,(0,1):44,(1,0):236,(1,1):141	0:335,1:86	chr12	+	4.85287e+15	4.85316e+15	PFKM
chr3:136045645:136045752:+@chr3:136045997:136046097:+@chr3:136046476:136046574:+	0.99	0.98	1	'chr3:136045645:136045752:+@chr3:136045997:136046097:+@chr3:136046476:136046574:+.A.up_chr3:136045645:136045752:+@chr3:136045997:136046097:+@chr3:136046476:136046574:+.A.se_chr3:136045645:136045752:+@chr3:136045997:136046097:+@chr3:136046476:136046574:+.A.dn','chr3:136045645:136045752:+@chr3:136045997:136046097:+@chr3:136046476:136046574:+.B.up_chr3:136045645:136045752:+@chr3:136045997:136046097:…	(0,0):815,(0,1):6,(1,0):1547,(1,1):306	0:1849,1:10	chr3	+	1.36046e+17	1.36047e+17	PCCB
chr2:172782047:172782151:+@chr2:172803228:172803303:+@chr2:172809399:172809519:+	0.97	0.96	0.97	'chr2:172782047:172782151:+@chr2:172803228:172803303:+@chr2:172809399:172809519:+.A.up_chr2:172782047:172782151:+@chr2:172803228:172803303:+@chr2:172809399:172809519:+.A.se_chr2:172782047:172782151:+@chr2:172803228:172803303:+@chr2:172809399:172809519:+.A.dn','chr2:172782047:172782151:+@chr2:172803228:172803303:+@chr2:172809399:172809519:+.B.up_chr2:172782047:172782151:+@chr2:172803228:172803303:…	(0,0):2542,(0,1):92,(1,0):5262,(1,1):2159	0:7348,1:165	chr2	+	1.72782e+17	1.7281e+17	HAT1
chr10:1046888:1046953:+@chr10:1051758:1051847:+@chr10:1052958:1053068:+	0.98	0.96	0.99	'chr10:1046888:1046953:+@chr10:1051758:1051847:+@chr10:1052958:1053068:+.A.up_chr10:1046888:1046953:+@chr10:1051758:1051847:+@chr10:1052958:1053068:+.A.se_chr10:1046888:1046953:+@chr10:1051758:1051847:+@chr10:1052958:1053068:+.A.dn','chr10:1046888:1046953:+@chr10:1051758:1051847:+@chr10:1052958:1053068:+.B.up_chr10:1046888:1046953:+@chr10:1051758:1051847:+@chr10:1052958:1053068:+.B.dn'	(0,0):936,(0,1):6,(1,0):904,(1,1):266	0:1166,1:10	chr10	+	10468881046888	10530681053068	GTPBP4
[truncated: 2,067 more rows]
