# Supplementary material for: Computational analysis reveals a correlation of exon-skipping events with splicing, transcription and epigenetic factors
Source: Nucleic Acids Res. 2013 Dec 24;42(5):2856–69. doi: 10.1093/nar/gkt1338 (PMC3950716; doi:10.1093/nar/gkt1338)
Supplement: Supplementary Data [file supp_gkt1338_nar-03198-2013-File004.xls]

## Sheet: Gm12878.miso_summary_hostgene_s
event_name	miso_posterior_mean	ci_low	ci_high	isoforms	counts	assigned_counts	chrom	strand	mRNA_starts	mRNA_ends	host_genes
chrX:100265512:100265696:-@chrX:100268616:100268728:-@chrX:100273960:100274059:-	0.13	0.08	0.18	'chrX:100265512:100265696:-@chrX:100268616:100268728:-@chrX:100273960:100274059:-.A.dn_chrX:100265512:100265696:-@chrX:100268616:100268728:-@chrX:100273960:100274059:-.A.se_chrX:100265512:100265696:-@chrX:100268616:100268728:-@chrX:100273960:100274059:-.A.up','chrX:100265512:100265696:-@chrX:100268616:100268728:-@chrX:100273960:100274059:-.B.dn_chrX:100265512:100265696:-@chrX:100268616:100268728:…	(0,0):304,(0,1):83,(1,0):27,(1,1):139	0:39,1:210	chrX	-	1.00266e+17	1.00274e+17	TRMT2B
chr12:6968634:6968705:+@chr12:6969315:6969402:+@chr12:6969530:6969655:+	0.97	0.94	0.98	'chr12:6968634:6968705:+@chr12:6969315:6969402:+@chr12:6969530:6969655:+.A.up_chr12:6968634:6968705:+@chr12:6969315:6969402:+@chr12:6969530:6969655:+.A.se_chr12:6968634:6968705:+@chr12:6969315:6969402:+@chr12:6969530:6969655:+.A.dn','chr12:6968634:6968705:+@chr12:6969315:6969402:+@chr12:6969530:6969655:+.B.up_chr12:6968634:6968705:+@chr12:6969315:6969402:+@chr12:6969530:6969655:+.B.dn'	(0,0):906,(0,1):7,(1,0):412,(1,1):79	0:491,1:7	chr12	+	69686346968634	69696556969655	USP5
chr10:5494321:5494488:+@chr10:5494821:5494883:+@chr10:5495213:5495309:+	0.93	0.88	0.97	'chr10:5494321:5494488:+@chr10:5494821:5494883:+@chr10:5495213:5495309:+.A.up_chr10:5494321:5494488:+@chr10:5494821:5494883:+@chr10:5495213:5495309:+.A.se_chr10:5494321:5494488:+@chr10:5494821:5494883:+@chr10:5495213:5495309:+.A.dn','chr10:5494321:5494488:+@chr10:5494821:5494883:+@chr10:5495213:5495309:+.B.up_chr10:5494321:5494488:+@chr10:5494821:5494883:+@chr10:5495213:5495309:+.B.dn'	(0,0):295,(0,1):4,(1,0):144,(1,1):116	0:256,1:8	chr10	+	54943215494321	54953095495309	NET1
chr12:48459379:48459463:-@chr12:48460710:48460748:-@chr12:48465450:48465504:-	0.9	0.77	0.96	'chr12:48459379:48459463:-@chr12:48460710:48460748:-@chr12:48465450:48465504:-.A.dn_chr12:48459379:48459463:-@chr12:48460710:48460748:-@chr12:48465450:48465504:-.A.se_chr12:48459379:48459463:-@chr12:48460710:48460748:-@chr12:48465450:48465504:-.A.up','chr12:48459379:48459463:-@chr12:48460710:48460748:-@chr12:48465450:48465504:-.B.dn_chr12:48459379:48459463:-@chr12:48460710:48460748:-@chr12:484654…	(0,0):240,(0,1):2,(1,0):51,(1,1):9	0:60,1:2	chr12	-	4.84594e+15	4.84655e+15	SENP1
chr9:125932181:125932325:-@chr9:125935956:125936121:-@chr9:125941286:125941506:-	0.99	0.99	1	'chr9:125932181:125932325:-@chr9:125935956:125936121:-@chr9:125941286:125941506:-.A.dn_chr9:125932181:125932325:-@chr9:125935956:125936121:-@chr9:125941286:125941506:-.A.se_chr9:125932181:125932325:-@chr9:125935956:125936121:-@chr9:125941286:125941506:-.A.up','chr9:125932181:125932325:-@chr9:125935956:125936121:-@chr9:125941286:125941506:-.B.dn_chr9:125932181:125932325:-@chr9:125935956:125936121:…	(0,0):1100,(0,1):5,(1,0):2543,(1,1):1096	0:3629,1:15	chr9	-	1.25932e+17	1.25942e+17	STRBP
chr1:42664773:42664901:-@chr1:42671433:42671534:-@chr1:42693554:42693637:-	0.85	0.78	0.9	'chr1:42664773:42664901:-@chr1:42671433:42671534:-@chr1:42693554:42693637:-.A.dn_chr1:42664773:42664901:-@chr1:42671433:42671534:-@chr1:42693554:42693637:-.A.se_chr1:42664773:42664901:-@chr1:42671433:42671534:-@chr1:42693554:42693637:-.A.up','chr1:42664773:42664901:-@chr1:42671433:42671534:-@chr1:42693554:42693637:-.B.dn_chr1:42664773:42664901:-@chr1:42671433:42671534:-@chr1:42693554:42693637:-.B…	(0,0):489,(0,1):18,(1,0):211,(1,1):68	0:264,1:33	chr1	-	4.26648e+15	4.26936e+15	FOXJ3
chr13:31722096:31722229:-@chr13:31722511:31722617:-@chr13:31724091:31724319:-	0.98	0.96	1	'chr13:31722096:31722229:-@chr13:31722511:31722617:-@chr13:31724091:31724319:-.A.dn_chr13:31722096:31722229:-@chr13:31722511:31722617:-@chr13:31724091:31724319:-.A.se_chr13:31722096:31722229:-@chr13:31722511:31722617:-@chr13:31724091:31724319:-.A.up','chr13:31722096:31722229:-@chr13:31722511:31722617:-@chr13:31724091:31724319:-.B.dn_chr13:31722096:31722229:-@chr13:31722511:31722617:-@chr13:317240…	(0,0):460,(0,1):3,(1,0):419,(1,1):527	0:928,1:21	chr13	-	3.17221e+15	3.17243e+15	HSPH1
chr20:2945507:2945848:+@chr20:2955861:2955887:+@chr20:2967411:2967495:+	0.08	0.04	0.13	'chr20:2945507:2945848:+@chr20:2955861:2955887:+@chr20:2967411:2967495:+.A.up_chr20:2945507:2945848:+@chr20:2955861:2955887:+@chr20:2967411:2967495:+.A.se_chr20:2945507:2945848:+@chr20:2955861:2955887:+@chr20:2967411:2967495:+.A.dn','chr20:2945507:2945848:+@chr20:2955861:2955887:+@chr20:2967411:2967495:+.B.up_chr20:2945507:2945848:+@chr20:2955861:2955887:+@chr20:2967411:2967495:+.B.dn'	(0,0):474,(0,1):92,(1,0):12,(1,1):695	0:74,1:725	chr20	+	29455072945507	29674952967495	PTPRA
chr2:32701281:32701412:+@chr2:32702436:32702651:+@chr2:32703703:32703886:+	0.94	0.87	0.98	'chr2:32701281:32701412:+@chr2:32702436:32702651:+@chr2:32703703:32703886:+.A.up_chr2:32701281:32701412:+@chr2:32702436:32702651:+@chr2:32703703:32703886:+.A.se_chr2:32701281:32701412:+@chr2:32702436:32702651:+@chr2:32703703:32703886:+.A.dn','chr2:32701281:32701412:+@chr2:32702436:32702651:+@chr2:32703703:32703886:+.B.up_chr2:32701281:32701412:+@chr2:32702436:32702651:+@chr2:32703703:32703886:+.B…	(0,0):232,(0,1):2,(1,0):232,(1,1):150	0:374,1:10	chr2	+	3.27013e+15	3.27039e+15	BIRC6
chr9:86403516:86403593:-@chr9:86407866:86407932:-@chr9:86414100:86414243:-	0.38	0.23	0.65	'chr9:86403516:86403593:-@chr9:86407866:86407932:-@chr9:86414100:86414243:-.A.dn_chr9:86403516:86403593:-@chr9:86407866:86407932:-@chr9:86414100:86414243:-.A.se_chr9:86403516:86403593:-@chr9:86407866:86407932:-@chr9:86414100:86414243:-.A.up','chr9:86403516:86403593:-@chr9:86407866:86407932:-@chr9:86414100:86414243:-.B.dn_chr9:86403516:86403593:-@chr9:86407866:86407932:-@chr9:86414100:86414243:-.B…	(0,0):146,(0,1):9,(1,0):14,(1,1):29	0:31,1:21	chr9	-	8.64035e+15	8.64142e+15	GKAP1
chr1:198677262:198677390:+@chr1:198678816:198678953:+@chr1:198682082:198682201:+	0.98	0.96	0.99	'chr1:198677262:198677390:+@chr1:198678816:198678953:+@chr1:198682082:198682201:+.A.up_chr1:198677262:198677390:+@chr1:198678816:198678953:+@chr1:198682082:198682201:+.A.se_chr1:198677262:198677390:+@chr1:198678816:198678953:+@chr1:198682082:198682201:+.A.dn','chr1:198677262:198677390:+@chr1:198678816:198678953:+@chr1:198682082:198682201:+.B.up_chr1:198677262:198677390:+@chr1:198678816:198678953:…	(0,0):1054,(0,1):5,(1,0):699,(1,1):266	0:962,1:8	chr1	+	1.98677e+17	1.98682e+17	PTPRC
chr19:9267944:9268070:+@chr19:9268656:9268751:+@chr19:9269502:9269584:+	0.7	0.63	0.77	'chr19:9267944:9268070:+@chr19:9268656:9268751:+@chr19:9269502:9269584:+.A.up_chr19:9267944:9268070:+@chr19:9268656:9268751:+@chr19:9269502:9269584:+.A.se_chr19:9267944:9268070:+@chr19:9268656:9268751:+@chr19:9269502:9269584:+.A.dn','chr19:9267944:9268070:+@chr19:9268656:9268751:+@chr19:9269502:9269584:+.B.up_chr19:9267944:9268070:+@chr19:9268656:9268751:+@chr19:9269502:9269584:+.B.dn'	(0,0):454,(0,1):30,(1,0):154,(1,1):63	0:201,1:46	chr19	+	92679449267944	92695849269584	ZNF317
chr17:4876470:4876548:-@chr17:4876880:4877064:-@chr17:4877680:4877795:-	0.84	0.79	0.89	'chr17:4876470:4876548:-@chr17:4876880:4877064:-@chr17:4877680:4877795:-.A.dn_chr17:4876470:4876548:-@chr17:4876880:4877064:-@chr17:4877680:4877795:-.A.se_chr17:4876470:4876548:-@chr17:4876880:4877064:-@chr17:4877680:4877795:-.A.up','chr17:4876470:4876548:-@chr17:4876880:4877064:-@chr17:4877680:4877795:-.B.dn_chr17:4876470:4876548:-@chr17:4876880:4877064:-@chr17:4877680:4877795:-.B.up'	(0,0):496,(0,1):26,(1,0):406,(1,1):35	0:428,1:39	chr17	-	48764704876470	48777954877795	CAMTA2
chr22:19502272:19502410:+@chr22:19502488:19502571:+@chr22:19504050:19504168:+	0.92	0.85	0.96	'chr22:19502272:19502410:+@chr22:19502488:19502571:+@chr22:19504050:19504168:+.A.up_chr22:19502272:19502410:+@chr22:19502488:19502571:+@chr22:19504050:19504168:+.A.se_chr22:19502272:19502410:+@chr22:19502488:19502571:+@chr22:19504050:19504168:+.A.dn','chr22:19502272:19502410:+@chr22:19502488:19502571:+@chr22:19504050:19504168:+.B.up_chr22:19502272:19502410:+@chr22:19502488:19502571:+@chr22:195040…	(0,0):809,(0,1):6,(1,0):196,(1,1):204	0:377,1:29	chr22	+	1.95023e+15	1.95042e+15	CDC45
chr20:61906929:61906992:+@chr20:61907443:61907552:+@chr20:61907832:61908003:+	0.97	0.95	0.99	'chr20:61906929:61906992:+@chr20:61907443:61907552:+@chr20:61907832:61908003:+.A.up_chr20:61906929:61906992:+@chr20:61907443:61907552:+@chr20:61907832:61908003:+.A.se_chr20:61906929:61906992:+@chr20:61907443:61907552:+@chr20:61907832:61908003:+.A.dn','chr20:61906929:61906992:+@chr20:61907443:61907552:+@chr20:61907832:61908003:+.B.up_chr20:61906929:61906992:+@chr20:61907443:61907552:+@chr20:619078…	(0,0):609,(0,1):4,(1,0):681,(1,1):504	0:1172,1:17	chr20	+	6.19069e+15	6.1908e+15	ARFGAP1
chr20:45878031:45878183:-@chr20:45891032:45891172:-@chr20:45905058:45905539:-	0.97	0.94	0.99	'chr20:45878031:45878183:-@chr20:45891032:45891172:-@chr20:45905058:45905539:-.A.dn_chr20:45878031:45878183:-@chr20:45891032:45891172:-@chr20:45905058:45905539:-.A.se_chr20:45878031:45878183:-@chr20:45891032:45891172:-@chr20:45905058:45905539:-.A.up','chr20:45878031:45878183:-@chr20:45891032:45891172:-@chr20:45905058:45905539:-.B.dn_chr20:45878031:45878183:-@chr20:45891032:45891172:-@chr20:459050…	(0,0):567,(0,1):3,(1,0):327,(1,1):757	0:1033,1:54	chr20	-	4.5878e+15	4.59055e+15	ZMYND8
chr5:149769450:149769586:+@chr5:149771107:149771220:+@chr5:149771520:149771739:+	0.86	0.8	0.9	'chr5:149769450:149769586:+@chr5:149771107:149771220:+@chr5:149771520:149771739:+.A.up_chr5:149769450:149769586:+@chr5:149771107:149771220:+@chr5:149771520:149771739:+.A.se_chr5:149769450:149769586:+@chr5:149771107:149771220:+@chr5:149771520:149771739:+.A.dn','chr5:149769450:149769586:+@chr5:149771107:149771220:+@chr5:149771520:149771739:+.B.up_chr5:149769450:149769586:+@chr5:149771107:149771220:…	(0,0):474,(0,1):22,(1,0):348,(1,1):438	0:745,1:63	chr5	+	1.49769e+17	1.49772e+17	TCOF1
chr5:34945866:34945908:+@chr5:34949648:34949782:+@chr5:34950275:34950447:+	0.1	0.08	0.13	'chr5:34945866:34945908:+@chr5:34949648:34949782:+@chr5:34950275:34950447:+.A.up_chr5:34945866:34945908:+@chr5:34949648:34949782:+@chr5:34950275:34950447:+.A.se_chr5:34945866:34945908:+@chr5:34949648:34949782:+@chr5:34950275:34950447:+.A.dn','chr5:34945866:34945908:+@chr5:34949648:34949782:+@chr5:34950275:34950447:+.B.up_chr5:34945866:34945908:+@chr5:34949648:34949782:+@chr5:34950275:34950447:+.B…	(0,0):605,(0,1):129,(1,0):68,(1,1):399	0:118,1:478	chr5	+	3.49459e+15	3.49504e+15	DNAJC21
chr9:19356970:19357152:+@chr9:19357963:19358158:+@chr9:19360242:19360487:+	0.91	0.85	0.95	'chr9:19356970:19357152:+@chr9:19357963:19358158:+@chr9:19360242:19360487:+.A.up_chr9:19356970:19357152:+@chr9:19357963:19358158:+@chr9:19360242:19360487:+.A.se_chr9:19356970:19357152:+@chr9:19357963:19358158:+@chr9:19360242:19360487:+.A.dn','chr9:19356970:19357152:+@chr9:19357963:19358158:+@chr9:19360242:19360487:+.B.up_chr9:19356970:19357152:+@chr9:19357963:19358158:+@chr9:19360242:19360487:+.B…	(0,0):4388,(0,1):9,(1,0):321,(1,1):316	0:606,1:40	chr9	+	1.9357e+15	1.93605e+15	DENND4C
chr17:76117094:76117245:-@chr17:76117637:76117792:-@chr17:76118686:76118830:-	0.48	0.44	0.52	'chr17:76117094:76117245:-@chr17:76117637:76117792:-@chr17:76118686:76118830:-.A.dn_chr17:76117094:76117245:-@chr17:76117637:76117792:-@chr17:76118686:76118830:-.A.se_chr17:76117094:76117245:-@chr17:76117637:76117792:-@chr17:76118686:76118830:-.A.up','chr17:76117094:76117245:-@chr17:76117637:76117792:-@chr17:76118686:76118830:-.B.dn_chr17:76117094:76117245:-@chr17:76117637:76117792:-@chr17:761186…	(0,0):3599,(0,1):42,(1,0):826,(1,1):2276	0:1865,1:1279	chr17	-	7.61171e+15	7.61188e+15	TMC6
chr19:54687404:54687563:-@chr19:54691043:54691169:-@chr19:54692071:54692200:-	0.93	0.89	0.96	'chr19:54687404:54687563:-@chr19:54691043:54691169:-@chr19:54692071:54692200:-.A.dn_chr19:54687404:54687563:-@chr19:54691043:54691169:-@chr19:54692071:54692200:-.A.se_chr19:54687404:54687563:-@chr19:54691043:54691169:-@chr19:54692071:54692200:-.A.up','chr19:54687404:54687563:-@chr19:54691043:54691169:-@chr19:54692071:54692200:-.B.dn_chr19:54687404:54687563:-@chr19:54691043:54691169:-@chr19:546920…	(0,0):388,(0,1):11,(1,0):380,(1,1):243	0:610,1:24	chr19	-	5.46874e+15	5.46922e+15	MBOAT7
chr16:29572836:29572972:-@chr16:29576672:29576827:-@chr16:29577407:29577570:-	0.69	0.64	0.75	'chr16:29572836:29572972:-@chr16:29576672:29576827:-@chr16:29577407:29577570:-.A.dn_chr16:29572836:29572972:-@chr16:29576672:29576827:-@chr16:29577407:29577570:-.A.se_chr16:29572836:29572972:-@chr16:29576672:29576827:-@chr16:29577407:29577570:-.A.up','chr16:29572836:29572972:-@chr16:29576672:29576827:-@chr16:29577407:29577570:-.B.dn_chr16:29572836:29572972:-@chr16:29576672:29576827:-@chr16:295774…	(0,0):245,(0,1):53,(1,0):337,(1,1):286	0:555,1:121	chr16	-	2.95728e+15	2.95776e+15	LOC440354
chr15:65916293:65918308:+@chr15:65930466:65930519:+@chr15:65931933:65932041:+	0.57	0.4	0.7	'chr15:65916293:65918308:+@chr15:65930466:65930519:+@chr15:65931933:65932041:+.A.up_chr15:65916293:65918308:+@chr15:65930466:65930519:+@chr15:65931933:65932041:+.A.se_chr15:65916293:65918308:+@chr15:65930466:65930519:+@chr15:65931933:65932041:+.A.dn','chr15:65916293:65918308:+@chr15:65930466:65930519:+@chr15:65931933:65932041:+.B.up_chr15:65916293:65918308:+@chr15:65930466:65930519:+@chr15:659319…	(0,0):475,(0,1):13,(1,0):28,(1,1):659	0:321,1:379	chr15	+	6.59163e+15	6.5932e+15	SLC24A1
chr17:60032743:60032928:-@chr17:60033041:60033199:-@chr17:60033700:60033842:-	0.65	0.58	0.73	'chr17:60032743:60032928:-@chr17:60033041:60033199:-@chr17:60033700:60033842:-.A.dn_chr17:60032743:60032928:-@chr17:60033041:60033199:-@chr17:60033700:60033842:-.A.se_chr17:60032743:60032928:-@chr17:60033041:60033199:-@chr17:60033700:60033842:-.A.up','chr17:60032743:60032928:-@chr17:60033041:60033199:-@chr17:60033700:60033842:-.B.dn_chr17:60032743:60032928:-@chr17:60033041:60033199:-@chr17:600337…	(0,0):222,(0,1):44,(1,0):236,(1,1):250	0:396,1:134	chr17	-	6.00327e+15	6.00338e+15	MED13
chr22:40660692:40663040:+@chr22:40666126:40666284:+@chr22:40669429:40669604:+	0.53	0.42	0.63	'chr22:40660692:40663040:+@chr22:40666126:40666284:+@chr22:40669429:40669604:+.A.up_chr22:40660692:40663040:+@chr22:40666126:40666284:+@chr22:40669429:40669604:+.A.se_chr22:40660692:40663040:+@chr22:40666126:40666284:+@chr22:40669429:40669604:+.A.dn','chr22:40660692:40663040:+@chr22:40666126:40666284:+@chr22:40669429:40669604:+.B.up_chr22:40660692:40663040:+@chr22:40666126:40666284:+@chr22:406694…	(0,0):192,(0,1):11,(1,0):81,(1,1):2004	0:1137,1:959	chr22	+	4.06607e+15	4.06696e+15	TNRC6B
chr17:42398802:42398926:-@chr17:42399068:42399135:-@chr17:42399787:42399896:-	0.97	0.95	0.98	'chr17:42398802:42398926:-@chr17:42399068:42399135:-@chr17:42399787:42399896:-.A.dn_chr17:42398802:42398926:-@chr17:42399068:42399135:-@chr17:42399787:42399896:-.A.se_chr17:42398802:42398926:-@chr17:42399068:42399135:-@chr17:42399787:42399896:-.A.up','chr17:42398802:42398926:-@chr17:42399068:42399135:-@chr17:42399787:42399896:-.B.dn_chr17:42398802:42398926:-@chr17:42399068:42399135:-@chr17:423997…	(0,0):1659,(0,1):14,(1,0):1009,(1,1):746	0:1739,1:30	chr17	-	4.23988e+15	4.23999e+15	SLC25A39
chr19:17679318:17679522:+@chr19:17683292:17683411:+@chr19:17688004:17688080:+	0.99	0.97	1	'chr19:17679318:17679522:+@chr19:17683292:17683411:+@chr19:17688004:17688080:+.A.up_chr19:17679318:17679522:+@chr19:17683292:17683411:+@chr19:17688004:17688080:+.A.se_chr19:17679318:17679522:+@chr19:17683292:17683411:+@chr19:17688004:17688080:+.A.dn','chr19:17679318:17679522:+@chr19:17683292:17683411:+@chr19:17688004:17688080:+.B.up_chr19:17679318:17679522:+@chr19:17683292:17683411:+@chr19:176880…	(0,0):478,(0,1):2,(1,0):522,(1,1):204	0:724,1:4	chr19	+	1.76793e+15	1.76881e+15	GLT25D1
chr3:183519243:183519316:+@chr3:183521044:183521123:+@chr3:183521775:183521976:+	0.82	0.75	0.88	'chr3:183519243:183519316:+@chr3:183521044:183521123:+@chr3:183521775:183521976:+.A.up_chr3:183519243:183519316:+@chr3:183521044:183521123:+@chr3:183521775:183521976:+.A.se_chr3:183519243:183519316:+@chr3:183521044:183521123:+@chr3:183521775:183521976:+.A.dn','chr3:183519243:183519316:+@chr3:183521044:183521123:+@chr3:183521775:183521976:+.B.up_chr3:183519243:183519316:+@chr3:183521044:183521123:…	(0,0):529,(0,1):19,(1,0):197,(1,1):249	0:409,1:56	chr3	+	1.83519e+17	1.83522e+17	YEATS2
chr15:42032255:42032401:+@chr15:42034744:42035370:+@chr15:42040835:42041125:+	0.67	0.55	0.82	'chr15:42032255:42032401:+@chr15:42034744:42035370:+@chr15:42040835:42041125:+.A.up_chr15:42032255:42032401:+@chr15:42034744:42035370:+@chr15:42040835:42041125:+.A.se_chr15:42032255:42032401:+@chr15:42034744:42035370:+@chr15:42040835:42041125:+.A.dn','chr15:42032255:42032401:+@chr15:42034744:42035370:+@chr15:42040835:42041125:+.B.up_chr15:42032255:42032401:+@chr15:42034744:42035370:+@chr15:420408…	(0,0):278,(0,1):6,(1,0):179,(1,1):131	0:262,1:54	chr15	+	4.20323e+15	4.20411e+15	MGA
chrX:69713226:69713325:+@chrX:69717030:69717071:+@chrX:69718370:69718420:+	0.66	0.5	0.81	'chrX:69713226:69713325:+@chrX:69717030:69717071:+@chrX:69718370:69718420:+.A.up_chrX:69713226:69713325:+@chrX:69717030:69717071:+@chrX:69718370:69718420:+.A.se_chrX:69713226:69713325:+@chrX:69717030:69717071:+@chrX:69718370:69718420:+.A.dn','chrX:69713226:69713325:+@chrX:69717030:69717071:+@chrX:69718370:69718420:+.B.up_chrX:69713226:69713325:+@chrX:69717030:69717071:+@chrX:69718370:69718420:+.B…	(0,0):53,(0,1):9,(1,0):36,(1,1):9	0:42,1:12	chrX	+	6.97132e+15	6.97184e+15	DLG3
chr17:48540756:48540913:+@chr17:48541179:48541270:+@chr17:48541579:48541655:+	0.92	0.85	0.98	'chr17:48540756:48540913:+@chr17:48541179:48541270:+@chr17:48541579:48541655:+.A.up_chr17:48540756:48540913:+@chr17:48541179:48541270:+@chr17:48541579:48541655:+.A.se_chr17:48540756:48540913:+@chr17:48541179:48541270:+@chr17:48541579:48541655:+.A.dn','chr17:48540756:48540913:+@chr17:48541179:48541270:+@chr17:48541579:48541655:+.B.up_chr17:48540756:48540913:+@chr17:48541179:48541270:+@chr17:485415…	(0,0):189,(0,1):4,(1,0):114,(1,1):51	0:159,1:10	chr17	+	4.85408e+15	4.85417e+15	ACSF2
chr5:43615950:43616167:+@chr5:43619134:43619221:+@chr5:43624134:43624222:+	0.98	0.94	1	'chr5:43615950:43616167:+@chr5:43619134:43619221:+@chr5:43624134:43624222:+.A.up_chr5:43615950:43616167:+@chr5:43619134:43619221:+@chr5:43624134:43624222:+.A.se_chr5:43615950:43616167:+@chr5:43619134:43619221:+@chr5:43624134:43624222:+.A.dn','chr5:43615950:43616167:+@chr5:43619134:43619221:+@chr5:43624134:43624222:+.B.up_chr5:43615950:43616167:+@chr5:43619134:43619221:+@chr5:43624134:43624222:+.B…	(0,0):983,(0,1):1,(1,0):245,(1,1):337	0:578,1:5	chr5	+	4.3616e+15	4.36242e+15	NNT
chr14:20852197:20852391:-@chr14:20852550:20852667:-@chr14:20852759:20852872:-	0.95	0.87	0.98	'chr14:20852197:20852391:-@chr14:20852550:20852667:-@chr14:20852759:20852872:-.A.dn_chr14:20852197:20852391:-@chr14:20852550:20852667:-@chr14:20852759:20852872:-.A.se_chr14:20852197:20852391:-@chr14:20852550:20852667:-@chr14:20852759:20852872:-.A.up','chr14:20852197:20852391:-@chr14:20852550:20852667:-@chr14:20852759:20852872:-.B.dn_chr14:20852197:20852391:-@chr14:20852550:20852667:-@chr14:208527…	(0,0):135,(0,1):2,(1,0):113,(1,1):89	0:194,1:10	chr14	-	2.08522e+15	2.08529e+15	TEP1
chr5:93300163:93300228:-@chr5:93386436:93386536:-@chr5:93388831:93388932:-	0.83	0.73	0.91	'chr5:93300163:93300228:-@chr5:93386436:93386536:-@chr5:93388831:93388932:-.A.dn_chr5:93300163:93300228:-@chr5:93386436:93386536:-@chr5:93388831:93388932:-.A.se_chr5:93300163:93300228:-@chr5:93386436:93386536:-@chr5:93388831:93388932:-.A.up','chr5:93300163:93300228:-@chr5:93386436:93386536:-@chr5:93388831:93388932:-.B.dn_chr5:93300163:93300228:-@chr5:93386436:93386536:-@chr5:93388831:93388932:-.B…	(0,0):845,(0,1):6,(1,0):103,(1,1):25	0:124,1:10	chr5	-	9.33002e+15	9.33889e+15	FAM172A
chr19:11118578:11118699:+@chr19:11121057:11121207:+@chr19:11123625:11123788:+	0.98	0.95	0.99	'chr19:11118578:11118699:+@chr19:11121057:11121207:+@chr19:11123625:11123788:+.A.up_chr19:11118578:11118699:+@chr19:11121057:11121207:+@chr19:11123625:11123788:+.A.se_chr19:11118578:11118699:+@chr19:11121057:11121207:+@chr19:11123625:11123788:+.A.dn','chr19:11118578:11118699:+@chr19:11121057:11121207:+@chr19:11123625:11123788:+.B.up_chr19:11118578:11118699:+@chr19:11121057:11121207:+@chr19:111236…	(0,0):1064,(0,1):2,(1,0):949,(1,1):946	0:1875,1:22	chr19	+	1.11186e+15	1.11238e+15	SMARCA4
chr6:26410234:26410260:+@chr6:26411337:26411363:+@chr6:26411783:26411809:+	0.49	0.22	0.76	'chr6:26410234:26410260:+@chr6:26411337:26411363:+@chr6:26411783:26411809:+.A.up_chr6:26410234:26410260:+@chr6:26411337:26411363:+@chr6:26411783:26411809:+.A.se_chr6:26410234:26410260:+@chr6:26411337:26411363:+@chr6:26411783:26411809:+.A.dn','chr6:26410234:26410260:+@chr6:26411337:26411363:+@chr6:26411783:26411809:+.B.up_chr6:26410234:26410260:+@chr6:26411337:26411363:+@chr6:26411783:26411809:+.B…	(0,0):1053,(1,0):18	1899-12-31 00:18:00	chr6	+	2.64102e+15	2.64118e+15	BTN3A1
chr3:17447910:17448018:-@chr3:17469942:17470011:-@chr3:17549966:17550097:-	0.79	0.71	0.85	'chr3:17447910:17448018:-@chr3:17469942:17470011:-@chr3:17549966:17550097:-.A.dn_chr3:17447910:17448018:-@chr3:17469942:17470011:-@chr3:17549966:17550097:-.A.se_chr3:17447910:17448018:-@chr3:17469942:17470011:-@chr3:17549966:17550097:-.A.up','chr3:17447910:17448018:-@chr3:17469942:17470011:-@chr3:17549966:17550097:-.B.dn_chr3:17447910:17448018:-@chr3:17469942:17470011:-@chr3:17549966:17550097:-.B…	(0,0):960,(0,1):24,(1,0):178,(1,1):133	0:281,1:54	chr3	-	1.74479e+15	1.75501e+15	TBC1D5
chr2:238657842:238657967:+@chr2:238659843:238659914:+@chr2:238661952:238662122:+	0.02	0.01	0.04	'chr2:238657842:238657967:+@chr2:238659843:238659914:+@chr2:238661952:238662122:+.A.up_chr2:238657842:238657967:+@chr2:238659843:238659914:+@chr2:238661952:238662122:+.A.se_chr2:238657842:238657967:+@chr2:238659843:238659914:+@chr2:238661952:238662122:+.A.dn','chr2:238657842:238657967:+@chr2:238659843:238659914:+@chr2:238661952:238662122:+.B.up_chr2:238657842:238657967:+@chr2:238659843:238659914:…	(0,0):227,(0,1):87,(1,0):11,(1,1):1175	0:45,1:1228	chr2	+	2.38658e+17	2.38662e+17	LRRFIP1
chr4:88104355:88104541:-@chr4:88106403:88106951:-@chr4:88116476:88116842:-	0.34	0.25	0.44	'chr4:88104355:88104541:-@chr4:88106403:88106951:-@chr4:88116476:88116842:-.A.dn_chr4:88104355:88104541:-@chr4:88106403:88106951:-@chr4:88116476:88116842:-.A.se_chr4:88104355:88104541:-@chr4:88106403:88106951:-@chr4:88116476:88116842:-.A.up','chr4:88104355:88104541:-@chr4:88106403:88106951:-@chr4:88116476:88116842:-.B.dn_chr4:88104355:88104541:-@chr4:88106403:88106951:-@chr4:88116476:88116842:-.B…	(0,0):251,(0,1):11,(1,0):78,(1,1):168	0:135,1:122	chr4	-	8.81044e+15	8.81168e+15	KLHL8
chr11:74632259:74632392:-@chr11:74638436:74638533:-@chr11:74641345:74641417:-	0.69	0.47	0.91	'chr11:74632259:74632392:-@chr11:74638436:74638533:-@chr11:74641345:74641417:-.A.dn_chr11:74632259:74632392:-@chr11:74638436:74638533:-@chr11:74641345:74641417:-.A.se_chr11:74632259:74632392:-@chr11:74638436:74638533:-@chr11:74641345:74641417:-.A.up','chr11:74632259:74632392:-@chr11:74638436:74638533:-@chr11:74641345:74641417:-.B.dn_chr11:74632259:74632392:-@chr11:74638436:74638533:-@chr11:746413…	(0,0):79,(0,1):2,(1,0):14,(1,1):10	0:22,1:4	chr11	-	7.46323e+15	7.46414e+15	XRRA1
chr11:17121407:17121516:-@chr11:17122825:17122981:-@chr11:17124209:17124378:-	0.79	0.71	0.85	'chr11:17121407:17121516:-@chr11:17122825:17122981:-@chr11:17124209:17124378:-.A.dn_chr11:17121407:17121516:-@chr11:17122825:17122981:-@chr11:17124209:17124378:-.A.se_chr11:17121407:17121516:-@chr11:17122825:17122981:-@chr11:17124209:17124378:-.A.up','chr11:17121407:17121516:-@chr11:17122825:17122981:-@chr11:17124209:17124378:-.B.dn_chr11:17121407:17121516:-@chr11:17122825:17122981:-@chr11:171242…	(0,0):247,(0,1):21,(1,0):185,(1,1):96	0:258,1:44	chr11	-	1.71214e+15	1.71244e+15	PIK3C2A
chr1:234534128:234534299:-@chr1:234536599:234536694:-@chr1:234536927:234537008:-	0.37	0.32	0.42	'chr1:234534128:234534299:-@chr1:234536599:234536694:-@chr1:234536927:234537008:-.A.dn_chr1:234534128:234534299:-@chr1:234536599:234536694:-@chr1:234536927:234537008:-.A.se_chr1:234534128:234534299:-@chr1:234536599:234536694:-@chr1:234536927:234537008:-.A.up','chr1:234534128:234534299:-@chr1:234536599:234536694:-@chr1:234536927:234537008:-.B.dn_chr1:234534128:234534299:-@chr1:234536599:234536694:…	(0,0):599,(0,1):121,(1,0):164,(1,1):273	0:272,1:286	chr1	-	2.34534e+17	2.34537e+17	TARBP1
chr4:15034785:15034835:+@chr4:15042088:15042111:+@chr4:15054038:15054208:+	0.39	0.2	0.52	'chr4:15034785:15034835:+@chr4:15042088:15042111:+@chr4:15054038:15054208:+.A.up_chr4:15034785:15034835:+@chr4:15042088:15042111:+@chr4:15054038:15054208:+.A.se_chr4:15034785:15034835:+@chr4:15042088:15042111:+@chr4:15054038:15054208:+.A.dn','chr4:15034785:15034835:+@chr4:15042088:15042111:+@chr4:15054038:15054208:+.B.up_chr4:15034785:15034835:+@chr4:15042088:15042111:+@chr4:15054038:15054208:+.B…	(0,0):309,(0,1):15,(1,0):12,(1,1):23	0:19,1:31	chr4	+	1.50348e+15	1.50542e+15	CPEB2
chr12:108133160:108133328:-@chr12:108134723:108135037:-@chr12:108135998:108136125:-	0.82	0.72	0.92	'chr12:108133160:108133328:-@chr12:108134723:108135037:-@chr12:108135998:108136125:-.A.dn_chr12:108133160:108133328:-@chr12:108134723:108135037:-@chr12:108135998:108136125:-.A.se_chr12:108133160:108133328:-@chr12:108134723:108135037:-@chr12:108135998:108136125:-.A.up','chr12:108133160:108133328:-@chr12:108134723:108135037:-@chr12:108135998:108136125:-.B.dn_chr12:108133160:108133328:-@chr12:108134…	(0,0):223,(0,1):9,(1,0):279,(1,1):163	0:413,1:38	chr12	-	1.08133e+17	1.08136e+17	PRDM4
chr14:102814616:102815096:-@chr14:102816256:102816385:-@chr14:102822105:102822234:-	0.98	0.97	0.99	'chr14:102814616:102815096:-@chr14:102816256:102816385:-@chr14:102822105:102822234:-.A.dn_chr14:102814616:102815096:-@chr14:102816256:102816385:-@chr14:102822105:102822234:-.A.se_chr14:102814616:102815096:-@chr14:102816256:102816385:-@chr14:102822105:102822234:-.A.up','chr14:102814616:102815096:-@chr14:102816256:102816385:-@chr14:102822105:102822234:-.B.dn_chr14:102814616:102815096:-@chr14:102816…	(0,0):424,(0,1):6,(1,0):931,(1,1):1658	0:2570,1:25	chr14	-	1.02815e+17	1.02822e+17	CINP
chr7:32615567:32615684:+@chr7:32619831:32619884:+@chr7:32620414:32620502:+	0.91	0.86	0.95	'chr7:32615567:32615684:+@chr7:32619831:32619884:+@chr7:32620414:32620502:+.A.up_chr7:32615567:32615684:+@chr7:32619831:32619884:+@chr7:32620414:32620502:+.A.se_chr7:32615567:32615684:+@chr7:32619831:32619884:+@chr7:32620414:32620502:+.A.dn','chr7:32615567:32615684:+@chr7:32619831:32619884:+@chr7:32620414:32620502:+.B.up_chr7:32615567:32615684:+@chr7:32619831:32619884:+@chr7:32620414:32620502:+.B…	(0,0):509,(0,1):12,(1,0):249,(1,1):204	0:435,1:30	chr7	+	3.26156e+15	3.26205e+15	AVL9
chr16:780843:781000:-@chr16:781565:781702:-@chr16:782301:782373:-	0.94	0.88	0.97	'chr16:780843:781000:-@chr16:781565:781702:-@chr16:782301:782373:-.A.dn_chr16:780843:781000:-@chr16:781565:781702:-@chr16:782301:782373:-.A.se_chr16:780843:781000:-@chr16:781565:781702:-@chr16:782301:782373:-.A.up','chr16:780843:781000:-@chr16:781565:781702:-@chr16:782301:782373:-.B.dn_chr16:780843:781000:-@chr16:781565:781702:-@chr16:782301:782373:-.B.up'	(0,0):242,(0,1):5,(1,0):263,(1,1):126	0:375,1:19	chr16	-	780843780843	782373782373	NARFL
chr1:41984073:41984159:-@chr1:41990406:41990581:-@chr1:42041215:42041360:-	0.65	0.54	0.78	'chr1:41984073:41984159:-@chr1:41990406:41990581:-@chr1:42041215:42041360:-.A.dn_chr1:41984073:41984159:-@chr1:41990406:41990581:-@chr1:42041215:42041360:-.A.se_chr1:41984073:41984159:-@chr1:41990406:41990581:-@chr1:42041215:42041360:-.A.up','chr1:41984073:41984159:-@chr1:41990406:41990581:-@chr1:42041215:42041360:-.B.dn_chr1:41984073:41984159:-@chr1:41990406:41990581:-@chr1:42041215:42041360:-.B…	(0,0):1231,(0,1):12,(1,0):55,(1,1):14	0:67,1:14	chr1	-	4.19841e+15	4.20414e+15	HIVEP3
chr2:231155175:231155279:+@chr2:231157361:231157503:+@chr2:231158986:231159033:+	0.93	0.91	0.95	'chr2:231155175:231155279:+@chr2:231157361:231157503:+@chr2:231158986:231159033:+.A.up_chr2:231155175:231155279:+@chr2:231157361:231157503:+@chr2:231158986:231159033:+.A.se_chr2:231155175:231155279:+@chr2:231157361:231157503:+@chr2:231158986:231159033:+.A.dn','chr2:231155175:231155279:+@chr2:231157361:231157503:+@chr2:231158986:231159033:+.B.up_chr2:231155175:231155279:+@chr2:231157361:231157503:…	(0,0):833,(0,1):33,(1,0):1434,(1,1):116	0:1545,1:38	chr2	+	2.31155e+17	2.31159e+17	SP140
chr12:89996820:89997031:-@chr12:89997489:89997702:-@chr12:89997932:89998123:-	0.8	0.72	0.9	'chr12:89996820:89997031:-@chr12:89997489:89997702:-@chr12:89997932:89998123:-.A.dn_chr12:89996820:89997031:-@chr12:89997489:89997702:-@chr12:89997932:89998123:-.A.se_chr12:89996820:89997031:-@chr12:89997489:89997702:-@chr12:89997932:89998123:-.A.up','chr12:89996820:89997031:-@chr12:89997489:89997702:-@chr12:89997932:89998123:-.B.dn_chr12:89996820:89997031:-@chr12:89997489:89997702:-@chr12:899979…	(0,0):311,(0,1):11,(1,0):254,(1,1):365	0:535,1:95	chr12	-	8.99968e+15	8.99981e+15	ATP2B1
chr19:44244259:44244370:-@chr19:44248924:44249036:-@chr19:44251594:44251691:-	0.9	0.86	0.95	'chr19:44244259:44244370:-@chr19:44248924:44249036:-@chr19:44251594:44251691:-.A.dn_chr19:44244259:44244370:-@chr19:44248924:44249036:-@chr19:44251594:44251691:-.A.se_chr19:44244259:44244370:-@chr19:44248924:44249036:-@chr19:44251594:44251691:-.A.up','chr19:44244259:44244370:-@chr19:44248924:44249036:-@chr19:44251594:44251691:-.B.dn_chr19:44244259:44244370:-@chr19:44248924:44249036:-@chr19:442515…	(0,0):523,(0,1):13,(1,0):325,(1,1):121	0:442,1:17	chr19	-	4.42443e+15	4.42517e+15	SMG9
chr13:52234732:52234799:+@chr13:52249306:52249379:+@chr13:52277732:52277786:+	0.86	0.7	0.95	'chr13:52234732:52234799:+@chr13:52249306:52249379:+@chr13:52277732:52277786:+.A.up_chr13:52234732:52234799:+@chr13:52249306:52249379:+@chr13:52277732:52277786:+.A.se_chr13:52234732:52234799:+@chr13:52249306:52249379:+@chr13:52277732:52277786:+.A.dn','chr13:52234732:52234799:+@chr13:52249306:52249379:+@chr13:52277732:52277786:+.B.up_chr13:52234732:52234799:+@chr13:52249306:52249379:+@chr13:522777…	(0,0):265,(0,1):2,(1,0):50	0:50,1:2	chr13	+	5.22347e+15	5.22778e+15	WDFY2
chr1:222997226:222997287:+@chr1:223000770:223000943:+@chr1:223008461:223008557:+	0.23	0.17	0.31	'chr1:222997226:222997287:+@chr1:223000770:223000943:+@chr1:223008461:223008557:+.A.up_chr1:222997226:222997287:+@chr1:223000770:223000943:+@chr1:223008461:223008557:+.A.se_chr1:222997226:222997287:+@chr1:223000770:223000943:+@chr1:223008461:223008557:+.A.dn','chr1:222997226:222997287:+@chr1:223000770:223000943:+@chr1:223008461:223008557:+.B.up_chr1:222997226:222997287:+@chr1:223000770:223000943:…	(0,0):325,(0,1):58,(1,0):59,(1,1):13	0:63,1:67	chr1	+	2.22997e+17	2.23009e+17	DISP1
chr17:72470671:72470824:+@chr17:72473575:72473669:+@chr17:72477428:72477465:+	0.96	0.93	0.98	'chr17:72470671:72470824:+@chr17:72473575:72473669:+@chr17:72477428:72477465:+.A.up_chr17:72470671:72470824:+@chr17:72473575:72473669:+@chr17:72477428:72477465:+.A.se_chr17:72470671:72470824:+@chr17:72473575:72473669:+@chr17:72477428:72477465:+.A.dn','chr17:72470671:72470824:+@chr17:72473575:72473669:+@chr17:72477428:72477465:+.B.up_chr17:72470671:72470824:+@chr17:72473575:72473669:+@chr17:724774…	(0,0):2045,(0,1):5,(1,0):666,(1,1):505	0:1149,1:27	chr17	+	7.24707e+15	7.24775e+15	CD300A
chr19:50983368:50983472:+@chr19:50983838:50984019:+@chr19:50984141:50984234:+	0.99	0.97	1	'chr19:50983368:50983472:+@chr19:50983838:50984019:+@chr19:50984141:50984234:+.A.up_chr19:50983368:50983472:+@chr19:50983838:50984019:+@chr19:50984141:50984234:+.A.se_chr19:50983368:50983472:+@chr19:50983838:50984019:+@chr19:50984141:50984234:+.A.dn','chr19:50983368:50983472:+@chr19:50983838:50984019:+@chr19:50984141:50984234:+.B.up_chr19:50983368:50983472:+@chr19:50983838:50984019:+@chr19:509841…	(0,0):1313,(0,1):2,(1,0):1296,(1,1):316	0:1611,1:3	chr19	+	5.09834e+15	5.09842e+15	C19orf63
chr22:41537052:41537226:+@chr22:41542743:41542820:+@chr22:41543841:41543950:+	0.93	0.88	0.96	'chr22:41537052:41537226:+@chr22:41542743:41542820:+@chr22:41543841:41543950:+.A.up_chr22:41537052:41537226:+@chr22:41542743:41542820:+@chr22:41543841:41543950:+.A.se_chr22:41537052:41537226:+@chr22:41542743:41542820:+@chr22:41543841:41543950:+.A.dn','chr22:41537052:41537226:+@chr22:41542743:41542820:+@chr22:41543841:41543950:+.B.up_chr22:41537052:41537226:+@chr22:41542743:41542820:+@chr22:415438…	(0,0):473,(0,1):9,(1,0):290,(1,1):315	0:585,1:29	chr22	+	4.15371e+15	4.1544e+15	EP300
chr17:79205647:79205821:-@chr17:79206115:79206318:-@chr17:79207232:79207303:-	0.63	0.53	0.73	'chr17:79205647:79205821:-@chr17:79206115:79206318:-@chr17:79207232:79207303:-.A.dn_chr17:79205647:79205821:-@chr17:79206115:79206318:-@chr17:79207232:79207303:-.A.se_chr17:79205647:79205821:-@chr17:79206115:79206318:-@chr17:79207232:79207303:-.A.up','chr17:79205647:79205821:-@chr17:79206115:79206318:-@chr17:79207232:79207303:-.B.dn_chr17:79205647:79205821:-@chr17:79206115:79206318:-@chr17:792072…	(0,0):265,(0,1):12,(1,0):150,(1,1):140	0:224,1:78	chr17	-	7.92056e+15	7.92073e+15	C17orf56
chr1:202104278:202104348:-@chr1:202104587:202104654:-@chr1:202104835:202104928:-	0.98	0.96	0.99	'chr1:202104278:202104348:-@chr1:202104587:202104654:-@chr1:202104835:202104928:-.A.dn_chr1:202104278:202104348:-@chr1:202104587:202104654:-@chr1:202104835:202104928:-.A.se_chr1:202104278:202104348:-@chr1:202104587:202104654:-@chr1:202104835:202104928:-.A.up','chr1:202104278:202104348:-@chr1:202104587:202104654:-@chr1:202104835:202104928:-.B.dn_chr1:202104278:202104348:-@chr1:202104587:202104654:…	(0,0):558,(0,1):5,(1,0):378,(1,1):22	0:400,1:5	chr1	-	2.02104e+17	2.02105e+17	ARL8A
chr6:167416681:167416735:+@chr6:167417211:167417299:+@chr6:167417752:167417889:+	0.71	0.63	0.8	'chr6:167416681:167416735:+@chr6:167417211:167417299:+@chr6:167417752:167417889:+.A.up_chr6:167416681:167416735:+@chr6:167417211:167417299:+@chr6:167417752:167417889:+.A.se_chr6:167416681:167416735:+@chr6:167417211:167417299:+@chr6:167417752:167417889:+.A.dn','chr6:167416681:167416735:+@chr6:167417211:167417299:+@chr6:167417752:167417889:+.B.up_chr6:167416681:167416735:+@chr6:167417211:167417299:…	(0,0):223,(0,1):17,(1,0):123,(1,1):83	0:180,1:43	chr6	+	1.67417e+17	1.67418e+17	FGFR1OP
chr5:76732086:76732219:-@chr5:76733161:76733249:-@chr5:76734065:76734186:-	0.97	0.94	0.99	'chr5:76732086:76732219:-@chr5:76733161:76733249:-@chr5:76734065:76734186:-.A.dn_chr5:76732086:76732219:-@chr5:76733161:76733249:-@chr5:76734065:76734186:-.A.se_chr5:76732086:76732219:-@chr5:76733161:76733249:-@chr5:76734065:76734186:-.A.up','chr5:76732086:76732219:-@chr5:76733161:76733249:-@chr5:76734065:76734186:-.B.dn_chr5:76732086:76732219:-@chr5:76733161:76733249:-@chr5:76734065:76734186:-.B…	(0,0):660,(0,1):5,(1,0):470,(1,1):494	0:948,1:21	chr5	-	7.67321e+15	7.67342e+15	WDR41
chrX:18966862:18966944:-@chrX:18969222:18969390:-@chrX:18970612:18970659:-	0.85	0.74	0.93	'chrX:18966862:18966944:-@chrX:18969222:18969390:-@chrX:18970612:18970659:-.A.dn_chrX:18966862:18966944:-@chrX:18969222:18969390:-@chrX:18970612:18970659:-.A.se_chrX:18966862:18966944:-@chrX:18969222:18969390:-@chrX:18970612:18970659:-.A.up','chrX:18966862:18966944:-@chrX:18969222:18969390:-@chrX:18970612:18970659:-.B.dn_chrX:18966862:18966944:-@chrX:18969222:18969390:-@chrX:18970612:18970659:-.B…	(0,0):192,(0,1):5,(1,0):149,(1,1):6	0:155,1:5	chrX	-	1.89669e+15	1.89707e+15	PHKA2
chr17:78599491:78599593:+@chr17:78617528:78617610:+@chr17:78681641:78681799:+	0.91	0.82	0.97	'chr17:78599491:78599593:+@chr17:78617528:78617610:+@chr17:78681641:78681799:+.A.up_chr17:78599491:78599593:+@chr17:78617528:78617610:+@chr17:78681641:78681799:+.A.se_chr17:78599491:78599593:+@chr17:78617528:78617610:+@chr17:78681641:78681799:+.A.dn','chr17:78599491:78599593:+@chr17:78617528:78617610:+@chr17:78681641:78681799:+.B.up_chr17:78599491:78599593:+@chr17:78617528:78617610:+@chr17:786816…	(0,0):633,(0,1):5,(1,0):126,(1,1):92	0:208,1:15	chr17	+	7.85995e+15	7.86818e+15	RPTOR
chr3:50677797:50677936:+@chr3:50679138:50679202:+@chr3:50679684:50679763:+	0.98	0.97	0.99	'chr3:50677797:50677936:+@chr3:50679138:50679202:+@chr3:50679684:50679763:+.A.up_chr3:50677797:50677936:+@chr3:50679138:50679202:+@chr3:50679684:50679763:+.A.se_chr3:50677797:50677936:+@chr3:50679138:50679202:+@chr3:50679684:50679763:+.A.dn','chr3:50677797:50677936:+@chr3:50679138:50679202:+@chr3:50679684:50679763:+.B.up_chr3:50677797:50677936:+@chr3:50679138:50679202:+@chr3:50679684:50679763:+.B…	(0,0):214,(0,1):2,(1,0):342,(1,1):104	0:446,1:2	chr3	+	5.06778e+15	5.06798e+15	MAPKAPK3
chr15:63915014:63915090:-@chr15:63915924:63916089:-@chr15:63916357:63916526:-	0.94	0.89	0.96	'chr15:63915014:63915090:-@chr15:63915924:63916089:-@chr15:63916357:63916526:-.A.dn_chr15:63915014:63915090:-@chr15:63915924:63916089:-@chr15:63916357:63916526:-.A.se_chr15:63915014:63915090:-@chr15:63915924:63916089:-@chr15:63916357:63916526:-.A.up','chr15:63915014:63915090:-@chr15:63915924:63916089:-@chr15:63916357:63916526:-.B.dn_chr15:63915014:63915090:-@chr15:63915924:63916089:-@chr15:639163…	(0,0):272,(0,1):8,(1,0):445,(1,1):148	0:584,1:17	chr15	-	6.3915e+15	6.39165e+15	HERC1
chr12:69128488:69128613:+@chr12:69129011:69129124:+@chr12:69135593:69135760:+	0.96	0.93	0.98	'chr12:69128488:69128613:+@chr12:69129011:69129124:+@chr12:69135593:69135760:+.A.up_chr12:69128488:69128613:+@chr12:69129011:69129124:+@chr12:69135593:69135760:+.A.se_chr12:69128488:69128613:+@chr12:69129011:69129124:+@chr12:69135593:69135760:+.A.dn','chr12:69128488:69128613:+@chr12:69129011:69129124:+@chr12:69135593:69135760:+.B.up_chr12:69128488:69128613:+@chr12:69129011:69129124:+@chr12:691355…	(0,0):933,(0,1):4,(1,0):396,(1,1):458	0:831,1:27	chr12	+	6.91285e+15	6.91358e+15	NUP107
chr11:17140192:17140286:-@chr11:17140767:17140860:-@chr11:17141333:17141521:-	0.86	0.75	0.93	'chr11:17140192:17140286:-@chr11:17140767:17140860:-@chr11:17141333:17141521:-.A.dn_chr11:17140192:17140286:-@chr11:17140767:17140860:-@chr11:17141333:17141521:-.A.se_chr11:17140192:17140286:-@chr11:17140767:17140860:-@chr11:17141333:17141521:-.A.up','chr11:17140192:17140286:-@chr11:17140767:17140860:-@chr11:17141333:17141521:-.B.dn_chr11:17140192:17140286:-@chr11:17140767:17140860:-@chr11:171413…	(0,0):179,(0,1):4,(1,0):83,(1,1):120	0:181,1:26	chr11	-	1.71402e+15	1.71415e+15	PIK3C2A
chr1:178790747:178790839:+@chr1:178802559:178802685:+@chr1:178846633:178846770:+	0.8	0.62	0.89	'chr1:178790747:178790839:+@chr1:178802559:178802685:+@chr1:178846633:178846770:+.A.up_chr1:178790747:178790839:+@chr1:178802559:178802685:+@chr1:178846633:178846770:+.A.se_chr1:178790747:178790839:+@chr1:178802559:178802685:+@chr1:178846633:178846770:+.A.dn','chr1:178790747:178790839:+@chr1:178802559:178802685:+@chr1:178846633:178846770:+.B.up_chr1:178790747:178790839:+@chr1:178802559:178802685:…	(0,0):334,(0,1):1,(1,0):39,(1,1):16	0:53,1:3	chr1	+	1.78791e+17	1.78847e+17	RALGPS2;ANGPTL1
chr9:123166314:123166391:-@chr9:123169290:123169526:-@chr9:123170625:123170746:-	0.75	0.7	0.82	'chr9:123166314:123166391:-@chr9:123169290:123169526:-@chr9:123170625:123170746:-.A.dn_chr9:123166314:123166391:-@chr9:123169290:123169526:-@chr9:123170625:123170746:-.A.se_chr9:123166314:123166391:-@chr9:123169290:123169526:-@chr9:123170625:123170746:-.A.up','chr9:123166314:123166391:-@chr9:123169290:123169526:-@chr9:123170625:123170746:-.B.dn_chr9:123166314:123166391:-@chr9:123169290:123169526:…	(0,0):904,(0,1):29,(1,0):492,(1,1):172	0:629,1:64	chr9	-	1.23166e+17	1.23171e+17	CDK5RAP2
chr10:124793872:124794031:+@chr10:124797263:124797363:+@chr10:124799982:124800188:+	0.92	0.88	0.95	'chr10:124793872:124794031:+@chr10:124797263:124797363:+@chr10:124799982:124800188:+.A.up_chr10:124793872:124794031:+@chr10:124797263:124797363:+@chr10:124799982:124800188:+.A.se_chr10:124793872:124794031:+@chr10:124797263:124797363:+@chr10:124799982:124800188:+.A.dn','chr10:124793872:124794031:+@chr10:124797263:124797363:+@chr10:124799982:124800188:+.B.up_chr10:124793872:124794031:+@chr10:124797…	(0,0):145,(0,1):11,(1,0):274,(1,1):325	0:556,1:54	chr10	+	1.24794e+17	1.248e+17	ACADSB
chr17:30692349:30692506:+@chr17:30693684:30693776:+@chr17:30694791:30695033:+	0.93	0.91	0.95	'chr17:30692349:30692506:+@chr17:30693684:30693776:+@chr17:30694791:30695033:+.A.up_chr17:30692349:30692506:+@chr17:30693684:30693776:+@chr17:30694791:30695033:+.A.se_chr17:30692349:30692506:+@chr17:30693684:30693776:+@chr17:30694791:30695033:+.A.dn','chr17:30692349:30692506:+@chr17:30693684:30693776:+@chr17:30694791:30695033:+.B.up_chr17:30692349:30692506:+@chr17:30693684:30693776:+@chr17:306947…	(0,0):2709,(0,1):41,(1,0):1609,(1,1):3276	0:4663,1:263	chr17	+	3.06923e+15	3.0695e+15	ZNF207
chr6:88228542:88228609:-@chr6:88229301:88229425:-@chr6:88229898:88229970:-	0.98	0.97	1	'chr6:88228542:88228609:-@chr6:88229301:88229425:-@chr6:88229898:88229970:-.A.dn_chr6:88228542:88228609:-@chr6:88229301:88229425:-@chr6:88229898:88229970:-.A.se_chr6:88228542:88228609:-@chr6:88229301:88229425:-@chr6:88229898:88229970:-.A.up','chr6:88228542:88228609:-@chr6:88229301:88229425:-@chr6:88229898:88229970:-.B.dn_chr6:88228542:88228609:-@chr6:88229301:88229425:-@chr6:88229898:88229970:-.B…	(0,0):484,(0,1):1,(1,0):423	0:423,1:1	chr6	-	8.82285e+15	8.823e+15	RARS2
chr12:56713092:56713271:-@chr12:56713405:56713548:-@chr12:56713648:56713805:-	0.99	0.98	1	'chr12:56713092:56713271:-@chr12:56713405:56713548:-@chr12:56713648:56713805:-.A.dn_chr12:56713092:56713271:-@chr12:56713405:56713548:-@chr12:56713648:56713805:-.A.se_chr12:56713092:56713271:-@chr12:56713405:56713548:-@chr12:56713648:56713805:-.A.up','chr12:56713092:56713271:-@chr12:56713405:56713548:-@chr12:56713648:56713805:-.B.dn_chr12:56713092:56713271:-@chr12:56713405:56713548:-@chr12:567136…	(0,0):464,(1,0):769,(1,1):732	0:1500,1:1	chr12	-	5.67131e+15	5.67138e+15	PAN2
chr12:58008114:58008183:+@chr12:58008299:58008388:+@chr12:58008472:58008564:+	0.97	0.89	1	'chr12:58008114:58008183:+@chr12:58008299:58008388:+@chr12:58008472:58008564:+.A.up_chr12:58008114:58008183:+@chr12:58008299:58008388:+@chr12:58008472:58008564:+.A.se_chr12:58008114:58008183:+@chr12:58008299:58008388:+@chr12:58008472:58008564:+.A.dn','chr12:58008114:58008183:+@chr12:58008299:58008388:+@chr12:58008472:58008564:+.B.up_chr12:58008114:58008183:+@chr12:58008299:58008388:+@chr12:580084…	(0,0):86,(1,0):86,(1,1):10	0:95,1:1	chr12	+	5.80081e+15	5.80086e+15	ARHGEF25
chr11:65307191:65307352:-@chr11:65307484:65307624:-@chr11:65307716:65307853:-	0.22	0.17	0.29	'chr11:65307191:65307352:-@chr11:65307484:65307624:-@chr11:65307716:65307853:-.A.dn_chr11:65307191:65307352:-@chr11:65307484:65307624:-@chr11:65307716:65307853:-.A.se_chr11:65307191:65307352:-@chr11:65307484:65307624:-@chr11:65307716:65307853:-.A.up','chr11:65307191:65307352:-@chr11:65307484:65307624:-@chr11:65307716:65307853:-.B.dn_chr11:65307191:65307352:-@chr11:65307484:65307624:-@chr11:653077…	(0,0):186,(0,1):50,(1,0):48,(1,1):185	0:86,1:197	chr11	-	6.53072e+15	6.53079e+15	LTBP3
chr3:38263069:38263178:+@chr3:38265303:38265404:+@chr3:38266062:38266195:+	0.97	0.94	0.99	'chr3:38263069:38263178:+@chr3:38265303:38265404:+@chr3:38266062:38266195:+.A.up_chr3:38263069:38263178:+@chr3:38265303:38265404:+@chr3:38266062:38266195:+.A.se_chr3:38263069:38263178:+@chr3:38265303:38265404:+@chr3:38266062:38266195:+.A.dn','chr3:38263069:38263178:+@chr3:38265303:38265404:+@chr3:38266062:38266195:+.B.up_chr3:38263069:38263178:+@chr3:38265303:38265404:+@chr3:38266062:38266195:+.B…	(0,0):626,(0,1):3,(1,0):423,(1,1):342	0:756,1:12	chr3	+	3.82631e+15	3.82662e+15	OXSR1
chr13:41808026:41808143:-@chr13:41814397:41814569:-@chr13:41826781:41826888:-	0.94	0.89	0.98	'chr13:41808026:41808143:-@chr13:41814397:41814569:-@chr13:41826781:41826888:-.A.dn_chr13:41808026:41808143:-@chr13:41814397:41814569:-@chr13:41826781:41826888:-.A.se_chr13:41808026:41808143:-@chr13:41814397:41814569:-@chr13:41826781:41826888:-.A.up','chr13:41808026:41808143:-@chr13:41814397:41814569:-@chr13:41826781:41826888:-.B.dn_chr13:41808026:41808143:-@chr13:41814397:41814569:-@chr13:418267…	(0,0):814,(0,1):5,(1,0):352,(1,1):158	0:491,1:24	chr13	-	4.1808e+15	4.18269e+15	MTRF1
chr8:141415676:141415797:-@chr8:141436714:141436740:-@chr8:141445211:141445339:-	0.64	0.46	0.77	'chr8:141415676:141415797:-@chr8:141436714:141436740:-@chr8:141445211:141445339:-.A.dn_chr8:141415676:141415797:-@chr8:141436714:141436740:-@chr8:141445211:141445339:-.A.se_chr8:141415676:141415797:-@chr8:141436714:141436740:-@chr8:141445211:141445339:-.A.up','chr8:141415676:141415797:-@chr8:141436714:141436740:-@chr8:141445211:141445339:-.B.dn_chr8:141415676:141415797:-@chr8:141436714:141436740:…	(0,0):191,(0,1):11,(1,0):30,(1,1):87	0:68,1:60	chr8	-	1.41416e+17	1.41445e+17	TRAPPC9
chr19:44058798:44058956:-@chr19:44065062:44065172:-@chr19:44079062:44079154:-	0.98	0.97	0.99	'chr19:44058798:44058956:-@chr19:44065062:44065172:-@chr19:44079062:44079154:-.A.dn_chr19:44058798:44058956:-@chr19:44065062:44065172:-@chr19:44079062:44079154:-.A.se_chr19:44058798:44058956:-@chr19:44065062:44065172:-@chr19:44079062:44079154:-.A.up','chr19:44058798:44058956:-@chr19:44065062:44065172:-@chr19:44079062:44079154:-.B.dn_chr19:44058798:44058956:-@chr19:44065062:44065172:-@chr19:440790…	(0,0):794,(0,1):6,(1,0):627,(1,1):175	0:801,1:7	chr19	-	4.40588e+15	4.40792e+15	XRCC1
chr5:6623327:6623398:-@chr5:6625677:6625782:-@chr5:6631986:6632090:-	0.99	0.97	0.99	'chr5:6623327:6623398:-@chr5:6625677:6625782:-@chr5:6631986:6632090:-.A.dn_chr5:6623327:6623398:-@chr5:6625677:6625782:-@chr5:6631986:6632090:-.A.se_chr5:6623327:6623398:-@chr5:6625677:6625782:-@chr5:6631986:6632090:-.A.up','chr5:6623327:6623398:-@chr5:6625677:6625782:-@chr5:6631986:6632090:-.B.dn_chr5:6623327:6623398:-@chr5:6625677:6625782:-@chr5:6631986:6632090:-.B.up'	(0,0):868,(0,1):5,(1,0):871,(1,1):56	0:926,1:6	chr5	-	66233276623327	66320906632090	NSUN2
chr15:59181629:59181753:-@chr15:59182480:59182660:-@chr15:59185096:59185259:-	0.78	0.73	0.82	'chr15:59181629:59181753:-@chr15:59182480:59182660:-@chr15:59185096:59185259:-.A.dn_chr15:59181629:59181753:-@chr15:59182480:59182660:-@chr15:59185096:59185259:-.A.se_chr15:59181629:59181753:-@chr15:59182480:59182660:-@chr15:59185096:59185259:-.A.up','chr15:59181629:59181753:-@chr15:59182480:59182660:-@chr15:59185096:59185259:-.B.dn_chr15:59181629:59181753:-@chr15:59182480:59182660:-@chr15:591850…	(0,0):780,(0,1):73,(1,0):893,(1,1):660	0:1351,1:275	chr15	-	5.91816e+15	5.91853e+15	SLTM
chr19:46124465:46124590:-@chr19:46124741:46124895:-@chr19:46127977:46128076:-	0.86	0.82	0.89	'chr19:46124465:46124590:-@chr19:46124741:46124895:-@chr19:46127977:46128076:-.A.dn_chr19:46124465:46124590:-@chr19:46124741:46124895:-@chr19:46127977:46128076:-.A.se_chr19:46124465:46124590:-@chr19:46124741:46124895:-@chr19:46127977:46128076:-.A.up','chr19:46124465:46124590:-@chr19:46124741:46124895:-@chr19:46127977:46128076:-.B.dn_chr19:46124465:46124590:-@chr19:46124741:46124895:-@chr19:461279…	(0,0):1305,(0,1):52,(1,0):917,(1,1):313	0:1194,1:88	chr19	-	4.61245e+15	4.61281e+15	EML2
chr1:145682023:145682094:+@chr1:145683575:145683647:+@chr1:145684585:145684678:+	0.94	0.9	0.97	'chr1:145682023:145682094:+@chr1:145683575:145683647:+@chr1:145684585:145684678:+.A.up_chr1:145682023:145682094:+@chr1:145683575:145683647:+@chr1:145684585:145684678:+.A.se_chr1:145682023:145682094:+@chr1:145683575:145683647:+@chr1:145684585:145684678:+.A.dn','chr1:145682023:145682094:+@chr1:145683575:145683647:+@chr1:145684585:145684678:+.B.up_chr1:145682023:145682094:+@chr1:145683575:145683647:…	(0,0):394,(0,1):9,(1,0):307,(1,1):33	0:339,1:10	chr1	+	1.45682e+17	1.45685e+17	RNF115
chr17:4795444:4795529:+@chr17:4795697:4795807:+@chr17:4795951:4796063:+	0.94	0.9	0.96	'chr17:4795444:4795529:+@chr17:4795697:4795807:+@chr17:4795951:4796063:+.A.up_chr17:4795444:4795529:+@chr17:4795697:4795807:+@chr17:4795951:4796063:+.A.se_chr17:4795444:4795529:+@chr17:4795697:4795807:+@chr17:4795951:4796063:+.A.dn','chr17:4795444:4795529:+@chr17:4795697:4795807:+@chr17:4795951:4796063:+.B.up_chr17:4795444:4795529:+@chr17:4795697:4795807:+@chr17:4795951:4796063:+.B.dn'	(0,0):550,(0,1):11,(1,0):400,(1,1):108	0:503,1:16	chr17	+	47954444795444	47960634796063	MINK1
chr17:18205578:18205748:-@chr17:18205894:18206037:-@chr17:18208426:18208534:-	0.98	0.96	1	'chr17:18205578:18205748:-@chr17:18205894:18206037:-@chr17:18208426:18208534:-.A.dn_chr17:18205578:18205748:-@chr17:18205894:18206037:-@chr17:18208426:18208534:-.A.se_chr17:18205578:18205748:-@chr17:18205894:18206037:-@chr17:18208426:18208534:-.A.up','chr17:18205578:18205748:-@chr17:18205894:18206037:-@chr17:18208426:18208534:-.B.dn_chr17:18205578:18205748:-@chr17:18205894:18206037:-@chr17:182084…	(0,0):625,(1,0):218,(1,1):97	0.21875	chr17	-	1.82056e+15	1.82085e+15	TOP3A
chr2:242176030:242176184:-@chr2:242178064:242178202:-@chr2:242179017:242179235:-	0.96	0.95	0.97	'chr2:242176030:242176184:-@chr2:242178064:242178202:-@chr2:242179017:242179235:-.A.dn_chr2:242176030:242176184:-@chr2:242178064:242178202:-@chr2:242179017:242179235:-.A.se_chr2:242176030:242176184:-@chr2:242178064:242178202:-@chr2:242179017:242179235:-.A.up','chr2:242176030:242176184:-@chr2:242178064:242178202:-@chr2:242179017:242179235:-.B.dn_chr2:242176030:242176184:-@chr2:242178064:242178202:…	(0,0):7273,(0,1):62,(1,0):5692,(1,1):7367	0:12829,1:292	chr2	-	2.42176e+17	2.42179e+17	HDLBP
chr10:88220933:88221044:-@chr10:88227036:88227263:-@chr10:88230749:88230860:-	0.97	0.93	0.99	'chr10:88220933:88221044:-@chr10:88227036:88227263:-@chr10:88230749:88230860:-.A.dn_chr10:88220933:88221044:-@chr10:88227036:88227263:-@chr10:88230749:88230860:-.A.se_chr10:88220933:88221044:-@chr10:88227036:88227263:-@chr10:88230749:88230860:-.A.up','chr10:88220933:88221044:-@chr10:88227036:88227263:-@chr10:88230749:88230860:-.B.dn_chr10:88220933:88221044:-@chr10:88227036:88227263:-@chr10:882307…	(0,0):510,(0,1):2,(1,0):455,(1,1):126	0:578,1:5	chr10	-	8.82209e+15	8.82309e+15	WAPAL
chr12:132416722:132416857:+@chr12:132423718:132423820:+@chr12:132425837:132426528:+	0.92	0.87	0.95	'chr12:132416722:132416857:+@chr12:132423718:132423820:+@chr12:132425837:132426528:+.A.up_chr12:132416722:132416857:+@chr12:132423718:132423820:+@chr12:132425837:132426528:+.A.se_chr12:132416722:132416857:+@chr12:132423718:132423820:+@chr12:132425837:132426528:+.A.dn','chr12:132416722:132416857:+@chr12:132423718:132423820:+@chr12:132425837:132426528:+.B.up_chr12:132416722:132416857:+@chr12:132423…	(0,0):2055,(0,1):9,(1,0):347,(1,1):1768	0:1940,1:184	chr12	+	1.32417e+17	1.32427e+17	PUS1
chr14:31582483:31582690:-@chr14:31583083:31583265:-@chr14:31583492:31583546:-	0.82	0.75	0.88	'chr14:31582483:31582690:-@chr14:31583083:31583265:-@chr14:31583492:31583546:-.A.dn_chr14:31582483:31582690:-@chr14:31583083:31583265:-@chr14:31583492:31583546:-.A.se_chr14:31582483:31582690:-@chr14:31583083:31583265:-@chr14:31583492:31583546:-.A.up','chr14:31582483:31582690:-@chr14:31583083:31583265:-@chr14:31583492:31583546:-.B.dn_chr14:31582483:31582690:-@chr14:31583083:31583265:-@chr14:315834…	(0,0):274,(0,1):11,(1,0):285,(1,1):226	0:481,1:41	chr14	-	3.15825e+15	3.15835e+15	HECTD1
chr2:48018066:48018262:+@chr2:48023033:48023202:+@chr2:48025750:48028294:+	0.93	0.88	0.96	'chr2:48018066:48018262:+@chr2:48023033:48023202:+@chr2:48025750:48028294:+.A.up_chr2:48018066:48018262:+@chr2:48023033:48023202:+@chr2:48025750:48028294:+.A.se_chr2:48018066:48018262:+@chr2:48023033:48023202:+@chr2:48025750:48028294:+.A.dn','chr2:48018066:48018262:+@chr2:48023033:48023202:+@chr2:48025750:48028294:+.B.up_chr2:48018066:48018262:+@chr2:48023033:48023202:+@chr2:48025750:48028294:+.B…	(0,0):1104,(0,1):3,(1,0):415,(1,1):6138	0:6271,1:285	chr2	+	4.80181e+15	4.80283e+15	MSH6
chr17:5294881:5294982:-@chr17:5298211:5298301:-@chr17:5302872:5302970:-	0.98	0.96	0.99	'chr17:5294881:5294982:-@chr17:5298211:5298301:-@chr17:5302872:5302970:-.A.dn_chr17:5294881:5294982:-@chr17:5298211:5298301:-@chr17:5302872:5302970:-.A.se_chr17:5294881:5294982:-@chr17:5298211:5298301:-@chr17:5302872:5302970:-.A.up','chr17:5294881:5294982:-@chr17:5298211:5298301:-@chr17:5302872:5302970:-.B.dn_chr17:5294881:5294982:-@chr17:5298211:5298301:-@chr17:5302872:5302970:-.B.up'	(0,0):867,(0,1):7,(1,0):828,(1,1):217	0:1040,1:12	chr17	-	52948815294881	53029705302970	NUP88
chr1:60091664:60091721:+@chr1:60103900:60104047:+@chr1:60125891:60125965:+	0.94	0.87	0.99	'chr1:60091664:60091721:+@chr1:60103900:60104047:+@chr1:60125891:60125965:+.A.up_chr1:60091664:60091721:+@chr1:60103900:60104047:+@chr1:60125891:60125965:+.A.se_chr1:60091664:60091721:+@chr1:60103900:60104047:+@chr1:60125891:60125965:+.A.dn','chr1:60091664:60091721:+@chr1:60103900:60104047:+@chr1:60125891:60125965:+.B.up_chr1:60091664:60091721:+@chr1:60103900:60104047:+@chr1:60125891:60125965:+.B…	(0,0):124,(0,1):1,(1,0):107	0:107,1:1	chr1	+	6.00917e+15	6.0126e+15	FGGY
chr4:39462410:39462582:+@chr4:39463816:39463909:+@chr4:39465145:39465225:+	0.83	0.72	0.92	'chr4:39462410:39462582:+@chr4:39463816:39463909:+@chr4:39465145:39465225:+.A.up_chr4:39462410:39462582:+@chr4:39463816:39463909:+@chr4:39465145:39465225:+.A.se_chr4:39462410:39462582:+@chr4:39463816:39463909:+@chr4:39465145:39465225:+.A.dn','chr4:39462410:39462582:+@chr4:39463816:39463909:+@chr4:39465145:39465225:+.B.up_chr4:39462410:39462582:+@chr4:39463816:39463909:+@chr4:39465145:39465225:+.B…	(0,0):65,(0,1):10,(1,0):142,(1,1):167	0:297,1:22	chr4	+	3.94624e+15	3.94652e+15	LIAS
chr9:86588201:86588314:-@chr9:86588817:86588888:-@chr9:86589432:86589504:-	0.29	0.26	0.33	'chr9:86588201:86588314:-@chr9:86588817:86588888:-@chr9:86589432:86589504:-.A.dn_chr9:86588201:86588314:-@chr9:86588817:86588888:-@chr9:86589432:86589504:-.A.se_chr9:86588201:86588314:-@chr9:86588817:86588888:-@chr9:86589432:86589504:-.A.up','chr9:86588201:86588314:-@chr9:86588817:86588888:-@chr9:86589432:86589504:-.B.dn_chr9:86588201:86588314:-@chr9:86588817:86588888:-@chr9:86589432:86589504:-.B…	(0,0):2597,(0,1):50,(1,0):247,(1,1):1171	0:618,1:850	chr9	-	8.65882e+15	8.65895e+15	HNRNPK
chr4:185698038:185698137:-@chr4:185701486:185701587:-@chr4:185705081:185705145:-	0.99	0.97	0.99	'chr4:185698038:185698137:-@chr4:185701486:185701587:-@chr4:185705081:185705145:-.A.dn_chr4:185698038:185698137:-@chr4:185701486:185701587:-@chr4:185705081:185705145:-.A.se_chr4:185698038:185698137:-@chr4:185701486:185701587:-@chr4:185705081:185705145:-.A.up','chr4:185698038:185698137:-@chr4:185701486:185701587:-@chr4:185705081:185705145:-.B.dn_chr4:185698038:185698137:-@chr4:185701486:185701587:…	(0,0):631,(0,1):2,(1,0):359,(1,1):34	0:392,1:3	chr4	-	1.85698e+17	1.85705e+17	ACSL1
chr15:93524595:93524687:+@chr15:93527560:93527730:+@chr15:93528728:93528903:+	0.95	0.91	0.98	'chr15:93524595:93524687:+@chr15:93527560:93527730:+@chr15:93528728:93528903:+.A.up_chr15:93524595:93524687:+@chr15:93527560:93527730:+@chr15:93528728:93528903:+.A.se_chr15:93524595:93524687:+@chr15:93527560:93527730:+@chr15:93528728:93528903:+.A.dn','chr15:93524595:93524687:+@chr15:93527560:93527730:+@chr15:93528728:93528903:+.B.up_chr15:93524595:93524687:+@chr15:93527560:93527730:+@chr15:935287…	(0,0):734,(0,1):5,(1,0):565,(1,1):427	0:983,1:14	chr15	+	9.35246e+15	9.35289e+15	CHD2
chr6:83863230:83863339:+@chr6:83863613:83863762:+@chr6:83863899:83863960:+	0.73	0.57	0.9	'chr6:83863230:83863339:+@chr6:83863613:83863762:+@chr6:83863899:83863960:+.A.up_chr6:83863230:83863339:+@chr6:83863613:83863762:+@chr6:83863899:83863960:+.A.se_chr6:83863230:83863339:+@chr6:83863613:83863762:+@chr6:83863899:83863960:+.A.dn','chr6:83863230:83863339:+@chr6:83863613:83863762:+@chr6:83863899:83863960:+.B.up_chr6:83863230:83863339:+@chr6:83863613:83863762:+@chr6:83863899:83863960:+.B…	(0,0):123,(0,1):6,(1,0):71,(1,1):20	0:87,1:10	chr6	+	8.38632e+15	8.3864e+15	DOPEY1
chr11:126143231:126143349:+@chr11:126144822:126144916:+@chr11:126145222:126145323:+	0.9	0.82	0.96	'chr11:126143231:126143349:+@chr11:126144822:126144916:+@chr11:126145222:126145323:+.A.up_chr11:126143231:126143349:+@chr11:126144822:126144916:+@chr11:126145222:126145323:+.A.se_chr11:126143231:126143349:+@chr11:126144822:126144916:+@chr11:126145222:126145323:+.A.dn','chr11:126143231:126143349:+@chr11:126144822:126144916:+@chr11:126145222:126145323:+.B.up_chr11:126143231:126143349:+@chr11:126144…	(0,0):651,(0,1):3,(1,0):137,(1,1):100	0:224,1:16	chr11	+	1.26143e+17	1.26145e+17	FOXRED1
chr17:36958953:36959114:-@chr17:36962550:36962648:-@chr17:36963018:36963229:-	0.95	0.9	0.99	'chr17:36958953:36959114:-@chr17:36962550:36962648:-@chr17:36963018:36963229:-.A.dn_chr17:36958953:36959114:-@chr17:36962550:36962648:-@chr17:36963018:36963229:-.A.se_chr17:36958953:36959114:-@chr17:36962550:36962648:-@chr17:36963018:36963229:-.A.up','chr17:36958953:36959114:-@chr17:36962550:36962648:-@chr17:36963018:36963229:-.B.dn_chr17:36958953:36959114:-@chr17:36962550:36962648:-@chr17:369630…	(0,0):558,(0,1):5,(1,0):251,(1,1):345	0:558,1:43	chr17	-	3.6959e+15	3.69632e+15	CWC25
chr5:133326693:133326845:-@chr5:133327997:133328046:-@chr5:133328637:133328706:-	0.1	0.07	0.12	'chr5:133326693:133326845:-@chr5:133327997:133328046:-@chr5:133328637:133328706:-.A.dn_chr5:133326693:133326845:-@chr5:133327997:133328046:-@chr5:133328637:133328706:-.A.se_chr5:133326693:133326845:-@chr5:133327997:133328046:-@chr5:133328637:133328706:-.A.up','chr5:133326693:133326845:-@chr5:133327997:133328046:-@chr5:133328637:133328706:-.B.dn_chr5:133326693:133326845:-@chr5:133327997:133328046:…	(0,0):2643,(0,1):10,(1,0):59,(1,1):1765	0:183,1:1651	chr5	-	1.33327e+17	1.33329e+17	VDAC1
chr4:146770474:146770713:-@chr4:146791397:146791630:-@chr4:146806830:146807310:-	0.9	0.8	0.94	'chr4:146770474:146770713:-@chr4:146791397:146791630:-@chr4:146806830:146807310:-.A.dn_chr4:146770474:146770713:-@chr4:146791397:146791630:-@chr4:146806830:146807310:-.A.se_chr4:146770474:146770713:-@chr4:146791397:146791630:-@chr4:146806830:146807310:-.A.up','chr4:146770474:146770713:-@chr4:146791397:146791630:-@chr4:146806830:146807310:-.B.dn_chr4:146770474:146770713:-@chr4:146791397:146791630:…	(0,0):1016,(0,1):6,(1,0):343,(1,1):793	0:1073,1:69	chr4	-	1.4677e+17	1.46807e+17	ZNF827
chr3:155551257:155551374:-@chr3:155551646:155551830:-@chr3:155560221:155560408:-	0.91	0.84	0.97	'chr3:155551257:155551374:-@chr3:155551646:155551830:-@chr3:155560221:155560408:-.A.dn_chr3:155551257:155551374:-@chr3:155551646:155551830:-@chr3:155560221:155560408:-.A.se_chr3:155551257:155551374:-@chr3:155551646:155551830:-@chr3:155560221:155560408:-.A.up','chr3:155551257:155551374:-@chr3:155551646:155551830:-@chr3:155560221:155560408:-.B.dn_chr3:155551257:155551374:-@chr3:155551646:155551830:…	(0,0):535,(0,1):4,(1,0):200,(1,1):143	0:323,1:24	chr3	-	1.55551e+17	1.5556e+17	SLC33A1
chr21:37766845:37766948:+@chr21:37769713:37769809:+@chr21:37771819:37771903:+	0.95	0.9	0.99	'chr21:37766845:37766948:+@chr21:37769713:37769809:+@chr21:37771819:37771903:+.A.up_chr21:37766845:37766948:+@chr21:37769713:37769809:+@chr21:37771819:37771903:+.A.se_chr21:37766845:37766948:+@chr21:37769713:37769809:+@chr21:37771819:37771903:+.A.dn','chr21:37766845:37766948:+@chr21:37769713:37769809:+@chr21:37771819:37771903:+.B.up_chr21:37766845:37766948:+@chr21:37769713:37769809:+@chr21:377718…	(0,0):247,(0,1):4,(1,0):202,(1,1):54	0:254,1:6	chr21	+	3.77668e+15	3.77719e+15	CHAF1B
chr10:45877931:45878129:+@chr10:45891303:45891384:+@chr10:45907639:45907761:+	0.97	0.95	0.99	'chr10:45877931:45878129:+@chr10:45891303:45891384:+@chr10:45907639:45907761:+.A.up_chr10:45877931:45878129:+@chr10:45891303:45891384:+@chr10:45907639:45907761:+.A.se_chr10:45877931:45878129:+@chr10:45891303:45891384:+@chr10:45907639:45907761:+.A.dn','chr10:45877931:45878129:+@chr10:45891303:45891384:+@chr10:45907639:45907761:+.B.up_chr10:45877931:45878129:+@chr10:45891303:45891384:+@chr10:459076…	(0,0):892,(0,1):9,(1,0):672,(1,1):525	0:1189,1:17	chr10	+	4.58779e+15	4.59078e+15	ALOX5
chr16:30676959:30677027:+@chr16:30677833:30677862:+@chr16:30678240:30678311:+	0.95	0.91	0.97	'chr16:30676959:30677027:+@chr16:30677833:30677862:+@chr16:30678240:30678311:+.A.up_chr16:30676959:30677027:+@chr16:30677833:30677862:+@chr16:30678240:30678311:+.A.se_chr16:30676959:30677027:+@chr16:30677833:30677862:+@chr16:30678240:30678311:+.A.dn','chr16:30676959:30677027:+@chr16:30677833:30677862:+@chr16:30678240:30678311:+.B.up_chr16:30676959:30677027:+@chr16:30677833:30677862:+@chr16:306782…	(0,0):1141,(0,1):11,(1,0):331	0:331,1:11	chr16	+	3.0677e+15	3.06783e+15	FBRS
chr4:103611753:103611928:-@chr4:103612037:103612114:-@chr4:103635595:103635718:-	0.09	0.05	0.13	'chr4:103611753:103611928:-@chr4:103612037:103612114:-@chr4:103635595:103635718:-.A.dn_chr4:103611753:103611928:-@chr4:103612037:103612114:-@chr4:103635595:103635718:-.A.se_chr4:103611753:103611928:-@chr4:103612037:103612114:-@chr4:103635595:103635718:-.A.up','chr4:103611753:103611928:-@chr4:103612037:103612114:-@chr4:103635595:103635718:-.B.dn_chr4:103611753:103611928:-@chr4:103612037:103612114:…	(0,0):402,(0,1):131,(1,0):23,(1,1):231	0:36,1:349	chr4	-	1.03612e+17	1.03636e+17	MANBA
chr7:102136916:102137066:-@chr7:102137294:102137411:-@chr7:102141146:102141240:-	0.81	0.73	0.88	'chr7:102136916:102137066:-@chr7:102137294:102137411:-@chr7:102141146:102141240:-.A.dn_chr7:102136916:102137066:-@chr7:102137294:102137411:-@chr7:102141146:102141240:-.A.se_chr7:102136916:102137066:-@chr7:102137294:102137411:-@chr7:102141146:102141240:-.A.up','chr7:102136916:102137066:-@chr7:102137294:102137411:-@chr7:102141146:102141240:-.B.dn_chr7:102136916:102137066:-@chr7:102137294:102137411:…	(0,0):3584,(0,1):15,(1,0):147,(1,1):67	0:197,1:32	chr7	-	1.02137e+17	1.02141e+17	NA
chr22:50966017:50966146:-@chr22:50966941:50967039:-@chr22:50967565:50967767:-	0.96	0.93	0.98	'chr22:50966017:50966146:-@chr22:50966941:50967039:-@chr22:50967565:50967767:-.A.dn_chr22:50966017:50966146:-@chr22:50966941:50967039:-@chr22:50967565:50967767:-.A.se_chr22:50966017:50966146:-@chr22:50966941:50967039:-@chr22:50967565:50967767:-.A.up','chr22:50966017:50966146:-@chr22:50966941:50967039:-@chr22:50967565:50967767:-.B.dn_chr22:50966017:50966146:-@chr22:50966941:50967039:-@chr22:509675…	(0,0):1909,(0,1):5,(1,0):516,(1,1):857	0:1315,1:63	chr22	-	5.0966e+15	5.09678e+15	TYMP
chr12:120575705:120575848:-@chr12:120576127:120576219:-@chr12:120576499:120576660:-	0.95	0.93	0.97	'chr12:120575705:120575848:-@chr12:120576127:120576219:-@chr12:120576499:120576660:-.A.dn_chr12:120575705:120575848:-@chr12:120576127:120576219:-@chr12:120576499:120576660:-.A.se_chr12:120575705:120575848:-@chr12:120576127:120576219:-@chr12:120576499:120576660:-.A.up','chr12:120575705:120575848:-@chr12:120576127:120576219:-@chr12:120576499:120576660:-.B.dn_chr12:120575705:120575848:-@chr12:120576…	(0,0):1049,(0,1):13,(1,0):798,(1,1):962	0:1700,1:73	chr12	-	1.20576e+17	1.20577e+17	GCN1L1
chr6:56462538:56462804:-@chr6:56463274:56463507:-@chr6:56464867:56465019:-	0.83	0.7	0.96	'chr6:56462538:56462804:-@chr6:56463274:56463507:-@chr6:56464867:56465019:-.A.dn_chr6:56462538:56462804:-@chr6:56463274:56463507:-@chr6:56464867:56465019:-.A.se_chr6:56462538:56462804:-@chr6:56463274:56463507:-@chr6:56464867:56465019:-.A.up','chr6:56462538:56462804:-@chr6:56463274:56463507:-@chr6:56464867:56465019:-.B.dn_chr6:56462538:56462804:-@chr6:56463274:56463507:-@chr6:56464867:56465019:-.B…	(0,0):202,(0,1):2,(1,0):298,(1,1):494	0:674,1:120	chr6	-	5.64625e+15	5.6465e+15	DST
chr12:102547647:102547754:+@chr12:102558216:102558386:+@chr12:102559507:102559661:+	0.74	0.6	0.84	'chr12:102547647:102547754:+@chr12:102558216:102558386:+@chr12:102559507:102559661:+.A.up_chr12:102547647:102547754:+@chr12:102558216:102558386:+@chr12:102559507:102559661:+.A.se_chr12:102547647:102547754:+@chr12:102558216:102558386:+@chr12:102559507:102559661:+.A.dn','chr12:102547647:102547754:+@chr12:102558216:102558386:+@chr12:102559507:102559661:+.B.up_chr12:102547647:102547754:+@chr12:102558…	(0,0):315,(0,1):6,(1,0):79,(1,1):64	0:122,1:27	chr12	+	1.02548e+17	1.0256e+17	C12orf48
chr3:183551280:183551377:-@chr3:183551512:183551613:-@chr3:183558358:183558428:-	0.88	0.83	0.92	'chr3:183551280:183551377:-@chr3:183551512:183551613:-@chr3:183558358:183558428:-.A.dn_chr3:183551280:183551377:-@chr3:183551512:183551613:-@chr3:183558358:183558428:-.A.se_chr3:183551280:183551377:-@chr3:183551512:183551613:-@chr3:183558358:183558428:-.A.up','chr3:183551280:183551377:-@chr3:183551512:183551613:-@chr3:183558358:183558428:-.B.dn_chr3:183551280:183551377:-@chr3:183551512:183551613:…	(0,0):589,(0,1):31,(1,0):583,(1,1):99	0:675,1:38	chr3	-	1.83551e+17	1.83558e+17	PARL
chr10:104119027:104119192:+@chr10:104119941:104120152:+@chr10:104120779:104120877:+	0.96	0.91	0.99	'chr10:104119027:104119192:+@chr10:104119941:104120152:+@chr10:104120779:104120877:+.A.up_chr10:104119027:104119192:+@chr10:104119941:104120152:+@chr10:104120779:104120877:+.A.se_chr10:104119027:104119192:+@chr10:104119941:104120152:+@chr10:104120779:104120877:+.A.dn','chr10:104119027:104119192:+@chr10:104119941:104120152:+@chr10:104120779:104120877:+.B.up_chr10:104119027:104119192:+@chr10:104119…	(0,0):472,(0,1):3,(1,0):606,(1,1):349	0:943,1:15	chr10	+	1.04119e+17	1.04121e+17	GBF1
chr1:165619078:165619201:+@chr1:165620251:165620324:+@chr1:165621215:165621272:+	0.99	0.99	1	'chr1:165619078:165619201:+@chr1:165620251:165620324:+@chr1:165621215:165621272:+.A.up_chr1:165619078:165619201:+@chr1:165620251:165620324:+@chr1:165621215:165621272:+.A.se_chr1:165619078:165619201:+@chr1:165620251:165620324:+@chr1:165621215:165621272:+.A.dn','chr1:165619078:165619201:+@chr1:165620251:165620324:+@chr1:165621215:165621272:+.B.up_chr1:165619078:165619201:+@chr1:165620251:165620324:…	(0,0):1016,(0,1):5,(1,0):1702,(1,1):232	0:1932,1:7	chr1	+	1.65619e+17	1.65621e+17	MGST3
chr2:32818982:32819127:+@chr2:32820101:32820211:+@chr2:32822818:32823035:+	0.91	0.84	0.97	'chr2:32818982:32819127:+@chr2:32820101:32820211:+@chr2:32822818:32823035:+.A.up_chr2:32818982:32819127:+@chr2:32820101:32820211:+@chr2:32822818:32823035:+.A.se_chr2:32818982:32819127:+@chr2:32820101:32820211:+@chr2:32822818:32823035:+.A.dn','chr2:32818982:32819127:+@chr2:32820101:32820211:+@chr2:32822818:32823035:+.B.up_chr2:32818982:32819127:+@chr2:32820101:32820211:+@chr2:32822818:32823035:+.B…	(0,0):695,(0,1):5,(1,0):272,(1,1):560	0:794,1:43	chr2	+	3.2819e+15	3.2823e+15	BIRC6
chr11:47303932:47304167:+@chr11:47304364:47304520:+@chr11:47305729:47305832:+	0.95	0.89	0.99	'chr11:47303932:47304167:+@chr11:47304364:47304520:+@chr11:47305729:47305832:+.A.up_chr11:47303932:47304167:+@chr11:47304364:47304520:+@chr11:47305729:47305832:+.A.se_chr11:47303932:47304167:+@chr11:47304364:47304520:+@chr11:47305729:47305832:+.A.dn','chr11:47303932:47304167:+@chr11:47304364:47304520:+@chr11:47305729:47305832:+.B.up_chr11:47303932:47304167:+@chr11:47304364:47304520:+@chr11:473057…	(0,0):273,(0,1):2,(1,0):219,(1,1):226	0:432,1:15	chr11	+	4.73039e+15	4.73058e+15	MADD
chr3:137907297:137907372:+@chr3:137928659:137928735:+@chr3:137940768:137940839:+	0.85	0.79	0.91	'chr3:137907297:137907372:+@chr3:137928659:137928735:+@chr3:137940768:137940839:+.A.up_chr3:137907297:137907372:+@chr3:137928659:137928735:+@chr3:137940768:137940839:+.A.se_chr3:137907297:137907372:+@chr3:137928659:137928735:+@chr3:137940768:137940839:+.A.dn','chr3:137907297:137907372:+@chr3:137928659:137928735:+@chr3:137940768:137940839:+.B.up_chr3:137907297:137907372:+@chr3:137928659:137928735:…	(0,0):555,(0,1):14,(1,0):174	0:174,1:14	chr3	+	1.37907e+17	1.37941e+17	ARMC8
chr1:36202515:36202676:-@chr1:36202940:36203022:-@chr1:36203593:36203698:-	0.96	0.9	0.99	'chr1:36202515:36202676:-@chr1:36202940:36203022:-@chr1:36203593:36203698:-.A.dn_chr1:36202515:36202676:-@chr1:36202940:36203022:-@chr1:36203593:36203698:-.A.se_chr1:36202515:36202676:-@chr1:36202940:36203022:-@chr1:36203593:36203698:-.A.up','chr1:36202515:36202676:-@chr1:36202940:36203022:-@chr1:36203593:36203698:-.B.dn_chr1:36202515:36202676:-@chr1:36202940:36203022:-@chr1:36203593:36203698:-.B…	(0,0):102,(0,1):3,(1,0):140,(1,1):71	0:210,1:4	chr1	-	3.62025e+15	3.62037e+15	CLSPN
chr16:1715058:1715139:+@chr16:1716074:1716178:+@chr16:1716423:1716601:+	0.44	0.31	0.58	'chr16:1715058:1715139:+@chr16:1716074:1716178:+@chr16:1716423:1716601:+.A.up_chr16:1715058:1715139:+@chr16:1716074:1716178:+@chr16:1716423:1716601:+.A.se_chr16:1715058:1715139:+@chr16:1716074:1716178:+@chr16:1716423:1716601:+.A.dn','chr16:1715058:1715139:+@chr16:1716074:1716178:+@chr16:1716423:1716601:+.B.up_chr16:1715058:1715139:+@chr16:1716074:1716178:+@chr16:1716423:1716601:+.B.dn'	(0,0):210,(0,1):17,(1,0):27,(1,1):24	0:39,1:29	chr16	+	17150581715058	17166011716601	CRAMP1L
chr19:39911391:39911492:+@chr19:39911589:39911636:+@chr19:39911715:39911753:+	0.87	0.75	0.94	'chr19:39911391:39911492:+@chr19:39911589:39911636:+@chr19:39911715:39911753:+.A.up_chr19:39911391:39911492:+@chr19:39911589:39911636:+@chr19:39911715:39911753:+.A.se_chr19:39911391:39911492:+@chr19:39911589:39911636:+@chr19:39911715:39911753:+.A.dn','chr19:39911391:39911492:+@chr19:39911589:39911636:+@chr19:39911715:39911753:+.B.up_chr19:39911391:39911492:+@chr19:39911589:39911636:+@chr19:399117…	(0,0):362,(0,1):1,(1,0):56,(1,1):39	0:94,1:2	chr19	+	3.99114e+15	3.99118e+15	PLEKHG2
chr17:40720488:40720577:+@chr17:40720855:40720961:+@chr17:40721222:40721321:+	0.98	0.97	0.99	'chr17:40720488:40720577:+@chr17:40720855:40720961:+@chr17:40721222:40721321:+.A.up_chr17:40720488:40720577:+@chr17:40720855:40720961:+@chr17:40721222:40721321:+.A.se_chr17:40720488:40720577:+@chr17:40720855:40720961:+@chr17:40721222:40721321:+.A.dn','chr17:40720488:40720577:+@chr17:40720855:40720961:+@chr17:40721222:40721321:+.B.up_chr17:40720488:40720577:+@chr17:40720855:40720961:+@chr17:407212…	(0,0):459,(0,1):4,(1,0):727,(1,1):83	0:810,1:4	chr17	+	4.07205e+15	4.07213e+15	MLX
chr2:74755544:74755616:-@chr2:74755878:74756062:-@chr2:74756259:74756409:-	0.66	0.63	0.7	'chr2:74755544:74755616:-@chr2:74755878:74756062:-@chr2:74756259:74756409:-.A.dn_chr2:74755544:74755616:-@chr2:74755878:74756062:-@chr2:74756259:74756409:-.A.se_chr2:74755544:74755616:-@chr2:74755878:74756062:-@chr2:74756259:74756409:-.A.up','chr2:74755544:74755616:-@chr2:74755878:74756062:-@chr2:74756259:74756409:-.B.dn_chr2:74755544:74755616:-@chr2:74755878:74756062:-@chr2:74756259:74756409:-.B…	(0,0):2556,(0,1):64,(1,0):1563,(1,1):1560	0:2613,1:574	chr2	-	7.47555e+15	7.47564e+15	AUP1
chr5:68667861:68668044:+@chr5:68669657:68669914:+@chr5:68670455:68670538:+	0.94	0.89	0.97	'chr5:68667861:68668044:+@chr5:68669657:68669914:+@chr5:68670455:68670538:+.A.up_chr5:68667861:68668044:+@chr5:68669657:68669914:+@chr5:68670455:68670538:+.A.se_chr5:68667861:68668044:+@chr5:68669657:68669914:+@chr5:68670455:68670538:+.A.dn','chr5:68667861:68668044:+@chr5:68669657:68669914:+@chr5:68670455:68670538:+.B.up_chr5:68667861:68668044:+@chr5:68669657:68669914:+@chr5:68670455:68670538:+.B…	(0,0):203,(0,1):5,(1,0):478,(1,1):183	0:653,1:13	chr5	+	6.86679e+15	6.86705e+15	RAD17
chr10:21959378:21959633:+@chr10:21962279:21962848:+@chr10:21970261:21970305:+	0.93	0.86	0.97	'chr10:21959378:21959633:+@chr10:21962279:21962848:+@chr10:21970261:21970305:+.A.up_chr10:21959378:21959633:+@chr10:21962279:21962848:+@chr10:21970261:21970305:+.A.se_chr10:21959378:21959633:+@chr10:21962279:21962848:+@chr10:21970261:21970305:+.A.dn','chr10:21959378:21959633:+@chr10:21962279:21962848:+@chr10:21970261:21970305:+.B.up_chr10:21959378:21959633:+@chr10:21962279:21962848:+@chr10:219702…	(0,0):464,(0,1):3,(1,0):471,(1,1):140	0:600,1:14	chr10	+	2.19594e+15	2.19703e+15	MLLT10
chr18:2700537:2700657:+@chr18:2700733:2700916:+@chr18:2703690:2703884:+	0.96	0.93	0.98	'chr18:2700537:2700657:+@chr18:2700733:2700916:+@chr18:2703690:2703884:+.A.up_chr18:2700537:2700657:+@chr18:2700733:2700916:+@chr18:2703690:2703884:+.A.se_chr18:2700537:2700657:+@chr18:2700733:2700916:+@chr18:2703690:2703884:+.A.dn','chr18:2700537:2700657:+@chr18:2700733:2700916:+@chr18:2703690:2703884:+.B.up_chr18:2700537:2700657:+@chr18:2700733:2700916:+@chr18:2703690:2703884:+.B.dn'	(0,0):269,(0,1):5,(1,0):416,(1,1):237	0:648,1:10	chr18	+	27005372700537	27038842703884	SMCHD1
chr11:65154508:65154592:+@chr11:65156832:65156999:+@chr11:65161044:65161145:+	0.89	0.84	0.93	'chr11:65154508:65154592:+@chr11:65156832:65156999:+@chr11:65161044:65161145:+.A.up_chr11:65154508:65154592:+@chr11:65156832:65156999:+@chr11:65161044:65161145:+.A.se_chr11:65154508:65154592:+@chr11:65156832:65156999:+@chr11:65161044:65161145:+.A.dn','chr11:65154508:65154592:+@chr11:65156832:65156999:+@chr11:65161044:65161145:+.B.up_chr11:65154508:65154592:+@chr11:65156832:65156999:+@chr11:651610…	(0,0):574,(0,1):13,(1,0):394,(1,1):87	0:473,1:21	chr11	+	6.51545e+15	6.51611e+15	FRMD8
chr3:182858326:182858383:-@chr3:182870163:182870291:-@chr3:182871470:182872179:-	0.92	0.87	0.96	'chr3:182858326:182858383:-@chr3:182870163:182870291:-@chr3:182871470:182872179:-.A.dn_chr3:182858326:182858383:-@chr3:182870163:182870291:-@chr3:182871470:182872179:-.A.se_chr3:182858326:182858383:-@chr3:182870163:182870291:-@chr3:182871470:182872179:-.A.up','chr3:182858326:182858383:-@chr3:182870163:182870291:-@chr3:182871470:182872179:-.B.dn_chr3:182858326:182858383:-@chr3:182870163:182870291:…	(0,0):1932,(0,1):6,(1,0):896,(1,1):4704	0:5183,1:423	chr3	-	1.82858e+17	1.82872e+17	LAMP3
chr8:20070293:20070416:+@chr8:20072329:20072479:+@chr8:20073924:20074006:+	0.97	0.94	0.99	'chr8:20070293:20070416:+@chr8:20072329:20072479:+@chr8:20073924:20074006:+.A.up_chr8:20070293:20070416:+@chr8:20072329:20072479:+@chr8:20073924:20074006:+.A.se_chr8:20070293:20070416:+@chr8:20072329:20072479:+@chr8:20073924:20074006:+.A.dn','chr8:20070293:20070416:+@chr8:20072329:20072479:+@chr8:20073924:20074006:+.B.up_chr8:20070293:20070416:+@chr8:20072329:20072479:+@chr8:20073924:20074006:+.B…	(0,0):1060,(0,1):4,(1,0):463,(1,1):95	0:556,1:6	chr8	+	2.00703e+15	2.0074e+15	ATP6V1B2
chr2:98458278:98458400:-@chr2:98460608:98460724:-@chr2:98475767:98475890:-	0.77	0.65	0.87	'chr2:98458278:98458400:-@chr2:98460608:98460724:-@chr2:98475767:98475890:-.A.dn_chr2:98458278:98458400:-@chr2:98460608:98460724:-@chr2:98475767:98475890:-.A.se_chr2:98458278:98458400:-@chr2:98460608:98460724:-@chr2:98475767:98475890:-.A.up','chr2:98458278:98458400:-@chr2:98460608:98460724:-@chr2:98475767:98475890:-.B.dn_chr2:98458278:98458400:-@chr2:98460608:98460724:-@chr2:98475767:98475890:-.B…	(0,0):334,(0,1):8,(1,0):100,(1,1):96	0:175,1:29	chr2	-	9.84583e+15	9.84759e+15	TMEM131
chr1:38463360:38463542:-@chr1:38463635:38463804:-@chr1:38464646:38464820:-	0.94	0.89	0.98	'chr1:38463360:38463542:-@chr1:38463635:38463804:-@chr1:38464646:38464820:-.A.dn_chr1:38463360:38463542:-@chr1:38463635:38463804:-@chr1:38464646:38464820:-.A.se_chr1:38463360:38463542:-@chr1:38463635:38463804:-@chr1:38464646:38464820:-.A.up','chr1:38463360:38463542:-@chr1:38463635:38463804:-@chr1:38464646:38464820:-.B.dn_chr1:38463360:38463542:-@chr1:38463635:38463804:-@chr1:38464646:38464820:-.B…	(0,0):231,(0,1):4,(1,0):316,(1,1):307	0:606,1:21	chr1	-	3.84634e+15	3.84648e+15	FHL3
chr14:68151732:68151921:-@chr14:68156929:68157138:-@chr14:68157857:68157961:-	0.98	0.95	0.99	'chr14:68151732:68151921:-@chr14:68156929:68157138:-@chr14:68157857:68157961:-.A.dn_chr14:68151732:68151921:-@chr14:68156929:68157138:-@chr14:68157857:68157961:-.A.se_chr14:68151732:68151921:-@chr14:68156929:68157138:-@chr14:68157857:68157961:-.A.up','chr14:68151732:68151921:-@chr14:68156929:68157138:-@chr14:68157857:68157961:-.B.dn_chr14:68151732:68151921:-@chr14:68156929:68157138:-@chr14:681578…	(0,0):1055,(0,1):3,(1,0):874,(1,1):619	0:1477,1:19	chr14	-	6.81517e+15	6.8158e+15	RDH11
chr8:119296511:119296660:+@chr8:119296753:119296825:+@chr8:119300478:119300555:+	0.66	0.54	0.8	'chr8:119296511:119296660:+@chr8:119296753:119296825:+@chr8:119300478:119300555:+.A.up_chr8:119296511:119296660:+@chr8:119296753:119296825:+@chr8:119300478:119300555:+.A.se_chr8:119296511:119296660:+@chr8:119296753:119296825:+@chr8:119300478:119300555:+.A.dn','chr8:119296511:119296660:+@chr8:119296753:119296825:+@chr8:119300478:119300555:+.B.up_chr8:119296511:119296660:+@chr8:119296753:119296825:…	(0,0):237,(0,1):11,(1,0):50,(1,1):42	0:75,1:28	chr8	+	1.19297e+17	1.19301e+17	SAMD12
chr14:24727741:24727879:-@chr14:24728281:24728455:-@chr14:24728910:24729017:-	0.61	0.46	0.8	'chr14:24727741:24727879:-@chr14:24728281:24728455:-@chr14:24728910:24729017:-.A.dn_chr14:24727741:24727879:-@chr14:24728281:24728455:-@chr14:24728910:24729017:-.A.se_chr14:24727741:24727879:-@chr14:24728281:24728455:-@chr14:24728910:24729017:-.A.up','chr14:24727741:24727879:-@chr14:24728281:24728455:-@chr14:24728910:24729017:-.B.dn_chr14:24727741:24727879:-@chr14:24728281:24728455:-@chr14:247289…	(0,0):25,(0,1):6,(1,0):25,(1,1):11	0:29,1:13	chr14	-	2.47277e+15	2.4729e+15	TGM1
chr14:20824466:20824593:+@chr14:20824749:20824848:+@chr14:20825210:20825308:+	0.94	0.89	0.97	'chr14:20824466:20824593:+@chr14:20824749:20824848:+@chr14:20825210:20825308:+.A.up_chr14:20824466:20824593:+@chr14:20824749:20824848:+@chr14:20825210:20825308:+.A.se_chr14:20824466:20824593:+@chr14:20824749:20824848:+@chr14:20825210:20825308:+.A.dn','chr14:20824466:20824593:+@chr14:20824749:20824848:+@chr14:20825210:20825308:+.B.up_chr14:20824466:20824593:+@chr14:20824749:20824848:+@chr14:208252…	(0,0):487,(0,1):4,(1,0):302,(1,1):273	0:565,1:14	chr14	+	2.08245e+15	2.08253e+15	PARP2
chr5:96122174:96122253:-@chr5:96124234:96124388:-@chr5:96125999:96126070:-	0.94	0.91	0.96	'chr5:96122174:96122253:-@chr5:96124234:96124388:-@chr5:96125999:96126070:-.A.dn_chr5:96122174:96122253:-@chr5:96124234:96124388:-@chr5:96125999:96126070:-.A.se_chr5:96122174:96122253:-@chr5:96124234:96124388:-@chr5:96125999:96126070:-.A.up','chr5:96122174:96122253:-@chr5:96124234:96124388:-@chr5:96125999:96126070:-.B.dn_chr5:96122174:96122253:-@chr5:96124234:96124388:-@chr5:96125999:96126070:-.B…	(0,0):642,(0,1):15,(1,0):788,(1,1):33	0:820,1:16	chr5	-	9.61222e+15	9.61261e+15	ERAP1
chr10:12041905:12042008:-@chr10:12043675:12043824:-@chr10:12046529:12046726:-	0.95	0.92	0.98	'chr10:12041905:12042008:-@chr10:12043675:12043824:-@chr10:12046529:12046726:-.A.dn_chr10:12041905:12042008:-@chr10:12043675:12043824:-@chr10:12046529:12046726:-.A.se_chr10:12041905:12042008:-@chr10:12043675:12043824:-@chr10:12046529:12046726:-.A.up','chr10:12041905:12042008:-@chr10:12043675:12043824:-@chr10:12046529:12046726:-.B.dn_chr10:12041905:12042008:-@chr10:12043675:12043824:-@chr10:120465…	(0,0):277,(0,1):6,(1,0):361,(1,1):217	0:569,1:15	chr10	-	1.20419e+15	1.20467e+15	UPF2
chr5:64931771:64931870:+@chr5:64933523:64933607:+@chr5:64942882:64943009:+	0.86	0.77	0.93	'chr5:64931771:64931870:+@chr5:64933523:64933607:+@chr5:64942882:64943009:+.A.up_chr5:64931771:64931870:+@chr5:64933523:64933607:+@chr5:64942882:64943009:+.A.se_chr5:64931771:64931870:+@chr5:64933523:64933607:+@chr5:64942882:64943009:+.A.dn','chr5:64931771:64931870:+@chr5:64933523:64933607:+@chr5:64942882:64943009:+.B.up_chr5:64931771:64931870:+@chr5:64933523:64933607:+@chr5:64942882:64943009:+.B…	(0,0):248,(0,1):7,(1,0):118,(1,1):69	0:175,1:19	chr5	+	6.49318e+15	6.4943e+15	C5orf44
chr19:49303444:49303554:-@chr19:49309774:49309974:-@chr19:49310257:49310331:-	0.98	0.97	0.99	'chr19:49303444:49303554:-@chr19:49309774:49309974:-@chr19:49310257:49310331:-.A.dn_chr19:49303444:49303554:-@chr19:49309774:49309974:-@chr19:49310257:49310331:-.A.se_chr19:49303444:49303554:-@chr19:49309774:49309974:-@chr19:49310257:49310331:-.A.up','chr19:49303444:49303554:-@chr19:49309774:49309974:-@chr19:49310257:49310331:-.B.dn_chr19:49303444:49303554:-@chr19:49309774:49309974:-@chr19:493102…	(0,0):1169,(0,1):5,(1,0):1403,(1,1):212	0:1609,1:11	chr19	-	4.93034e+15	4.93103e+15	BCAT2
chr2:202137361:202137499:+@chr2:202137621:202137665:+@chr2:202139612:202139676:+	0.7	0.57	0.82	'chr2:202137361:202137499:+@chr2:202137621:202137665:+@chr2:202139612:202139676:+.A.up_chr2:202137361:202137499:+@chr2:202137621:202137665:+@chr2:202139612:202139676:+.A.se_chr2:202137361:202137499:+@chr2:202137621:202137665:+@chr2:202139612:202139676:+.A.dn','chr2:202137361:202137499:+@chr2:202137621:202137665:+@chr2:202139612:202139676:+.B.up_chr2:202137361:202137499:+@chr2:202137621:202137665:…	(0,0):174,(0,1):9,(1,0):40,(1,1):51	0:75,1:25	chr2	+	2.02137e+17	2.0214e+17	CASP8
chr7:38766509:38766588:-@chr7:38767941:38768034:-@chr7:38768142:38768186:-	0.07	0.04	0.09	'chr7:38766509:38766588:-@chr7:38767941:38768034:-@chr7:38768142:38768186:-.A.dn_chr7:38766509:38766588:-@chr7:38767941:38768034:-@chr7:38768142:38768186:-.A.se_chr7:38766509:38766588:-@chr7:38767941:38768034:-@chr7:38768142:38768186:-.A.up','chr7:38766509:38766588:-@chr7:38767941:38768034:-@chr7:38768142:38768186:-.B.dn_chr7:38766509:38766588:-@chr7:38767941:38768034:-@chr7:38768142:38768186:-.B…	(0,0):547,(0,1):122,(1,0):25,(1,1):12	0:25,1:134	chr7	-	3.87665e+15	3.87682e+15	VPS41
chr10:104127235:104127317:+@chr10:104127975:104128211:+@chr10:104128496:104128589:+	0.94	0.9	0.97	'chr10:104127235:104127317:+@chr10:104127975:104128211:+@chr10:104128496:104128589:+.A.up_chr10:104127235:104127317:+@chr10:104127975:104128211:+@chr10:104128496:104128589:+.A.se_chr10:104127235:104127317:+@chr10:104127975:104128211:+@chr10:104128496:104128589:+.A.dn','chr10:104127235:104127317:+@chr10:104127975:104128211:+@chr10:104128496:104128589:+.B.up_chr10:104127235:104127317:+@chr10:104127…	(0,0):860,(0,1):14,(1,0):1045,(1,1):99	0:1138,1:20	chr10	+	1.04127e+17	1.04129e+17	GBF1
chr17:27234608:27234690:-@chr17:27235801:27235899:-@chr17:27237244:27237387:-	0.98	0.96	0.99	'chr17:27234608:27234690:-@chr17:27235801:27235899:-@chr17:27237244:27237387:-.A.dn_chr17:27234608:27234690:-@chr17:27235801:27235899:-@chr17:27237244:27237387:-.A.se_chr17:27234608:27234690:-@chr17:27235801:27235899:-@chr17:27237244:27237387:-.A.up','chr17:27234608:27234690:-@chr17:27235801:27235899:-@chr17:27237244:27237387:-.B.dn_chr17:27234608:27234690:-@chr17:27235801:27235899:-@chr17:272372…	(0,0):765,(0,1):6,(1,0):577,(1,1):203	0:777,1:9	chr17	-	2.72346e+15	2.72374e+15	PHF12
chr18:12951854:12951904:+@chr18:12955462:12955608:+@chr18:12963159:12963370:+	0.9	0.83	0.94	'chr18:12951854:12951904:+@chr18:12955462:12955608:+@chr18:12963159:12963370:+.A.up_chr18:12951854:12951904:+@chr18:12955462:12955608:+@chr18:12963159:12963370:+.A.se_chr18:12951854:12951904:+@chr18:12955462:12955608:+@chr18:12963159:12963370:+.A.dn','chr18:12951854:12951904:+@chr18:12955462:12955608:+@chr18:12963159:12963370:+.B.up_chr18:12951854:12951904:+@chr18:12955462:12955608:+@chr18:129631…	(0,0):817,(0,1):8,(1,0):483,(1,1):510	0:949,1:52	chr18	+	1.29519e+15	1.29634e+15	SEH1L
chr5:86667935:86668012:+@chr5:86669980:86670137:+@chr5:86670657:86670733:+	0.95	0.91	0.98	'chr5:86667935:86668012:+@chr5:86669980:86670137:+@chr5:86670657:86670733:+.A.up_chr5:86667935:86668012:+@chr5:86669980:86670137:+@chr5:86670657:86670733:+.A.se_chr5:86667935:86668012:+@chr5:86669980:86670137:+@chr5:86670657:86670733:+.A.dn','chr5:86667935:86668012:+@chr5:86669980:86670137:+@chr5:86670657:86670733:+.B.up_chr5:86667935:86668012:+@chr5:86669980:86670137:+@chr5:86670657:86670733:+.B…	(0,0):528,(0,1):5,(1,0):391,(1,1):13	0:404,1:5	chr5	+	8.66679e+15	8.66707e+15	RASA1
chr10:13716927:13717044:-@chr10:13735482:13735517:-@chr10:13735898:13736039:-	0.31	0.24	0.38	'chr10:13716927:13717044:-@chr10:13735482:13735517:-@chr10:13735898:13736039:-.A.dn_chr10:13716927:13717044:-@chr10:13735482:13735517:-@chr10:13735898:13736039:-.A.se_chr10:13716927:13717044:-@chr10:13735482:13735517:-@chr10:13735898:13736039:-.A.up','chr10:13716927:13717044:-@chr10:13735482:13735517:-@chr10:13735898:13736039:-.B.dn_chr10:13716927:13717044:-@chr10:13735482:13735517:-@chr10:137358…	(0,0):2094,(0,1):63,(1,0):48,(1,1):225	0:123,1:213	chr10	-	1.37169e+15	1.3736e+15	FRMD4A
chr9:36219835:36220017:-@chr9:36222774:36222995:-@chr9:36223370:36223499:-	0.89	0.79	0.97	'chr9:36219835:36220017:-@chr9:36222774:36222995:-@chr9:36223370:36223499:-.A.dn_chr9:36219835:36220017:-@chr9:36222774:36222995:-@chr9:36223370:36223499:-.A.se_chr9:36219835:36220017:-@chr9:36222774:36222995:-@chr9:36223370:36223499:-.A.up','chr9:36219835:36220017:-@chr9:36222774:36222995:-@chr9:36223370:36223499:-.B.dn_chr9:36219835:36220017:-@chr9:36222774:36222995:-@chr9:36223370:36223499:-.B…	(0,0):416,(0,1):5,(1,0):210,(1,1):118	0:314,1:19	chr9	-	3.62198e+15	3.62235e+15	GNE
chr11:118940944:118941107:+@chr11:118942306:118942553:+@chr11:118943908:118944661:+	0.97	0.94	0.99	'chr11:118940944:118941107:+@chr11:118942306:118942553:+@chr11:118943908:118944661:+.A.up_chr11:118940944:118941107:+@chr11:118942306:118942553:+@chr11:118943908:118944661:+.A.se_chr11:118940944:118941107:+@chr11:118942306:118942553:+@chr11:118943908:118944661:+.A.dn','chr11:118940944:118941107:+@chr11:118942306:118942553:+@chr11:118943908:118944661:+.B.up_chr11:118940944:118941107:+@chr11:118942…	(0,0):704,(0,1):5,(1,0):408,(1,1):534	0:925,1:22	chr11	+	1.18941e+17	1.18945e+17	VPS11
chr11:95546632:95546753:+@chr11:95550951:95551067:+@chr11:95551991:95552068:+	0.96	0.93	0.98	'chr11:95546632:95546753:+@chr11:95550951:95551067:+@chr11:95551991:95552068:+.A.up_chr11:95546632:95546753:+@chr11:95550951:95551067:+@chr11:95551991:95552068:+.A.se_chr11:95546632:95546753:+@chr11:95550951:95551067:+@chr11:95551991:95552068:+.A.dn','chr11:95546632:95546753:+@chr11:95550951:95551067:+@chr11:95551991:95552068:+.B.up_chr11:95546632:95546753:+@chr11:95550951:95551067:+@chr11:955519…	(0,0):710,(0,1):10,(1,0):731,(1,1):258	0:980,1:19	chr11	+	9.55466e+15	9.55521e+15	CEP57
chr16:70548238:70548412:-@chr16:70549771:70549943:-@chr16:70551529:70551643:-	0.08	0.05	0.1	'chr16:70548238:70548412:-@chr16:70549771:70549943:-@chr16:70551529:70551643:-.A.dn_chr16:70548238:70548412:-@chr16:70549771:70549943:-@chr16:70551529:70551643:-.A.se_chr16:70548238:70548412:-@chr16:70549771:70549943:-@chr16:70551529:70551643:-.A.up','chr16:70548238:70548412:-@chr16:70549771:70549943:-@chr16:70551529:70551643:-.B.dn_chr16:70548238:70548412:-@chr16:70549771:70549943:-@chr16:705515…	(0,0):928,(0,1):151,(1,0):43,(1,1):345	0:59,1:480	chr16	-	7.05482e+15	7.05516e+15	COG4
chr8:120774655:120774848:-@chr8:120790259:120790369:-@chr8:120793293:120793433:-	0.9	0.77	0.97	'chr8:120774655:120774848:-@chr8:120790259:120790369:-@chr8:120793293:120793433:-.A.dn_chr8:120774655:120774848:-@chr8:120790259:120790369:-@chr8:120793293:120793433:-.A.se_chr8:120774655:120774848:-@chr8:120790259:120790369:-@chr8:120793293:120793433:-.A.up','chr8:120774655:120774848:-@chr8:120790259:120790369:-@chr8:120793293:120793433:-.B.dn_chr8:120774655:120774848:-@chr8:120790259:120790369:…	(0,0):294,(0,1):2,(1,0):87,(1,1):156	0:226,1:19	chr8	-	1.20775e+17	1.20793e+17	TAF2
chr14:74763036:74763152:-@chr14:74764633:74764772:-@chr14:74766251:74766378:-	0.9	0.79	0.97	'chr14:74763036:74763152:-@chr14:74764633:74764772:-@chr14:74766251:74766378:-.A.dn_chr14:74763036:74763152:-@chr14:74764633:74764772:-@chr14:74766251:74766378:-.A.se_chr14:74763036:74763152:-@chr14:74764633:74764772:-@chr14:74766251:74766378:-.A.up','chr14:74763036:74763152:-@chr14:74764633:74764772:-@chr14:74766251:74766378:-.B.dn_chr14:74763036:74763152:-@chr14:74764633:74764772:-@chr14:747662…	(0,0):542,(0,1):3,(1,0):138,(1,1):118	0:249,1:10	chr14	-	7.4763e+15	7.47664e+15	ABCD4
chr7:141373867:141374020:-@chr7:141385278:141385436:-@chr7:141386359:141386458:-	0.93	0.88	0.97	'chr7:141373867:141374020:-@chr7:141385278:141385436:-@chr7:141386359:141386458:-.A.dn_chr7:141373867:141374020:-@chr7:141385278:141385436:-@chr7:141386359:141386458:-.A.se_chr7:141373867:141374020:-@chr7:141385278:141385436:-@chr7:141386359:141386458:-.A.up','chr7:141373867:141374020:-@chr7:141385278:141385436:-@chr7:141386359:141386458:-.B.dn_chr7:141373867:141374020:-@chr7:141385278:141385436:…	(0,0):693,(0,1):11,(1,0):476,(1,1):229	0:693,1:23	chr7	-	1.41374e+17	1.41386e+17	KIAA1147
chr12:70195389:70195501:+@chr12:70206558:70206657:+@chr12:70206744:70206813:+	0.96	0.89	0.98	'chr12:70195389:70195501:+@chr12:70206558:70206657:+@chr12:70206744:70206813:+.A.up_chr12:70195389:70195501:+@chr12:70206558:70206657:+@chr12:70206744:70206813:+.A.se_chr12:70195389:70195501:+@chr12:70206558:70206657:+@chr12:70206744:70206813:+.A.dn','chr12:70195389:70195501:+@chr12:70206558:70206657:+@chr12:70206744:70206813:+.B.up_chr12:70195389:70195501:+@chr12:70206558:70206657:+@chr12:702067…	(0,0):285,(0,1):2,(1,0):96,(1,1):8	0:104,1:2	chr12	+	7.01954e+15	7.02068e+15	RAB3IP
chr6:30862283:30862448:+@chr6:30863181:30863291:+@chr6:30864398:30864642:+	0.37	0.31	0.44	'chr6:30862283:30862448:+@chr6:30863181:30863291:+@chr6:30864398:30864642:+.A.up_chr6:30862283:30862448:+@chr6:30863181:30863291:+@chr6:30864398:30864642:+.A.se_chr6:30862283:30862448:+@chr6:30863181:30863291:+@chr6:30864398:30864642:+.A.dn','chr6:30862283:30862448:+@chr6:30863181:30863291:+@chr6:30864398:30864642:+.B.up_chr6:30862283:30862448:+@chr6:30863181:30863291:+@chr6:30864398:30864642:+.B…	(0,0):185,(0,1):70,(1,0):77,(1,1):191	0:131,1:207	chr6	+	3.08623e+15	3.08646e+15	DDR1
chr11:62567849:62567958:-@chr11:62568566:62568673:-@chr11:62568801:62568889:-	0.96	0.92	0.98	'chr11:62567849:62567958:-@chr11:62568566:62568673:-@chr11:62568801:62568889:-.A.dn_chr11:62567849:62567958:-@chr11:62568566:62568673:-@chr11:62568801:62568889:-.A.se_chr11:62567849:62567958:-@chr11:62568566:62568673:-@chr11:62568801:62568889:-.A.up','chr11:62567849:62567958:-@chr11:62568566:62568673:-@chr11:62568801:62568889:-.B.dn_chr11:62567849:62567958:-@chr11:62568566:62568673:-@chr11:625688…	(0,0):628,(0,1):9,(1,0):459,(1,1):146	0:594,1:20	chr11	-	6.25678e+15	6.25689e+15	NXF1
chr8:145297272:145297418:+@chr8:145297505:145297531:+@chr8:145298397:145298519:+	0.62	0.49	0.76	'chr8:145297272:145297418:+@chr8:145297505:145297531:+@chr8:145298397:145298519:+.A.up_chr8:145297272:145297418:+@chr8:145297505:145297531:+@chr8:145298397:145298519:+.A.se_chr8:145297272:145297418:+@chr8:145297505:145297531:+@chr8:145298397:145298519:+.A.dn','chr8:145297272:145297418:+@chr8:145297505:145297531:+@chr8:145298397:145298519:+.B.up_chr8:145297272:145297418:+@chr8:145297505:145297531:…	(0,0):214,(0,1):17,(1,0):42,(1,1):96	0:102,1:53	chr8	+	1.45297e+17	1.45299e+17	HEATR7A
chr18:12337340:12337534:-@chr18:12340200:12340400:-@chr18:12344131:12344246:-	0.98	0.95	0.99	'chr18:12337340:12337534:-@chr18:12340200:12340400:-@chr18:12344131:12344246:-.A.dn_chr18:12337340:12337534:-@chr18:12340200:12340400:-@chr18:12344131:12344246:-.A.se_chr18:12337340:12337534:-@chr18:12340200:12340400:-@chr18:12344131:12344246:-.A.up','chr18:12337340:12337534:-@chr18:12340200:12340400:-@chr18:12344131:12344246:-.B.dn_chr18:12337340:12337534:-@chr18:12340200:12340400:-@chr18:123441…	(0,0):1198,(0,1):2,(1,0):785,(1,1):664	0:1439,1:12	chr18	-	1.23373e+15	1.23442e+15	AFG3L2
chr2:197090496:197090594:-@chr2:197092826:197092978:-@chr2:197105173:197105286:-	0.92	0.87	0.96	'chr2:197090496:197090594:-@chr2:197092826:197092978:-@chr2:197105173:197105286:-.A.dn_chr2:197090496:197090594:-@chr2:197092826:197092978:-@chr2:197105173:197105286:-.A.se_chr2:197090496:197090594:-@chr2:197092826:197092978:-@chr2:197105173:197105286:-.A.up','chr2:197090496:197090594:-@chr2:197092826:197092978:-@chr2:197105173:197105286:-.B.dn_chr2:197090496:197090594:-@chr2:197092826:197092978:…	(0,0):651,(0,1):10,(1,0):432,(1,1):154	0:573,1:23	chr2	-	1.9709e+17	1.97105e+17	HECW2
chr22:40343097:40343188:+@chr22:40351823:40351914:+@chr22:40356059:40356178:+	0.96	0.93	0.99	'chr22:40343097:40343188:+@chr22:40351823:40351914:+@chr22:40356059:40356178:+.A.up_chr22:40343097:40343188:+@chr22:40351823:40351914:+@chr22:40356059:40356178:+.A.se_chr22:40343097:40343188:+@chr22:40351823:40351914:+@chr22:40356059:40356178:+.A.dn','chr22:40343097:40343188:+@chr22:40351823:40351914:+@chr22:40356059:40356178:+.B.up_chr22:40343097:40343188:+@chr22:40351823:40351914:+@chr22:403560…	(0,0):546,(0,1):6,(1,0):354,(1,1):110	0:457,1:13	chr22	+	4.03431e+15	4.03562e+15	GRAP2
chr5:137289855:137290065:-@chr5:137292166:137292231:-@chr5:137295305:137295452:-	0.14	0.09	0.21	'chr5:137289855:137290065:-@chr5:137292166:137292231:-@chr5:137295305:137295452:-.A.dn_chr5:137289855:137290065:-@chr5:137292166:137292231:-@chr5:137295305:137295452:-.A.se_chr5:137289855:137290065:-@chr5:137292166:137292231:-@chr5:137295305:137295452:-.A.up','chr5:137289855:137290065:-@chr5:137292166:137292231:-@chr5:137295305:137295452:-.B.dn_chr5:137289855:137290065:-@chr5:137292166:137292231:…	(0,0):201,(0,1):64,(1,0):19,(1,1):193	0:38,1:238	chr5	-	1.3729e+17	1.37295e+17	FAM13B
chr16:23635330:23635415:-@chr16:23637557:23637718:-@chr16:23640525:23640596:-	0.92	0.83	0.98	'chr16:23635330:23635415:-@chr16:23637557:23637718:-@chr16:23640525:23640596:-.A.dn_chr16:23635330:23635415:-@chr16:23637557:23637718:-@chr16:23640525:23640596:-.A.se_chr16:23635330:23635415:-@chr16:23637557:23637718:-@chr16:23640525:23640596:-.A.up','chr16:23635330:23635415:-@chr16:23637557:23637718:-@chr16:23640525:23640596:-.B.dn_chr16:23635330:23635415:-@chr16:23637557:23637718:-@chr16:236405…	(0,0):98,(0,1):4,(1,0):158,(1,1):4	0:162,1:4	chr16	-	2.36353e+15	2.36406e+15	PALB2
chr2:200800654:200800770:-@chr2:200801128:200801215:-@chr2:200803656:200803793:-	0.86	0.77	0.95	'chr2:200800654:200800770:-@chr2:200801128:200801215:-@chr2:200803656:200803793:-.A.dn_chr2:200800654:200800770:-@chr2:200801128:200801215:-@chr2:200803656:200803793:-.A.se_chr2:200800654:200800770:-@chr2:200801128:200801215:-@chr2:200803656:200803793:-.A.up','chr2:200800654:200800770:-@chr2:200801128:200801215:-@chr2:200803656:200803793:-.B.dn_chr2:200800654:200800770:-@chr2:200801128:200801215:…	(0,0):483,(0,1):6,(1,0):80,(1,1):65	0:134,1:17	chr2	-	2.00801e+17	2.00804e+17	TYW5
chr1:2449603:2449703:-@chr1:2449955:2450036:-@chr1:2450582:2450763:-	0.94	0.88	0.98	'chr1:2449603:2449703:-@chr1:2449955:2450036:-@chr1:2450582:2450763:-.A.dn_chr1:2449603:2449703:-@chr1:2449955:2450036:-@chr1:2450582:2450763:-.A.se_chr1:2449603:2449703:-@chr1:2449955:2450036:-@chr1:2450582:2450763:-.A.up','chr1:2449603:2449703:-@chr1:2449955:2450036:-@chr1:2450582:2450763:-.B.dn_chr1:2449603:2449703:-@chr1:2449955:2450036:-@chr1:2450582:2450763:-.B.up'	(0,0):173,(0,1):3,(1,0):123,(1,1):102	0:215,1:13	chr1	-	24496032449603	24507632450763	PANK4
chr13:41910786:41910892:+@chr13:41929280:41929352:+@chr13:41932440:41932609:+	0.86	0.63	0.99	'chr13:41910786:41910892:+@chr13:41929280:41929352:+@chr13:41932440:41932609:+.A.up_chr13:41910786:41910892:+@chr13:41929280:41929352:+@chr13:41932440:41932609:+.A.se_chr13:41910786:41910892:+@chr13:41929280:41929352:+@chr13:41932440:41932609:+.A.dn','chr13:41910786:41910892:+@chr13:41929280:41929352:+@chr13:41932440:41932609:+.B.up_chr13:41910786:41910892:+@chr13:41929280:41929352:+@chr13:419324…	(0,0):262,(0,1):2,(1,0):35,(1,1):44	0:78,1:3	chr13	+	4.19108e+15	4.19326e+15	NAA16
chr14:102502826:102502979:+@chr14:102504797:102504943:+@chr14:102505035:102505185:+	0.97	0.94	0.99	'chr14:102502826:102502979:+@chr14:102504797:102504943:+@chr14:102505035:102505185:+.A.up_chr14:102502826:102502979:+@chr14:102504797:102504943:+@chr14:102505035:102505185:+.A.se_chr14:102502826:102502979:+@chr14:102504797:102504943:+@chr14:102505035:102505185:+.A.dn','chr14:102502826:102502979:+@chr14:102504797:102504943:+@chr14:102505035:102505185:+.B.up_chr14:102502826:102502979:+@chr14:102504…	(0,0):474,(0,1):3,(1,0):479,(1,1):453	0:921,1:14	chr14	+	1.02503e+17	1.02505e+17	DYNC1H1
chr10:112650314:112650428:+@chr10:112653849:112653956:+@chr10:112654170:112654280:+	0.99	0.99	1	'chr10:112650314:112650428:+@chr10:112653849:112653956:+@chr10:112654170:112654280:+.A.up_chr10:112650314:112650428:+@chr10:112653849:112653956:+@chr10:112654170:112654280:+.A.se_chr10:112650314:112650428:+@chr10:112653849:112653956:+@chr10:112654170:112654280:+.A.dn','chr10:112650314:112650428:+@chr10:112653849:112653956:+@chr10:112654170:112654280:+.B.up_chr10:112650314:112650428:+@chr10:112653…	(0,0):6134,(0,1):17,(1,0):5006,(1,1):1436	0:6427,1:32	chr10	+	1.1265e+17	1.12654e+17	PDCD4
chr19:17875184:17875258:+@chr19:17877478:17877619:+@chr19:17881234:17881386:+	0.96	0.93	0.98	'chr19:17875184:17875258:+@chr19:17877478:17877619:+@chr19:17881234:17881386:+.A.up_chr19:17875184:17875258:+@chr19:17877478:17877619:+@chr19:17881234:17881386:+.A.se_chr19:17875184:17875258:+@chr19:17877478:17877619:+@chr19:17881234:17881386:+.A.dn','chr19:17875184:17875258:+@chr19:17877478:17877619:+@chr19:17881234:17881386:+.B.up_chr19:17875184:17875258:+@chr19:17877478:17877619:+@chr19:178812…	(0,0):453,(0,1):4,(1,0):318,(1,1):90	0:404,1:8	chr19	+	1.78752e+15	1.78814e+15	FCHO1
chr15:74710218:74710310:-@chr15:74710609:74710650:-@chr15:74711142:74711293:-	0.86	0.84	0.88	'chr15:74710218:74710310:-@chr15:74710609:74710650:-@chr15:74711142:74711293:-.A.dn_chr15:74710218:74710310:-@chr15:74710609:74710650:-@chr15:74711142:74711293:-.A.se_chr15:74710218:74710310:-@chr15:74710609:74710650:-@chr15:74711142:74711293:-.A.up','chr15:74710218:74710310:-@chr15:74710609:74710650:-@chr15:74711142:74711293:-.B.dn_chr15:74710218:74710310:-@chr15:74710609:74710650:-@chr15:747111…	(0,0):1705,(0,1):121,(1,0):1170,(1,1):921	0:1946,1:266	chr15	-	7.47102e+15	7.47113e+15	SEMA7A
chr3:52724961:52725087:+@chr3:52725558:52725645:+@chr3:52726888:52727062:+	1	0.99	1	'chr3:52724961:52725087:+@chr3:52725558:52725645:+@chr3:52726888:52727062:+.A.up_chr3:52724961:52725087:+@chr3:52725558:52725645:+@chr3:52726888:52727062:+.A.se_chr3:52724961:52725087:+@chr3:52725558:52725645:+@chr3:52726888:52727062:+.A.dn','chr3:52724961:52725087:+@chr3:52725558:52725645:+@chr3:52726888:52727062:+.B.up_chr3:52724961:52725087:+@chr3:52725558:52725645:+@chr3:52726888:52727062:+.B…	(0,0):2498,(0,1):6,(1,0):2793,(1,1):2048	0:4830,1:17	chr3	+	5.2725e+15	5.27271e+15	GNL3;SNORD69
chr5:74009331:74009460:+@chr5:74011335:74011515:+@chr5:74012412:74012498:+	0.98	0.95	0.99	'chr5:74009331:74009460:+@chr5:74011335:74011515:+@chr5:74012412:74012498:+.A.up_chr5:74009331:74009460:+@chr5:74011335:74011515:+@chr5:74012412:74012498:+.A.se_chr5:74009331:74009460:+@chr5:74011335:74011515:+@chr5:74012412:74012498:+.A.dn','chr5:74009331:74009460:+@chr5:74011335:74011515:+@chr5:74012412:74012498:+.B.up_chr5:74009331:74009460:+@chr5:74011335:74011515:+@chr5:74012412:74012498:+.B…	(0,0):268,(0,1):1,(1,0):515,(1,1):214	0:722,1:8	chr5	+	7.40093e+15	7.40125e+15	HEXB
chr1:169345778:169346217:+@chr1:169347568:169347767:+@chr1:169349719:169349847:+	0.87	0.79	0.94	'chr1:169345778:169346217:+@chr1:169347568:169347767:+@chr1:169349719:169349847:+.A.up_chr1:169345778:169346217:+@chr1:169347568:169347767:+@chr1:169349719:169349847:+.A.se_chr1:169345778:169346217:+@chr1:169347568:169347767:+@chr1:169349719:169349847:+.A.dn','chr1:169345778:169346217:+@chr1:169347568:169347767:+@chr1:169349719:169349847:+.B.up_chr1:169345778:169346217:+@chr1:169347568:169347767:…	(0,0):225,(0,1):4,(1,0):108,(1,1):215	0:306,1:21	chr1	+	1.69346e+17	1.6935e+17	BLZF1
chr7:98995485:98995636:-@chr7:98997926:98998047:-@chr7:99001021:99001128:-	0.73	0.69	0.78	'chr7:98995485:98995636:-@chr7:98997926:98998047:-@chr7:99001021:99001128:-.A.dn_chr7:98995485:98995636:-@chr7:98997926:98998047:-@chr7:99001021:99001128:-.A.se_chr7:98995485:98995636:-@chr7:98997926:98998047:-@chr7:99001021:99001128:-.A.up','chr7:98995485:98995636:-@chr7:98997926:98998047:-@chr7:99001021:99001128:-.B.dn_chr7:98995485:98995636:-@chr7:98997926:98998047:-@chr7:99001021:99001128:-.B…	(0,0):2007,(0,1):7,(1,0):1369,(1,1):2786	0:3379,1:783	chr7	-	9.89955e+15	9.90011e+15	PDAP1
chr2:128939704:128939864:+@chr2:128941249:128941363:+@chr2:128944257:128944373:+	0.95	0.91	0.97	'chr2:128939704:128939864:+@chr2:128941249:128941363:+@chr2:128944257:128944373:+.A.up_chr2:128939704:128939864:+@chr2:128941249:128941363:+@chr2:128944257:128944373:+.A.se_chr2:128939704:128939864:+@chr2:128941249:128941363:+@chr2:128944257:128944373:+.A.dn','chr2:128939704:128939864:+@chr2:128941249:128941363:+@chr2:128944257:128944373:+.B.up_chr2:128939704:128939864:+@chr2:128941249:128941363:…	(0,0):573,(0,1):9,(1,0):416,(1,1):222	0:631,1:16	chr2	+	1.2894e+17	1.28944e+17	UGGT1
chr14:75498771:75498882:-@chr14:75500122:75500193:-@chr14:75505043:75505115:-	0.79	0.65	0.91	'chr14:75498771:75498882:-@chr14:75500122:75500193:-@chr14:75505043:75505115:-.A.dn_chr14:75498771:75498882:-@chr14:75500122:75500193:-@chr14:75505043:75505115:-.A.se_chr14:75498771:75498882:-@chr14:75500122:75500193:-@chr14:75505043:75505115:-.A.up','chr14:75498771:75498882:-@chr14:75500122:75500193:-@chr14:75505043:75505115:-.B.dn_chr14:75498771:75498882:-@chr14:75500122:75500193:-@chr14:755050…	(0,0):278,(0,1):4,(1,0):45,(1,1):35	0:72,1:12	chr14	-	7.54988e+15	7.55051e+15	MLH3
chr13:76414527:76414631:+@chr13:76415245:76415337:+@chr13:76415764:76416119:+	0.96	0.92	0.99	'chr13:76414527:76414631:+@chr13:76415245:76415337:+@chr13:76415764:76416119:+.A.up_chr13:76414527:76414631:+@chr13:76415245:76415337:+@chr13:76415764:76416119:+.A.se_chr13:76414527:76414631:+@chr13:76415245:76415337:+@chr13:76415764:76416119:+.A.dn','chr13:76414527:76414631:+@chr13:76415245:76415337:+@chr13:76415764:76416119:+.B.up_chr13:76414527:76414631:+@chr13:76415245:76415337:+@chr13:764157…	(0,0):266,(0,1):3,(1,0):273,(1,1):710	0:959,1:27	chr13	+	7.64145e+15	7.64161e+15	LMO7
chr11:118257153:118257327:+@chr11:118260440:118260620:+@chr11:118261372:118261519:+	0.88	0.82	0.93	'chr11:118257153:118257327:+@chr11:118260440:118260620:+@chr11:118261372:118261519:+.A.up_chr11:118257153:118257327:+@chr11:118260440:118260620:+@chr11:118261372:118261519:+.A.se_chr11:118257153:118257327:+@chr11:118260440:118260620:+@chr11:118261372:118261519:+.A.dn','chr11:118257153:118257327:+@chr11:118260440:118260620:+@chr11:118261372:118261519:+.B.up_chr11:118257153:118257327:+@chr11:118260…	(0,0):529,(0,1):11,(1,0):355,(1,1):317	0:632,1:51	chr11	+	1.18257e+17	1.18262e+17	UBE4A
chr14:31107331:31107453:+@chr14:31108983:31109070:+@chr14:31112522:31112611:+	0.98	0.97	0.99	'chr14:31107331:31107453:+@chr14:31108983:31109070:+@chr14:31112522:31112611:+.A.up_chr14:31107331:31107453:+@chr14:31108983:31109070:+@chr14:31112522:31112611:+.A.se_chr14:31107331:31107453:+@chr14:31108983:31109070:+@chr14:31112522:31112611:+.A.dn','chr14:31107331:31107453:+@chr14:31108983:31109070:+@chr14:31112522:31112611:+.B.up_chr14:31107331:31107453:+@chr14:31108983:31109070:+@chr14:311125…	(0,0):315,(0,1):3,(1,0):444,(1,1):129	0:573,1:3	chr14	+	3.11073e+15	3.11126e+15	SCFD1
chr2:220071692:220071764:+@chr2:220072049:220072143:+@chr2:220072370:220072501:+	0.98	0.95	0.99	'chr2:220071692:220071764:+@chr2:220072049:220072143:+@chr2:220072370:220072501:+.A.up_chr2:220071692:220071764:+@chr2:220072049:220072143:+@chr2:220072370:220072501:+.A.se_chr2:220071692:220071764:+@chr2:220072049:220072143:+@chr2:220072370:220072501:+.A.dn','chr2:220071692:220071764:+@chr2:220072049:220072143:+@chr2:220072370:220072501:+.B.up_chr2:220071692:220071764:+@chr2:220072049:220072143:…	(0,0):204,(0,1):3,(1,0):281,(1,1):45	0:323,1:6	chr2	+	2.20072e+17	2.20073e+17	ZFAND2B
chr1:153945671:153945739:+@chr1:153945856:153945940:+@chr1:153946096:153946192:+	0.99	0.97	1	'chr1:153945671:153945739:+@chr1:153945856:153945940:+@chr1:153946096:153946192:+.A.up_chr1:153945671:153945739:+@chr1:153945856:153945940:+@chr1:153946096:153946192:+.A.se_chr1:153945671:153945739:+@chr1:153945856:153945940:+@chr1:153946096:153946192:+.A.dn','chr1:153945671:153945739:+@chr1:153945856:153945940:+@chr1:153946096:153946192:+.B.up_chr1:153945671:153945739:+@chr1:153945856:153945940:…	(0,0):218,(1,0):203,(1,1):31	0:233,1:1	chr1	+	1.53946e+17	1.53946e+17	CREB3L4
chr18:34261399:34261533:+@chr18:34267091:34267141:+@chr18:34273172:34273386:+	0.36	0.23	0.54	'chr18:34261399:34261533:+@chr18:34267091:34267141:+@chr18:34273172:34273386:+.A.up_chr18:34261399:34261533:+@chr18:34267091:34267141:+@chr18:34273172:34273386:+.A.se_chr18:34261399:34261533:+@chr18:34267091:34267141:+@chr18:34273172:34273386:+.A.dn','chr18:34261399:34261533:+@chr18:34267091:34267141:+@chr18:34273172:34273386:+.B.up_chr18:34261399:34261533:+@chr18:34267091:34267141:+@chr18:342731…	(0,0):92,(0,1):15,(1,0):19,(1,1):145	0:75,1:104	chr18	+	3.42614e+15	3.42734e+15	FHOD3
chr18:43496403:43496547:-@chr18:43497644:43497784:-@chr18:43502307:43502566:-	0.78	0.67	0.9	'chr18:43496403:43496547:-@chr18:43497644:43497784:-@chr18:43502307:43502566:-.A.dn_chr18:43496403:43496547:-@chr18:43497644:43497784:-@chr18:43502307:43502566:-.A.se_chr18:43496403:43496547:-@chr18:43497644:43497784:-@chr18:43502307:43502566:-.A.up','chr18:43496403:43496547:-@chr18:43497644:43497784:-@chr18:43502307:43502566:-.B.dn_chr18:43496403:43496547:-@chr18:43497644:43497784:-@chr18:435023…	(0,0):168,(0,1):5,(1,0):51,(1,1):83	0:121,1:18	chr18	-	4.34964e+15	4.35026e+15	EPG5
chr14:20839648:20839791:-@chr14:20840892:20841016:-@chr14:20841170:20841306:-	0.78	0.71	0.86	'chr14:20839648:20839791:-@chr14:20840892:20841016:-@chr14:20841170:20841306:-.A.dn_chr14:20839648:20839791:-@chr14:20840892:20841016:-@chr14:20841170:20841306:-.A.se_chr14:20839648:20839791:-@chr14:20840892:20841016:-@chr14:20841170:20841306:-.A.up','chr14:20839648:20839791:-@chr14:20840892:20841016:-@chr14:20841170:20841306:-.B.dn_chr14:20839648:20839791:-@chr14:20840892:20841016:-@chr14:208411…	(0,0):184,(0,1):18,(1,0):154,(1,1):98	0:237,1:33	chr14	-	2.08396e+15	2.08413e+15	TEP1
chr15:43461791:43461875:+@chr15:43470805:43470909:+@chr15:43473379:43473497:+	0.72	0.62	0.82	'chr15:43461791:43461875:+@chr15:43470805:43470909:+@chr15:43473379:43473497:+.A.up_chr15:43461791:43461875:+@chr15:43470805:43470909:+@chr15:43473379:43473497:+.A.se_chr15:43461791:43461875:+@chr15:43470805:43470909:+@chr15:43473379:43473497:+.A.dn','chr15:43461791:43461875:+@chr15:43470805:43470909:+@chr15:43473379:43473497:+.B.up_chr15:43461791:43461875:+@chr15:43470805:43470909:+@chr15:434733…	(0,0):988,(0,1):8,(1,0):77,(1,1):62	0:125,1:22	chr15	+	4.34618e+15	4.34735e+15	TMEM62
chr12:46756277:46756421:-@chr12:46756804:46756928:-@chr12:46757509:46757609:-	0.9	0.86	0.94	'chr12:46756277:46756421:-@chr12:46756804:46756928:-@chr12:46757509:46757609:-.A.dn_chr12:46756277:46756421:-@chr12:46756804:46756928:-@chr12:46757509:46757609:-.A.se_chr12:46756277:46756421:-@chr12:46756804:46756928:-@chr12:46757509:46757609:-.A.up','chr12:46756277:46756421:-@chr12:46756804:46756928:-@chr12:46757509:46757609:-.B.dn_chr12:46756277:46756421:-@chr12:46756804:46756928:-@chr12:467575…	(0,0):660,(0,1):13,(1,0):458,(1,1):374	0:817,1:28	chr12	-	4.67563e+15	4.67576e+15	SLC38A2
chr11:118773699:118773783:-@chr11:118773945:118774161:-@chr11:118778192:118778311:-	0.73	0.55	0.84	'chr11:118773699:118773783:-@chr11:118773945:118774161:-@chr11:118778192:118778311:-.A.dn_chr11:118773699:118773783:-@chr11:118773945:118774161:-@chr11:118778192:118778311:-.A.se_chr11:118773699:118773783:-@chr11:118773945:118774161:-@chr11:118778192:118778311:-.A.up','chr11:118773699:118773783:-@chr11:118773945:118774161:-@chr11:118778192:118778311:-.B.dn_chr11:118773699:118773783:-@chr11:118773…	(0,0):121,(0,1):10,(1,0):85,(1,1):14	0:99,1:10	chr11	-	1.18774e+17	1.18778e+17	BCL9L
chr7:102242771:102242852:-@chr7:102246305:102246434:-@chr7:102249208:102249269:-	0.93	0.9	0.97	'chr7:102242771:102242852:-@chr7:102246305:102246434:-@chr7:102249208:102249269:-.A.dn_chr7:102242771:102242852:-@chr7:102246305:102246434:-@chr7:102249208:102249269:-.A.se_chr7:102242771:102242852:-@chr7:102246305:102246434:-@chr7:102249208:102249269:-.A.up','chr7:102242771:102242852:-@chr7:102246305:102246434:-@chr7:102249208:102249269:-.B.dn_chr7:102242771:102242852:-@chr7:102246305:102246434:…	(0,0):2441,(0,1):8,(1,0):413,(1,1):26	0:436,1:11	chr7	-	1.02243e+17	1.02249e+17	RASA4
chr22:38453760:38453857:+@chr22:38455241:38455352:+@chr22:38461009:38461137:+	0.91	0.86	0.96	'chr22:38453760:38453857:+@chr22:38455241:38455352:+@chr22:38461009:38461137:+.A.up_chr22:38453760:38453857:+@chr22:38455241:38455352:+@chr22:38461009:38461137:+.A.se_chr22:38453760:38453857:+@chr22:38455241:38455352:+@chr22:38461009:38461137:+.A.dn','chr22:38453760:38453857:+@chr22:38455241:38455352:+@chr22:38461009:38461137:+.B.up_chr22:38453760:38453857:+@chr22:38455241:38455352:+@chr22:384610…	(0,0):264,(0,1):6,(1,0):181,(1,1):66	0:245,1:8	chr22	+	3.84538e+15	3.84611e+15	PICK1
chr12:117486824:117486963:-@chr12:117494611:117494691:-@chr12:117513076:117513145:-	0.97	0.95	0.98	'chr12:117486824:117486963:-@chr12:117494611:117494691:-@chr12:117513076:117513145:-.A.dn_chr12:117486824:117486963:-@chr12:117494611:117494691:-@chr12:117513076:117513145:-.A.se_chr12:117486824:117486963:-@chr12:117494611:117494691:-@chr12:117513076:117513145:-.A.up','chr12:117486824:117486963:-@chr12:117494611:117494691:-@chr12:117513076:117513145:-.B.dn_chr12:117486824:117486963:-@chr12:117494…	(0,0):363,(0,1):5,(1,0):406,(1,1):120	0:521,1:10	chr12	-	1.17487e+17	1.17513e+17	TESC
chr17:36351936:36351996:-@chr17:36352422:36352526:-@chr17:36353601:36353765:-	0.96	0.95	0.98	'chr17:36351936:36351996:-@chr17:36352422:36352526:-@chr17:36353601:36353765:-.A.dn_chr17:36351936:36351996:-@chr17:36352422:36352526:-@chr17:36353601:36353765:-.A.se_chr17:36351936:36351996:-@chr17:36352422:36352526:-@chr17:36353601:36353765:-.A.up','chr17:36351936:36351996:-@chr17:36352422:36352526:-@chr17:36353601:36353765:-.B.dn_chr17:36351936:36351996:-@chr17:36352422:36352526:-@chr17:363536…	(0,0):993,(0,1):18,(1,0):1468,(1,1):930	0:2360,1:56	chr17	-	3.63519e+15	3.63538e+15	LOC440434
chr17:79893213:79893392:-@chr17:79893999:79894069:-@chr17:79894624:79894735:-	0.97	0.95	0.98	'chr17:79893213:79893392:-@chr17:79893999:79894069:-@chr17:79894624:79894735:-.A.dn_chr17:79893213:79893392:-@chr17:79893999:79894069:-@chr17:79894624:79894735:-.A.se_chr17:79893213:79893392:-@chr17:79893999:79894069:-@chr17:79894624:79894735:-.A.up','chr17:79893213:79893392:-@chr17:79893999:79894069:-@chr17:79894624:79894735:-.B.dn_chr17:79893213:79893392:-@chr17:79893999:79894069:-@chr17:798946…	(0,0):1233,(0,1):9,(1,0):832,(1,1):1344	0:2137,1:48	chr17	-	7.98932e+15	7.98947e+15	PYCR1
chr17:18236480:18236602:-@chr17:18238873:18238989:-@chr17:18243357:18243569:-	0.76	0.68	0.83	'chr17:18236480:18236602:-@chr17:18238873:18238989:-@chr17:18243357:18243569:-.A.dn_chr17:18236480:18236602:-@chr17:18238873:18238989:-@chr17:18243357:18243569:-.A.se_chr17:18236480:18236602:-@chr17:18238873:18238989:-@chr17:18243357:18243569:-.A.up','chr17:18236480:18236602:-@chr17:18238873:18238989:-@chr17:18243357:18243569:-.B.dn_chr17:18236480:18236602:-@chr17:18238873:18238989:-@chr17:182433…	(0,0):359,(0,1):25,(1,0):221,(1,1):330	0:489,1:87	chr17	-	1.82365e+15	1.82436e+15	SHMT1
chr20:44521364:44521519:+@chr20:44521859:44521950:+@chr20:44522627:44522711:+	0.97	0.96	0.99	'chr20:44521364:44521519:+@chr20:44521859:44521950:+@chr20:44522627:44522711:+.A.up_chr20:44521364:44521519:+@chr20:44521859:44521950:+@chr20:44522627:44522711:+.A.se_chr20:44521364:44521519:+@chr20:44521859:44521950:+@chr20:44522627:44522711:+.A.dn','chr20:44521364:44521519:+@chr20:44521859:44521950:+@chr20:44522627:44522711:+.B.up_chr20:44521364:44521519:+@chr20:44521859:44521950:+@chr20:445226…	(0,0):817,(0,1):6,(1,0):541,(1,1):231	0:772,1:6	chr20	+	4.45214e+15	4.45227e+15	CTSA
chr17:47797688:47797798:-@chr17:47799861:47799956:-@chr17:47809913:47810082:-	0.94	0.89	0.98	'chr17:47797688:47797798:-@chr17:47799861:47799956:-@chr17:47809913:47810082:-.A.dn_chr17:47797688:47797798:-@chr17:47799861:47799956:-@chr17:47809913:47810082:-.A.se_chr17:47797688:47797798:-@chr17:47799861:47799956:-@chr17:47809913:47810082:-.A.up','chr17:47797688:47797798:-@chr17:47799861:47799956:-@chr17:47809913:47810082:-.B.dn_chr17:47797688:47797798:-@chr17:47799861:47799956:-@chr17:478099…	(0,0):842,(0,1):4,(1,0):317,(1,1):509	0:793,1:37	chr17	-	4.77977e+15	4.78101e+15	FAM117A
chr3:49012250:49012300:+@chr3:49012391:49012412:+@chr3:49016915:49017066:+	0.98	0.96	1	'chr3:49012250:49012300:+@chr3:49012391:49012412:+@chr3:49016915:49017066:+.A.up_chr3:49012250:49012300:+@chr3:49012391:49012412:+@chr3:49016915:49017066:+.A.se_chr3:49012250:49012300:+@chr3:49012391:49012412:+@chr3:49016915:49017066:+.A.dn','chr3:49012250:49012300:+@chr3:49012391:49012412:+@chr3:49016915:49017066:+.B.up_chr3:49012250:49012300:+@chr3:49012391:49012412:+@chr3:49016915:49017066:+.B…	(0,0):546,(0,1):1,(1,0):134,(1,1):284	0:413,1:6	chr3	+	4.90123e+15	4.90171e+15	ARIH2
chr7:2297370:2297438:-@chr7:2302865:2302997:-@chr7:2303933:2304093:-	0.97	0.96	0.99	'chr7:2297370:2297438:-@chr7:2302865:2302997:-@chr7:2303933:2304093:-.A.dn_chr7:2297370:2297438:-@chr7:2302865:2302997:-@chr7:2303933:2304093:-.A.se_chr7:2297370:2297438:-@chr7:2302865:2302997:-@chr7:2303933:2304093:-.A.up','chr7:2297370:2297438:-@chr7:2302865:2302997:-@chr7:2303933:2304093:-.B.dn_chr7:2297370:2297438:-@chr7:2302865:2302997:-@chr7:2303933:2304093:-.B.up'	(0,0):1938,(0,1):14,(1,0):1430,(1,1):480	0:1902,1:22	chr7	-	22973702297370	23040932304093	SNX8
chr9:134387428:134387523:+@chr9:134388626:134388718:+@chr9:134390813:134390909:+	0.96	0.93	0.99	'chr9:134387428:134387523:+@chr9:134388626:134388718:+@chr9:134390813:134390909:+.A.up_chr9:134387428:134387523:+@chr9:134388626:134388718:+@chr9:134390813:134390909:+.A.se_chr9:134387428:134387523:+@chr9:134388626:134388718:+@chr9:134390813:134390909:+.A.dn','chr9:134387428:134387523:+@chr9:134388626:134388718:+@chr9:134390813:134390909:+.B.up_chr9:134387428:134387523:+@chr9:134388626:134388718:…	(0,0):174,(0,1):3,(1,0):176,(1,1):34	0:206,1:7	chr9	+	1.34387e+17	1.34391e+17	POMT1
chr19:56880235:56880305:+@chr19:56880648:56880706:+@chr19:56884526:56884652:+	0.53	0.36	0.69	'chr19:56880235:56880305:+@chr19:56880648:56880706:+@chr19:56884526:56884652:+.A.up_chr19:56880235:56880305:+@chr19:56880648:56880706:+@chr19:56884526:56884652:+.A.se_chr19:56880235:56880305:+@chr19:56880648:56880706:+@chr19:56884526:56884652:+.A.dn','chr19:56880235:56880305:+@chr19:56880648:56880706:+@chr19:56884526:56884652:+.B.up_chr19:56880235:56880305:+@chr19:56880648:56880706:+@chr19:568845…	(0,0):72,(0,1):7,(1,0):13,(1,1):6	0:17,1:9	chr19	+	5.68802e+15	5.68847e+15	ZNF542
chr3:48500758:48500853:+@chr3:48501186:48501315:+@chr3:48501509:48502198:+	0.82	0.69	0.94	'chr3:48500758:48500853:+@chr3:48501186:48501315:+@chr3:48501509:48502198:+.A.up_chr3:48500758:48500853:+@chr3:48501186:48501315:+@chr3:48501509:48502198:+.A.se_chr3:48500758:48500853:+@chr3:48501186:48501315:+@chr3:48501509:48502198:+.A.dn','chr3:48500758:48500853:+@chr3:48501186:48501315:+@chr3:48501509:48502198:+.B.up_chr3:48500758:48500853:+@chr3:48501186:48501315:+@chr3:48501509:48502198:+.B…	(0,0):130,(0,1):8,(1,0):98,(1,1):354	0:395,1:65	chr3	+	4.85008e+15	4.85022e+15	ATRIP
chr13:30098269:30098390:-@chr13:30104675:30104849:-@chr13:30106961:30107119:-	0.97	0.95	0.99	'chr13:30098269:30098390:-@chr13:30104675:30104849:-@chr13:30106961:30107119:-.A.dn_chr13:30098269:30098390:-@chr13:30104675:30104849:-@chr13:30106961:30107119:-.A.se_chr13:30098269:30098390:-@chr13:30104675:30104849:-@chr13:30106961:30107119:-.A.up','chr13:30098269:30098390:-@chr13:30104675:30104849:-@chr13:30106961:30107119:-.B.dn_chr13:30098269:30098390:-@chr13:30104675:30104849:-@chr13:301069…	(0,0):681,(0,1):2,(1,0):476,(1,1):355	0:819,1:14	chr13	-	3.00983e+15	3.01071e+15	SLC7A1
chr6:31828216:31828398:-@chr6:31828965:31829227:-@chr6:31829776:31829968:-	0.81	0.73	0.88	'chr6:31828216:31828398:-@chr6:31828965:31829227:-@chr6:31829776:31829968:-.A.dn_chr6:31828216:31828398:-@chr6:31828965:31829227:-@chr6:31829776:31829968:-.A.se_chr6:31828216:31828398:-@chr6:31828965:31829227:-@chr6:31829776:31829968:-.A.up','chr6:31828216:31828398:-@chr6:31828965:31829227:-@chr6:31829776:31829968:-.B.dn_chr6:31828216:31828398:-@chr6:31828965:31829227:-@chr6:31829776:31829968:-.B…	(0,0):883,(0,1):8,(1,0):606,(1,1):751	0:1196,1:169	chr6	-	3.18282e+15	3.183e+15	NEU1
chr17:37814658:37814775:+@chr17:37814975:37815073:+@chr17:37815304:37815359:+	0.99	0.97	1	'chr17:37814658:37814775:+@chr17:37814975:37815073:+@chr17:37815304:37815359:+.A.up_chr17:37814658:37814775:+@chr17:37814975:37815073:+@chr17:37815304:37815359:+.A.se_chr17:37814658:37814775:+@chr17:37814975:37815073:+@chr17:37815304:37815359:+.A.dn','chr17:37814658:37814775:+@chr17:37814975:37815073:+@chr17:37815304:37815359:+.B.up_chr17:37814658:37814775:+@chr17:37814975:37815073:+@chr17:378153…	(0,0):747,(0,1):1,(1,0):463,(1,1):92	0:554,1:2	chr17	+	3.78147e+15	3.78154e+15	STARD3
chr4:128910876:128910976:+@chr4:128922871:128922915:+@chr4:128930075:128930153:+	0.19	0.11	0.29	'chr4:128910876:128910976:+@chr4:128922871:128922915:+@chr4:128930075:128930153:+.A.up_chr4:128910876:128910976:+@chr4:128922871:128922915:+@chr4:128930075:128930153:+.A.se_chr4:128910876:128910976:+@chr4:128922871:128922915:+@chr4:128930075:128930153:+.A.dn','chr4:128910876:128910976:+@chr4:128922871:128922915:+@chr4:128930075:128930153:+.B.up_chr4:128910876:128910976:+@chr4:128922871:128922915:…	(0,0):330,(0,1):30,(1,0):10,(1,1):29	0:17,1:52	chr4	+	1.28911e+17	1.2893e+17	C4orf29
chr3:179481790:179481956:+@chr3:179483483:179483636:+@chr3:179499527:179499611:+	0.91	0.82	0.96	'chr3:179481790:179481956:+@chr3:179483483:179483636:+@chr3:179499527:179499611:+.A.up_chr3:179481790:179481956:+@chr3:179483483:179483636:+@chr3:179499527:179499611:+.A.se_chr3:179481790:179481956:+@chr3:179483483:179483636:+@chr3:179499527:179499611:+.A.dn','chr3:179481790:179481956:+@chr3:179483483:179483636:+@chr3:179499527:179499611:+.B.up_chr3:179481790:179481956:+@chr3:179483483:179483636:…	(0,0):146,(0,1):2,(1,0):109,(1,1):63	0:166,1:8	chr3	+	1.79482e+17	1.795e+17	USP13
chr19:41131762:41131914:+@chr19:41132880:41133260:+@chr19:41133610:41133762:+	0.97	0.94	0.99	'chr19:41131762:41131914:+@chr19:41132880:41133260:+@chr19:41133610:41133762:+.A.up_chr19:41131762:41131914:+@chr19:41132880:41133260:+@chr19:41133610:41133762:+.A.se_chr19:41131762:41131914:+@chr19:41132880:41133260:+@chr19:41133610:41133762:+.A.dn','chr19:41131762:41131914:+@chr19:41132880:41133260:+@chr19:41133610:41133762:+.B.up_chr19:41131762:41131914:+@chr19:41132880:41133260:+@chr19:411336…	(0,0):477,(0,1):5,(1,0):1047,(1,1):264	0:1302,1:14	chr19	+	4.11318e+15	4.11338e+15	LTBP4
chr1:201816680:201816766:+@chr1:201817521:201817722:+@chr1:201821232:201821320:+	0.93	0.9	0.96	'chr1:201816680:201816766:+@chr1:201817521:201817722:+@chr1:201821232:201821320:+.A.up_chr1:201816680:201816766:+@chr1:201817521:201817722:+@chr1:201821232:201821320:+.A.se_chr1:201816680:201816766:+@chr1:201817521:201817722:+@chr1:201821232:201821320:+.A.dn','chr1:201816680:201816766:+@chr1:201817521:201817722:+@chr1:201821232:201821320:+.B.up_chr1:201816680:201816766:+@chr1:201817521:201817722:…	(0,0):476,(0,1):12,(1,0):694,(1,1):76	0:766,1:16	chr1	+	2.01817e+17	2.01821e+17	IPO9
chr17:35771356:35771477:+@chr17:35783609:35783715:+@chr17:35787049:35787108:+	0.95	0.92	0.98	'chr17:35771356:35771477:+@chr17:35783609:35783715:+@chr17:35787049:35787108:+.A.up_chr17:35771356:35771477:+@chr17:35783609:35783715:+@chr17:35787049:35787108:+.A.se_chr17:35771356:35771477:+@chr17:35783609:35783715:+@chr17:35787049:35787108:+.A.dn','chr17:35771356:35771477:+@chr17:35783609:35783715:+@chr17:35787049:35787108:+.B.up_chr17:35771356:35771477:+@chr17:35783609:35783715:+@chr17:357870…	(0,0):310,(0,1):8,(1,0):474,(1,1):51	0:521,1:12	chr17	+	3.57714e+15	3.57871e+15	TADA2A
chr16:3781193:3781474:-@chr16:3781777:3781938:-@chr16:3786037:3786204:-	0.99	0.98	0.99	'chr16:3781193:3781474:-@chr16:3781777:3781938:-@chr16:3786037:3786204:-.A.dn_chr16:3781193:3781474:-@chr16:3781777:3781938:-@chr16:3786037:3786204:-.A.se_chr16:3781193:3781474:-@chr16:3781777:3781938:-@chr16:3786037:3786204:-.A.up','chr16:3781193:3781474:-@chr16:3781777:3781938:-@chr16:3786037:3786204:-.B.dn_chr16:3781193:3781474:-@chr16:3781777:3781938:-@chr16:3786037:3786204:-.B.up'	(0,0):763,(0,1):8,(1,0):1205,(1,1):615	0:1810,1:18	chr16	-	37811933781193	37862043786204	CREBBP
chr14:54316533:54316688:-@chr14:54322627:54322728:-@chr14:54341459:54341623:-	0.33	0.26	0.4	'chr14:54316533:54316688:-@chr14:54322627:54322728:-@chr14:54341459:54341623:-.A.dn_chr14:54316533:54316688:-@chr14:54322627:54322728:-@chr14:54341459:54341623:-.A.se_chr14:54316533:54316688:-@chr14:54322627:54322728:-@chr14:54341459:54341623:-.A.up','chr14:54316533:54316688:-@chr14:54322627:54322728:-@chr14:54341459:54341623:-.B.dn_chr14:54316533:54316688:-@chr14:54322627:54322728:-@chr14:543414…	(0,0):2242,(0,1):50,(1,0):67,(1,1):246	0:145,1:218	chr14	-	5.43165e+15	5.43416e+15	NA
chr3:105412338:105412432:-@chr3:105420938:105421303:-@chr3:105422832:105423017:-	0.87	0.83	0.91	'chr3:105412338:105412432:-@chr3:105420938:105421303:-@chr3:105422832:105423017:-.A.dn_chr3:105412338:105412432:-@chr3:105420938:105421303:-@chr3:105422832:105423017:-.A.se_chr3:105412338:105412432:-@chr3:105420938:105421303:-@chr3:105422832:105423017:-.A.up','chr3:105412338:105412432:-@chr3:105420938:105421303:-@chr3:105422832:105423017:-.B.dn_chr3:105412338:105412432:-@chr3:105420938:105421303:…	(0,0):1116,(0,1):16,(1,0):986,(1,1):446	0:1382,1:66	chr3	-	1.05412e+17	1.05423e+17	CBLB
chr13:100196121:100196249:+@chr13:100199239:100199358:+@chr13:100201419:100201476:+	0.99	0.97	0.99	'chr13:100196121:100196249:+@chr13:100199239:100199358:+@chr13:100201419:100201476:+.A.up_chr13:100196121:100196249:+@chr13:100199239:100199358:+@chr13:100201419:100201476:+.A.se_chr13:100196121:100196249:+@chr13:100199239:100199358:+@chr13:100201419:100201476:+.A.dn','chr13:100196121:100196249:+@chr13:100199239:100199358:+@chr13:100201419:100201476:+.B.up_chr13:100196121:100196249:+@chr13:100199…	(0,0):1809,(0,1):3,(1,0):949,(1,1):263	0:1209,1:6	chr13	+	1.00196e+17	1.00201e+17	TM9SF2
chr9:6460573:6460791:+@chr9:6465744:6465846:+@chr9:6475391:6475500:+	0.26	0.2	0.33	'chr9:6460573:6460791:+@chr9:6465744:6465846:+@chr9:6475391:6475500:+.A.up_chr9:6460573:6460791:+@chr9:6465744:6465846:+@chr9:6475391:6475500:+.A.se_chr9:6460573:6460791:+@chr9:6465744:6465846:+@chr9:6475391:6475500:+.A.dn','chr9:6460573:6460791:+@chr9:6465744:6465846:+@chr9:6475391:6475500:+.B.up_chr9:6460573:6460791:+@chr9:6465744:6465846:+@chr9:6475391:6475500:+.B.dn'	(0,0):597,(0,1):63,(1,0):57,(1,1):257	0:126,1:251	chr9	+	64605736460573	64755006475500	UHRF2
chr8:145160772:145160900:+@chr8:145160979:145161144:+@chr8:145161246:145161367:+	0.99	0.99	1	'chr8:145160772:145160900:+@chr8:145160979:145161144:+@chr8:145161246:145161367:+.A.up_chr8:145160772:145160900:+@chr8:145160979:145161144:+@chr8:145161246:145161367:+.A.se_chr8:145160772:145160900:+@chr8:145160979:145161144:+@chr8:145161246:145161367:+.A.dn','chr8:145160772:145160900:+@chr8:145160979:145161144:+@chr8:145161246:145161367:+.B.up_chr8:145160772:145160900:+@chr8:145160979:145161144:…	(0,0):1406,(0,1):2,(1,0):1384,(1,1):749	0:2131,1:4	chr8	+	1.45161e+17	1.45161e+17	MAF1
chr16:69783462:69783533:-@chr16:69786144:69786274:-@chr16:69788497:69788629:-	0.93	0.9	0.96	'chr16:69783462:69783533:-@chr16:69786144:69786274:-@chr16:69788497:69788629:-.A.dn_chr16:69783462:69783533:-@chr16:69786144:69786274:-@chr16:69788497:69788629:-.A.se_chr16:69783462:69783533:-@chr16:69786144:69786274:-@chr16:69788497:69788629:-.A.up','chr16:69783462:69783533:-@chr16:69786144:69786274:-@chr16:69788497:69788629:-.B.dn_chr16:69783462:69783533:-@chr16:69786144:69786274:-@chr16:697884…	(0,0):496,(0,1):19,(1,0):964,(1,1):462	0:1400,1:45	chr16	-	6.97835e+15	6.97886e+15	NOB1
chr1:22032960:22033082:-@chr1:22033237:22033361:-@chr1:22041882:22041950:-	0.96	0.95	0.98	'chr1:22032960:22033082:-@chr1:22033237:22033361:-@chr1:22041882:22041950:-.A.dn_chr1:22032960:22033082:-@chr1:22033237:22033361:-@chr1:22041882:22041950:-.A.se_chr1:22032960:22033082:-@chr1:22033237:22033361:-@chr1:22041882:22041950:-.A.up','chr1:22032960:22033082:-@chr1:22033237:22033361:-@chr1:22041882:22041950:-.B.dn_chr1:22032960:22033082:-@chr1:22033237:22033361:-@chr1:22041882:22041950:-.B…	(0,0):1743,(0,1):17,(1,0):1529,(1,1):505	0:2019,1:32	chr1	-	2.2033e+15	2.2042e+15	USP48
chr9:33261085:33261167:-@chr9:33262103:33262244:-@chr9:33262700:33262828:-	0.06	0.04	0.07	'chr9:33261085:33261167:-@chr9:33262103:33262244:-@chr9:33262700:33262828:-.A.dn_chr9:33261085:33261167:-@chr9:33262103:33262244:-@chr9:33262700:33262828:-.A.se_chr9:33261085:33261167:-@chr9:33262103:33262244:-@chr9:33262700:33262828:-.A.up','chr9:33261085:33261167:-@chr9:33262103:33262244:-@chr9:33262700:33262828:-.B.dn_chr9:33261085:33261167:-@chr9:33262103:33262244:-@chr9:33262700:33262828:-.B…	(0,0):841,(0,1):277,(1,0):56,(1,1):367	0:70,1:630	chr9	-	3.32611e+15	3.32628e+15	BAG1
chr6:5368783:5369415:+@chr6:5404775:5404934:+@chr6:5431274:5431405:+	0.9	0.84	0.95	'chr6:5368783:5369415:+@chr6:5404775:5404934:+@chr6:5431274:5431405:+.A.up_chr6:5368783:5369415:+@chr6:5404775:5404934:+@chr6:5431274:5431405:+.A.se_chr6:5368783:5369415:+@chr6:5404775:5404934:+@chr6:5431274:5431405:+.A.dn','chr6:5368783:5369415:+@chr6:5404775:5404934:+@chr6:5431274:5431405:+.B.up_chr6:5368783:5369415:+@chr6:5404775:5404934:+@chr6:5431274:5431405:+.B.dn'	(0,0):252,(0,1):6,(1,0):221,(1,1):699	0:826,1:100	chr6	+	53687835368783	54314055431405	FARS2
chr2:175945388:175945493:-@chr2:175957271:175957344:-@chr2:175957789:175957995:-	0.2	0.16	0.27	'chr2:175945388:175945493:-@chr2:175957271:175957344:-@chr2:175957789:175957995:-.A.dn_chr2:175945388:175945493:-@chr2:175957271:175957344:-@chr2:175957789:175957995:-.A.se_chr2:175945388:175945493:-@chr2:175957271:175957344:-@chr2:175957789:175957995:-.A.up','chr2:175945388:175945493:-@chr2:175957271:175957344:-@chr2:175957789:175957995:-.B.dn_chr2:175945388:175945493:-@chr2:175957271:175957344:…	(0,0):964,(0,1):98,(1,0):50,(1,1):281	0:116,1:313	chr2	-	1.75945e+17	1.75958e+17	ATF2
chr19:10250352:10250493:-@chr19:10250722:10251004:-@chr19:10251457:10251585:-	0.89	0.84	0.93	'chr19:10250352:10250493:-@chr19:10250722:10251004:-@chr19:10251457:10251585:-.A.dn_chr19:10250352:10250493:-@chr19:10250722:10251004:-@chr19:10251457:10251585:-.A.se_chr19:10250352:10250493:-@chr19:10250722:10251004:-@chr19:10251457:10251585:-.A.up','chr19:10250352:10250493:-@chr19:10250722:10251004:-@chr19:10251457:10251585:-.B.dn_chr19:10250352:10250493:-@chr19:10250722:10251004:-@chr19:102514…	(0,0):1393,(0,1):20,(1,0):1348,(1,1):717	0:1986,1:99	chr19	-	1.02504e+15	1.02516e+15	DNMT1
chr11:9167217:9167362:-@chr11:9168577:9168698:-@chr11:9171628:9171756:-	0.97	0.95	0.98	'chr11:9167217:9167362:-@chr11:9168577:9168698:-@chr11:9171628:9171756:-.A.dn_chr11:9167217:9167362:-@chr11:9168577:9168698:-@chr11:9171628:9171756:-.A.se_chr11:9167217:9167362:-@chr11:9168577:9168698:-@chr11:9171628:9171756:-.A.up','chr11:9167217:9167362:-@chr11:9168577:9168698:-@chr11:9171628:9171756:-.B.dn_chr11:9167217:9167362:-@chr11:9168577:9168698:-@chr11:9171628:9171756:-.B.up'	(0,0):716,(0,1):17,(1,0):1009,(1,1):307	0:1306,1:27	chr11	-	91672179167217	91717569171756	DENND5A
chr19:54655963:54656062:+@chr19:54656165:54656363:+@chr19:54656604:54656736:+	0.99	0.98	1	'chr19:54655963:54656062:+@chr19:54656165:54656363:+@chr19:54656604:54656736:+.A.up_chr19:54655963:54656062:+@chr19:54656165:54656363:+@chr19:54656604:54656736:+.A.se_chr19:54655963:54656062:+@chr19:54656165:54656363:+@chr19:54656604:54656736:+.A.dn','chr19:54655963:54656062:+@chr19:54656165:54656363:+@chr19:54656604:54656736:+.B.up_chr19:54655963:54656062:+@chr19:54656165:54656363:+@chr19:546566…	(0,0):580,(0,1):4,(1,0):1383,(1,1):256	0:1638,1:5	chr19	+	5.4656e+15	5.46567e+15	CNOT3
chr1:114438379:114438660:-@chr1:114438880:114439087:-@chr1:114440462:114440565:-	0.74	0.68	0.8	'chr1:114438379:114438660:-@chr1:114438880:114439087:-@chr1:114440462:114440565:-.A.dn_chr1:114438379:114438660:-@chr1:114438880:114439087:-@chr1:114440462:114440565:-.A.se_chr1:114438379:114438660:-@chr1:114438880:114439087:-@chr1:114440462:114440565:-.A.up','chr1:114438379:114438660:-@chr1:114438880:114439087:-@chr1:114440462:114440565:-.B.dn_chr1:114438379:114438660:-@chr1:114438880:114439087:…	(0,0):584,(0,1):25,(1,0):361,(1,1):495	0:726,1:155	chr1	-	1.14438e+17	1.14441e+17	AP4B1;LOC100287722
chr5:86658368:86658488:+@chr5:86659165:86659321:+@chr5:86665630:86665717:+	0.96	0.92	0.98	'chr5:86658368:86658488:+@chr5:86659165:86659321:+@chr5:86665630:86665717:+.A.up_chr5:86658368:86658488:+@chr5:86659165:86659321:+@chr5:86665630:86665717:+.A.se_chr5:86658368:86658488:+@chr5:86659165:86659321:+@chr5:86665630:86665717:+.A.dn','chr5:86658368:86658488:+@chr5:86659165:86659321:+@chr5:86665630:86665717:+.B.up_chr5:86658368:86658488:+@chr5:86659165:86659321:+@chr5:86665630:86665717:+.B…	(0,0):2189,(0,1):5,(1,0):460,(1,1):112	0:565,1:12	chr5	+	8.66584e+15	8.66657e+15	RASA1
chr7:135286118:135286255:+@chr7:135287553:135287742:+@chr7:135289088:135289208:+	0.98	0.94	1	'chr7:135286118:135286255:+@chr7:135287553:135287742:+@chr7:135289088:135289208:+.A.up_chr7:135286118:135286255:+@chr7:135287553:135287742:+@chr7:135289088:135289208:+.A.se_chr7:135286118:135286255:+@chr7:135287553:135287742:+@chr7:135289088:135289208:+.A.dn','chr7:135286118:135286255:+@chr7:135287553:135287742:+@chr7:135289088:135289208:+.B.up_chr7:135286118:135286255:+@chr7:135287553:135287742:…	(0,0):614,(0,1):1,(1,0):457,(1,1):370	0:805,1:23	chr7	+	1.35286e+17	1.35289e+17	NUP205
chr1:70881639:70881720:+@chr1:70883620:70883715:+@chr1:70887249:70887358:+	0.91	0.82	0.97	'chr1:70881639:70881720:+@chr1:70883620:70883715:+@chr1:70887249:70887358:+.A.up_chr1:70881639:70881720:+@chr1:70883620:70883715:+@chr1:70887249:70887358:+.A.se_chr1:70881639:70881720:+@chr1:70883620:70883715:+@chr1:70887249:70887358:+.A.dn','chr1:70881639:70881720:+@chr1:70883620:70883715:+@chr1:70887249:70887358:+.B.up_chr1:70881639:70881720:+@chr1:70883620:70883715:+@chr1:70887249:70887358:+.B…	(0,0):321,(0,1):4,(1,0):131,(1,1):47	0:176,1:6	chr1	+	7.08816e+15	7.08874e+15	CTH
chr6:83880024:83880197:-@chr6:83881656:83881778:-@chr6:83884093:83884206:-	0.99	0.96	1	'chr6:83880024:83880197:-@chr6:83881656:83881778:-@chr6:83884093:83884206:-.A.dn_chr6:83880024:83880197:-@chr6:83881656:83881778:-@chr6:83884093:83884206:-.A.se_chr6:83880024:83880197:-@chr6:83881656:83881778:-@chr6:83884093:83884206:-.A.up','chr6:83880024:83880197:-@chr6:83881656:83881778:-@chr6:83884093:83884206:-.B.dn_chr6:83880024:83880197:-@chr6:83881656:83881778:-@chr6:83884093:83884206:-.B…	(0,0):512,(0,1):1,(1,0):342,(1,1):213	0:554,1:2	chr6	-	8.388e+15	8.38842e+15	PGM3
chr2:231065601:231065681:-@chr2:231067295:231067444:-@chr2:231072706:231072774:-	0.9	0.87	0.93	'chr2:231065601:231065681:-@chr2:231067295:231067444:-@chr2:231072706:231072774:-.A.dn_chr2:231065601:231065681:-@chr2:231067295:231067444:-@chr2:231072706:231072774:-.A.se_chr2:231065601:231065681:-@chr2:231067295:231067444:-@chr2:231072706:231072774:-.A.up','chr2:231065601:231065681:-@chr2:231067295:231067444:-@chr2:231072706:231072774:-.B.dn_chr2:231065601:231065681:-@chr2:231067295:231067444:…	(0,0):1356,(0,1):34,(1,0):948,(1,1):16	0:964,1:34	chr2	-	2.31066e+17	2.31073e+17	SP110
chr17:3550738:3550816:+@chr17:3552141:3552225:+@chr17:3558292:3558395:+	0.78	0.56	0.93	'chr17:3550738:3550816:+@chr17:3552141:3552225:+@chr17:3558292:3558395:+.A.up_chr17:3550738:3550816:+@chr17:3552141:3552225:+@chr17:3558292:3558395:+.A.se_chr17:3550738:3550816:+@chr17:3552141:3552225:+@chr17:3558292:3558395:+.A.dn','chr17:3550738:3550816:+@chr17:3552141:3552225:+@chr17:3558292:3558395:+.B.up_chr17:3550738:3550816:+@chr17:3552141:3552225:+@chr17:3558292:3558395:+.B.dn'	(0,0):253,(0,1):1,(1,0):24,(1,1):21	0:42,1:4	chr17	+	35507383550738	35583953558395	CTNS
chr1:236992489:236992568:+@chr1:236995266:236995378:+@chr1:236998847:236998987:+	0.94	0.89	0.98	'chr1:236992489:236992568:+@chr1:236995266:236995378:+@chr1:236998847:236998987:+.A.up_chr1:236992489:236992568:+@chr1:236995266:236995378:+@chr1:236998847:236998987:+.A.se_chr1:236992489:236992568:+@chr1:236995266:236995378:+@chr1:236998847:236998987:+.A.dn','chr1:236992489:236992568:+@chr1:236995266:236995378:+@chr1:236998847:236998987:+.B.up_chr1:236992489:236992568:+@chr1:236995266:236995378:…	(0,0):263,(0,1):5,(1,0):214,(1,1):85	0:297,1:7	chr1	+	2.36992e+17	2.36999e+17	MTR
chr3:52441974:52442093:-@chr3:52442490:52442622:-@chr3:52443570:52443624:-	0.98	0.96	0.99	'chr3:52441974:52442093:-@chr3:52442490:52442622:-@chr3:52443570:52443624:-.A.dn_chr3:52441974:52442093:-@chr3:52442490:52442622:-@chr3:52443570:52443624:-.A.se_chr3:52441974:52442093:-@chr3:52442490:52442622:-@chr3:52443570:52443624:-.A.up','chr3:52441974:52442093:-@chr3:52442490:52442622:-@chr3:52443570:52443624:-.B.dn_chr3:52441974:52442093:-@chr3:52442490:52442622:-@chr3:52443570:52443624:-.B…	(0,0):930,(0,1):11,(1,0):1328,(1,1):170	0:1490,1:19	chr3	-	5.2442e+15	5.24436e+15	BAP1
chr20:3781109:3781145:+@chr20:3781390:3781512:+@chr20:3781618:3781740:+	0.96	0.92	0.99	'chr20:3781109:3781145:+@chr20:3781390:3781512:+@chr20:3781618:3781740:+.A.up_chr20:3781109:3781145:+@chr20:3781390:3781512:+@chr20:3781618:3781740:+.A.se_chr20:3781109:3781145:+@chr20:3781390:3781512:+@chr20:3781618:3781740:+.A.dn','chr20:3781109:3781145:+@chr20:3781390:3781512:+@chr20:3781618:3781740:+.B.up_chr20:3781109:3781145:+@chr20:3781390:3781512:+@chr20:3781618:3781740:+.B.dn'	(0,0):454,(0,1):2,(1,0):316,(1,1):64	0:379,1:3	chr20	+	37811093781109	37817403781740	CDC25B
chr17:45745552:45745776:+@chr17:45747044:45747235:+@chr17:45748068:45748198:+	0.85	0.82	0.88	'chr17:45745552:45745776:+@chr17:45747044:45747235:+@chr17:45748068:45748198:+.A.up_chr17:45745552:45745776:+@chr17:45747044:45747235:+@chr17:45748068:45748198:+.A.se_chr17:45745552:45745776:+@chr17:45747044:45747235:+@chr17:45748068:45748198:+.A.dn','chr17:45745552:45745776:+@chr17:45747044:45747235:+@chr17:45748068:45748198:+.B.up_chr17:45745552:45745776:+@chr17:45747044:45747235:+@chr17:457480…	(0,0):2372,(0,1):39,(1,0):2975,(1,1):4468	0:6770,1:712	chr17	+	4.57456e+15	4.57482e+15	KPNB1
chr11:823694:823855:+@chr11:823998:824130:+@chr11:824314:824436:+	0.96	0.93	0.98	'chr11:823694:823855:+@chr11:823998:824130:+@chr11:824314:824436:+.A.up_chr11:823694:823855:+@chr11:823998:824130:+@chr11:824314:824436:+.A.se_chr11:823694:823855:+@chr11:823998:824130:+@chr11:824314:824436:+.A.dn','chr11:823694:823855:+@chr11:823998:824130:+@chr11:824314:824436:+.B.up_chr11:823694:823855:+@chr11:823998:824130:+@chr11:824314:824436:+.B.dn'	(0,0):953,(0,1):9,(1,0):631,(1,1):387	0:1004,1:23	chr11	+	823694823694	824436824436	PNPLA2
chr15:40475915:40476084:+@chr15:40477366:40477580:+@chr15:40477752:40477843:+	0.95	0.91	0.97	'chr15:40475915:40476084:+@chr15:40477366:40477580:+@chr15:40477752:40477843:+.A.up_chr15:40475915:40476084:+@chr15:40477366:40477580:+@chr15:40477752:40477843:+.A.se_chr15:40475915:40476084:+@chr15:40477366:40477580:+@chr15:40477752:40477843:+.A.dn','chr15:40475915:40476084:+@chr15:40477366:40477580:+@chr15:40477752:40477843:+.B.up_chr15:40475915:40476084:+@chr15:40477366:40477580:+@chr15:404777…	(0,0):315,(0,1):5,(1,0):481,(1,1):239	0:703,1:22	chr15	+	4.04759e+15	4.04778e+15	BUB1B
chr14:55312486:55312570:-@chr14:55313817:55313848:-@chr14:55326399:55326454:-	0.97	0.94	0.99	'chr14:55312486:55312570:-@chr14:55313817:55313848:-@chr14:55326399:55326454:-.A.dn_chr14:55312486:55312570:-@chr14:55313817:55313848:-@chr14:55326399:55326454:-.A.se_chr14:55312486:55312570:-@chr14:55313817:55313848:-@chr14:55326399:55326454:-.A.up','chr14:55312486:55312570:-@chr14:55313817:55313848:-@chr14:55326399:55326454:-.B.dn_chr14:55312486:55312570:-@chr14:55313817:55313848:-@chr14:553263…	(0,0):410,(1,0):82,(1,1):22	0:103,1:1	chr14	-	5.53125e+15	5.53265e+15	GCH1
chr11:18591761:18591924:-@chr11:18596894:18596959:-@chr11:18600271:18600355:-	0.88	0.78	0.94	'chr11:18591761:18591924:-@chr11:18596894:18596959:-@chr11:18600271:18600355:-.A.dn_chr11:18591761:18591924:-@chr11:18596894:18596959:-@chr11:18600271:18600355:-.A.se_chr11:18591761:18591924:-@chr11:18596894:18596959:-@chr11:18600271:18600355:-.A.up','chr11:18591761:18591924:-@chr11:18596894:18596959:-@chr11:18600271:18600355:-.B.dn_chr11:18591761:18591924:-@chr11:18596894:18596959:-@chr11:186002…	(0,0):245,(0,1):5,(1,0):86,(1,1):72	0:151,1:12	chr11	-	1.85918e+15	1.86004e+15	UEVLD
chr2:100065798:100065966:-@chr2:100067807:100067963:-@chr2:100078958:100079084:-	0.06	0.04	0.1	'chr2:100065798:100065966:-@chr2:100067807:100067963:-@chr2:100078958:100079084:-.A.dn_chr2:100065798:100065966:-@chr2:100067807:100067963:-@chr2:100078958:100079084:-.A.se_chr2:100065798:100065966:-@chr2:100067807:100067963:-@chr2:100078958:100079084:-.A.up','chr2:100065798:100065966:-@chr2:100067807:100067963:-@chr2:100078958:100079084:-.B.dn_chr2:100065798:100065966:-@chr2:100067807:100067963:…	(0,0):338,(0,1):58,(1,0):16,(1,1):243	0:29,1:288	chr2	-	1.00066e+17	1.00079e+17	REV1
chr19:48848417:48848611:-@chr19:48863329:48863433:-@chr19:48866548:48866788:-	0.81	0.72	0.91	'chr19:48848417:48848611:-@chr19:48863329:48863433:-@chr19:48866548:48866788:-.A.dn_chr19:48848417:48848611:-@chr19:48863329:48863433:-@chr19:48866548:48866788:-.A.se_chr19:48848417:48848611:-@chr19:48863329:48863433:-@chr19:48866548:48866788:-.A.up','chr19:48848417:48848611:-@chr19:48863329:48863433:-@chr19:48866548:48866788:-.B.dn_chr19:48848417:48848611:-@chr19:48863329:48863433:-@chr19:488665…	(0,0):315,(0,1):12,(1,0):125,(1,1):256	0:319,1:74	chr19	-	4.88484e+15	4.88668e+15	TMEM143
chr2:128467267:128467430:-@chr2:128471157:128471595:-@chr2:128474729:128474837:-	0.88	0.84	0.92	'chr2:128467267:128467430:-@chr2:128471157:128471595:-@chr2:128474729:128474837:-.A.dn_chr2:128467267:128467430:-@chr2:128471157:128471595:-@chr2:128474729:128474837:-.A.se_chr2:128467267:128467430:-@chr2:128471157:128471595:-@chr2:128474729:128474837:-.A.up','chr2:128467267:128467430:-@chr2:128471157:128471595:-@chr2:128474729:128474837:-.B.dn_chr2:128467267:128467430:-@chr2:128471157:128471595:…	(0,0):709,(0,1):17,(1,0):733,(1,1):158	0:876,1:32	chr2	-	1.28467e+17	1.28475e+17	WDR33
chr7:127229137:127229217:+@chr7:127229539:127229648:+@chr7:127230120:127230191:+	0.98	0.97	0.99	'chr7:127229137:127229217:+@chr7:127229539:127229648:+@chr7:127230120:127230191:+.A.up_chr7:127229137:127229217:+@chr7:127229539:127229648:+@chr7:127230120:127230191:+.A.se_chr7:127229137:127229217:+@chr7:127229539:127229648:+@chr7:127230120:127230191:+.A.dn','chr7:127229137:127229217:+@chr7:127229539:127229648:+@chr7:127230120:127230191:+.B.up_chr7:127229137:127229217:+@chr7:127229539:127229648:…	(0,0):2583,(0,1):13,(1,0):2030,(1,1):55	0:2085,1:13	chr7	+	1.27229e+17	1.2723e+17	ARF5
chr13:25029155:25029350:-@chr13:25030479:25030616:-@chr13:25033182:25033260:-	0.95	0.9	0.98	'chr13:25029155:25029350:-@chr13:25030479:25030616:-@chr13:25033182:25033260:-.A.dn_chr13:25029155:25029350:-@chr13:25030479:25030616:-@chr13:25033182:25033260:-.A.se_chr13:25029155:25029350:-@chr13:25030479:25030616:-@chr13:25033182:25033260:-.A.up','chr13:25029155:25029350:-@chr13:25030479:25030616:-@chr13:25033182:25033260:-.B.dn_chr13:25029155:25029350:-@chr13:25030479:25030616:-@chr13:250331…	(0,0):529,(0,1):4,(1,0):466,(1,1):470	0:893,1:47	chr13	-	2.50292e+15	2.50333e+15	PARP4
chr8:27146679:27146797:-@chr8:27147673:27147695:-@chr8:27151597:27151827:-	0.85	0.77	0.91	'chr8:27146679:27146797:-@chr8:27147673:27147695:-@chr8:27151597:27151827:-.A.dn_chr8:27146679:27146797:-@chr8:27147673:27147695:-@chr8:27151597:27151827:-.A.se_chr8:27146679:27146797:-@chr8:27147673:27147695:-@chr8:27151597:27151827:-.A.up','chr8:27146679:27146797:-@chr8:27147673:27147695:-@chr8:27151597:27151827:-.B.dn_chr8:27146679:27146797:-@chr8:27147673:27147695:-@chr8:27151597:27151827:-.B…	(0,0):270,(0,1):13,(1,0):89,(1,1):148	0:228,1:22	chr8	-	2.71467e+15	2.71518e+15	TRIM35
chr2:208476792:208478167:-@chr2:208486530:208486641:-@chr2:208488953:208489128:-	0.89	0.8	0.96	'chr2:208476792:208478167:-@chr2:208486530:208486641:-@chr2:208488953:208489128:-.A.dn_chr2:208476792:208478167:-@chr2:208486530:208486641:-@chr2:208488953:208489128:-.A.se_chr2:208476792:208478167:-@chr2:208486530:208486641:-@chr2:208488953:208489128:-.A.up','chr2:208476792:208478167:-@chr2:208486530:208486641:-@chr2:208488953:208489128:-.B.dn_chr2:208476792:208478167:-@chr2:208486530:208486641:…	(0,0):455,(0,1):4,(1,0):109,(1,1):865	0:901,1:77	chr2	-	2.08477e+17	2.08489e+17	METTL21A
chr17:40716464:40716595:+@chr17:40716727:40716916:+@chr17:40717001:40717065:+	0.78	0.74	0.83	'chr17:40716464:40716595:+@chr17:40716727:40716916:+@chr17:40717001:40717065:+.A.up_chr17:40716464:40716595:+@chr17:40716727:40716916:+@chr17:40717001:40717065:+.A.se_chr17:40716464:40716595:+@chr17:40716727:40716916:+@chr17:40717001:40717065:+.A.dn','chr17:40716464:40716595:+@chr17:40716727:40716916:+@chr17:40717001:40717065:+.B.up_chr17:40716464:40716595:+@chr17:40716727:40716916:+@chr17:407170…	(0,0):717,(0,1):32,(1,0):563,(1,1):215	0:729,1:81	chr17	+	4.07165e+15	4.07171e+15	COASY
chr17:35506788:35506898:-@chr17:35508226:35508346:-@chr17:35512605:35512702:-	0.93	0.84	0.96	'chr17:35506788:35506898:-@chr17:35508226:35508346:-@chr17:35512605:35512702:-.A.dn_chr17:35506788:35506898:-@chr17:35508226:35508346:-@chr17:35512605:35512702:-.A.se_chr17:35506788:35506898:-@chr17:35508226:35508346:-@chr17:35512605:35512702:-.A.up','chr17:35506788:35506898:-@chr17:35508226:35508346:-@chr17:35512605:35512702:-.B.dn_chr17:35506788:35506898:-@chr17:35508226:35508346:-@chr17:355126…	(0,0):118,(0,1):2,(1,0):99,(1,1):17	0:114,1:4	chr17	-	3.55068e+15	3.55127e+15	ACACA
chr7:148513776:148513870:-@chr7:148514314:148514483:-@chr7:148514969:148515209:-	0.89	0.85	0.91	'chr7:148513776:148513870:-@chr7:148514314:148514483:-@chr7:148514969:148515209:-.A.dn_chr7:148513776:148513870:-@chr7:148514314:148514483:-@chr7:148514969:148515209:-.A.se_chr7:148513776:148513870:-@chr7:148514314:148514483:-@chr7:148514969:148515209:-.A.up','chr7:148513776:148513870:-@chr7:148514314:148514483:-@chr7:148514969:148515209:-.B.dn_chr7:148513776:148513870:-@chr7:148514314:148514483:…	(0,0):1101,(0,1):36,(1,0):764,(1,1):469	0:1171,1:98	chr7	-	1.48514e+17	1.48515e+17	EZH2
chr19:42909537:42909713:-@chr19:42910313:42910540:-@chr19:42911326:42911620:-	0.92	0.86	0.96	'chr19:42909537:42909713:-@chr19:42910313:42910540:-@chr19:42911326:42911620:-.A.dn_chr19:42909537:42909713:-@chr19:42910313:42910540:-@chr19:42911326:42911620:-.A.se_chr19:42909537:42909713:-@chr19:42910313:42910540:-@chr19:42911326:42911620:-.A.up','chr19:42909537:42909713:-@chr19:42910313:42910540:-@chr19:42911326:42911620:-.B.dn_chr19:42909537:42909713:-@chr19:42910313:42910540:-@chr19:429113…	(0,0):183,(0,1):5,(1,0):157,(1,1):127	0:276,1:13	chr19	-	4.29095e+15	4.29116e+15	LIPE
chr5:71627085:71627202:+@chr5:71630845:71630923:+@chr5:71631621:71631712:+	0.8	0.59	0.96	'chr5:71627085:71627202:+@chr5:71630845:71630923:+@chr5:71631621:71631712:+.A.up_chr5:71627085:71627202:+@chr5:71630845:71630923:+@chr5:71631621:71631712:+.A.se_chr5:71627085:71627202:+@chr5:71630845:71630923:+@chr5:71631621:71631712:+.A.dn','chr5:71627085:71627202:+@chr5:71630845:71630923:+@chr5:71631621:71631712:+.B.up_chr5:71627085:71627202:+@chr5:71630845:71630923:+@chr5:71631621:71631712:+.B…	(0,0):81,(0,1):4,(1,0):41,(1,1):48	0:78,1:15	chr5	+	7.16271e+15	7.16317e+15	PTCD2
chr1:207646117:207646524:+@chr1:207646890:207647066:+@chr1:207647146:207647230:+	0.17	0.15	0.2	'chr1:207646117:207646524:+@chr1:207646890:207647066:+@chr1:207647146:207647230:+.A.up_chr1:207646117:207646524:+@chr1:207646890:207647066:+@chr1:207647146:207647230:+.A.se_chr1:207646117:207646524:+@chr1:207646890:207647066:+@chr1:207647146:207647230:+.A.dn','chr1:207646117:207646524:+@chr1:207646890:207647066:+@chr1:207647146:207647230:+.B.up_chr1:207646117:207646524:+@chr1:207646890:207647066:…	(0,0):779,(0,1):243,(1,0):174,(1,1):1370	0:382,1:1405	chr1	+	2.07646e+17	2.07647e+17	CR2
chr3:53326099:53326857:-@chr3:53338207:53338320:-@chr3:53346271:53346409:-	0.81	0.73	0.89	'chr3:53326099:53326857:-@chr3:53338207:53338320:-@chr3:53346271:53346409:-.A.dn_chr3:53326099:53326857:-@chr3:53338207:53338320:-@chr3:53346271:53346409:-.A.se_chr3:53326099:53326857:-@chr3:53338207:53338320:-@chr3:53346271:53346409:-.A.up','chr3:53326099:53326857:-@chr3:53338207:53338320:-@chr3:53346271:53346409:-.B.dn_chr3:53326099:53326857:-@chr3:53338207:53338320:-@chr3:53346271:53346409:-.B…	(0,0):792,(0,1):11,(1,0):129,(1,1):660	0:647,1:153	chr3	-	5.33261e+15	5.33464e+15	DCP1A
chr3:15626755:15626849:-@chr3:15628032:15628109:-@chr3:15631047:15631119:-	0.95	0.9	0.99	'chr3:15626755:15626849:-@chr3:15628032:15628109:-@chr3:15631047:15631119:-.A.dn_chr3:15626755:15626849:-@chr3:15628032:15628109:-@chr3:15631047:15631119:-.A.se_chr3:15626755:15626849:-@chr3:15628032:15628109:-@chr3:15631047:15631119:-.A.up','chr3:15626755:15626849:-@chr3:15628032:15628109:-@chr3:15631047:15631119:-.B.dn_chr3:15626755:15626849:-@chr3:15628032:15628109:-@chr3:15631047:15631119:-.B…	(0,0):134,(0,1):2,(1,0):128,(1,1):21	0:146,1:5	chr3	-	1.56268e+15	1.56311e+15	HACL1
chr1:51871577:51871780:-@chr1:51873807:51874004:-@chr1:51875207:51875368:-	0.99	0.97	1	'chr1:51871577:51871780:-@chr1:51873807:51874004:-@chr1:51875207:51875368:-.A.dn_chr1:51871577:51871780:-@chr1:51873807:51874004:-@chr1:51875207:51875368:-.A.se_chr1:51871577:51871780:-@chr1:51873807:51874004:-@chr1:51875207:51875368:-.A.up','chr1:51871577:51871780:-@chr1:51873807:51874004:-@chr1:51875207:51875368:-.B.dn_chr1:51871577:51871780:-@chr1:51873807:51874004:-@chr1:51875207:51875368:-.B…	(0,0):549,(0,1):4,(1,0):1128,(1,1):667	0:1784,1:15	chr1	-	5.18716e+15	5.18754e+15	EPS15
chr6:30670529:30670654:-@chr6:30670881:30671063:-@chr6:30671195:30671314:-	0.92	0.86	0.96	'chr6:30670529:30670654:-@chr6:30670881:30671063:-@chr6:30671195:30671314:-.A.dn_chr6:30670529:30670654:-@chr6:30670881:30671063:-@chr6:30671195:30671314:-.A.se_chr6:30670529:30670654:-@chr6:30670881:30671063:-@chr6:30671195:30671314:-.A.up','chr6:30670529:30670654:-@chr6:30670881:30671063:-@chr6:30671195:30671314:-.B.dn_chr6:30670529:30670654:-@chr6:30670881:30671063:-@chr6:30671195:30671314:-.B…	(0,0):473,(0,1):13,(1,0):691,(1,1):398	0:1055,1:47	chr6	-	3.06705e+15	3.06713e+15	MDC1
chr1:3551561:3551638:-@chr1:3551724:3551858:-@chr1:3552508:3552594:-	0.92	0.87	0.96	'chr1:3551561:3551638:-@chr1:3551724:3551858:-@chr1:3552508:3552594:-.A.dn_chr1:3551561:3551638:-@chr1:3551724:3551858:-@chr1:3552508:3552594:-.A.se_chr1:3551561:3551638:-@chr1:3551724:3551858:-@chr1:3552508:3552594:-.A.up','chr1:3551561:3551638:-@chr1:3551724:3551858:-@chr1:3552508:3552594:-.B.dn_chr1:3551561:3551638:-@chr1:3551724:3551858:-@chr1:3552508:3552594:-.B.up'	(0,0):565,(0,1):5,(1,0):200,(1,1):34	0:225,1:14	chr1	-	35515613551561	35525943552594	WRAP73
chr11:134118703:134118853:-@chr11:134119061:134119156:-@chr11:134119722:134119814:-	0.99	0.97	1	'chr11:134118703:134118853:-@chr11:134119061:134119156:-@chr11:134119722:134119814:-.A.dn_chr11:134118703:134118853:-@chr11:134119061:134119156:-@chr11:134119722:134119814:-.A.se_chr11:134118703:134118853:-@chr11:134119061:134119156:-@chr11:134119722:134119814:-.A.up','chr11:134118703:134118853:-@chr11:134119061:134119156:-@chr11:134119722:134119814:-.B.dn_chr11:134118703:134118853:-@chr11:134119…	(0,0):843,(1,0):487,(1,1):379	0:862,1:4	chr11	-	1.34119e+17	1.3412e+17	THYN1
chr6:136963658:136963707:-@chr6:136972122:136972229:-@chr6:136977445:136977598:-	0.97	0.93	0.99	'chr6:136963658:136963707:-@chr6:136972122:136972229:-@chr6:136977445:136977598:-.A.dn_chr6:136963658:136963707:-@chr6:136972122:136972229:-@chr6:136977445:136977598:-.A.se_chr6:136963658:136963707:-@chr6:136972122:136972229:-@chr6:136977445:136977598:-.A.up','chr6:136963658:136963707:-@chr6:136972122:136972229:-@chr6:136977445:136977598:-.B.dn_chr6:136963658:136963707:-@chr6:136972122:136972229:…	(0,0):1049,(0,1):2,(1,0):271,(1,1):130	0:392,1:11	chr6	-	1.36964e+17	1.36978e+17	MAP3K5
chr3:182602541:182602686:+@chr3:182603739:182603798:+@chr3:182605374:182605501:+	0.93	0.87	0.98	'chr3:182602541:182602686:+@chr3:182603739:182603798:+@chr3:182605374:182605501:+.A.up_chr3:182602541:182602686:+@chr3:182603739:182603798:+@chr3:182605374:182605501:+.A.se_chr3:182602541:182602686:+@chr3:182603739:182603798:+@chr3:182605374:182605501:+.A.dn','chr3:182602541:182602686:+@chr3:182603739:182603798:+@chr3:182605374:182605501:+.B.up_chr3:182602541:182602686:+@chr3:182603739:182603798:…	(0,0):444,(0,1):6,(1,0):156,(1,1):222	0:363,1:21	chr3	+	1.82603e+17	1.82606e+17	ATP11B
chr8:28827560:28828036:+@chr8:28837588:28837673:+@chr8:28866589:28866699:+	0.91	0.85	0.95	'chr8:28827560:28828036:+@chr8:28837588:28837673:+@chr8:28866589:28866699:+.A.up_chr8:28827560:28828036:+@chr8:28837588:28837673:+@chr8:28866589:28866699:+.A.se_chr8:28827560:28828036:+@chr8:28837588:28837673:+@chr8:28866589:28866699:+.A.dn','chr8:28827560:28828036:+@chr8:28837588:28837673:+@chr8:28866589:28866699:+.B.up_chr8:28827560:28828036:+@chr8:28837588:28837673:+@chr8:28866589:28866699:+.B…	(0,0):426,(0,1):11,(1,0):205,(1,1):476	0:642,1:50	chr8	+	2.88276e+15	2.88667e+15	HMBOX1
chr10:27412476:27412628:-@chr10:27415625:27415715:-@chr10:27420788:27420870:-	0.99	0.98	1	'chr10:27412476:27412628:-@chr10:27415625:27415715:-@chr10:27420788:27420870:-.A.dn_chr10:27412476:27412628:-@chr10:27415625:27415715:-@chr10:27420788:27420870:-.A.se_chr10:27412476:27412628:-@chr10:27415625:27415715:-@chr10:27420788:27420870:-.A.up','chr10:27412476:27412628:-@chr10:27415625:27415715:-@chr10:27420788:27420870:-.B.dn_chr10:27412476:27412628:-@chr10:27415625:27415715:-@chr10:274207…	(0,0):3168,(0,1):2,(1,0):1057,(1,1):311	0:1368,1:2	chr10	-	2.74125e+15	2.74209e+15	YME1L1
chr3:47545820:47545938:-@chr3:47551674:47551744:-@chr3:47552638:47552716:-	0.94	0.88	0.97	'chr3:47545820:47545938:-@chr3:47551674:47551744:-@chr3:47552638:47552716:-.A.dn_chr3:47545820:47545938:-@chr3:47551674:47551744:-@chr3:47552638:47552716:-.A.se_chr3:47545820:47545938:-@chr3:47551674:47551744:-@chr3:47552638:47552716:-.A.up','chr3:47545820:47545938:-@chr3:47551674:47551744:-@chr3:47552638:47552716:-.B.dn_chr3:47545820:47545938:-@chr3:47551674:47551744:-@chr3:47552638:47552716:-.B…	(0,0):656,(0,1):6,(1,0):239,(1,1):146	0:379,1:12	chr3	-	4.75458e+15	4.75527e+15	C3orf75
chr17:38416787:38416919:+@chr17:38418777:38418893:+@chr17:38420742:38421398:+	0.87	0.78	0.93	'chr17:38416787:38416919:+@chr17:38418777:38418893:+@chr17:38420742:38421398:+.A.up_chr17:38416787:38416919:+@chr17:38418777:38418893:+@chr17:38420742:38421398:+.A.se_chr17:38416787:38416919:+@chr17:38418777:38418893:+@chr17:38420742:38421398:+.A.dn','chr17:38416787:38416919:+@chr17:38418777:38418893:+@chr17:38420742:38421398:+.B.up_chr17:38416787:38416919:+@chr17:38418777:38418893:+@chr17:384207…	(0,0):342,(0,1):5,(1,0):146,(1,1):765	0:843,1:73	chr17	+	3.84168e+15	3.84214e+15	WIPF2
chr12:53696818:53696977:+@chr12:53699692:53699844:+@chr12:53699982:53700104:+	0.95	0.91	0.97	'chr12:53696818:53696977:+@chr12:53699692:53699844:+@chr12:53699982:53700104:+.A.up_chr12:53696818:53696977:+@chr12:53699692:53699844:+@chr12:53699982:53700104:+.A.se_chr12:53696818:53696977:+@chr12:53699692:53699844:+@chr12:53699982:53700104:+.A.dn','chr12:53696818:53696977:+@chr12:53699692:53699844:+@chr12:53699982:53700104:+.B.up_chr12:53696818:53696977:+@chr12:53699692:53699844:+@chr12:536999…	(0,0):801,(0,1):5,(1,0):658,(1,1):704	0:1316,1:51	chr12	+	5.36968e+15	5.37001e+15	C12orf10
chr1:3645891:3646012:+@chr1:3646564:3646712:+@chr1:3647491:3647629:+	0.96	0.93	0.97	'chr1:3645891:3646012:+@chr1:3646564:3646712:+@chr1:3647491:3647629:+.A.up_chr1:3645891:3646012:+@chr1:3646564:3646712:+@chr1:3647491:3647629:+.A.se_chr1:3645891:3646012:+@chr1:3646564:3646712:+@chr1:3647491:3647629:+.A.dn','chr1:3645891:3646012:+@chr1:3646564:3646712:+@chr1:3647491:3647629:+.B.up_chr1:3645891:3646012:+@chr1:3646564:3646712:+@chr1:3647491:3647629:+.B.dn'	(0,0):658,(0,1):15,(1,0):832,(1,1):263	0:1076,1:34	chr1	+	36458913645891	36476293647629	TP73
chr20:34262434:34262539:-@chr20:34262967:34263124:-@chr20:34268659:34268793:-	0.83	0.7	0.91	'chr20:34262434:34262539:-@chr20:34262967:34263124:-@chr20:34268659:34268793:-.A.dn_chr20:34262434:34262539:-@chr20:34262967:34263124:-@chr20:34268659:34268793:-.A.se_chr20:34262434:34262539:-@chr20:34262967:34263124:-@chr20:34268659:34268793:-.A.up','chr20:34262434:34262539:-@chr20:34262967:34263124:-@chr20:34268659:34268793:-.B.dn_chr20:34262434:34262539:-@chr20:34262967:34263124:-@chr20:342686…	(0,0):607,(0,1):4,(1,0):236,(1,1):250	0:433,1:57	chr20	-	3.42624e+15	3.42688e+15	NFS1
chr12:27826700:27826760:+@chr12:27827125:27827154:+@chr12:27829361:27829532:+	0.64	0.48	0.76	'chr12:27826700:27826760:+@chr12:27827125:27827154:+@chr12:27829361:27829532:+.A.up_chr12:27826700:27826760:+@chr12:27827125:27827154:+@chr12:27829361:27829532:+.A.se_chr12:27826700:27826760:+@chr12:27827125:27827154:+@chr12:27829361:27829532:+.A.dn','chr12:27826700:27826760:+@chr12:27827125:27827154:+@chr12:27829361:27829532:+.B.up_chr12:27826700:27826760:+@chr12:27827125:27827154:+@chr12:278293…	(0,0):174,(0,1):14,(1,0):35,(1,1):46	0:69,1:26	chr12	+	2.78267e+15	2.78295e+15	PPFIBP1
chr11:121475822:121475948:+@chr11:121476111:121476280:+@chr11:121477554:121477666:+	0.99	0.97	0.99	'chr11:121475822:121475948:+@chr11:121476111:121476280:+@chr11:121477554:121477666:+.A.up_chr11:121475822:121475948:+@chr11:121476111:121476280:+@chr11:121477554:121477666:+.A.se_chr11:121475822:121475948:+@chr11:121476111:121476280:+@chr11:121477554:121477666:+.A.dn','chr11:121475822:121475948:+@chr11:121476111:121476280:+@chr11:121477554:121477666:+.B.up_chr11:121475822:121475948:+@chr11:121476…	(0,0):849,(0,1):8,(1,0):1662,(1,1):516	0:2166,1:20	chr11	+	1.21476e+17	1.21478e+17	SORL1
chr3:49070553:49070661:-@chr3:49081823:49081937:-@chr3:49083858:49084012:-	0.98	0.96	0.99	'chr3:49070553:49070661:-@chr3:49081823:49081937:-@chr3:49083858:49084012:-.A.dn_chr3:49070553:49070661:-@chr3:49081823:49081937:-@chr3:49083858:49084012:-.A.se_chr3:49070553:49070661:-@chr3:49081823:49081937:-@chr3:49083858:49084012:-.A.up','chr3:49070553:49070661:-@chr3:49081823:49081937:-@chr3:49083858:49084012:-.B.dn_chr3:49070553:49070661:-@chr3:49081823:49081937:-@chr3:49083858:49084012:-.B…	(0,0):1067,(0,1):5,(1,0):671,(1,1):352	0:1021,1:7	chr3	-	4.90706e+15	4.9084e+15	QRICH1
chr2:54115858:54115949:-@chr2:54117241:54117345:-@chr2:54119945:54120097:-	0.86	0.8	0.91	'chr2:54115858:54115949:-@chr2:54117241:54117345:-@chr2:54119945:54120097:-.A.dn_chr2:54115858:54115949:-@chr2:54117241:54117345:-@chr2:54119945:54120097:-.A.se_chr2:54115858:54115949:-@chr2:54117241:54117345:-@chr2:54119945:54120097:-.A.up','chr2:54115858:54115949:-@chr2:54117241:54117345:-@chr2:54119945:54120097:-.B.dn_chr2:54115858:54115949:-@chr2:54117241:54117345:-@chr2:54119945:54120097:-.B…	(0,0):520,(0,1):13,(1,0):283,(1,1):280	0:539,1:37	chr2	-	5.41159e+15	5.41201e+15	PSME4
chr20:43249659:43249788:-@chr20:43251229:43251293:-@chr20:43251470:43251571:-	0.94	0.93	0.96	'chr20:43249659:43249788:-@chr20:43251229:43251293:-@chr20:43251470:43251571:-.A.dn_chr20:43249659:43249788:-@chr20:43251229:43251293:-@chr20:43251470:43251571:-.A.se_chr20:43249659:43249788:-@chr20:43251229:43251293:-@chr20:43251470:43251571:-.A.up','chr20:43249659:43249788:-@chr20:43251229:43251293:-@chr20:43251470:43251571:-.B.dn_chr20:43249659:43249788:-@chr20:43251229:43251293:-@chr20:432514…	(0,0):972,(0,1):47,(1,0):1393,(1,1):792	0:2157,1:75	chr20	-	4.32497e+15	4.32516e+15	ADA
chr1:116936153:116936345:+@chr1:116937732:116937907:+@chr1:116939220:116939356:+	0.97	0.97	0.98	'chr1:116936153:116936345:+@chr1:116937732:116937907:+@chr1:116939220:116939356:+.A.up_chr1:116936153:116936345:+@chr1:116937732:116937907:+@chr1:116939220:116939356:+.A.se_chr1:116936153:116936345:+@chr1:116937732:116937907:+@chr1:116939220:116939356:+.A.dn','chr1:116936153:116936345:+@chr1:116937732:116937907:+@chr1:116939220:116939356:+.B.up_chr1:116936153:116936345:+@chr1:116937732:116937907:…	(0,0):9118,(0,1):63,(1,0):9047,(1,1):7550	0:16365,1:295	chr1	+	1.16936e+17	1.16939e+17	ATP1A1OS;ATP1A1
chr18:13055779:13056697:+@chr18:13057584:13057732:+@chr18:13059081:13059311:+	0.89	0.81	0.95	'chr18:13055779:13056697:+@chr18:13057584:13057732:+@chr18:13059081:13059311:+.A.up_chr18:13055779:13056697:+@chr18:13057584:13057732:+@chr18:13059081:13059311:+.A.se_chr18:13055779:13056697:+@chr18:13057584:13057732:+@chr18:13059081:13059311:+.A.dn','chr18:13055779:13056697:+@chr18:13057584:13057732:+@chr18:13059081:13059311:+.B.up_chr18:13055779:13056697:+@chr18:13057584:13057732:+@chr18:130590…	(0,0):251,(0,1):6,(1,0):186,(1,1):1088	0:1176,1:104	chr18	+	1.30558e+15	1.30593e+15	CEP192
chr3:52523352:52523694:+@chr3:52524091:52524247:+@chr3:52524721:52524849:+	0.94	0.91	0.97	'chr3:52523352:52523694:+@chr3:52524091:52524247:+@chr3:52524721:52524849:+.A.up_chr3:52523352:52523694:+@chr3:52524091:52524247:+@chr3:52524721:52524849:+.A.se_chr3:52523352:52523694:+@chr3:52524091:52524247:+@chr3:52524721:52524849:+.A.dn','chr3:52523352:52523694:+@chr3:52524091:52524247:+@chr3:52524721:52524849:+.B.up_chr3:52523352:52523694:+@chr3:52524091:52524247:+@chr3:52524721:52524849:+.B…	(0,0):536,(0,1):5,(1,0):365,(1,1):654	0:993,1:31	chr3	+	5.25234e+15	5.25248e+15	NISCH
chr8:71053419:71053634:-@chr8:71056877:71057083:-@chr8:71060508:71060718:-	0.67	0.57	0.76	'chr8:71053419:71053634:-@chr8:71056877:71057083:-@chr8:71060508:71060718:-.A.dn_chr8:71053419:71053634:-@chr8:71056877:71057083:-@chr8:71060508:71060718:-.A.se_chr8:71053419:71053634:-@chr8:71056877:71057083:-@chr8:71060508:71060718:-.A.up','chr8:71053419:71053634:-@chr8:71056877:71057083:-@chr8:71060508:71060718:-.B.dn_chr8:71053419:71053634:-@chr8:71056877:71057083:-@chr8:71060508:71060718:-.B…	(0,0):245,(0,1):14,(1,0):125,(1,1):198	0:280,1:57	chr8	-	7.10534e+15	7.10607e+15	NCOA2
chr1:201458001:201458112:-@chr1:201459304:201459472:-@chr1:201465320:201465432:-	1	0.98	1	'chr1:201458001:201458112:-@chr1:201459304:201459472:-@chr1:201465320:201465432:-.A.dn_chr1:201458001:201458112:-@chr1:201459304:201459472:-@chr1:201465320:201465432:-.A.se_chr1:201458001:201458112:-@chr1:201459304:201459472:-@chr1:201465320:201465432:-.A.up','chr1:201458001:201458112:-@chr1:201459304:201459472:-@chr1:201465320:201465432:-.B.dn_chr1:201458001:201458112:-@chr1:201459304:201459472:…	(0,0):865,(1,0):981,(1,1):301	0.890278	chr1	-	2.01458e+17	2.01465e+17	CSRP1
chr16:89657415:89657466:+@chr16:89657535:89657668:+@chr16:89661775:89662011:+	0.51	0.39	0.67	'chr16:89657415:89657466:+@chr16:89657535:89657668:+@chr16:89661775:89662011:+.A.up_chr16:89657415:89657466:+@chr16:89657535:89657668:+@chr16:89661775:89662011:+.A.se_chr16:89657415:89657466:+@chr16:89657535:89657668:+@chr16:89661775:89662011:+.A.dn','chr16:89657415:89657466:+@chr16:89657535:89657668:+@chr16:89661775:89662011:+.B.up_chr16:89657415:89657466:+@chr16:89657535:89657668:+@chr16:896617…	(0,0):226,(0,1):9,(1,0):54,(1,1):129	0:108,1:84	chr16	+	8.96574e+15	8.9662e+15	CPNE7
chr1:167653137:167653238:+@chr1:167654658:167654747:+@chr1:167659286:167659357:+	0.93	0.89	0.96	'chr1:167653137:167653238:+@chr1:167654658:167654747:+@chr1:167659286:167659357:+.A.up_chr1:167653137:167653238:+@chr1:167654658:167654747:+@chr1:167659286:167659357:+.A.se_chr1:167653137:167653238:+@chr1:167654658:167654747:+@chr1:167659286:167659357:+.A.dn','chr1:167653137:167653238:+@chr1:167654658:167654747:+@chr1:167659286:167659357:+.B.up_chr1:167653137:167653238:+@chr1:167654658:167654747:…	(0,0):1987,(0,1):16,(1,0):662,(1,1):277	0:910,1:45	chr1	+	1.67653e+17	1.67659e+17	RCSD1
chr5:112337264:112337371:+@chr5:112339639:112339774:+@chr5:112343635:112343739:+	0.81	0.71	0.89	'chr5:112337264:112337371:+@chr5:112339639:112339774:+@chr5:112343635:112343739:+.A.up_chr5:112337264:112337371:+@chr5:112339639:112339774:+@chr5:112343635:112343739:+.A.se_chr5:112337264:112337371:+@chr5:112339639:112339774:+@chr5:112343635:112343739:+.A.dn','chr5:112337264:112337371:+@chr5:112339639:112339774:+@chr5:112343635:112343739:+.B.up_chr5:112337264:112337371:+@chr5:112339639:112339774:…	(0,0):281,(0,1):10,(1,0):134,(1,1):60	0:185,1:19	chr5	+	1.12337e+17	1.12344e+17	DCP2
chr18:77679184:77679400:-@chr18:77690228:77690311:-@chr18:77693969:77694022:-	0.04	0.01	0.06	'chr18:77679184:77679400:-@chr18:77690228:77690311:-@chr18:77693969:77694022:-.A.dn_chr18:77679184:77679400:-@chr18:77690228:77690311:-@chr18:77693969:77694022:-.A.se_chr18:77679184:77679400:-@chr18:77690228:77690311:-@chr18:77693969:77694022:-.A.up','chr18:77679184:77679400:-@chr18:77690228:77690311:-@chr18:77693969:77694022:-.B.dn_chr18:77679184:77679400:-@chr18:77690228:77690311:-@chr18:776939…	(0,0):845,(0,1):21,(1,0):6,(1,1):363	0:12,1:378	chr18	-	7.76792e+15	7.7694e+15	PQLC1
chr14:45494986:45495075:+@chr14:45496502:45496677:+@chr14:45497379:45497532:+	0.91	0.82	0.97	'chr14:45494986:45495075:+@chr14:45496502:45496677:+@chr14:45497379:45497532:+.A.up_chr14:45494986:45495075:+@chr14:45496502:45496677:+@chr14:45497379:45497532:+.A.se_chr14:45494986:45495075:+@chr14:45496502:45496677:+@chr14:45497379:45497532:+.A.dn','chr14:45494986:45495075:+@chr14:45496502:45496677:+@chr14:45497379:45497532:+.B.up_chr14:45494986:45495075:+@chr14:45496502:45496677:+@chr14:454973…	(0,0):46,(0,1):1,(1,0):58,(1,1):20	0:78,1:1	chr14	+	4.5495e+15	4.54975e+15	FAM179B
chr8:67958047:67958195:-@chr8:67959920:67960094:-@chr8:67963465:67963576:-	0.09	0.08	0.11	'chr8:67958047:67958195:-@chr8:67959920:67960094:-@chr8:67963465:67963576:-.A.dn_chr8:67958047:67958195:-@chr8:67959920:67960094:-@chr8:67963465:67963576:-.A.se_chr8:67958047:67958195:-@chr8:67959920:67960094:-@chr8:67963465:67963576:-.A.up','chr8:67958047:67958195:-@chr8:67959920:67960094:-@chr8:67963465:67963576:-.B.dn_chr8:67958047:67958195:-@chr8:67959920:67960094:-@chr8:67963465:67963576:-.B…	(0,0):1181,(0,1):292,(1,0):98,(1,1):471	0:146,1:715	chr8	-	6.7958e+15	6.79636e+15	COPS5
chr11:118948883:118949044:+@chr11:118949275:118949414:+@chr11:118949505:118949707:+	0.87	0.81	0.92	'chr11:118948883:118949044:+@chr11:118949275:118949414:+@chr11:118949505:118949707:+.A.up_chr11:118948883:118949044:+@chr11:118949275:118949414:+@chr11:118949505:118949707:+.A.se_chr11:118948883:118949044:+@chr11:118949275:118949414:+@chr11:118949505:118949707:+.A.dn','chr11:118948883:118949044:+@chr11:118949275:118949414:+@chr11:118949505:118949707:+.B.up_chr11:118948883:118949044:+@chr11:118949…	(0,0):535,(0,1):8,(1,0):307,(1,1):536	0:794,1:57	chr11	+	1.18949e+17	1.1895e+17	VPS11
chr11:60706952:60707110:-@chr11:60708594:60708762:-@chr11:60709507:60709611:-	0.65	0.61	0.68	'chr11:60706952:60707110:-@chr11:60708594:60708762:-@chr11:60709507:60709611:-.A.dn_chr11:60706952:60707110:-@chr11:60708594:60708762:-@chr11:60709507:60709611:-.A.se_chr11:60706952:60707110:-@chr11:60708594:60708762:-@chr11:60709507:60709611:-.A.up','chr11:60706952:60707110:-@chr11:60708594:60708762:-@chr11:60709507:60709611:-.B.dn_chr11:60706952:60707110:-@chr11:60708594:60708762:-@chr11:607095…	(0,0):1889,(0,1):198,(1,0):1232,(1,1):949	0:1840,1:539	chr11	-	6.0707e+15	6.07096e+15	SLC15A3
chr12:42729685:42729776:+@chr12:42745687:42745851:+@chr12:42748963:42749024:+	0.5	0.47	0.53	'chr12:42729685:42729776:+@chr12:42745687:42745851:+@chr12:42748963:42749024:+.A.up_chr12:42729685:42729776:+@chr12:42745687:42745851:+@chr12:42748963:42749024:+.A.se_chr12:42729685:42729776:+@chr12:42745687:42745851:+@chr12:42748963:42749024:+.A.dn','chr12:42729685:42729776:+@chr12:42745687:42745851:+@chr12:42748963:42749024:+.B.up_chr12:42729685:42729776:+@chr12:42745687:42745851:+@chr12:427489…	(0,0):1422,(0,1):365,(1,0):1282,(1,1):161	0:1369,1:439	chr12	+	4.27297e+15	4.2749e+15	PPHLN1
chr11:65387228:65387403:+@chr11:65387810:65387900:+@chr11:65388302:65388437:+	0.77	0.65	0.85	'chr11:65387228:65387403:+@chr11:65387810:65387900:+@chr11:65388302:65388437:+.A.up_chr11:65387228:65387403:+@chr11:65387810:65387900:+@chr11:65388302:65388437:+.A.se_chr11:65387228:65387403:+@chr11:65387810:65387900:+@chr11:65388302:65388437:+.A.dn','chr11:65387228:65387403:+@chr11:65387810:65387900:+@chr11:65388302:65388437:+.B.up_chr11:65387228:65387403:+@chr11:65387810:65387900:+@chr11:653883…	(0,0):384,(0,1):8,(1,0):124,(1,1):277	0:316,1:93	chr11	+	6.53872e+15	6.53884e+15	PCNXL3
chr6:36341230:36341355:-@chr6:36343648:36343812:-@chr6:36353311:36353446:-	0.81	0.69	0.92	'chr6:36341230:36341355:-@chr6:36343648:36343812:-@chr6:36353311:36353446:-.A.dn_chr6:36341230:36341355:-@chr6:36343648:36343812:-@chr6:36353311:36353446:-.A.se_chr6:36341230:36341355:-@chr6:36343648:36343812:-@chr6:36353311:36353446:-.A.up','chr6:36341230:36341355:-@chr6:36343648:36343812:-@chr6:36353311:36353446:-.B.dn_chr6:36341230:36341355:-@chr6:36343648:36343812:-@chr6:36353311:36353446:-.B…	(0,0):212,(0,1):8,(1,0):102,(1,1):54	0:147,1:17	chr6	-	3.63412e+15	3.63534e+15	ETV7
chr11:107916997:107917096:+@chr11:107920617:107920793:+@chr11:107923387:107923528:+	0.83	0.72	0.92	'chr11:107916997:107917096:+@chr11:107920617:107920793:+@chr11:107923387:107923528:+.A.up_chr11:107916997:107917096:+@chr11:107920617:107920793:+@chr11:107923387:107923528:+.A.se_chr11:107916997:107917096:+@chr11:107920617:107920793:+@chr11:107923387:107923528:+.A.dn','chr11:107916997:107917096:+@chr11:107920617:107920793:+@chr11:107923387:107923528:+.B.up_chr11:107916997:107917096:+@chr11:107920…	(0,0):173,(0,1):5,(1,0):108,(1,1):55	0:156,1:12	chr11	+	1.07917e+17	1.07924e+17	CUL5
chr20:57564543:57564695:+@chr20:57564913:57565043:+@chr20:57565965:57566130:+	0.94	0.9	0.97	'chr20:57564543:57564695:+@chr20:57564913:57565043:+@chr20:57565965:57566130:+.A.up_chr20:57564543:57564695:+@chr20:57564913:57565043:+@chr20:57565965:57566130:+.A.se_chr20:57564543:57564695:+@chr20:57564913:57565043:+@chr20:57565965:57566130:+.A.dn','chr20:57564543:57564695:+@chr20:57564913:57565043:+@chr20:57565965:57566130:+.B.up_chr20:57564543:57564695:+@chr20:57564913:57565043:+@chr20:575659…	(0,0):1535,(0,1):7,(1,0):565,(1,1):715	0:1187,1:100	chr20	+	5.75645e+15	5.75661e+15	TH1L
chr2:190656516:190656667:+@chr2:190660495:190660677:+@chr2:190670378:190670480:+	0.9	0.84	0.96	'chr2:190656516:190656667:+@chr2:190660495:190660677:+@chr2:190670378:190670480:+.A.up_chr2:190656516:190656667:+@chr2:190660495:190660677:+@chr2:190670378:190670480:+.A.se_chr2:190656516:190656667:+@chr2:190660495:190660677:+@chr2:190670378:190670480:+.A.dn','chr2:190656516:190656667:+@chr2:190660495:190660677:+@chr2:190670378:190670480:+.B.up_chr2:190656516:190656667:+@chr2:190660495:190660677:…	(0,0):235,(0,1):8,(1,0):330,(1,1):159	0:467,1:30	chr2	+	1.90657e+17	1.9067e+17	PMS1
chr16:57075397:57075486:+@chr16:57075894:57075977:+@chr16:57077427:57077516:+	0.91	0.87	0.95	'chr16:57075397:57075486:+@chr16:57075894:57075977:+@chr16:57077427:57077516:+.A.up_chr16:57075397:57075486:+@chr16:57075894:57075977:+@chr16:57077427:57077516:+.A.se_chr16:57075397:57075486:+@chr16:57075894:57075977:+@chr16:57077427:57077516:+.A.dn','chr16:57075397:57075486:+@chr16:57075894:57075977:+@chr16:57077427:57077516:+.B.up_chr16:57075397:57075486:+@chr16:57075894:57075977:+@chr16:570774…	(0,0):326,(0,1):11,(1,0):278,(1,1):45	0:318,1:16	chr16	+	5.70754e+15	5.70775e+15	NLRC5
chr21:43934741:43934827:+@chr21:43934980:43935045:+@chr21:43938387:43938620:+	0.2	0.14	0.29	'chr21:43934741:43934827:+@chr21:43934980:43935045:+@chr21:43938387:43938620:+.A.up_chr21:43934741:43934827:+@chr21:43934980:43935045:+@chr21:43938387:43938620:+.A.se_chr21:43934741:43934827:+@chr21:43934980:43935045:+@chr21:43938387:43938620:+.A.dn','chr21:43934741:43934827:+@chr21:43934980:43935045:+@chr21:43938387:43938620:+.B.up_chr21:43934741:43934827:+@chr21:43934980:43935045:+@chr21:439383…	(0,0):180,(0,1):33,(1,0):27,(1,1):307	0:98,1:269	chr21	+	4.39347e+15	4.39386e+15	SLC37A1
chr1:155928111:155928187:-@chr1:155931452:155931700:-@chr1:155931896:155932013:-	0.98	0.97	0.99	'chr1:155928111:155928187:-@chr1:155931452:155931700:-@chr1:155931896:155932013:-.A.dn_chr1:155928111:155928187:-@chr1:155931452:155931700:-@chr1:155931896:155932013:-.A.se_chr1:155928111:155928187:-@chr1:155931452:155931700:-@chr1:155931896:155932013:-.A.up','chr1:155928111:155928187:-@chr1:155931452:155931700:-@chr1:155931896:155932013:-.B.dn_chr1:155928111:155928187:-@chr1:155931452:155931700:…	(0,0):925,(0,1):3,(1,0):1042,(1,1):165	0:1198,1:12	chr1	-	1.55928e+17	1.55932e+17	ARHGEF2
chr5:138356860:138356981:-@chr5:138362490:138362681:-@chr5:138378309:138378408:-	0.96	0.94	0.98	'chr5:138356860:138356981:-@chr5:138362490:138362681:-@chr5:138378309:138378408:-.A.dn_chr5:138356860:138356981:-@chr5:138362490:138362681:-@chr5:138378309:138378408:-.A.se_chr5:138356860:138356981:-@chr5:138362490:138362681:-@chr5:138378309:138378408:-.A.up','chr5:138356860:138356981:-@chr5:138362490:138362681:-@chr5:138378309:138378408:-.B.dn_chr5:138356860:138356981:-@chr5:138362490:138362681:…	(0,0):688,(0,1):13,(1,0):1369,(1,1):449	0:1802,1:29	chr5	-	1.38357e+17	1.38378e+17	SIL1
chr14:35074802:35074923:-@chr14:35077236:35077346:-@chr14:35078844:35078948:-	0.93	0.89	0.96	'chr14:35074802:35074923:-@chr14:35077236:35077346:-@chr14:35078844:35078948:-.A.dn_chr14:35074802:35074923:-@chr14:35077236:35077346:-@chr14:35078844:35078948:-.A.se_chr14:35074802:35074923:-@chr14:35077236:35077346:-@chr14:35078844:35078948:-.A.up','chr14:35074802:35074923:-@chr14:35077236:35077346:-@chr14:35078844:35078948:-.B.dn_chr14:35074802:35074923:-@chr14:35077236:35077346:-@chr14:350788…	(0,0):1017,(0,1):13,(1,0):459,(1,1):213	0:646,1:39	chr14	-	3.50748e+15	3.50789e+15	SNX6
chr2:149260005:149260078:+@chr2:149263330:149263399:+@chr2:149267629:149267704:+	0.45	0.27	0.64	'chr2:149260005:149260078:+@chr2:149263330:149263399:+@chr2:149267629:149267704:+.A.up_chr2:149260005:149260078:+@chr2:149263330:149263399:+@chr2:149267629:149267704:+.A.se_chr2:149260005:149260078:+@chr2:149263330:149263399:+@chr2:149267629:149267704:+.A.dn','chr2:149260005:149260078:+@chr2:149263330:149263399:+@chr2:149267629:149267704:+.B.up_chr2:149260005:149260078:+@chr2:149263330:149263399:…	(0,0):130,(0,1):10,(1,0):18	0:18,1:10	chr2	+	1.4926e+17	1.49268e+17	MBD5
chr19:42794385:42795618:+@chr19:42795710:42795897:+@chr19:42796238:42796359:+	0.84	0.76	0.9	'chr19:42794385:42795618:+@chr19:42795710:42795897:+@chr19:42796238:42796359:+.A.up_chr19:42794385:42795618:+@chr19:42795710:42795897:+@chr19:42796238:42796359:+.A.se_chr19:42794385:42795618:+@chr19:42795710:42795897:+@chr19:42796238:42796359:+.A.dn','chr19:42794385:42795618:+@chr19:42795710:42795897:+@chr19:42796238:42796359:+.B.up_chr19:42794385:42795618:+@chr19:42795710:42795897:+@chr19:427962…	(0,0):630,(0,1):5,(1,0):358,(1,1):2581	0:2595,1:349	chr19	+	4.27944e+15	4.27964e+15	CIC
chr20:25003576:25003728:-@chr20:25004102:25004277:-@chr20:25011395:25011594:-	0.99	0.97	1	'chr20:25003576:25003728:-@chr20:25004102:25004277:-@chr20:25011395:25011594:-.A.dn_chr20:25003576:25003728:-@chr20:25004102:25004277:-@chr20:25011395:25011594:-.A.se_chr20:25003576:25003728:-@chr20:25004102:25004277:-@chr20:25011395:25011594:-.A.up','chr20:25003576:25003728:-@chr20:25004102:25004277:-@chr20:25011395:25011594:-.B.dn_chr20:25003576:25003728:-@chr20:25004102:25004277:-@chr20:250113…	(0,0):705,(0,1):3,(1,0):721,(1,1):470	0:1184,1:10	chr20	-	2.50036e+15	2.50116e+15	ACSS1
chr17:79863546:79863611:-@chr17:79863976:79864053:-@chr17:79864340:79864422:-	0.99	0.97	1	'chr17:79863546:79863611:-@chr17:79863976:79864053:-@chr17:79864340:79864422:-.A.dn_chr17:79863546:79863611:-@chr17:79863976:79864053:-@chr17:79864340:79864422:-.A.se_chr17:79863546:79863611:-@chr17:79863976:79864053:-@chr17:79864340:79864422:-.A.up','chr17:79863546:79863611:-@chr17:79863976:79864053:-@chr17:79864340:79864422:-.B.dn_chr17:79863546:79863611:-@chr17:79863976:79864053:-@chr17:798643…	(0,0):616,(1,0):324,(1,1):19	0.238194	chr17	-	7.98635e+15	7.98644e+15	PCYT2
chr5:6606933:6607025:-@chr5:6607313:6607497:-@chr5:6609939:6610035:-	0.96	0.94	0.98	'chr5:6606933:6607025:-@chr5:6607313:6607497:-@chr5:6609939:6610035:-.A.dn_chr5:6606933:6607025:-@chr5:6607313:6607497:-@chr5:6609939:6610035:-.A.se_chr5:6606933:6607025:-@chr5:6607313:6607497:-@chr5:6609939:6610035:-.A.up','chr5:6606933:6607025:-@chr5:6607313:6607497:-@chr5:6609939:6610035:-.B.dn_chr5:6606933:6607025:-@chr5:6607313:6607497:-@chr5:6609939:6610035:-.B.up'	(0,0):1792,(0,1):17,(1,0):1335,(1,1):137	0:1469,1:20	chr5	-	66069336606933	66100356610035	NSUN2
chr20:33027960:33028149:+@chr20:33030013:33030108:+@chr20:33033092:33033266:+	0.99	0.96	1	'chr20:33027960:33028149:+@chr20:33030013:33030108:+@chr20:33033092:33033266:+.A.up_chr20:33027960:33028149:+@chr20:33030013:33030108:+@chr20:33033092:33033266:+.A.se_chr20:33027960:33028149:+@chr20:33030013:33030108:+@chr20:33033092:33033266:+.A.dn','chr20:33027960:33028149:+@chr20:33030013:33030108:+@chr20:33033092:33033266:+.B.up_chr20:33027960:33028149:+@chr20:33030013:33030108:+@chr20:330330…	(0,0):157,(1,0):159,(1,1):207	0:365,1:1	chr20	+	3.3028e+15	3.30333e+15	ITCH
chr10:70679588:70679737:+@chr10:70693955:70694116:+@chr10:70694555:70694674:+	0.93	0.9	0.97	'chr10:70679588:70679737:+@chr10:70693955:70694116:+@chr10:70694555:70694674:+.A.up_chr10:70679588:70679737:+@chr10:70693955:70694116:+@chr10:70694555:70694674:+.A.se_chr10:70679588:70679737:+@chr10:70693955:70694116:+@chr10:70694555:70694674:+.A.dn','chr10:70679588:70679737:+@chr10:70693955:70694116:+@chr10:70694555:70694674:+.B.up_chr10:70679588:70679737:+@chr10:70693955:70694116:+@chr10:706945…	(0,0):313,(0,1):9,(1,0):524,(1,1):421	0:909,1:45	chr10	+	7.06796e+15	7.06947e+15	DDX50
chr6:83863899:83863960:+@chr6:83865670:83865822:+@chr6:83866901:83867037:+	0.64	0.52	0.74	'chr6:83863899:83863960:+@chr6:83865670:83865822:+@chr6:83866901:83867037:+.A.up_chr6:83863899:83863960:+@chr6:83865670:83865822:+@chr6:83866901:83867037:+.A.se_chr6:83863899:83863960:+@chr6:83865670:83865822:+@chr6:83866901:83867037:+.A.dn','chr6:83863899:83863960:+@chr6:83865670:83865822:+@chr6:83866901:83867037:+.B.up_chr6:83863899:83863960:+@chr6:83865670:83865822:+@chr6:83866901:83867037:+.B…	(0,0):119,(0,1):11,(1,0):83,(1,1):56	0:118,1:32	chr6	+	8.38639e+15	8.3867e+15	DOPEY1
chr8:144900543:144900704:-@chr8:144902836:144902886:-@chr8:144903767:144903856:-	0.68	0.65	0.71	'chr8:144900543:144900704:-@chr8:144902836:144902886:-@chr8:144903767:144903856:-.A.dn_chr8:144900543:144900704:-@chr8:144902836:144902886:-@chr8:144903767:144903856:-.A.se_chr8:144900543:144900704:-@chr8:144902836:144902886:-@chr8:144903767:144903856:-.A.up','chr8:144900543:144900704:-@chr8:144902836:144902886:-@chr8:144903767:144903856:-.B.dn_chr8:144900543:144900704:-@chr8:144902836:144902886:…	(0,0):1828,(0,1):165,(1,0):595,(1,1):718	0:1064,1:414	chr8	-	1.44901e+17	1.44904e+17	PUF60
chr17:56588790:56588872:-@chr17:56589751:56589867:-@chr17:56590213:56590302:-	0.96	0.93	0.98	'chr17:56588790:56588872:-@chr17:56589751:56589867:-@chr17:56590213:56590302:-.A.dn_chr17:56588790:56588872:-@chr17:56589751:56589867:-@chr17:56590213:56590302:-.A.se_chr17:56588790:56588872:-@chr17:56589751:56589867:-@chr17:56590213:56590302:-.A.up','chr17:56588790:56588872:-@chr17:56589751:56589867:-@chr17:56590213:56590302:-.B.dn_chr17:56588790:56588872:-@chr17:56589751:56589867:-@chr17:565902…	(0,0):508,(0,1):10,(1,0):611,(1,1):51	0:658,1:14	chr17	-	5.65888e+15	5.65903e+15	MTMR4
chr16:23117720:23117808:-@chr16:23118652:23118735:-@chr16:23119367:23119504:-	0.29	0.18	0.43	'chr16:23117720:23117808:-@chr16:23118652:23118735:-@chr16:23119367:23119504:-.A.dn_chr16:23117720:23117808:-@chr16:23118652:23118735:-@chr16:23119367:23119504:-.A.se_chr16:23117720:23117808:-@chr16:23118652:23118735:-@chr16:23119367:23119504:-.A.up','chr16:23117720:23117808:-@chr16:23118652:23118735:-@chr16:23119367:23119504:-.B.dn_chr16:23117720:23117808:-@chr16:23118652:23118735:-@chr16:231193…	(0,0):26,(0,1):15,(1,0):11,(1,1):11	0:18,1:19	chr16	-	2.31177e+15	2.31195e+15	USP31
chr12:26648085:26648193:-@chr12:26663410:26663564:-@chr12:26703180:26703288:-	0.05	0.03	0.07	'chr12:26648085:26648193:-@chr12:26663410:26663564:-@chr12:26703180:26703288:-.A.dn_chr12:26648085:26648193:-@chr12:26663410:26663564:-@chr12:26703180:26703288:-.A.se_chr12:26648085:26648193:-@chr12:26663410:26663564:-@chr12:26703180:26703288:-.A.up','chr12:26648085:26648193:-@chr12:26663410:26663564:-@chr12:26703180:26703288:-.B.dn_chr12:26648085:26648193:-@chr12:26663410:26663564:-@chr12:267031…	(0,0):1195,(0,1):132,(1,0):19,(1,1):116	0:25,1:242	chr12	-	2.66481e+15	2.67033e+15	ITPR2
chrX:18912322:18912522:-@chrX:18913256:18913309:-@chrX:18915281:18915451:-	0.98	0.96	0.99	'chrX:18912322:18912522:-@chrX:18913256:18913309:-@chrX:18915281:18915451:-.A.dn_chrX:18912322:18912522:-@chrX:18913256:18913309:-@chrX:18915281:18915451:-.A.se_chrX:18912322:18912522:-@chrX:18913256:18913309:-@chrX:18915281:18915451:-.A.up','chrX:18912322:18912522:-@chrX:18913256:18913309:-@chrX:18915281:18915451:-.B.dn_chrX:18912322:18912522:-@chrX:18913256:18913309:-@chrX:18915281:18915451:-.B…	(0,0):359,(0,1):5,(1,0):286,(1,1):221	0:505,1:7	chrX	-	1.89123e+15	1.89155e+15	LOC100132163;PHKA2
chr5:133534777:133534895:-@chr5:133536026:133536187:-@chr5:133536676:133536765:-	0.86	0.83	0.89	'chr5:133534777:133534895:-@chr5:133536026:133536187:-@chr5:133536676:133536765:-.A.dn_chr5:133534777:133534895:-@chr5:133536026:133536187:-@chr5:133536676:133536765:-.A.se_chr5:133534777:133534895:-@chr5:133536026:133536187:-@chr5:133536676:133536765:-.A.up','chr5:133534777:133534895:-@chr5:133536026:133536187:-@chr5:133536676:133536765:-.B.dn_chr5:133534777:133534895:-@chr5:133536026:133536187:…	(0,0):1484,(0,1):48,(1,0):2440,(1,1):1725	0:3879,1:334	chr5	-	1.33535e+17	1.33537e+17	PPP2CA
chr14:103418835:103418940:-@chr14:103420535:103420612:-@chr14:103420939:103421025:-	0.57	0.43	0.72	'chr14:103418835:103418940:-@chr14:103420535:103420612:-@chr14:103420939:103421025:-.A.dn_chr14:103418835:103418940:-@chr14:103420535:103420612:-@chr14:103420939:103421025:-.A.se_chr14:103418835:103418940:-@chr14:103420535:103420612:-@chr14:103420939:103421025:-.A.up','chr14:103418835:103418940:-@chr14:103420535:103420612:-@chr14:103420939:103421025:-.B.dn_chr14:103418835:103418940:-@chr14:103420…	(0,0):122,(0,1):17,(1,0):47,(1,1):28	0:65,1:27	chr14	-	1.03419e+17	1.03421e+17	CDC42BPB
chr15:78456058:78456122:+@chr15:78457334:78457418:+@chr15:78458492:78458644:+	0.96	0.93	0.98	'chr15:78456058:78456122:+@chr15:78457334:78457418:+@chr15:78458492:78458644:+.A.up_chr15:78456058:78456122:+@chr15:78457334:78457418:+@chr15:78458492:78458644:+.A.se_chr15:78456058:78456122:+@chr15:78457334:78457418:+@chr15:78458492:78458644:+.A.dn','chr15:78456058:78456122:+@chr15:78457334:78457418:+@chr15:78458492:78458644:+.B.up_chr15:78456058:78456122:+@chr15:78457334:78457418:+@chr15:784584…	(0,0):877,(0,1):11,(1,0):701,(1,1):400	0:1080,1:32	chr15	+	7.84561e+15	7.84586e+15	IDH3A
chr7:157015948:157016045:+@chr7:157018101:157018233:+@chr7:157023774:157024021:+	0.99	0.98	1	'chr7:157015948:157016045:+@chr7:157018101:157018233:+@chr7:157023774:157024021:+.A.up_chr7:157015948:157016045:+@chr7:157018101:157018233:+@chr7:157023774:157024021:+.A.se_chr7:157015948:157016045:+@chr7:157018101:157018233:+@chr7:157023774:157024021:+.A.dn','chr7:157015948:157016045:+@chr7:157018101:157018233:+@chr7:157023774:157024021:+.B.up_chr7:157015948:157016045:+@chr7:157018101:157018233:…	(0,0):293,(0,1):2,(1,0):612,(1,1):371	0:978,1:7	chr7	+	1.57016e+17	1.57024e+17	UBE3C
chr19:19757014:19757156:-@chr19:19757938:19758134:-@chr19:19758223:19758337:-	0.99	0.98	1	'chr19:19757014:19757156:-@chr19:19757938:19758134:-@chr19:19758223:19758337:-.A.dn_chr19:19757014:19757156:-@chr19:19757938:19758134:-@chr19:19758223:19758337:-.A.se_chr19:19757014:19757156:-@chr19:19757938:19758134:-@chr19:19758223:19758337:-.A.up','chr19:19757014:19757156:-@chr19:19757938:19758134:-@chr19:19758223:19758337:-.B.dn_chr19:19757014:19757156:-@chr19:19757938:19758134:-@chr19:197582…	(0,0):1067,(0,1):3,(1,0):1720,(1,1):825	0:2530,1:18	chr19	-	1.9757e+15	1.97583e+15	ATP13A1
chr7:926206:926287:+@chr7:927007:927156:+@chr7:930565:930703:+	0.98	0.97	0.99	'chr7:926206:926287:+@chr7:927007:927156:+@chr7:930565:930703:+.A.up_chr7:926206:926287:+@chr7:927007:927156:+@chr7:930565:930703:+.A.se_chr7:926206:926287:+@chr7:927007:927156:+@chr7:930565:930703:+.A.dn','chr7:926206:926287:+@chr7:927007:927156:+@chr7:930565:930703:+.B.up_chr7:926206:926287:+@chr7:927007:927156:+@chr7:930565:930703:+.B.dn'	(0,0):1022,(0,1):4,(1,0):823,(1,1):221	0:1043,1:5	chr7	+	926206926206	930703930703	GET4
chr17:34247191:34247276:-@chr17:34249581:34249679:-@chr17:34251608:34251776:-	0.86	0.64	0.99	'chr17:34247191:34247276:-@chr17:34249581:34249679:-@chr17:34251608:34251776:-.A.dn_chr17:34247191:34247276:-@chr17:34249581:34249679:-@chr17:34251608:34251776:-.A.se_chr17:34247191:34247276:-@chr17:34249581:34249679:-@chr17:34251608:34251776:-.A.up','chr17:34247191:34247276:-@chr17:34249581:34249679:-@chr17:34251608:34251776:-.B.dn_chr17:34247191:34247276:-@chr17:34249581:34249679:-@chr17:342516…	(0,0):98,(1,0):22,(1,1):23	0:39,1:6	chr17	-	3.42472e+15	3.42518e+15	RDM1
chr13:25881944:25882086:+@chr13:25883385:25883420:+@chr13:25887021:25887170:+	0.9	0.82	0.96	'chr13:25881944:25882086:+@chr13:25883385:25883420:+@chr13:25887021:25887170:+.A.up_chr13:25881944:25882086:+@chr13:25883385:25883420:+@chr13:25887021:25887170:+.A.se_chr13:25881944:25882086:+@chr13:25883385:25883420:+@chr13:25887021:25887170:+.A.dn','chr13:25881944:25882086:+@chr13:25883385:25883420:+@chr13:25887021:25887170:+.B.up_chr13:25881944:25882086:+@chr13:25883385:25883420:+@chr13:258870…	(0,0):458,(0,1):3,(1,0):87,(1,1):272	0:336,1:26	chr13	+	2.58819e+15	2.58872e+15	NUPL1
chr14:97022512:97022750:+@chr14:97026986:97027048:+@chr14:97029156:97029230:+	0.96	0.94	0.99	'chr14:97022512:97022750:+@chr14:97026986:97027048:+@chr14:97029156:97029230:+.A.up_chr14:97022512:97022750:+@chr14:97026986:97027048:+@chr14:97029156:97029230:+.A.se_chr14:97022512:97022750:+@chr14:97026986:97027048:+@chr14:97029156:97029230:+.A.dn','chr14:97022512:97022750:+@chr14:97026986:97027048:+@chr14:97029156:97029230:+.B.up_chr14:97022512:97022750:+@chr14:97026986:97027048:+@chr14:970291…	(0,0):1049,(0,1):4,(1,0):402,(1,1):941	0:1316,1:31	chr14	+	9.70225e+15	9.70292e+15	PAPOLA
chr15:23303805:23303947:-@chr15:23306734:23306791:-@chr15:23308564:23308707:-	0.55	0.46	0.65	'chr15:23303805:23303947:-@chr15:23306734:23306791:-@chr15:23308564:23308707:-.A.dn_chr15:23303805:23303947:-@chr15:23306734:23306791:-@chr15:23308564:23308707:-.A.se_chr15:23303805:23303947:-@chr15:23306734:23306791:-@chr15:23308564:23308707:-.A.up','chr15:23303805:23303947:-@chr15:23306734:23306791:-@chr15:23308564:23308707:-.B.dn_chr15:23303805:23303947:-@chr15:23306734:23306791:-@chr15:233085…	(0,0):270,(0,1):30,(1,0):75,(1,1):197	0:150,1:152	chr15	-	2.33038e+15	2.33087e+15	HERC2P2
chr6:64356432:64356700:+@chr6:64388729:64388921:+@chr6:64389901:64390062:+	0.14	0.09	0.19	'chr6:64356432:64356700:+@chr6:64388729:64388921:+@chr6:64389901:64390062:+.A.up_chr6:64356432:64356700:+@chr6:64388729:64388921:+@chr6:64389901:64390062:+.A.se_chr6:64356432:64356700:+@chr6:64388729:64388921:+@chr6:64389901:64390062:+.A.dn','chr6:64356432:64356700:+@chr6:64388729:64388921:+@chr6:64389901:64390062:+.B.up_chr6:64356432:64356700:+@chr6:64388729:64388921:+@chr6:64389901:64390062:+.B…	(0,0):550,(0,1):26,(1,0):28,(1,1):304	0:60,1:298	chr6	+	6.43564e+15	6.43901e+15	PHF3
chr13:41905410:41905505:+@chr13:41910786:41910892:+@chr13:41929280:41929352:+	0.73	0.6	0.86	'chr13:41905410:41905505:+@chr13:41910786:41910892:+@chr13:41929280:41929352:+.A.up_chr13:41905410:41905505:+@chr13:41910786:41910892:+@chr13:41929280:41929352:+.A.se_chr13:41905410:41905505:+@chr13:41910786:41910892:+@chr13:41929280:41929352:+.A.dn','chr13:41905410:41905505:+@chr13:41910786:41910892:+@chr13:41929280:41929352:+.B.up_chr13:41905410:41905505:+@chr13:41910786:41910892:+@chr13:419292…	(0,0):321,(0,1):6,(1,0):49,(1,1):9	0:58,1:6	chr13	+	4.19054e+15	4.19294e+15	NAA16
chr9:125910057:125910149:-@chr9:125920291:125920402:-@chr9:125920611:125920708:-	0.99	0.97	1	'chr9:125910057:125910149:-@chr9:125920291:125920402:-@chr9:125920611:125920708:-.A.dn_chr9:125910057:125910149:-@chr9:125920291:125920402:-@chr9:125920611:125920708:-.A.se_chr9:125910057:125910149:-@chr9:125920291:125920402:-@chr9:125920611:125920708:-.A.up','chr9:125910057:125910149:-@chr9:125920291:125920402:-@chr9:125920611:125920708:-.B.dn_chr9:125910057:125910149:-@chr9:125920291:125920402:…	(0,0):1255,(0,1):3,(1,0):738,(1,1):254	0:990,1:5	chr9	-	1.2591e+17	1.25921e+17	STRBP
chr1:19639223:19639383:+@chr1:19644094:19644335:+@chr1:19651127:19651256:+	0.88	0.8	0.97	'chr1:19639223:19639383:+@chr1:19644094:19644335:+@chr1:19651127:19651256:+.A.up_chr1:19639223:19639383:+@chr1:19644094:19644335:+@chr1:19651127:19651256:+.A.se_chr1:19639223:19639383:+@chr1:19644094:19644335:+@chr1:19651127:19651256:+.A.dn','chr1:19639223:19639383:+@chr1:19644094:19644335:+@chr1:19651127:19651256:+.B.up_chr1:19639223:19639383:+@chr1:19644094:19644335:+@chr1:19651127:19651256:+.B…	(0,0):275,(0,1):5,(1,0):175,(1,1):81	0:244,1:17	chr1	+	1.96392e+15	1.96513e+15	PQLC2
chr16:24805865:24806040:+@chr16:24807228:24807260:+@chr16:24808811:24808891:+	0.96	0.9	0.99	'chr16:24805865:24806040:+@chr16:24807228:24807260:+@chr16:24808811:24808891:+.A.up_chr16:24805865:24806040:+@chr16:24807228:24807260:+@chr16:24808811:24808891:+.A.se_chr16:24805865:24806040:+@chr16:24807228:24807260:+@chr16:24808811:24808891:+.A.dn','chr16:24805865:24806040:+@chr16:24807228:24807260:+@chr16:24808811:24808891:+.B.up_chr16:24805865:24806040:+@chr16:24807228:24807260:+@chr16:248088…	(0,0):357,(1,0):70,(1,1):129	0:197,1:2	chr16	+	2.48059e+15	2.48089e+15	TNRC6A
chr3:31667446:31667619:+@chr3:31670790:31670903:+@chr3:31674427:31674639:+	1	0.99	1	'chr3:31667446:31667619:+@chr3:31670790:31670903:+@chr3:31674427:31674639:+.A.up_chr3:31667446:31667619:+@chr3:31670790:31670903:+@chr3:31674427:31674639:+.A.se_chr3:31667446:31667619:+@chr3:31670790:31670903:+@chr3:31674427:31674639:+.A.dn','chr3:31667446:31667619:+@chr3:31670790:31670903:+@chr3:31674427:31674639:+.B.up_chr3:31667446:31667619:+@chr3:31670790:31670903:+@chr3:31674427:31674639:+.B…	(0,0):2612,(0,1):6,(1,0):3116,(1,1):2317	0:5428,1:11	chr3	+	3.16674e+15	3.16746e+15	STT3B
chr10:49516138:49516331:+@chr10:49533940:49534008:+@chr10:49609655:49609825:+	0.33	0.2	0.43	'chr10:49516138:49516331:+@chr10:49533940:49534008:+@chr10:49609655:49609825:+.A.up_chr10:49516138:49516331:+@chr10:49533940:49534008:+@chr10:49609655:49609825:+.A.se_chr10:49516138:49516331:+@chr10:49533940:49534008:+@chr10:49609655:49609825:+.A.dn','chr10:49516138:49516331:+@chr10:49533940:49534008:+@chr10:49609655:49609825:+.B.up_chr10:49516138:49516331:+@chr10:49533940:49534008:+@chr10:496096…	(0,0):1707,(0,1):22,(1,0):26,(1,1):198	0:104,1:142	chr10	+	4.95161e+15	4.96098e+15	MAPK8
chr3:157920861:157921034:+@chr3:157943446:157943522:+@chr3:158015828:158015864:+	0.05	0.03	0.08	'chr3:157920861:157921034:+@chr3:157943446:157943522:+@chr3:158015828:158015864:+.A.up_chr3:157920861:157921034:+@chr3:157943446:157943522:+@chr3:158015828:158015864:+.A.se_chr3:157920861:157921034:+@chr3:157943446:157943522:+@chr3:158015828:158015864:+.A.dn','chr3:157920861:157921034:+@chr3:157943446:157943522:+@chr3:158015828:158015864:+.B.up_chr3:157920861:157921034:+@chr3:157943446:157943522:…	(0,0):916,(0,1):79,(1,0):13,(1,1):244	0:29,1:307	chr3	+	1.57921e+17	1.58016e+17	RSRC1
chrX:41201990:41202089:+@chrX:41202469:41202604:+@chrX:41202990:41203075:+	0.98	0.97	0.99	'chrX:41201990:41202089:+@chrX:41202469:41202604:+@chrX:41202990:41203075:+.A.up_chrX:41201990:41202089:+@chrX:41202469:41202604:+@chrX:41202990:41203075:+.A.se_chrX:41201990:41202089:+@chrX:41202469:41202604:+@chrX:41202990:41203075:+.A.dn','chrX:41201990:41202089:+@chrX:41202469:41202604:+@chrX:41202990:41203075:+.B.up_chrX:41201990:41202089:+@chrX:41202469:41202604:+@chrX:41202990:41203075:+.B…	(0,0):3116,(0,1):9,(1,0):2184,(1,1):613	0:2792,1:14	chrX	+	4.1202e+15	4.12031e+15	DDX3X
chr11:77618763:77618856:-@chr11:77622016:77622198:-@chr11:77629867:77630024:-	0.19	0.14	0.23	'chr11:77618763:77618856:-@chr11:77622016:77622198:-@chr11:77629867:77630024:-.A.dn_chr11:77618763:77618856:-@chr11:77622016:77622198:-@chr11:77629867:77630024:-.A.se_chr11:77618763:77618856:-@chr11:77622016:77622198:-@chr11:77629867:77630024:-.A.up','chr11:77618763:77618856:-@chr11:77622016:77622198:-@chr11:77629867:77630024:-.B.dn_chr11:77618763:77618856:-@chr11:77622016:77622198:-@chr11:776298…	(0,0):312,(0,1):86,(1,0):58,(1,1):96	0:75,1:165	chr11	-	7.76188e+15	7.763e+15	INTS4
chr8:141874411:141874498:-@chr8:141889570:141889736:-@chr8:141900642:141900868:-	0.67	0.55	0.77	'chr8:141874411:141874498:-@chr8:141889570:141889736:-@chr8:141900642:141900868:-.A.dn_chr8:141874411:141874498:-@chr8:141889570:141889736:-@chr8:141900642:141900868:-.A.se_chr8:141874411:141874498:-@chr8:141889570:141889736:-@chr8:141900642:141900868:-.A.up','chr8:141874411:141874498:-@chr8:141889570:141889736:-@chr8:141900642:141900868:-.B.dn_chr8:141874411:141874498:-@chr8:141889570:141889736:…	(0,0):184,(0,1):16,(1,0):104,(1,1):105	0:165,1:60	chr8	-	1.41874e+17	1.41901e+17	PTK2
chr2:220112137:220112257:+@chr2:220112384:220112479:+@chr2:220112915:220113036:+	0.9	0.84	0.94	'chr2:220112137:220112257:+@chr2:220112384:220112479:+@chr2:220112915:220113036:+.A.up_chr2:220112137:220112257:+@chr2:220112384:220112479:+@chr2:220112915:220113036:+.A.se_chr2:220112137:220112257:+@chr2:220112384:220112479:+@chr2:220112915:220113036:+.A.dn','chr2:220112137:220112257:+@chr2:220112384:220112479:+@chr2:220112915:220113036:+.B.up_chr2:220112137:220112257:+@chr2:220112384:220112479:…	(0,0):723,(0,1):12,(1,0):358,(1,1):368	0:691,1:47	chr2	+	2.20112e+17	2.20113e+17	STK16
chr17:74717880:74718015:-@chr17:74719854:74720140:-@chr17:74721549:74721937:-	0.77	0.69	0.83	'chr17:74717880:74718015:-@chr17:74719854:74720140:-@chr17:74721549:74721937:-.A.dn_chr17:74717880:74718015:-@chr17:74719854:74720140:-@chr17:74721549:74721937:-.A.se_chr17:74717880:74718015:-@chr17:74719854:74720140:-@chr17:74721549:74721937:-.A.up','chr17:74717880:74718015:-@chr17:74719854:74720140:-@chr17:74721549:74721937:-.B.dn_chr17:74717880:74718015:-@chr17:74719854:74720140:-@chr17:747215…	(0,0):761,(0,1):2,(1,0):574,(1,1):1147	0:1477,1:246	chr17	-	7.47179e+15	7.47219e+15	JMJD6
chr22:19468476:19468568:+@chr22:19470213:19470350:+@chr22:19471385:19471528:+	0.87	0.82	0.92	'chr22:19468476:19468568:+@chr22:19470213:19470350:+@chr22:19471385:19471528:+.A.up_chr22:19468476:19468568:+@chr22:19470213:19470350:+@chr22:19471385:19471528:+.A.se_chr22:19468476:19468568:+@chr22:19470213:19470350:+@chr22:19471385:19471528:+.A.dn','chr22:19468476:19468568:+@chr22:19470213:19470350:+@chr22:19471385:19471528:+.B.up_chr22:19468476:19468568:+@chr22:19470213:19470350:+@chr22:194713…	(0,0):383,(0,1):20,(1,0):402,(1,1):188	0:573,1:37	chr22	+	1.94685e+15	1.94715e+15	CDC45
chr3:69088702:69088844:-@chr3:69091958:69092063:-@chr3:69092901:69093027:-	0.98	0.95	1	'chr3:69088702:69088844:-@chr3:69091958:69092063:-@chr3:69092901:69093027:-.A.dn_chr3:69088702:69088844:-@chr3:69091958:69092063:-@chr3:69092901:69093027:-.A.se_chr3:69088702:69088844:-@chr3:69091958:69092063:-@chr3:69092901:69093027:-.A.up','chr3:69088702:69088844:-@chr3:69091958:69092063:-@chr3:69092901:69093027:-.B.dn_chr3:69088702:69088844:-@chr3:69091958:69092063:-@chr3:69092901:69093027:-.B…	(0,0):346,(0,1):1,(1,0):260,(1,1):214	0:472,1:3	chr3	-	6.90887e+15	6.9093e+15	TMF1
chr1:41617286:41617356:-@chr1:41618271:41618413:-@chr1:41625397:41625605:-	0.82	0.7	0.93	'chr1:41617286:41617356:-@chr1:41618271:41618413:-@chr1:41625397:41625605:-.A.dn_chr1:41617286:41617356:-@chr1:41618271:41618413:-@chr1:41625397:41625605:-.A.se_chr1:41617286:41617356:-@chr1:41618271:41618413:-@chr1:41625397:41625605:-.A.up','chr1:41617286:41617356:-@chr1:41618271:41618413:-@chr1:41625397:41625605:-.B.dn_chr1:41617286:41617356:-@chr1:41618271:41618413:-@chr1:41625397:41625605:-.B…	(0,0):264,(0,1):6,(1,0):64,(1,1):43	0:100,1:13	chr1	-	4.16173e+15	4.16256e+15	SCMH1
chr3:121514304:121514413:-@chr3:121515965:121516074:-@chr3:121518043:121518221:-	0.62	0.5	0.71	'chr3:121514304:121514413:-@chr3:121515965:121516074:-@chr3:121518043:121518221:-.A.dn_chr3:121514304:121514413:-@chr3:121515965:121516074:-@chr3:121518043:121518221:-.A.se_chr3:121514304:121514413:-@chr3:121515965:121516074:-@chr3:121518043:121518221:-.A.up','chr3:121514304:121514413:-@chr3:121515965:121516074:-@chr3:121518043:121518221:-.B.dn_chr3:121514304:121514413:-@chr3:121515965:121516074:…	(0,0):630,(0,1):6,(1,0):113,(1,1):326	0:302,1:143	chr3	-	1.21514e+17	1.21518e+17	IQCB1
chr19:37408481:37408550:+@chr19:37413488:37413748:+@chr19:37416102:37416160:+	0.66	0.46	0.87	'chr19:37408481:37408550:+@chr19:37413488:37413748:+@chr19:37416102:37416160:+.A.up_chr19:37408481:37408550:+@chr19:37413488:37413748:+@chr19:37416102:37416160:+.A.se_chr19:37408481:37408550:+@chr19:37413488:37413748:+@chr19:37416102:37416160:+.A.dn','chr19:37408481:37408550:+@chr19:37413488:37413748:+@chr19:37416102:37416160:+.B.up_chr19:37408481:37408550:+@chr19:37413488:37413748:+@chr19:374161…	(0,0):100,(0,1):2,(1,0):35	0:35,1:2	chr19	+	3.74085e+15	3.74162e+15	ZNF568
chr2:42530455:42530586:+@chr2:42531624:42531691:+@chr2:42543102:42543190:+	0.98	0.96	0.99	'chr2:42530455:42530586:+@chr2:42531624:42531691:+@chr2:42543102:42543190:+.A.up_chr2:42530455:42530586:+@chr2:42531624:42531691:+@chr2:42543102:42543190:+.A.se_chr2:42530455:42530586:+@chr2:42531624:42531691:+@chr2:42543102:42543190:+.A.dn','chr2:42530455:42530586:+@chr2:42531624:42531691:+@chr2:42543102:42543190:+.B.up_chr2:42530455:42530586:+@chr2:42531624:42531691:+@chr2:42543102:42543190:+.B…	(0,0):993,(0,1):3,(1,0):437,(1,1):292	0:725,1:7	chr2	+	4.25305e+15	4.25432e+15	EML4
chr1:236332006:236332055:+@chr1:236341714:236341936:+@chr1:236343179:236343328:+	0.82	0.73	0.91	'chr1:236332006:236332055:+@chr1:236341714:236341936:+@chr1:236343179:236343328:+.A.up_chr1:236332006:236332055:+@chr1:236341714:236341936:+@chr1:236343179:236343328:+.A.se_chr1:236332006:236332055:+@chr1:236341714:236341936:+@chr1:236343179:236343328:+.A.dn','chr1:236332006:236332055:+@chr1:236341714:236341936:+@chr1:236343179:236343328:+.B.up_chr1:236332006:236332055:+@chr1:236341714:236341936:…	(0,0):712,(0,1):4,(1,0):402,(1,1):244	0:608,1:42	chr1	+	2.36332e+17	2.36343e+17	GPR137B
chr14:90437519:90437615:+@chr14:90442125:90442159:+@chr14:90446884:90446976:+	0.97	0.94	0.99	'chr14:90437519:90437615:+@chr14:90442125:90442159:+@chr14:90446884:90446976:+.A.up_chr14:90437519:90437615:+@chr14:90442125:90442159:+@chr14:90446884:90446976:+.A.se_chr14:90437519:90437615:+@chr14:90442125:90442159:+@chr14:90446884:90446976:+.A.dn','chr14:90437519:90437615:+@chr14:90442125:90442159:+@chr14:90446884:90446976:+.B.up_chr14:90437519:90437615:+@chr14:90442125:90442159:+@chr14:904468…	(0,0):524,(0,1):3,(1,0):240,(1,1):162	0:390,1:15	chr14	+	9.04375e+15	9.0447e+15	TDP1
chr20:61299097:61299262:+@chr20:61299364:61299536:+@chr20:61299829:61299893:+	0.91	0.83	0.96	'chr20:61299097:61299262:+@chr20:61299364:61299536:+@chr20:61299829:61299893:+.A.up_chr20:61299097:61299262:+@chr20:61299364:61299536:+@chr20:61299829:61299893:+.A.se_chr20:61299097:61299262:+@chr20:61299364:61299536:+@chr20:61299829:61299893:+.A.dn','chr20:61299097:61299262:+@chr20:61299364:61299536:+@chr20:61299829:61299893:+.B.up_chr20:61299097:61299262:+@chr20:61299364:61299536:+@chr20:612998…	(0,0):291,(0,1):5,(1,0):146,(1,1):38	0:183,1:6	chr20	+	6.12991e+15	6.12999e+15	SLCO4A1
chr5:32233879:32234040:-@chr5:32235068:32235235:-@chr5:32239107:32239279:-	0.77	0.68	0.85	'chr5:32233879:32234040:-@chr5:32235068:32235235:-@chr5:32239107:32239279:-.A.dn_chr5:32233879:32234040:-@chr5:32235068:32235235:-@chr5:32239107:32239279:-.A.se_chr5:32233879:32234040:-@chr5:32235068:32235235:-@chr5:32239107:32239279:-.A.up','chr5:32233879:32234040:-@chr5:32235068:32235235:-@chr5:32239107:32239279:-.B.dn_chr5:32233879:32234040:-@chr5:32235068:32235235:-@chr5:32239107:32239279:-.B…	(0,0):209,(0,1):16,(1,0):193,(1,1):215	0:367,1:57	chr5	-	3.22339e+15	3.22393e+15	MTMR12
chr19:53046519:53046600:+@chr19:53050765:53050891:+@chr19:53056360:53073583:+	0.81	0.72	0.88	'chr19:53046519:53046600:+@chr19:53050765:53050891:+@chr19:53056360:53073583:+.A.up_chr19:53046519:53046600:+@chr19:53050765:53050891:+@chr19:53056360:53073583:+.A.se_chr19:53046519:53046600:+@chr19:53050765:53050891:+@chr19:53056360:53073583:+.A.dn','chr19:53046519:53046600:+@chr19:53050765:53050891:+@chr19:53056360:53073583:+.B.up_chr19:53046519:53046600:+@chr19:53050765:53050891:+@chr19:530563…	(0,0):302,(0,1):15,(1,0):86,(1,1):3348	0:2826,1:623	chr19	+	5.30465e+15	5.30736e+15	ZNF701;ZNF808
chr2:203782600:203782766:+@chr2:203789080:203789138:+@chr2:203806583:203806703:+	0.4	0.24	0.56	'chr2:203782600:203782766:+@chr2:203789080:203789138:+@chr2:203806583:203806703:+.A.up_chr2:203782600:203782766:+@chr2:203789080:203789138:+@chr2:203806583:203806703:+.A.se_chr2:203782600:203782766:+@chr2:203789080:203789138:+@chr2:203806583:203806703:+.A.dn','chr2:203782600:203782766:+@chr2:203789080:203789138:+@chr2:203806583:203806703:+.B.up_chr2:203782600:203782766:+@chr2:203789080:203789138:…	(0,0):103,(0,1):11,(1,0):14,(1,1):48	0:35,1:38	chr2	+	2.03783e+17	2.03807e+17	ALS2CR8
chr4:130027742:130027802:+@chr4:130030462:130030513:+@chr4:130030628:130030827:+	0.79	0.66	0.89	'chr4:130027742:130027802:+@chr4:130030462:130030513:+@chr4:130030628:130030827:+.A.up_chr4:130027742:130027802:+@chr4:130030462:130030513:+@chr4:130030628:130030827:+.A.se_chr4:130027742:130027802:+@chr4:130030462:130030513:+@chr4:130030628:130030827:+.A.dn','chr4:130027742:130027802:+@chr4:130030462:130030513:+@chr4:130030628:130030827:+.B.up_chr4:130027742:130027802:+@chr4:130030462:130030513:…	(0,0):285,(0,1):9,(1,0):70,(1,1):145	0:189,1:35	chr4	+	1.30028e+17	1.30031e+17	C4orf33
chr17:42287686:42287841:-@chr17:42288160:42288315:-@chr17:42288407:42288520:-	0.93	0.87	0.96	'chr17:42287686:42287841:-@chr17:42288160:42288315:-@chr17:42288407:42288520:-.A.dn_chr17:42287686:42287841:-@chr17:42288160:42288315:-@chr17:42288407:42288520:-.A.se_chr17:42287686:42287841:-@chr17:42288160:42288315:-@chr17:42288407:42288520:-.A.up','chr17:42287686:42287841:-@chr17:42288160:42288315:-@chr17:42288407:42288520:-.B.dn_chr17:42287686:42287841:-@chr17:42288160:42288315:-@chr17:422884…	(0,0):675,(0,1):4,(1,0):588,(1,1):644	0:1205,1:31	chr17	-	4.22877e+15	4.22885e+15	UBTF
chr3:63973735:63974000:+@chr3:63975852:63976050:+@chr3:63976414:63976535:+	0.87	0.76	0.95	'chr3:63973735:63974000:+@chr3:63975852:63976050:+@chr3:63976414:63976535:+.A.up_chr3:63973735:63974000:+@chr3:63975852:63976050:+@chr3:63976414:63976535:+.A.se_chr3:63973735:63974000:+@chr3:63975852:63976050:+@chr3:63976414:63976535:+.A.dn','chr3:63973735:63974000:+@chr3:63975852:63976050:+@chr3:63976414:63976535:+.B.up_chr3:63973735:63974000:+@chr3:63975852:63976050:+@chr3:63976414:63976535:+.B…	(0,0):243,(0,1):3,(1,0):128,(1,1):185	0:279,1:37	chr3	+	6.39737e+15	6.39765e+15	ATXN7
chr6:90371806:90371958:-@chr6:90372511:90372686:-@chr6:90374206:90374347:-	0.72	0.66	0.77	'chr6:90371806:90371958:-@chr6:90372511:90372686:-@chr6:90374206:90374347:-.A.dn_chr6:90371806:90371958:-@chr6:90372511:90372686:-@chr6:90374206:90374347:-.A.se_chr6:90371806:90371958:-@chr6:90372511:90372686:-@chr6:90374206:90374347:-.A.up','chr6:90371806:90371958:-@chr6:90372511:90372686:-@chr6:90374206:90374347:-.B.dn_chr6:90371806:90371958:-@chr6:90372511:90372686:-@chr6:90374206:90374347:-.B…	(0,0):452,(0,1):57,(1,0):428,(1,1):270	0:627,1:128	chr6	-	9.03718e+15	9.03743e+15	MDN1
chr10:76158229:76158337:+@chr10:76285014:76285184:+@chr10:76349040:76349075:+	0.97	0.94	0.99	'chr10:76158229:76158337:+@chr10:76285014:76285184:+@chr10:76349040:76349075:+.A.up_chr10:76158229:76158337:+@chr10:76285014:76285184:+@chr10:76349040:76349075:+.A.se_chr10:76158229:76158337:+@chr10:76285014:76285184:+@chr10:76349040:76349075:+.A.dn','chr10:76158229:76158337:+@chr10:76285014:76285184:+@chr10:76349040:76349075:+.B.up_chr10:76158229:76158337:+@chr10:76285014:76285184:+@chr10:763490…	(0,0):2889,(0,1):3,(1,0):698,(1,1):106	0:802,1:5	chr10	+	7.61582e+15	7.63491e+15	ADK
chr6:135621638:135621696:-@chr6:135622546:135623955:-@chr6:135639657:135639754:-	0.54	0.39	0.71	'chr6:135621638:135621696:-@chr6:135622546:135623955:-@chr6:135639657:135639754:-.A.dn_chr6:135621638:135621696:-@chr6:135622546:135623955:-@chr6:135639657:135639754:-.A.se_chr6:135621638:135621696:-@chr6:135622546:135623955:-@chr6:135639657:135639754:-.A.up','chr6:135621638:135621696:-@chr6:135622546:135623955:-@chr6:135639657:135639754:-.B.dn_chr6:135621638:135621696:-@chr6:135622546:135623955:…	(0,0):330,(0,1):6,(1,0):169,(1,1):5	0:173,1:7	chr6	-	1.35622e+17	1.3564e+17	AHI1
chr11:118403632:118403922:+@chr11:118404135:118404266:+@chr11:118404572:118404602:+	0.32	0.19	0.46	'chr11:118403632:118403922:+@chr11:118404135:118404266:+@chr11:118404572:118404602:+.A.up_chr11:118403632:118403922:+@chr11:118404135:118404266:+@chr11:118404572:118404602:+.A.se_chr11:118403632:118403922:+@chr11:118404135:118404266:+@chr11:118404572:118404602:+.A.dn','chr11:118403632:118403922:+@chr11:118404135:118404266:+@chr11:118404572:118404602:+.B.up_chr11:118403632:118403922:+@chr11:118404…	(0,0):81,(0,1):9,(1,0):26,(1,1):125	0:73,1:87	chr11	+	1.18404e+17	1.18405e+17	TMEM25
chr11:20411290:20411372:+@chr11:20413757:20413806:+@chr11:20414443:20414545:+	0.93	0.88	0.97	'chr11:20411290:20411372:+@chr11:20413757:20413806:+@chr11:20414443:20414545:+.A.up_chr11:20411290:20411372:+@chr11:20413757:20413806:+@chr11:20414443:20414545:+.A.se_chr11:20411290:20411372:+@chr11:20413757:20413806:+@chr11:20414443:20414545:+.A.dn','chr11:20411290:20411372:+@chr11:20413757:20413806:+@chr11:20414443:20414545:+.B.up_chr11:20411290:20411372:+@chr11:20413757:20413806:+@chr11:204144…	(0,0):205,(0,1):6,(1,0):138,(1,1):3	0:141,1:6	chr11	+	2.04113e+15	2.04145e+15	PRMT3
chr6:26459709:26460056:+@chr6:26463025:26463125:+@chr6:26463472:26463753:+	0.54	0.43	0.65	'chr6:26459709:26460056:+@chr6:26463025:26463125:+@chr6:26463472:26463753:+.A.up_chr6:26459709:26460056:+@chr6:26463025:26463125:+@chr6:26463472:26463753:+.A.se_chr6:26459709:26460056:+@chr6:26463025:26463125:+@chr6:26463472:26463753:+.A.dn','chr6:26459709:26460056:+@chr6:26463025:26463125:+@chr6:26463472:26463753:+.B.up_chr6:26459709:26460056:+@chr6:26463025:26463125:+@chr6:26463472:26463753:+.B…	(0,0):714,(0,1):21,(1,0):75,(1,1):480	0:389,1:187	chr6	+	2.64597e+15	2.64638e+15	BTN2A1
chr19:50149975:50150087:+@chr19:50154125:50156962:+@chr19:50157606:50157688:+	0.99	0.98	1	'chr19:50149975:50150087:+@chr19:50154125:50156962:+@chr19:50157606:50157688:+.A.up_chr19:50149975:50150087:+@chr19:50154125:50156962:+@chr19:50157606:50157688:+.A.se_chr19:50149975:50150087:+@chr19:50154125:50156962:+@chr19:50157606:50157688:+.A.dn','chr19:50149975:50150087:+@chr19:50154125:50156962:+@chr19:50157606:50157688:+.B.up_chr19:50149975:50150087:+@chr19:50154125:50156962:+@chr19:501576…	(0,0):1549,(1,0):7370,(1,1):139	0:7508,1:1	chr19	+	5.015e+15	5.01577e+15	SCAF1
chr3:49719320:49719400:+@chr3:49719781:49719869:+@chr3:49719979:49720169:+	0.98	0.96	0.99	'chr3:49719320:49719400:+@chr3:49719781:49719869:+@chr3:49719979:49720169:+.A.up_chr3:49719320:49719400:+@chr3:49719781:49719869:+@chr3:49719979:49720169:+.A.se_chr3:49719320:49719400:+@chr3:49719781:49719869:+@chr3:49719979:49720169:+.A.dn','chr3:49719320:49719400:+@chr3:49719781:49719869:+@chr3:49719979:49720169:+.B.up_chr3:49719320:49719400:+@chr3:49719781:49719869:+@chr3:49719979:49720169:+.B…	(0,0):783,(0,1):2,(1,0):652,(1,1):908	0:1541,1:21	chr3	+	4.97193e+15	4.97202e+15	APEH
chr8:82627222:82627349:-@chr8:82629484:82629523:-@chr8:82630417:82630459:-	0.8	0.72	0.88	'chr8:82627222:82627349:-@chr8:82629484:82629523:-@chr8:82630417:82630459:-.A.dn_chr8:82627222:82627349:-@chr8:82629484:82629523:-@chr8:82630417:82630459:-.A.se_chr8:82627222:82627349:-@chr8:82629484:82629523:-@chr8:82630417:82630459:-.A.up','chr8:82627222:82627349:-@chr8:82629484:82629523:-@chr8:82630417:82630459:-.B.dn_chr8:82627222:82627349:-@chr8:82629484:82629523:-@chr8:82630417:82630459:-.B…	(0,0):1395,(0,1):14,(1,0):180,(1,1):301	0:386,1:109	chr8	-	8.26272e+15	8.26305e+15	ZFAND1
chr6:88255334:88255417:-@chr6:88258309:88258364:-@chr6:88265126:88265223:-	0.95	0.9	0.98	'chr6:88255334:88255417:-@chr6:88258309:88258364:-@chr6:88265126:88265223:-.A.dn_chr6:88255334:88255417:-@chr6:88258309:88258364:-@chr6:88265126:88265223:-.A.se_chr6:88255334:88255417:-@chr6:88258309:88258364:-@chr6:88265126:88265223:-.A.up','chr6:88255334:88255417:-@chr6:88258309:88258364:-@chr6:88265126:88265223:-.B.dn_chr6:88255334:88255417:-@chr6:88258309:88258364:-@chr6:88265126:88265223:-.B…	(0,0):619,(0,1):7,(1,0):227,(1,1):51	0:275,1:10	chr6	-	8.82553e+15	8.82652e+15	RARS2
chr3:9703951:9704059:+@chr3:9710403:9710478:+@chr3:9711116:9711176:+	0.98	0.96	0.99	'chr3:9703951:9704059:+@chr3:9710403:9710478:+@chr3:9711116:9711176:+.A.up_chr3:9703951:9704059:+@chr3:9710403:9710478:+@chr3:9711116:9711176:+.A.se_chr3:9703951:9704059:+@chr3:9710403:9710478:+@chr3:9711116:9711176:+.A.dn','chr3:9703951:9704059:+@chr3:9710403:9710478:+@chr3:9711116:9711176:+.B.up_chr3:9703951:9704059:+@chr3:9710403:9710478:+@chr3:9711116:9711176:+.B.dn'	(0,0):1969,(0,1):4,(1,0):530,(1,1):113	0:637,1:10	chr3	+	97039519703951	97111769711176	MTMR14
chr18:19119881:19119970:-@chr18:19120538:19120661:-@chr18:19140820:19140951:-	0.16	0.11	0.23	'chr18:19119881:19119970:-@chr18:19120538:19120661:-@chr18:19140820:19140951:-.A.dn_chr18:19119881:19119970:-@chr18:19120538:19120661:-@chr18:19140820:19140951:-.A.se_chr18:19119881:19119970:-@chr18:19120538:19120661:-@chr18:19140820:19140951:-.A.up','chr18:19119881:19119970:-@chr18:19120538:19120661:-@chr18:19140820:19140951:-.B.dn_chr18:19119881:19119970:-@chr18:19120538:19120661:-@chr18:191408…	(0,0):313,(0,1):45,(1,0):25,(1,1):70	0:37,1:103	chr18	-	1.91199e+15	1.9141e+15	ESCO1
chr7:43978030:43978093:+@chr7:43982425:43982456:+@chr7:43982553:43982630:+	0.95	0.89	0.98	'chr7:43978030:43978093:+@chr7:43982425:43982456:+@chr7:43982553:43982630:+.A.up_chr7:43978030:43978093:+@chr7:43982425:43982456:+@chr7:43982553:43982630:+.A.se_chr7:43978030:43978093:+@chr7:43982425:43982456:+@chr7:43982553:43982630:+.A.dn','chr7:43978030:43978093:+@chr7:43982425:43982456:+@chr7:43982553:43982630:+.B.up_chr7:43978030:43978093:+@chr7:43982425:43982456:+@chr7:43982553:43982630:+.B…	(0,0):172,(0,1):2,(1,0):75,(1,1):2	0:76,1:3	chr7	+	4.3978e+15	4.39826e+15	POLR2J4;UBE2D4
chr12:132527849:132528007:+@chr12:132528190:132528273:+@chr12:132528722:132528856:+	0.92	0.85	0.97	'chr12:132527849:132528007:+@chr12:132528190:132528273:+@chr12:132528722:132528856:+.A.up_chr12:132527849:132528007:+@chr12:132528190:132528273:+@chr12:132528722:132528856:+.A.se_chr12:132527849:132528007:+@chr12:132528190:132528273:+@chr12:132528722:132528856:+.A.dn','chr12:132527849:132528007:+@chr12:132528190:132528273:+@chr12:132528722:132528856:+.B.up_chr12:132527849:132528007:+@chr12:132528…	(0,0):249,(0,1):5,(1,0):138,(1,1):176	0:295,1:24	chr12	+	1.32528e+17	1.32529e+17	EP400
chr6:145157437:145157677:+@chr6:145160309:145160420:+@chr6:145161876:145161968:+	0.97	0.89	0.99	'chr6:145157437:145157677:+@chr6:145160309:145160420:+@chr6:145161876:145161968:+.A.up_chr6:145157437:145157677:+@chr6:145160309:145160420:+@chr6:145161876:145161968:+.A.se_chr6:145157437:145157677:+@chr6:145160309:145160420:+@chr6:145161876:145161968:+.A.dn','chr6:145157437:145157677:+@chr6:145160309:145160420:+@chr6:145161876:145161968:+.B.up_chr6:145157437:145157677:+@chr6:145160309:145160420:…	(0,0):460,(0,1):1,(1,0):230,(1,1):302	0:531,1:2	chr6	+	1.45157e+17	1.45162e+17	UTRN
chr10:93743958:93744161:+@chr10:93748911:93749337:+@chr10:93751876:93752066:+	0.98	0.96	0.99	'chr10:93743958:93744161:+@chr10:93748911:93749337:+@chr10:93751876:93752066:+.A.up_chr10:93743958:93744161:+@chr10:93748911:93749337:+@chr10:93751876:93752066:+.A.se_chr10:93743958:93744161:+@chr10:93748911:93749337:+@chr10:93751876:93752066:+.A.dn','chr10:93743958:93744161:+@chr10:93748911:93749337:+@chr10:93751876:93752066:+.B.up_chr10:93743958:93744161:+@chr10:93748911:93749337:+@chr10:937518…	(0,0):777,(0,1):5,(1,0):1753,(1,1):838	0:2573,1:23	chr10	+	9.3744e+15	9.37521e+15	BTAF1
chr2:9637243:9637377:-@chr2:9642302:9642405:-@chr2:9645295:9645494:-	0.95	0.9	0.98	'chr2:9637243:9637377:-@chr2:9642302:9642405:-@chr2:9645295:9645494:-.A.dn_chr2:9637243:9637377:-@chr2:9642302:9642405:-@chr2:9645295:9645494:-.A.se_chr2:9637243:9637377:-@chr2:9642302:9642405:-@chr2:9645295:9645494:-.A.up','chr2:9637243:9637377:-@chr2:9642302:9642405:-@chr2:9645295:9645494:-.B.dn_chr2:9637243:9637377:-@chr2:9642302:9642405:-@chr2:9645295:9645494:-.B.up'	(0,0):793,(0,1):4,(1,0):229,(1,1):259	0:476,1:16	chr2	-	96372439637243	96454949645494	ADAM17
chr5:61811215:61811328:+@chr5:61821969:61822084:+@chr5:61826536:61826612:+	0.89	0.78	0.96	'chr5:61811215:61811328:+@chr5:61821969:61822084:+@chr5:61826536:61826612:+.A.up_chr5:61811215:61811328:+@chr5:61821969:61822084:+@chr5:61826536:61826612:+.A.se_chr5:61811215:61811328:+@chr5:61821969:61822084:+@chr5:61826536:61826612:+.A.dn','chr5:61811215:61811328:+@chr5:61821969:61822084:+@chr5:61826536:61826612:+.B.up_chr5:61811215:61811328:+@chr5:61821969:61822084:+@chr5:61826536:61826612:+.B…	(0,0):205,(0,1):5,(1,0):135,(1,1):62	0:194,1:8	chr5	+	6.18112e+15	6.18266e+15	IPO11
chr6:160105886:160106065:-@chr6:160109158:160109274:-@chr6:160113693:160113895:-	0.85	0.76	0.93	'chr6:160105886:160106065:-@chr6:160109158:160109274:-@chr6:160113693:160113895:-.A.dn_chr6:160105886:160106065:-@chr6:160109158:160109274:-@chr6:160113693:160113895:-.A.se_chr6:160105886:160106065:-@chr6:160109158:160109274:-@chr6:160113693:160113895:-.A.up','chr6:160105886:160106065:-@chr6:160109158:160109274:-@chr6:160113693:160113895:-.B.dn_chr6:160105886:160106065:-@chr6:160109158:160109274:…	(0,0):601,(0,1):2,(1,0):358,(1,1):1075	0:1343,1:92	chr6	-	1.60106e+17	1.60114e+17	SOD2
chr18:5969392:5969561:-@chr18:6080880:6080950:-@chr18:6093354:6093527:-	0.39	0.2	0.64	'chr18:5969392:5969561:-@chr18:6080880:6080950:-@chr18:6093354:6093527:-.A.dn_chr18:5969392:5969561:-@chr18:6080880:6080950:-@chr18:6093354:6093527:-.A.se_chr18:5969392:5969561:-@chr18:6080880:6080950:-@chr18:6093354:6093527:-.A.up','chr18:5969392:5969561:-@chr18:6080880:6080950:-@chr18:6093354:6093527:-.B.dn_chr18:5969392:5969561:-@chr18:6080880:6080950:-@chr18:6093354:6093527:-.B.up'	(0,0):494,(0,1):7,(1,0):6,(1,1):32	0:11,1:34	chr18	-	59693925969392	60935276093527	L3MBTL4
chr10:93722295:93722435:+@chr10:93723834:93723958:+@chr10:93726394:93726514:+	0.98	0.96	0.99	'chr10:93722295:93722435:+@chr10:93723834:93723958:+@chr10:93726394:93726514:+.A.up_chr10:93722295:93722435:+@chr10:93723834:93723958:+@chr10:93726394:93726514:+.A.se_chr10:93722295:93722435:+@chr10:93723834:93723958:+@chr10:93726394:93726514:+.A.dn','chr10:93722295:93722435:+@chr10:93723834:93723958:+@chr10:93726394:93726514:+.B.up_chr10:93722295:93722435:+@chr10:93723834:93723958:+@chr10:937263…	(0,0):684,(0,1):7,(1,0):656,(1,1):229	0:883,1:9	chr10	+	9.37223e+15	9.37265e+15	BTAF1
chr8:42725147:42725255:-@chr8:42729074:42729149:-@chr8:42742871:42743014:-	0.91	0.79	0.98	'chr8:42725147:42725255:-@chr8:42729074:42729149:-@chr8:42742871:42743014:-.A.dn_chr8:42725147:42725255:-@chr8:42729074:42729149:-@chr8:42742871:42743014:-.A.se_chr8:42725147:42725255:-@chr8:42729074:42729149:-@chr8:42742871:42743014:-.A.up','chr8:42725147:42725255:-@chr8:42729074:42729149:-@chr8:42742871:42743014:-.B.dn_chr8:42725147:42725255:-@chr8:42729074:42729149:-@chr8:42742871:42743014:-.B…	(0,0):349,(0,1):2,(1,0):102,(1,1):155	0:251,1:8	chr8	-	4.27251e+15	4.2743e+15	RNF170
chr7:17841211:17841282:-@chr7:17843042:17843203:-@chr7:17854457:17854567:-	0.9	0.79	0.95	'chr7:17841211:17841282:-@chr7:17843042:17843203:-@chr7:17854457:17854567:-.A.dn_chr7:17841211:17841282:-@chr7:17843042:17843203:-@chr7:17854457:17854567:-.A.se_chr7:17841211:17841282:-@chr7:17843042:17843203:-@chr7:17854457:17854567:-.A.up','chr7:17841211:17841282:-@chr7:17843042:17843203:-@chr7:17854457:17854567:-.B.dn_chr7:17841211:17841282:-@chr7:17843042:17843203:-@chr7:17854457:17854567:-.B…	(0,0):162,(0,1):4,(1,0):117,(1,1):23	0:136,1:8	chr7	-	1.78412e+15	1.78546e+15	SNX13
chr20:44520555:44520666:+@chr20:44520912:44520962:+@chr20:44521037:44521123:+	0.98	0.95	1	'chr20:44520555:44520666:+@chr20:44520912:44520962:+@chr20:44521037:44521123:+.A.up_chr20:44520555:44520666:+@chr20:44520912:44520962:+@chr20:44521037:44521123:+.A.se_chr20:44520555:44520666:+@chr20:44520912:44520962:+@chr20:44521037:44521123:+.A.dn','chr20:44520555:44520666:+@chr20:44520912:44520962:+@chr20:44521037:44521123:+.B.up_chr20:44520555:44520666:+@chr20:44520912:44520962:+@chr20:445210…	(0,0):572,(0,1):1,(1,0):192,(1,1):56	0:248,1:1	chr20	+	4.45206e+15	4.45211e+15	CTSA
chr2:120075042:120075079:-@chr2:120078730:120078780:-@chr2:120097403:120097547:-	0.45	0.34	0.56	'chr2:120075042:120075079:-@chr2:120078730:120078780:-@chr2:120097403:120097547:-.A.dn_chr2:120075042:120075079:-@chr2:120078730:120078780:-@chr2:120097403:120097547:-.A.se_chr2:120075042:120075079:-@chr2:120078730:120078780:-@chr2:120097403:120097547:-.A.up','chr2:120075042:120075079:-@chr2:120078730:120078780:-@chr2:120097403:120097547:-.B.dn_chr2:120075042:120075079:-@chr2:120078730:120078780:…	(0,0):438,(0,1):4,(1,0):87,(1,1):389	0:280,1:200	chr2	-	1.20075e+17	1.20098e+17	C2orf76
chr16:81888049:81888192:+@chr16:81891868:81891961:+@chr16:81892721:81892768:+	0.94	0.92	0.96	'chr16:81888049:81888192:+@chr16:81891868:81891961:+@chr16:81892721:81892768:+.A.up_chr16:81888049:81888192:+@chr16:81891868:81891961:+@chr16:81892721:81892768:+.A.se_chr16:81888049:81888192:+@chr16:81891868:81891961:+@chr16:81892721:81892768:+.A.dn','chr16:81888049:81888192:+@chr16:81891868:81891961:+@chr16:81892721:81892768:+.B.up_chr16:81888049:81888192:+@chr16:81891868:81891961:+@chr16:818927…	(0,0):1942,(0,1):24,(1,0):1706,(1,1):1320	0:2931,1:119	chr16	+	8.1888e+15	8.18928e+15	PLCG2
chr3:195250490:195250584:-@chr3:195251617:195251694:-@chr3:195256595:195256702:-	0.96	0.93	0.98	'chr3:195250490:195250584:-@chr3:195251617:195251694:-@chr3:195256595:195256702:-.A.dn_chr3:195250490:195250584:-@chr3:195251617:195251694:-@chr3:195256595:195256702:-.A.se_chr3:195250490:195250584:-@chr3:195251617:195251694:-@chr3:195256595:195256702:-.A.up','chr3:195250490:195250584:-@chr3:195251617:195251694:-@chr3:195256595:195256702:-.B.dn_chr3:195250490:195250584:-@chr3:195251617:195251694:…	(0,0):559,(0,1):5,(1,0):314,(1,1):219	0:528,1:10	chr3	-	1.9525e+17	1.95257e+17	PPP1R2
chr3:57850279:57850443:+@chr3:57850534:57850584:+@chr3:57850969:57851019:+	0.79	0.56	0.96	'chr3:57850279:57850443:+@chr3:57850534:57850584:+@chr3:57850969:57851019:+.A.up_chr3:57850279:57850443:+@chr3:57850534:57850584:+@chr3:57850969:57851019:+.A.se_chr3:57850279:57850443:+@chr3:57850534:57850584:+@chr3:57850969:57851019:+.A.dn','chr3:57850279:57850443:+@chr3:57850534:57850584:+@chr3:57850969:57851019:+.B.up_chr3:57850279:57850443:+@chr3:57850534:57850584:+@chr3:57850969:57851019:+.B…	(0,0):158,(0,1):2,(1,0):39,(1,1):61	0:88,1:14	chr3	+	5.78503e+15	5.7851e+15	SLMAP
chr10:126370176:126370948:-@chr10:126384727:126384781:-@chr10:126395205:126395456:-	0.66	0.55	0.75	'chr10:126370176:126370948:-@chr10:126384727:126384781:-@chr10:126395205:126395456:-.A.dn_chr10:126370176:126370948:-@chr10:126384727:126384781:-@chr10:126395205:126395456:-.A.se_chr10:126370176:126370948:-@chr10:126384727:126384781:-@chr10:126395205:126395456:-.A.up','chr10:126370176:126370948:-@chr10:126384727:126384781:-@chr10:126395205:126395456:-.B.dn_chr10:126370176:126370948:-@chr10:126384…	(0,0):272,(0,1):24,(1,0):70,(1,1):557	0:417,1:234	chr10	-	1.2637e+17	1.26395e+17	FAM53B
chr11:73516072:73516124:+@chr11:73519358:73519395:+@chr11:73536753:73536841:+	0.95	0.93	0.97	'chr11:73516072:73516124:+@chr11:73519358:73519395:+@chr11:73536753:73536841:+.A.up_chr11:73516072:73516124:+@chr11:73519358:73519395:+@chr11:73536753:73536841:+.A.se_chr11:73516072:73516124:+@chr11:73519358:73519395:+@chr11:73536753:73536841:+.A.dn','chr11:73516072:73516124:+@chr11:73519358:73519395:+@chr11:73536753:73536841:+.B.up_chr11:73516072:73516124:+@chr11:73519358:73519395:+@chr11:735367…	(0,0):382,(0,1):11,(1,0):412,(1,1):47	0:455,1:15	chr11	+	7.35161e+15	7.35368e+15	MRPL48
chr10:104129468:104129532:+@chr10:104129618:104129741:+@chr10:104129931:104130002:+	0.95	0.91	0.98	'chr10:104129468:104129532:+@chr10:104129618:104129741:+@chr10:104129931:104130002:+.A.up_chr10:104129468:104129532:+@chr10:104129618:104129741:+@chr10:104129931:104130002:+.A.se_chr10:104129468:104129532:+@chr10:104129618:104129741:+@chr10:104129931:104130002:+.A.dn','chr10:104129468:104129532:+@chr10:104129618:104129741:+@chr10:104129931:104130002:+.B.up_chr10:104129468:104129532:+@chr10:104129…	(0,0):450,(0,1):5,(1,0):379	0:379,1:5	chr10	+	1.04129e+17	1.0413e+17	GBF1
chr10:90674291:90674415:+@chr10:90676437:90676574:+@chr10:90681040:90681152:+	0.9	0.81	0.95	'chr10:90674291:90674415:+@chr10:90676437:90676574:+@chr10:90681040:90681152:+.A.up_chr10:90674291:90674415:+@chr10:90676437:90676574:+@chr10:90681040:90681152:+.A.se_chr10:90674291:90674415:+@chr10:90676437:90676574:+@chr10:90681040:90681152:+.A.dn','chr10:90674291:90674415:+@chr10:90676437:90676574:+@chr10:90681040:90681152:+.B.up_chr10:90674291:90674415:+@chr10:90676437:90676574:+@chr10:906810…	(0,0):372,(0,1):7,(1,0):187,(1,1):81	0:256,1:19	chr10	+	9.06743e+15	9.06812e+15	STAMBPL1
chr13:114157811:114157903:+@chr13:114164553:114164739:+@chr13:114174931:114175048:+	0.92	0.86	0.97	'chr13:114157811:114157903:+@chr13:114164553:114164739:+@chr13:114174931:114175048:+.A.up_chr13:114157811:114157903:+@chr13:114164553:114164739:+@chr13:114174931:114175048:+.A.se_chr13:114157811:114157903:+@chr13:114164553:114164739:+@chr13:114174931:114175048:+.A.dn','chr13:114157811:114157903:+@chr13:114164553:114164739:+@chr13:114174931:114175048:+.B.up_chr13:114157811:114157903:+@chr13:114164…	(0,0):1388,(0,1):7,(1,0):308,(1,1):92	0:398,1:9	chr13	+	1.14158e+17	1.14175e+17	TMCO3
chr15:58902496:58902716:-@chr15:58903198:58903306:-@chr15:58904007:58904190:-	0.96	0.94	0.98	'chr15:58902496:58902716:-@chr15:58903198:58903306:-@chr15:58904007:58904190:-.A.dn_chr15:58902496:58902716:-@chr15:58903198:58903306:-@chr15:58904007:58904190:-.A.se_chr15:58902496:58902716:-@chr15:58903198:58903306:-@chr15:58904007:58904190:-.A.up','chr15:58902496:58902716:-@chr15:58903198:58903306:-@chr15:58904007:58904190:-.B.dn_chr15:58902496:58902716:-@chr15:58903198:58903306:-@chr15:589040…	(0,0):960,(0,1):11,(1,0):721,(1,1):882	0:1561,1:53	chr15	-	5.89025e+15	5.89042e+15	ADAM10
chr11:772427:772521:-@chr11:773522:773629:-@chr11:774008:774113:-	0.82	0.76	0.87	'chr11:772427:772521:-@chr11:773522:773629:-@chr11:774008:774113:-.A.dn_chr11:772427:772521:-@chr11:773522:773629:-@chr11:774008:774113:-.A.se_chr11:772427:772521:-@chr11:773522:773629:-@chr11:774008:774113:-.A.up','chr11:772427:772521:-@chr11:773522:773629:-@chr11:774008:774113:-.B.dn_chr11:772427:772521:-@chr11:773522:773629:-@chr11:774008:774113:-.B.up'	(0,0):553,(0,1):27,(1,0):310,(1,1):139	0:419,1:57	chr11	-	772427772427	774113774113	PDDC1
chr3:66448536:66448607:-@chr3:66449394:66449465:-@chr3:66455622:66455702:-	0.8	0.68	0.91	'chr3:66448536:66448607:-@chr3:66449394:66449465:-@chr3:66455622:66455702:-.A.dn_chr3:66448536:66448607:-@chr3:66449394:66449465:-@chr3:66455622:66455702:-.A.se_chr3:66448536:66448607:-@chr3:66449394:66449465:-@chr3:66455622:66455702:-.A.up','chr3:66448536:66448607:-@chr3:66449394:66449465:-@chr3:66455622:66455702:-.B.dn_chr3:66448536:66448607:-@chr3:66449394:66449465:-@chr3:66455622:66455702:-.B…	(0,0):315,(0,1):5,(1,0):49,(1,1):2	0:51,1:5	chr3	-	6.64485e+15	6.64557e+15	LRIG1
chr20:45014763:45014914:-@chr20:45015977:45016076:-@chr20:45017678:45017859:-	0.87	0.8	0.93	'chr20:45014763:45014914:-@chr20:45015977:45016076:-@chr20:45017678:45017859:-.A.dn_chr20:45014763:45014914:-@chr20:45015977:45016076:-@chr20:45017678:45017859:-.A.se_chr20:45014763:45014914:-@chr20:45015977:45016076:-@chr20:45017678:45017859:-.A.up','chr20:45014763:45014914:-@chr20:45015977:45016076:-@chr20:45017678:45017859:-.B.dn_chr20:45014763:45014914:-@chr20:45015977:45016076:-@chr20:450176…	(0,0):303,(0,1):8,(1,0):137,(1,1):196	0:310,1:31	chr20	-	4.50148e+15	4.50179e+15	ELMO2
chr9:123949231:123949297:-@chr9:123952832:123953009:-@chr9:123954449:123954502:-	0.88	0.81	0.92	'chr9:123949231:123949297:-@chr9:123952832:123953009:-@chr9:123954449:123954502:-.A.dn_chr9:123949231:123949297:-@chr9:123952832:123953009:-@chr9:123954449:123954502:-.A.se_chr9:123949231:123949297:-@chr9:123952832:123953009:-@chr9:123954449:123954502:-.A.up','chr9:123949231:123949297:-@chr9:123952832:123953009:-@chr9:123954449:123954502:-.B.dn_chr9:123949231:123949297:-@chr9:123952832:123953009:…	(0,0):1298,(0,1):18,(1,0):634	0:634,1:18	chr9	-	1.23949e+17	1.23955e+17	RAB14
chr4:2824662:2824764:+@chr4:2825122:2825300:+@chr4:2826340:2826457:+	0.05	0.03	0.07	'chr4:2824662:2824764:+@chr4:2825122:2825300:+@chr4:2826340:2826457:+.A.up_chr4:2824662:2824764:+@chr4:2825122:2825300:+@chr4:2826340:2826457:+.A.se_chr4:2824662:2824764:+@chr4:2825122:2825300:+@chr4:2826340:2826457:+.A.dn','chr4:2824662:2824764:+@chr4:2825122:2825300:+@chr4:2826340:2826457:+.B.up_chr4:2824662:2824764:+@chr4:2825122:2825300:+@chr4:2826340:2826457:+.B.dn'	(0,0):319,(0,1):145,(1,0):23,(1,1):104	0:30,1:242	chr4	+	28246622824662	28264572826457	SH3BP2
chr13:99109422:99109558:-@chr13:99112626:99112694:-@chr13:99114028:99114151:-	0.98	0.97	0.99	'chr13:99109422:99109558:-@chr13:99112626:99112694:-@chr13:99114028:99114151:-.A.dn_chr13:99109422:99109558:-@chr13:99112626:99112694:-@chr13:99114028:99114151:-.A.se_chr13:99109422:99109558:-@chr13:99112626:99112694:-@chr13:99114028:99114151:-.A.up','chr13:99109422:99109558:-@chr13:99112626:99112694:-@chr13:99114028:99114151:-.B.dn_chr13:99109422:99109558:-@chr13:99112626:99112694:-@chr13:991140…	(0,0):1813,(0,1):13,(1,0):1494,(1,1):1637	0:3106,1:38	chr13	-	9.91094e+15	9.91142e+15	STK24
chr10:121685548:121685739:+@chr10:121689119:121689274:+@chr10:121689841:121689943:+	0.95	0.92	0.98	'chr10:121685548:121685739:+@chr10:121689119:121689274:+@chr10:121689841:121689943:+.A.up_chr10:121685548:121685739:+@chr10:121689119:121689274:+@chr10:121689841:121689943:+.A.se_chr10:121685548:121685739:+@chr10:121689119:121689274:+@chr10:121689841:121689943:+.A.dn','chr10:121685548:121685739:+@chr10:121689119:121689274:+@chr10:121689841:121689943:+.B.up_chr10:121685548:121685739:+@chr10:121689…	(0,0):285,(0,1):7,(1,0):401,(1,1):188	0:580,1:16	chr10	+	1.21686e+17	1.2169e+17	SEC23IP
chr12:100476794:100476912:-@chr12:100478254:100478436:-@chr12:100480053:100480136:-	0.86	0.79	0.91	'chr12:100476794:100476912:-@chr12:100478254:100478436:-@chr12:100480053:100480136:-.A.dn_chr12:100476794:100476912:-@chr12:100478254:100478436:-@chr12:100480053:100480136:-.A.se_chr12:100476794:100476912:-@chr12:100478254:100478436:-@chr12:100480053:100480136:-.A.up','chr12:100476794:100476912:-@chr12:100478254:100478436:-@chr12:100480053:100480136:-.B.dn_chr12:100476794:100476912:-@chr12:100478…	(0,0):179,(0,1):17,(1,0):323,(1,1):63	0:378,1:25	chr12	-	1.00477e+17	1.0048e+17	UHRF1BP1L
chr14:67768106:67768183:+@chr14:67768689:67768835:+@chr14:67769127:67769288:+	0.84	0.73	0.92	'chr14:67768106:67768183:+@chr14:67768689:67768835:+@chr14:67769127:67769288:+.A.up_chr14:67768106:67768183:+@chr14:67768689:67768835:+@chr14:67769127:67769288:+.A.se_chr14:67768106:67768183:+@chr14:67768689:67768835:+@chr14:67769127:67769288:+.A.dn','chr14:67768106:67768183:+@chr14:67768689:67768835:+@chr14:67769127:67769288:+.B.up_chr14:67768106:67768183:+@chr14:67768689:67768835:+@chr14:677691…	(0,0):134,(0,1):6,(1,0):97,(1,1):44	0:139,1:8	chr14	+	6.77681e+15	6.77693e+15	MPP5
chr10:70734426:70734499:+@chr10:70737285:70737444:+@chr10:70738598:70738732:+	0.99	0.98	1	'chr10:70734426:70734499:+@chr10:70737285:70737444:+@chr10:70738598:70738732:+.A.up_chr10:70734426:70734499:+@chr10:70737285:70737444:+@chr10:70738598:70738732:+.A.se_chr10:70734426:70734499:+@chr10:70737285:70737444:+@chr10:70738598:70738732:+.A.dn','chr10:70734426:70734499:+@chr10:70737285:70737444:+@chr10:70738598:70738732:+.B.up_chr10:70734426:70734499:+@chr10:70737285:70737444:+@chr10:707385…	(0,0):1522,(0,1):1,(1,0):1019,(1,1):186	0:1200,1:6	chr10	+	7.07344e+15	7.07387e+15	DDX21
chr5:10394865:10394897:+@chr5:10397405:10397456:+@chr5:10400896:10400954:+	0.98	0.95	0.99	'chr5:10394865:10394897:+@chr5:10397405:10397456:+@chr5:10400896:10400954:+.A.up_chr5:10394865:10394897:+@chr5:10397405:10397456:+@chr5:10400896:10400954:+.A.se_chr5:10394865:10394897:+@chr5:10397405:10397456:+@chr5:10400896:10400954:+.A.dn','chr5:10394865:10394897:+@chr5:10397405:10397456:+@chr5:10400896:10400954:+.B.up_chr5:10394865:10394897:+@chr5:10397405:10397456:+@chr5:10400896:10400954:+.B…	(0,0):1599,(0,1):5,(1,0):837	0:837,1:5	chr5	+	1.03949e+15	1.0401e+15	2013-03-06
chr1:146404589:146404803:+@chr1:146405854:146405926:+@chr1:146406390:146406601:+	0.43	0.36	0.52	'chr1:146404589:146404803:+@chr1:146405854:146405926:+@chr1:146406390:146406601:+.A.up_chr1:146404589:146404803:+@chr1:146405854:146405926:+@chr1:146406390:146406601:+.A.se_chr1:146404589:146404803:+@chr1:146405854:146405926:+@chr1:146406390:146406601:+.A.dn','chr1:146404589:146404803:+@chr1:146405854:146405926:+@chr1:146406390:146406601:+.B.up_chr1:146404589:146404803:+@chr1:146405854:146405926:…	(0,0):489,(0,1):19,(1,0):97,(1,1):899	0:489,1:526	chr1	+	1.46405e+17	1.46407e+17	NA
chr13:80113817:80113910:+@chr13:80117693:80117817:+@chr13:80122463:80122529:+	0.97	0.92	0.99	'chr13:80113817:80113910:+@chr13:80117693:80117817:+@chr13:80122463:80122529:+.A.up_chr13:80113817:80113910:+@chr13:80117693:80117817:+@chr13:80122463:80122529:+.A.se_chr13:80113817:80113910:+@chr13:80117693:80117817:+@chr13:80122463:80122529:+.A.dn','chr13:80113817:80113910:+@chr13:80117693:80117817:+@chr13:80122463:80122529:+.B.up_chr13:80113817:80113910:+@chr13:80117693:80117817:+@chr13:801224…	(0,0):374,(0,1):2,(1,0):282,(1,1):61	0:341,1:4	chr13	+	8.01138e+15	8.01225e+15	NDFIP2
chr16:5141795:5141896:-@chr16:5143485:5143565:-@chr16:5145453:5145515:-	0.91	0.83	0.98	'chr16:5141795:5141896:-@chr16:5143485:5143565:-@chr16:5145453:5145515:-.A.dn_chr16:5141795:5141896:-@chr16:5143485:5143565:-@chr16:5145453:5145515:-.A.se_chr16:5141795:5141896:-@chr16:5143485:5143565:-@chr16:5145453:5145515:-.A.up','chr16:5141795:5141896:-@chr16:5143485:5143565:-@chr16:5145453:5145515:-.B.dn_chr16:5141795:5141896:-@chr16:5143485:5143565:-@chr16:5145453:5145515:-.B.up'	(0,0):176,(0,1):6,(1,0):150,(1,1):14	0:164,1:6	chr16	-	51417955141795	51455155145515	FAM86A
chr6:170162525:170162627:+@chr6:170166734:170166763:+@chr6:170168199:170168267:+	0.84	0.75	0.89	'chr6:170162525:170162627:+@chr6:170166734:170166763:+@chr6:170168199:170168267:+.A.up_chr6:170162525:170162627:+@chr6:170166734:170166763:+@chr6:170168199:170168267:+.A.se_chr6:170162525:170162627:+@chr6:170166734:170166763:+@chr6:170168199:170168267:+.A.dn','chr6:170162525:170162627:+@chr6:170166734:170166763:+@chr6:170168199:170168267:+.B.up_chr6:170162525:170162627:+@chr6:170166734:170166763:…	(0,0):959,(0,1):15,(1,0):125,(1,1):56	0:170,1:26	chr6	+	1.70163e+17	1.70168e+17	C6orf70
chr2:209168895:209169042:+@chr2:209169570:209169737:+@chr2:209176960:209177019:+	0.59	0.47	0.71	'chr2:209168895:209169042:+@chr2:209169570:209169737:+@chr2:209176960:209177019:+.A.up_chr2:209168895:209169042:+@chr2:209169570:209169737:+@chr2:209176960:209177019:+.A.se_chr2:209168895:209169042:+@chr2:209169570:209169737:+@chr2:209176960:209177019:+.A.dn','chr2:209168895:209169042:+@chr2:209169570:209169737:+@chr2:209176960:209177019:+.B.up_chr2:209168895:209169042:+@chr2:209169570:209169737:…	(0,0):653,(0,1):10,(1,0):56,(1,1):35	0:78,1:23	chr2	+	2.09169e+17	2.09177e+17	PIKFYVE
chr9:33113772:33113876:-@chr9:33115989:33116111:-@chr9:33120417:33120604:-	0.68	0.63	0.72	'chr9:33113772:33113876:-@chr9:33115989:33116111:-@chr9:33120417:33120604:-.A.dn_chr9:33113772:33113876:-@chr9:33115989:33116111:-@chr9:33120417:33120604:-.A.se_chr9:33113772:33113876:-@chr9:33115989:33116111:-@chr9:33120417:33120604:-.A.up','chr9:33113772:33113876:-@chr9:33115989:33116111:-@chr9:33120417:33120604:-.B.dn_chr9:33113772:33113876:-@chr9:33115989:33116111:-@chr9:33120417:33120604:-.B…	(0,0):1629,(0,1):17,(1,0):901,(1,1):2214	0:2342,1:790	chr9	-	3.31138e+15	3.31206e+15	B4GALT1
chr19:17654126:17654242:+@chr19:17654333:17654440:+@chr19:17657495:17657606:+	0.91	0.87	0.95	'chr19:17654126:17654242:+@chr19:17654333:17654440:+@chr19:17657495:17657606:+.A.up_chr19:17654126:17654242:+@chr19:17654333:17654440:+@chr19:17657495:17657606:+.A.se_chr19:17654126:17654242:+@chr19:17654333:17654440:+@chr19:17657495:17657606:+.A.dn','chr19:17654126:17654242:+@chr19:17654333:17654440:+@chr19:17657495:17657606:+.B.up_chr19:17654126:17654242:+@chr19:17654333:17654440:+@chr19:176574…	(0,0):1087,(0,1):17,(1,0):584,(1,1):439	0:988,1:52	chr19	+	1.76541e+15	1.76576e+15	FAM129C
chr6:36446898:36447000:+@chr6:36447368:36447488:+@chr6:36449339:36449536:+	0.96	0.93	0.98	'chr6:36446898:36447000:+@chr6:36447368:36447488:+@chr6:36449339:36449536:+.A.up_chr6:36446898:36447000:+@chr6:36447368:36447488:+@chr6:36449339:36449536:+.A.se_chr6:36446898:36447000:+@chr6:36447368:36447488:+@chr6:36449339:36449536:+.A.dn','chr6:36446898:36447000:+@chr6:36447368:36447488:+@chr6:36449339:36449536:+.B.up_chr6:36446898:36447000:+@chr6:36447368:36447488:+@chr6:36449339:36449536:+.B…	(0,0):590,(0,1):5,(1,0):435,(1,1):455	0:864,1:31	chr6	+	3.64469e+15	3.64495e+15	KCTD20
chrX:149919202:149919315:+@chrX:149919502:149919712:+@chrX:149924161:149924337:+	0.16	0.12	0.2	'chrX:149919202:149919315:+@chrX:149919502:149919712:+@chrX:149924161:149924337:+.A.up_chrX:149919202:149919315:+@chrX:149919502:149919712:+@chrX:149924161:149924337:+.A.se_chrX:149919202:149919315:+@chrX:149919502:149919712:+@chrX:149924161:149924337:+.A.dn','chrX:149919202:149919315:+@chrX:149919502:149919712:+@chrX:149924161:149924337:+.B.up_chrX:149919202:149919315:+@chrX:149919502:149919712:…	(0,0):605,(0,1):72,(1,0):65,(1,1):249	0:111,1:275	chrX	+	1.49919e+17	1.49924e+17	MTMR1
chr2:207146525:207146633:+@chr2:207156738:207156840:+@chr2:207161970:207162097:+	0.26	0.18	0.36	'chr2:207146525:207146633:+@chr2:207156738:207156840:+@chr2:207161970:207162097:+.A.up_chr2:207146525:207146633:+@chr2:207156738:207156840:+@chr2:207161970:207162097:+.A.se_chr2:207146525:207146633:+@chr2:207156738:207156840:+@chr2:207161970:207162097:+.A.dn','chr2:207146525:207146633:+@chr2:207156738:207156840:+@chr2:207161970:207162097:+.B.up_chr2:207146525:207146633:+@chr2:207156738:207156840:…	(0,0):253,(0,1):37,(1,0):34,(1,1):95	0:52,1:114	chr2	+	2.07147e+17	2.07162e+17	ZDBF2
chr17:16052765:16052831:-@chr17:16054904:16054930:-@chr17:16055260:16055312:-	0.31	0.18	0.45	'chr17:16052765:16052831:-@chr17:16054904:16054930:-@chr17:16055260:16055312:-.A.dn_chr17:16052765:16052831:-@chr17:16054904:16054930:-@chr17:16055260:16055312:-.A.se_chr17:16052765:16052831:-@chr17:16054904:16054930:-@chr17:16055260:16055312:-.A.up','chr17:16052765:16052831:-@chr17:16054904:16054930:-@chr17:16055260:16055312:-.B.dn_chr17:16052765:16052831:-@chr17:16054904:16054930:-@chr17:160552…	(0,0):218,(0,1):23,(1,0):17	0:17,1:23	chr17	-	1.60528e+15	1.60553e+15	NCOR1
chr4:109000648:109000770:-@chr4:109002742:109002825:-@chr4:109004512:109004602:-	0.93	0.86	0.96	'chr4:109000648:109000770:-@chr4:109002742:109002825:-@chr4:109004512:109004602:-.A.dn_chr4:109000648:109000770:-@chr4:109002742:109002825:-@chr4:109004512:109004602:-.A.se_chr4:109000648:109000770:-@chr4:109002742:109002825:-@chr4:109004512:109004602:-.A.up','chr4:109000648:109000770:-@chr4:109002742:109002825:-@chr4:109004512:109004602:-.B.dn_chr4:109000648:109000770:-@chr4:109002742:109002825:…	(0,0):187,(0,1):4,(1,0):99,(1,1):34	0:128,1:9	chr4	-	1.09001e+17	1.09005e+17	LEF1
chr22:42190375:42190481:+@chr22:42191415:42191546:+@chr22:42191739:42191851:+	0.97	0.94	0.98	'chr22:42190375:42190481:+@chr22:42191415:42191546:+@chr22:42191739:42191851:+.A.up_chr22:42190375:42190481:+@chr22:42191415:42191546:+@chr22:42191739:42191851:+.A.se_chr22:42190375:42190481:+@chr22:42191415:42191546:+@chr22:42191739:42191851:+.A.dn','chr22:42190375:42190481:+@chr22:42191415:42191546:+@chr22:42191739:42191851:+.B.up_chr22:42190375:42190481:+@chr22:42191415:42191546:+@chr22:421917…	(0,0):534,(0,1):5,(1,0):401,(1,1):126	0:519,1:13	chr22	+	4.21904e+15	4.21919e+15	MEI1
chr16:16149949:16150152:+@chr16:16162013:16162159:+@chr16:16165499:16165586:+	0.96	0.94	0.98	'chr16:16149949:16150152:+@chr16:16162013:16162159:+@chr16:16165499:16165586:+.A.up_chr16:16149949:16150152:+@chr16:16162013:16162159:+@chr16:16165499:16165586:+.A.se_chr16:16149949:16150152:+@chr16:16162013:16162159:+@chr16:16165499:16165586:+.A.dn','chr16:16149949:16150152:+@chr16:16162013:16162159:+@chr16:16165499:16165586:+.B.up_chr16:16149949:16150152:+@chr16:16162013:16162159:+@chr16:161654…	(0,0):647,(0,1):11,(1,0):877,(1,1):584	0:1445,1:27	chr16	+	1.61499e+15	1.61656e+15	ABCC1
chr1:26898340:26898416:+@chr1:26898667:26898784:+@chr1:26899715:26899852:+	0.97	0.96	0.98	'chr1:26898340:26898416:+@chr1:26898667:26898784:+@chr1:26899715:26899852:+.A.up_chr1:26898340:26898416:+@chr1:26898667:26898784:+@chr1:26899715:26899852:+.A.se_chr1:26898340:26898416:+@chr1:26898667:26898784:+@chr1:26899715:26899852:+.A.dn','chr1:26898340:26898416:+@chr1:26898667:26898784:+@chr1:26899715:26899852:+.B.up_chr1:26898340:26898416:+@chr1:26898667:26898784:+@chr1:26899715:26899852:+.B…	(0,0):2633,(0,1):35,(1,0):2303,(1,1):505	0:2797,1:46	chr1	+	2.68983e+15	2.68999e+15	RPS6KA1
chrX:64744845:64744930:-@chrX:64748140:64748249:-@chrX:64749092:64749132:-	0.96	0.92	0.99	'chrX:64744845:64744930:-@chrX:64748140:64748249:-@chrX:64749092:64749132:-.A.dn_chrX:64744845:64744930:-@chrX:64748140:64748249:-@chrX:64749092:64749132:-.A.se_chrX:64744845:64744930:-@chrX:64748140:64748249:-@chrX:64749092:64749132:-.A.up','chrX:64744845:64744930:-@chrX:64748140:64748249:-@chrX:64749092:64749132:-.B.dn_chrX:64744845:64744930:-@chrX:64748140:64748249:-@chrX:64749092:64749132:-.B…	(0,0):665,(0,1):4,(1,0):323,(1,1):27	0:347,1:7	chrX	-	6.47448e+15	6.47491e+15	LAS1L
chr5:172581325:172581416:+@chr5:172585747:172585848:+@chr5:172586936:172587054:+	0.94	0.88	0.98	'chr5:172581325:172581416:+@chr5:172585747:172585848:+@chr5:172586936:172587054:+.A.up_chr5:172581325:172581416:+@chr5:172585747:172585848:+@chr5:172586936:172587054:+.A.se_chr5:172581325:172581416:+@chr5:172585747:172585848:+@chr5:172586936:172587054:+.A.dn','chr5:172581325:172581416:+@chr5:172585747:172585848:+@chr5:172586936:172587054:+.B.up_chr5:172581325:172581416:+@chr5:172585747:172585848:…	(0,0):534,(0,1):4,(1,0):264,(1,1):190	0:446,1:12	chr5	+	1.72581e+17	1.72587e+17	BNIP1
chrX:96013153:96013257:+@chrX:96018099:96018119:+@chrX:96136578:96136717:+	0.89	0.8	0.95	'chrX:96013153:96013257:+@chrX:96018099:96018119:+@chrX:96136578:96136717:+.A.up_chrX:96013153:96013257:+@chrX:96018099:96018119:+@chrX:96136578:96136717:+.A.se_chrX:96013153:96013257:+@chrX:96018099:96018119:+@chrX:96136578:96136717:+.A.dn','chrX:96013153:96013257:+@chrX:96018099:96018119:+@chrX:96136578:96136717:+.B.up_chrX:96013153:96013257:+@chrX:96018099:96018119:+@chrX:96136578:96136717:+.B…	(0,0):224,(0,1):3,(1,0):33,(1,1):32	0:64,1:4	chrX	+	9.60132e+15	9.61367e+15	DIAPH2
chr3:119328315:119328423:+@chr3:119331864:119331965:+@chr3:119334859:119334948:+	0.92	0.83	0.96	'chr3:119328315:119328423:+@chr3:119331864:119331965:+@chr3:119334859:119334948:+.A.up_chr3:119328315:119328423:+@chr3:119331864:119331965:+@chr3:119334859:119334948:+.A.se_chr3:119328315:119328423:+@chr3:119331864:119331965:+@chr3:119334859:119334948:+.A.dn','chr3:119328315:119328423:+@chr3:119331864:119331965:+@chr3:119334859:119334948:+.B.up_chr3:119328315:119328423:+@chr3:119331864:119331965:…	(0,0):156,(0,1):3,(1,0):134,(1,1):33	0:167,1:3	chr3	+	1.19328e+17	1.19335e+17	PLA1A
chr12:56345407:56345567:+@chr12:56345819:56345883:+@chr12:56346125:56346215:+	0.94	0.91	0.97	'chr12:56345407:56345567:+@chr12:56345819:56345883:+@chr12:56346125:56346215:+.A.up_chr12:56345407:56345567:+@chr12:56345819:56345883:+@chr12:56346125:56346215:+.A.se_chr12:56345407:56345567:+@chr12:56345819:56345883:+@chr12:56346125:56346215:+.A.dn','chr12:56345407:56345567:+@chr12:56345819:56345883:+@chr12:56346125:56346215:+.B.up_chr12:56345407:56345567:+@chr12:56345819:56345883:+@chr12:563461…	(0,0):405,(0,1):12,(1,0):361,(1,1):186	0:537,1:22	chr12	+	5.63454e+15	5.63462e+15	DGKA
chr12:53693934:53694046:+@chr12:53696818:53696977:+@chr12:53699692:53699844:+	0.97	0.95	0.99	'chr12:53693934:53694046:+@chr12:53696818:53696977:+@chr12:53699692:53699844:+.A.up_chr12:53693934:53694046:+@chr12:53696818:53696977:+@chr12:53699692:53699844:+.A.se_chr12:53693934:53694046:+@chr12:53696818:53696977:+@chr12:53699692:53699844:+.A.dn','chr12:53693934:53694046:+@chr12:53696818:53696977:+@chr12:53699692:53699844:+.B.up_chr12:53693934:53694046:+@chr12:53696818:53696977:+@chr12:536996…	(0,0):1004,(0,1):6,(1,0):836,(1,1):398	0:1227,1:13	chr12	+	5.36939e+15	5.36998e+15	C12orf10
chr8:121437546:121437606:-@chr8:121444270:121444363:-@chr8:121455425:121455548:-	0.97	0.94	0.98	'chr8:121437546:121437606:-@chr8:121444270:121444363:-@chr8:121455425:121455548:-.A.dn_chr8:121437546:121437606:-@chr8:121444270:121444363:-@chr8:121455425:121455548:-.A.se_chr8:121437546:121437606:-@chr8:121444270:121444363:-@chr8:121455425:121455548:-.A.up','chr8:121437546:121437606:-@chr8:121444270:121444363:-@chr8:121455425:121455548:-.B.dn_chr8:121437546:121437606:-@chr8:121444270:121444363:…	(0,0):1489,(0,1):8,(1,0):636,(1,1):228	0:855,1:17	chr8	-	1.21438e+17	1.21456e+17	MRPL13
chrX:147018985:147019119:+@chrX:147019618:147019680:+@chrX:147022095:147022181:+	0.16	0.11	0.22	'chrX:147018985:147019119:+@chrX:147019618:147019680:+@chrX:147022095:147022181:+.A.up_chrX:147018985:147019119:+@chrX:147019618:147019680:+@chrX:147022095:147022181:+.A.se_chrX:147018985:147019119:+@chrX:147019618:147019680:+@chrX:147022095:147022181:+.A.dn','chrX:147018985:147019119:+@chrX:147019618:147019680:+@chrX:147022095:147022181:+.B.up_chrX:147018985:147019119:+@chrX:147019618:147019680:…	(0,0):445,(0,1):87,(1,0):30,(1,1):105	0:44,1:178	chrX	+	1.47019e+17	1.47022e+17	FMR1
chr17:982570:982630:-@chr17:986760:986867:-@chr17:994905:995090:-	0.98	0.97	0.99	'chr17:982570:982630:-@chr17:986760:986867:-@chr17:994905:995090:-.A.dn_chr17:982570:982630:-@chr17:986760:986867:-@chr17:994905:995090:-.A.se_chr17:982570:982630:-@chr17:986760:986867:-@chr17:994905:995090:-.A.up','chr17:982570:982630:-@chr17:986760:986867:-@chr17:994905:995090:-.B.dn_chr17:982570:982630:-@chr17:986760:986867:-@chr17:994905:995090:-.B.up'	(0,0):955,(0,1):2,(1,0):442,(1,1):284	0:725,1:3	chr17	-	982570982570	995090995090	ABR
chr2:173427469:173427528:+@chr2:173429231:173429415:+@chr2:173429706:173429801:+	0.95	0.91	0.98	'chr2:173427469:173427528:+@chr2:173429231:173429415:+@chr2:173429706:173429801:+.A.up_chr2:173427469:173427528:+@chr2:173429231:173429415:+@chr2:173429706:173429801:+.A.se_chr2:173427469:173427528:+@chr2:173429231:173429415:+@chr2:173429706:173429801:+.A.dn','chr2:173427469:173427528:+@chr2:173429231:173429415:+@chr2:173429706:173429801:+.B.up_chr2:173427469:173427528:+@chr2:173429231:173429415:…	(0,0):777,(0,1):4,(1,0):454,(1,1):59	0:509,1:8	chr2	+	1.73427e+17	1.7343e+17	PDK1
chr10:47929795:47929897:+@chr10:47933807:47933959:+@chr10:47935488:47935670:+	0.94	0.89	0.97	'chr10:47929795:47929897:+@chr10:47933807:47933959:+@chr10:47935488:47935670:+.A.up_chr10:47929795:47929897:+@chr10:47933807:47933959:+@chr10:47935488:47935670:+.A.se_chr10:47929795:47929897:+@chr10:47933807:47933959:+@chr10:47935488:47935670:+.A.dn','chr10:47929795:47929897:+@chr10:47933807:47933959:+@chr10:47935488:47935670:+.B.up_chr10:47929795:47929897:+@chr10:47933807:47933959:+@chr10:479354…	(0,0):554,(0,1):5,(1,0):362,(1,1):304	0:618,1:53	chr10	+	4.79298e+15	4.79357e+15	FAM21B
chr11:117241796:117242182:+@chr11:117244467:117244547:+@chr11:117246424:117246507:+	0.91	0.81	0.97	'chr11:117241796:117242182:+@chr11:117244467:117244547:+@chr11:117246424:117246507:+.A.up_chr11:117241796:117242182:+@chr11:117244467:117244547:+@chr11:117246424:117246507:+.A.se_chr11:117241796:117242182:+@chr11:117244467:117244547:+@chr11:117246424:117246507:+.A.dn','chr11:117241796:117242182:+@chr11:117244467:117244547:+@chr11:117246424:117246507:+.B.up_chr11:117241796:117242182:+@chr11:117244…	(0,0):134,(0,1):2,(1,0):74,(1,1):218	0:283,1:11	chr11	+	1.17242e+17	1.17247e+17	CEP164
chr2:216184388:216184454:+@chr2:216189964:216190052:+@chr2:216190710:216190861:+	0.99	0.99	1	'chr2:216184388:216184454:+@chr2:216189964:216190052:+@chr2:216190710:216190861:+.A.up_chr2:216184388:216184454:+@chr2:216189964:216190052:+@chr2:216190710:216190861:+.A.se_chr2:216184388:216184454:+@chr2:216189964:216190052:+@chr2:216190710:216190861:+.A.dn','chr2:216184388:216184454:+@chr2:216189964:216190052:+@chr2:216190710:216190861:+.B.up_chr2:216184388:216184454:+@chr2:216189964:216190052:…	(0,0):1858,(0,1):5,(1,0):2163,(1,1):606	0:2767,1:7	chr2	+	2.16184e+17	2.16191e+17	ATIC
chr4:39191276:39191401:+@chr4:39196164:39196279:+@chr4:39201098:39201213:+	0.67	0.49	0.82	'chr4:39191276:39191401:+@chr4:39196164:39196279:+@chr4:39201098:39201213:+.A.up_chr4:39191276:39191401:+@chr4:39196164:39196279:+@chr4:39201098:39201213:+.A.se_chr4:39191276:39191401:+@chr4:39196164:39196279:+@chr4:39201098:39201213:+.A.dn','chr4:39191276:39191401:+@chr4:39196164:39196279:+@chr4:39201098:39201213:+.B.up_chr4:39191276:39191401:+@chr4:39196164:39196279:+@chr4:39201098:39201213:+.B…	(0,0):85,(0,1):8,(1,0):42,(1,1):36	0:66,1:20	chr4	+	3.91913e+15	3.92012e+15	WDR19
chr19:14200597:14204049:-@chr19:14204440:14204604:-@chr19:14208173:14208295:-	0.98	0.96	0.99	'chr19:14200597:14204049:-@chr19:14204440:14204604:-@chr19:14208173:14208295:-.A.dn_chr19:14200597:14204049:-@chr19:14204440:14204604:-@chr19:14208173:14208295:-.A.se_chr19:14200597:14204049:-@chr19:14204440:14204604:-@chr19:14208173:14208295:-.A.up','chr19:14200597:14204049:-@chr19:14204440:14204604:-@chr19:14208173:14208295:-.B.dn_chr19:14200597:14204049:-@chr19:14204440:14204604:-@chr19:142081…	(0,0):589,(0,1):7,(1,0):585,(1,1):3361	0:3855,1:98	chr19	-	1.42006e+15	1.42083e+15	PRKACA;SAMD1
chr11:4408198:4408220:-@chr11:4409530:4409760:-@chr11:4410884:4410979:-	0.94	0.88	0.98	'chr11:4408198:4408220:-@chr11:4409530:4409760:-@chr11:4410884:4410979:-.A.dn_chr11:4408198:4408220:-@chr11:4409530:4409760:-@chr11:4410884:4410979:-.A.se_chr11:4408198:4408220:-@chr11:4409530:4409760:-@chr11:4410884:4410979:-.A.up','chr11:4408198:4408220:-@chr11:4409530:4409760:-@chr11:4410884:4410979:-.B.dn_chr11:4408198:4408220:-@chr11:4409530:4409760:-@chr11:4410884:4410979:-.B.up'	(0,0):497,(0,1):3,(1,0):439,(1,1):34	0:471,1:5	chr11	-	44081984408198	44109794410979	TRIM21
chr16:10534221:10534319:+@chr16:10551229:10551386:+@chr16:10565967:10566040:+	0.59	0.36	0.79	'chr16:10534221:10534319:+@chr16:10551229:10551386:+@chr16:10565967:10566040:+.A.up_chr16:10534221:10534319:+@chr16:10551229:10551386:+@chr16:10565967:10566040:+.A.se_chr16:10534221:10534319:+@chr16:10551229:10551386:+@chr16:10565967:10566040:+.A.dn','chr16:10534221:10534319:+@chr16:10551229:10551386:+@chr16:10565967:10566040:+.B.up_chr16:10534221:10534319:+@chr16:10551229:10551386:+@chr16:105659…	(0,0):724,(0,1):7,(1,0):25,(1,1):2	0:25,1:9	chr16	+	1.05342e+15	1.0566e+15	ATF7IP2
chr17:3493101:3493399:-@chr17:3493546:3493686:-@chr17:3494258:3494410:-	0.78	0.67	0.88	'chr17:3493101:3493399:-@chr17:3493546:3493686:-@chr17:3494258:3494410:-.A.dn_chr17:3493101:3493399:-@chr17:3493546:3493686:-@chr17:3494258:3494410:-.A.se_chr17:3493101:3493399:-@chr17:3493546:3493686:-@chr17:3494258:3494410:-.A.up','chr17:3493101:3493399:-@chr17:3493546:3493686:-@chr17:3494258:3494410:-.B.dn_chr17:3493101:3493399:-@chr17:3493546:3493686:-@chr17:3494258:3494410:-.B.up'	(0,0):46,(0,1):4,(1,0):44,(1,1):75	0:112,1:11	chr17	-	34931013493101	34944103494410	TRPV1
chr11:47644253:47644328:-@chr11:47647226:47647293:-@chr11:47648632:47648679:-	0.93	0.9	0.96	'chr11:47644253:47644328:-@chr11:47647226:47647293:-@chr11:47648632:47648679:-.A.dn_chr11:47644253:47644328:-@chr11:47647226:47647293:-@chr11:47648632:47648679:-.A.se_chr11:47644253:47644328:-@chr11:47647226:47647293:-@chr11:47648632:47648679:-.A.up','chr11:47644253:47644328:-@chr11:47647226:47647293:-@chr11:47648632:47648679:-.B.dn_chr11:47644253:47644328:-@chr11:47647226:47647293:-@chr11:476486…	(0,0):1366,(0,1):15,(1,0):570,(1,1):15	0:585,1:15	chr11	-	4.76443e+15	4.76487e+15	MTCH2
chr7:66233818:66234012:+@chr7:66235310:66235454:+@chr7:66236870:66237065:+	0.13	0.08	0.17	'chr7:66233818:66234012:+@chr7:66235310:66235454:+@chr7:66236870:66237065:+.A.up_chr7:66233818:66234012:+@chr7:66235310:66235454:+@chr7:66236870:66237065:+.A.se_chr7:66233818:66234012:+@chr7:66235310:66235454:+@chr7:66236870:66237065:+.A.dn','chr7:66233818:66234012:+@chr7:66235310:66235454:+@chr7:66236870:66237065:+.B.up_chr7:66233818:66234012:+@chr7:66235310:66235454:+@chr7:66236870:66237065:+.B…	(0,0):559,(0,1):19,(1,0):30,(1,1):433	0:78,1:404	chr7	+	6.62338e+15	6.62371e+15	RABGEF1
chr7:45004014:45004118:-@chr7:45004544:45004688:-@chr7:45005236:45005459:-	1	0.99	1	'chr7:45004014:45004118:-@chr7:45004544:45004688:-@chr7:45005236:45005459:-.A.dn_chr7:45004014:45004118:-@chr7:45004544:45004688:-@chr7:45005236:45005459:-.A.se_chr7:45004014:45004118:-@chr7:45004544:45004688:-@chr7:45005236:45005459:-.A.up','chr7:45004014:45004118:-@chr7:45004544:45004688:-@chr7:45005236:45005459:-.B.dn_chr7:45004014:45004118:-@chr7:45004544:45004688:-@chr7:45005236:45005459:-.B…	(0,0):3521,(0,1):6,(1,0):6873,(1,1):6668	0:13523,1:24	chr7	-	4.5004e+15	4.50055e+15	MYO1G
chr16:50733399:50733865:+@chr16:50741766:50741871:+@chr16:50744469:50746284:+	0.83	0.71	0.94	'chr16:50733399:50733865:+@chr16:50741766:50741871:+@chr16:50744469:50746284:+.A.up_chr16:50733399:50733865:+@chr16:50741766:50741871:+@chr16:50744469:50746284:+.A.se_chr16:50733399:50733865:+@chr16:50741766:50741871:+@chr16:50744469:50746284:+.A.dn','chr16:50733399:50733865:+@chr16:50741766:50741871:+@chr16:50744469:50746284:+.B.up_chr16:50733399:50733865:+@chr16:50741766:50741871:+@chr16:507444…	(0,0):288,(0,1):1,(1,0):73,(1,1):1398	0:1297,1:175	chr16	+	5.07334e+15	5.07463e+15	NOD2
chr7:65444386:65444528:-@chr7:65444714:65444898:-@chr7:65445211:65445396:-	0.89	0.86	0.92	'chr7:65444386:65444528:-@chr7:65444714:65444898:-@chr7:65445211:65445396:-.A.dn_chr7:65444386:65444528:-@chr7:65444714:65444898:-@chr7:65445211:65445396:-.A.se_chr7:65444386:65444528:-@chr7:65444714:65444898:-@chr7:65445211:65445396:-.A.up','chr7:65444386:65444528:-@chr7:65444714:65444898:-@chr7:65445211:65445396:-.B.dn_chr7:65444386:65444528:-@chr7:65444714:65444898:-@chr7:65445211:65445396:-.B…	(0,0):558,(0,1):31,(1,0):893,(1,1):735	0:1568,1:91	chr7	-	6.54444e+15	6.54454e+15	GUSB
chr14:99866436:99866596:-@chr14:99870562:99870647:-@chr14:99871542:99871708:-	0.87	0.78	0.96	'chr14:99866436:99866596:-@chr14:99870562:99870647:-@chr14:99871542:99871708:-.A.dn_chr14:99866436:99866596:-@chr14:99870562:99870647:-@chr14:99871542:99871708:-.A.se_chr14:99866436:99866596:-@chr14:99870562:99870647:-@chr14:99871542:99871708:-.A.up','chr14:99866436:99866596:-@chr14:99870562:99870647:-@chr14:99871542:99871708:-.B.dn_chr14:99866436:99866596:-@chr14:99870562:99870647:-@chr14:998715…	(0,0):723,(0,1):4,(1,0):237,(1,1):667	0:867,1:41	chr14	-	9.98664e+15	9.98717e+15	SETD3
chr10:14974853:14974954:-@chr10:14976379:14976519:-@chr10:14976702:14976774:-	0.91	0.84	0.96	'chr10:14974853:14974954:-@chr10:14976379:14976519:-@chr10:14976702:14976774:-.A.dn_chr10:14974853:14974954:-@chr10:14976379:14976519:-@chr10:14976702:14976774:-.A.se_chr10:14974853:14974954:-@chr10:14976379:14976519:-@chr10:14976702:14976774:-.A.up','chr10:14974853:14974954:-@chr10:14976379:14976519:-@chr10:14976702:14976774:-.B.dn_chr10:14974853:14974954:-@chr10:14976379:14976519:-@chr10:149767…	(0,0):222,(0,1):5,(1,0):191,(1,1):30	0:219,1:7	chr10	-	1.49749e+15	1.49768e+15	DCLRE1C
chrX:3544460:3544555:-@chrX:3559893:3560012:-@chrX:3573190:3573453:-	0.8	0.69	0.9	'chrX:3544460:3544555:-@chrX:3559893:3560012:-@chrX:3573190:3573453:-.A.dn_chrX:3544460:3544555:-@chrX:3559893:3560012:-@chrX:3573190:3573453:-.A.se_chrX:3544460:3544555:-@chrX:3559893:3560012:-@chrX:3573190:3573453:-.A.up','chrX:3544460:3544555:-@chrX:3559893:3560012:-@chrX:3573190:3573453:-.B.dn_chrX:3544460:3544555:-@chrX:3559893:3560012:-@chrX:3573190:3573453:-.B.up'	(0,0):420,(0,1):10,(1,0):194,(1,1):385	0:522,1:67	chrX	-	35444603544460	35734533573453	PRKX
chr12:57501014:57501097:-@chr12:57501388:57501526:-@chr12:57501946:57502082:-	0.93	0.91	0.94	'chr12:57501014:57501097:-@chr12:57501388:57501526:-@chr12:57501946:57502082:-.A.dn_chr12:57501014:57501097:-@chr12:57501388:57501526:-@chr12:57501946:57502082:-.A.se_chr12:57501014:57501097:-@chr12:57501388:57501526:-@chr12:57501946:57502082:-.A.up','chr12:57501014:57501097:-@chr12:57501388:57501526:-@chr12:57501946:57502082:-.B.dn_chr12:57501014:57501097:-@chr12:57501388:57501526:-@chr12:575019…	(0,0):1829,(0,1):39,(1,0):1428,(1,1):531	0:1928,1:70	chr12	-	5.7501e+15	5.75021e+15	STAT6
chr8:17797200:17797370:+@chr8:17797551:17797667:+@chr8:17804695:17804872:+	0.28	0.23	0.33	'chr8:17797200:17797370:+@chr8:17797551:17797667:+@chr8:17804695:17804872:+.A.up_chr8:17797200:17797370:+@chr8:17797551:17797667:+@chr8:17804695:17804872:+.A.se_chr8:17797200:17797370:+@chr8:17797551:17797667:+@chr8:17804695:17804872:+.A.dn','chr8:17797200:17797370:+@chr8:17797551:17797667:+@chr8:17804695:17804872:+.B.up_chr8:17797200:17797370:+@chr8:17797551:17797667:+@chr8:17804695:17804872:+.B…	(0,0):546,(0,1):87,(1,0):112,(1,1):558	0:268,1:489	chr8	+	1.77972e+15	1.78049e+15	PCM1
chr1:32782266:32782383:+@chr1:32790080:32790154:+@chr1:32792540:32792678:+	0.97	0.94	0.98	'chr1:32782266:32782383:+@chr1:32790080:32790154:+@chr1:32792540:32792678:+.A.up_chr1:32782266:32782383:+@chr1:32790080:32790154:+@chr1:32792540:32792678:+.A.se_chr1:32782266:32782383:+@chr1:32790080:32790154:+@chr1:32792540:32792678:+.A.dn','chr1:32782266:32782383:+@chr1:32790080:32790154:+@chr1:32792540:32792678:+.B.up_chr1:32782266:32782383:+@chr1:32790080:32790154:+@chr1:32792540:32792678:+.B…	(0,0):5606,(0,1):6,(1,0):1547,(1,1):3001	0:4439,1:115	chr1	+	3.27823e+15	3.27927e+15	HDAC1
chr11:66589114:66589235:+@chr11:66590035:66590145:+@chr11:66595737:66595835:+	0.91	0.82	0.96	'chr11:66589114:66589235:+@chr11:66590035:66590145:+@chr11:66595737:66595835:+.A.up_chr11:66589114:66589235:+@chr11:66590035:66590145:+@chr11:66595737:66595835:+.A.se_chr11:66589114:66589235:+@chr11:66590035:66590145:+@chr11:66595737:66595835:+.A.dn','chr11:66589114:66589235:+@chr11:66590035:66590145:+@chr11:66595737:66595835:+.B.up_chr11:66589114:66589235:+@chr11:66590035:66590145:+@chr11:665957…	(0,0):168,(0,1):5,(1,0):164,(1,1):98	0:253,1:14	chr11	+	6.65891e+15	6.65958e+15	C11orf80
chr8:145065860:145065972:+@chr8:145066046:145066246:+@chr8:145066413:145066541:+	0.98	0.97	0.99	'chr8:145065860:145065972:+@chr8:145066046:145066246:+@chr8:145066413:145066541:+.A.up_chr8:145065860:145065972:+@chr8:145066046:145066246:+@chr8:145066413:145066541:+.A.se_chr8:145065860:145065972:+@chr8:145066046:145066246:+@chr8:145066413:145066541:+.A.dn','chr8:145065860:145065972:+@chr8:145066046:145066246:+@chr8:145066413:145066541:+.B.up_chr8:145065860:145065972:+@chr8:145066046:145066246:…	(0,0):4060,(0,1):22,(1,0):7321,(1,1):4087	0:11310,1:120	chr8	+	1.45066e+17	1.45067e+17	GRINA
chr20:30137867:30137924:+@chr20:30142549:30142632:+@chr20:30147414:30147450:+	0.93	0.9	0.95	'chr20:30137867:30137924:+@chr20:30142549:30142632:+@chr20:30147414:30147450:+.A.up_chr20:30137867:30137924:+@chr20:30142549:30142632:+@chr20:30147414:30147450:+.A.se_chr20:30137867:30137924:+@chr20:30142549:30142632:+@chr20:30147414:30147450:+.A.dn','chr20:30137867:30137924:+@chr20:30142549:30142632:+@chr20:30147414:30147450:+.B.up_chr20:30137867:30137924:+@chr20:30142549:30142632:+@chr20:301474…	(0,0):2905,(0,1):20,(1,0):1320	0:1320,1:20	chr20	+	3.01379e+15	3.01475e+15	HM13
chr2:113158694:113158817:-@chr2:113158985:113159160:-@chr2:113159244:113159425:-	0.9	0.83	0.96	'chr2:113158694:113158817:-@chr2:113158985:113159160:-@chr2:113159244:113159425:-.A.dn_chr2:113158694:113158817:-@chr2:113158985:113159160:-@chr2:113159244:113159425:-.A.se_chr2:113158694:113158817:-@chr2:113158985:113159160:-@chr2:113159244:113159425:-.A.up','chr2:113158694:113158817:-@chr2:113158985:113159160:-@chr2:113159244:113159425:-.B.dn_chr2:113158694:113158817:-@chr2:113158985:113159160:…	(0,0):79,(0,1):6,(1,0):130,(1,1):48	0:173,1:11	chr2	-	1.13159e+17	1.13159e+17	RGPD8;RGPD5
chr2:240954156:240954277:-@chr2:240957970:240958056:-@chr2:240960614:240960829:-	0.99	0.99	1	'chr2:240954156:240954277:-@chr2:240957970:240958056:-@chr2:240960614:240960829:-.A.dn_chr2:240954156:240954277:-@chr2:240957970:240958056:-@chr2:240960614:240960829:-.A.se_chr2:240954156:240954277:-@chr2:240957970:240958056:-@chr2:240960614:240960829:-.A.up','chr2:240954156:240954277:-@chr2:240957970:240958056:-@chr2:240960614:240960829:-.B.dn_chr2:240954156:240954277:-@chr2:240957970:240958056:…	(0,0):1759,(0,1):8,(1,0):2152,(1,1):1525	0:3667,1:18	chr2	-	2.40954e+17	2.40961e+17	NDUFA10
chr12:57927021:57927086:-@chr12:57927736:57927880:-@chr12:57928075:57928235:-	0.97	0.96	0.99	'chr12:57927021:57927086:-@chr12:57927736:57927880:-@chr12:57928075:57928235:-.A.dn_chr12:57927021:57927086:-@chr12:57927736:57927880:-@chr12:57928075:57928235:-.A.se_chr12:57927021:57927086:-@chr12:57927736:57927880:-@chr12:57928075:57928235:-.A.up','chr12:57927021:57927086:-@chr12:57927736:57927880:-@chr12:57928075:57928235:-.B.dn_chr12:57927021:57927086:-@chr12:57927736:57927880:-@chr12:579280…	(0,0):1069,(0,1):4,(1,0):1304,(1,1):897	0:2180,1:25	chr12	-	5.7927e+15	5.79282e+15	DCTN2
chr12:514677:514730:+@chr12:518534:518587:+@chr12:520913:521144:+	0.39	0.15	0.6	'chr12:514677:514730:+@chr12:518534:518587:+@chr12:520913:521144:+.A.up_chr12:514677:514730:+@chr12:518534:518587:+@chr12:520913:521144:+.A.se_chr12:514677:514730:+@chr12:518534:518587:+@chr12:520913:521144:+.A.dn','chr12:514677:514730:+@chr12:518534:518587:+@chr12:520913:521144:+.B.up_chr12:514677:514730:+@chr12:518534:518587:+@chr12:520913:521144:+.B.dn'	(0,0):79,(0,1):2,(1,0):10,(1,1):100	0:54,1:58	chr12	+	514677514677	521144521144	CCDC77
chr8:124153001:124153141:+@chr8:124154502:124154696:+@chr8:124156957:124157095:+	0.63	0.51	0.75	'chr8:124153001:124153141:+@chr8:124154502:124154696:+@chr8:124156957:124157095:+.A.up_chr8:124153001:124153141:+@chr8:124154502:124154696:+@chr8:124156957:124157095:+.A.se_chr8:124153001:124153141:+@chr8:124154502:124154696:+@chr8:124156957:124157095:+.A.dn','chr8:124153001:124153141:+@chr8:124154502:124154696:+@chr8:124156957:124157095:+.B.up_chr8:124153001:124153141:+@chr8:124154502:124154696:…	(0,0):91,(0,1):5,(1,0):60,(1,1):68	0:113,1:20	chr8	+	1.24153e+17	1.24157e+17	WDR67
chr10:21903760:21903853:+@chr10:21906041:21906136:+@chr10:21940602:21940697:+	0.91	0.84	0.94	'chr10:21903760:21903853:+@chr10:21906041:21906136:+@chr10:21940602:21940697:+.A.up_chr10:21903760:21903853:+@chr10:21906041:21906136:+@chr10:21940602:21940697:+.A.se_chr10:21903760:21903853:+@chr10:21906041:21906136:+@chr10:21940602:21940697:+.A.dn','chr10:21903760:21903853:+@chr10:21906041:21906136:+@chr10:21940602:21940697:+.B.up_chr10:21903760:21903853:+@chr10:21906041:21906136:+@chr10:219406…	(0,0):4110,(0,1):8,(1,0):180,(1,1):36	0:215,1:9	chr10	+	2.19038e+15	2.19407e+15	MLLT10
chr4:39511973:39512170:-@chr4:39512281:39512481:-@chr4:39515703:39515804:-	0.98	0.96	0.99	'chr4:39511973:39512170:-@chr4:39512281:39512481:-@chr4:39515703:39515804:-.A.dn_chr4:39511973:39512170:-@chr4:39512281:39512481:-@chr4:39515703:39515804:-.A.se_chr4:39511973:39512170:-@chr4:39512281:39512481:-@chr4:39515703:39515804:-.A.up','chr4:39511973:39512170:-@chr4:39512281:39512481:-@chr4:39515703:39515804:-.B.dn_chr4:39511973:39512170:-@chr4:39512281:39512481:-@chr4:39515703:39515804:-.B…	(0,0):339,(0,1):9,(1,0):1099,(1,1):385	0:1476,1:17	chr4	-	3.9512e+15	3.95158e+15	UGDH
chr16:30490412:30490529:+@chr16:30490652:30490782:+@chr16:30492760:30492905:+	0.95	0.92	0.97	'chr16:30490412:30490529:+@chr16:30490652:30490782:+@chr16:30492760:30492905:+.A.up_chr16:30490412:30490529:+@chr16:30490652:30490782:+@chr16:30492760:30492905:+.A.se_chr16:30490412:30490529:+@chr16:30490652:30490782:+@chr16:30492760:30492905:+.A.dn','chr16:30490412:30490529:+@chr16:30490652:30490782:+@chr16:30492760:30492905:+.B.up_chr16:30490412:30490529:+@chr16:30490652:30490782:+@chr16:304927…	(0,0):733,(0,1):9,(1,0):511,(1,1):303	0:791,1:32	chr16	+	3.04904e+15	3.04929e+15	ITGAL
chr1:150811917:150812130:-@chr1:150814900:150814944:-@chr1:150818739:150818783:-	0.63	0.55	0.7	'chr1:150811917:150812130:-@chr1:150814900:150814944:-@chr1:150818739:150818783:-.A.dn_chr1:150811917:150812130:-@chr1:150814900:150814944:-@chr1:150818739:150818783:-.A.se_chr1:150811917:150812130:-@chr1:150814900:150814944:-@chr1:150818739:150818783:-.A.up','chr1:150811917:150812130:-@chr1:150814900:150814944:-@chr1:150818739:150818783:-.B.dn_chr1:150811917:150812130:-@chr1:150814900:150814944:…	(0,0):730,(0,1):41,(1,0):124,(1,1):253	0:305,1:113	chr1	-	1.50812e+17	1.50819e+17	ARNT
chr17:44115904:44116052:-@chr17:44116393:44116581:-@chr17:44117068:44117250:-	0.93	0.89	0.96	'chr17:44115904:44116052:-@chr17:44116393:44116581:-@chr17:44117068:44117250:-.A.dn_chr17:44115904:44116052:-@chr17:44116393:44116581:-@chr17:44117068:44117250:-.A.se_chr17:44115904:44116052:-@chr17:44116393:44116581:-@chr17:44117068:44117250:-.A.up','chr17:44115904:44116052:-@chr17:44116393:44116581:-@chr17:44117068:44117250:-.B.dn_chr17:44115904:44116052:-@chr17:44116393:44116581:-@chr17:441170…	(0,0):208,(0,1):7,(1,0):361,(1,1):259	0:611,1:16	chr17	-	4.41159e+15	4.41173e+15	KIAA1267
chr15:28878338:28878441:+@chr15:28878736:28878886:+@chr15:28881633:28881847:+	0.92	0.84	0.96	'chr15:28878338:28878441:+@chr15:28878736:28878886:+@chr15:28881633:28881847:+.A.up_chr15:28878338:28878441:+@chr15:28878736:28878886:+@chr15:28881633:28881847:+.A.se_chr15:28878338:28878441:+@chr15:28878736:28878886:+@chr15:28881633:28881847:+.A.dn','chr15:28878338:28878441:+@chr15:28878736:28878886:+@chr15:28881633:28881847:+.B.up_chr15:28878338:28878441:+@chr15:28878736:28878886:+@chr15:288816…	(0,0):175,(0,1):7,(1,0):159,(1,1):87	0:240,1:13	chr15	+	2.88783e+15	2.88818e+15	NA
chr11:65307484:65307624:-@chr11:65307716:65307853:-@chr11:65307957:65308085:-	0.93	0.88	0.97	'chr11:65307484:65307624:-@chr11:65307716:65307853:-@chr11:65307957:65308085:-.A.dn_chr11:65307484:65307624:-@chr11:65307716:65307853:-@chr11:65307957:65308085:-.A.se_chr11:65307484:65307624:-@chr11:65307716:65307853:-@chr11:65307957:65308085:-.A.up','chr11:65307484:65307624:-@chr11:65307716:65307853:-@chr11:65307957:65308085:-.B.dn_chr11:65307484:65307624:-@chr11:65307716:65307853:-@chr11:653079…	(0,0):240,(0,1):3,(1,0):179,(1,1):176	0:345,1:13	chr11	-	6.53075e+15	6.53081e+15	LTBP3
chr15:74919880:74920009:+@chr15:74920311:74920393:+@chr15:74920945:74921024:+	0.99	0.99	1	'chr15:74919880:74920009:+@chr15:74920311:74920393:+@chr15:74920945:74921024:+.A.up_chr15:74919880:74920009:+@chr15:74920311:74920393:+@chr15:74920945:74921024:+.A.se_chr15:74919880:74920009:+@chr15:74920311:74920393:+@chr15:74920945:74921024:+.A.dn','chr15:74919880:74920009:+@chr15:74920311:74920393:+@chr15:74920945:74921024:+.B.up_chr15:74919880:74920009:+@chr15:74920311:74920393:+@chr15:749209…	(0,0):880,(0,1):1,(1,0):599,(1,1):172	0:771,1:1	chr15	+	7.49199e+15	7.4921e+15	CLK3
chr16:14743661:14743830:+@chr16:14748923:14749067:+@chr16:14755749:14755922:+	0.91	0.87	0.95	'chr16:14743661:14743830:+@chr16:14748923:14749067:+@chr16:14755749:14755922:+.A.up_chr16:14743661:14743830:+@chr16:14748923:14749067:+@chr16:14755749:14755922:+.A.se_chr16:14743661:14743830:+@chr16:14748923:14749067:+@chr16:14755749:14755922:+.A.dn','chr16:14743661:14743830:+@chr16:14748923:14749067:+@chr16:14755749:14755922:+.B.up_chr16:14743661:14743830:+@chr16:14748923:14749067:+@chr16:147557…	(0,0):2238,(0,1):11,(1,0):436,(1,1):528	0:916,1:59	chr16	+	1.47437e+15	1.47559e+15	BFAR
chr8:124442223:124442273:+@chr8:124447682:124447782:+@chr8:124448693:124448841:+	0.17	0.11	0.23	'chr8:124442223:124442273:+@chr8:124447682:124447782:+@chr8:124448693:124448841:+.A.up_chr8:124442223:124442273:+@chr8:124447682:124447782:+@chr8:124448693:124448841:+.A.se_chr8:124442223:124442273:+@chr8:124447682:124447782:+@chr8:124448693:124448841:+.A.dn','chr8:124442223:124442273:+@chr8:124447682:124447782:+@chr8:124448693:124448841:+.B.up_chr8:124442223:124442273:+@chr8:124447682:124447782:…	(0,0):470,(0,1):25,(1,0):28,(1,1):150	0:45,1:158	chr8	+	1.24442e+17	1.24449e+17	WDYHV1
chr6:86275050:86275137:-@chr6:86277252:86277295:-@chr6:86281855:86281933:-	0.95	0.92	0.97	'chr6:86275050:86275137:-@chr6:86277252:86277295:-@chr6:86281855:86281933:-.A.dn_chr6:86275050:86275137:-@chr6:86277252:86277295:-@chr6:86281855:86281933:-.A.se_chr6:86275050:86275137:-@chr6:86277252:86277295:-@chr6:86281855:86281933:-.A.up','chr6:86275050:86275137:-@chr6:86277252:86277295:-@chr6:86281855:86281933:-.B.dn_chr6:86275050:86275137:-@chr6:86277252:86277295:-@chr6:86281855:86281933:-.B…	(0,0):383,(0,1):3,(1,0):159,(1,1):17	0:172,1:7	chr6	-	8.62751e+15	8.62819e+15	SNX14
chr20:17596571:17596654:-@chr20:17597377:17597484:-@chr20:17599241:17599324:-	0.96	0.93	0.98	'chr20:17596571:17596654:-@chr20:17597377:17597484:-@chr20:17599241:17599324:-.A.dn_chr20:17596571:17596654:-@chr20:17597377:17597484:-@chr20:17599241:17599324:-.A.se_chr20:17596571:17596654:-@chr20:17597377:17597484:-@chr20:17599241:17599324:-.A.up','chr20:17596571:17596654:-@chr20:17597377:17597484:-@chr20:17599241:17599324:-.B.dn_chr20:17596571:17596654:-@chr20:17597377:17597484:-@chr20:175992…	(0,0):825,(0,1):6,(1,0):517,(1,1):104	0:618,1:9	chr20	-	1.75966e+15	1.75993e+15	RRBP1
chr16:23498031:23498111:-@chr16:23499306:23499445:-@chr16:23499927:23500030:-	0.05	0.04	0.07	'chr16:23498031:23498111:-@chr16:23499306:23499445:-@chr16:23499927:23500030:-.A.dn_chr16:23498031:23498111:-@chr16:23499306:23499445:-@chr16:23499927:23500030:-.A.se_chr16:23498031:23498111:-@chr16:23499306:23499445:-@chr16:23499927:23500030:-.A.up','chr16:23498031:23498111:-@chr16:23499306:23499445:-@chr16:23499927:23500030:-.B.dn_chr16:23498031:23498111:-@chr16:23499306:23499445:-@chr16:234999…	(0,0):1162,(0,1):393,(1,0):64,(1,1):230	0:69,1:618	chr16	-	2.3498e+15	2.35e+15	GGA2
chr15:72546796:72546861:-@chr15:72548806:72548931:-@chr15:72549689:72549781:-	0.96	0.93	0.99	'chr15:72546796:72546861:-@chr15:72548806:72548931:-@chr15:72549689:72549781:-.A.dn_chr15:72546796:72546861:-@chr15:72548806:72548931:-@chr15:72549689:72549781:-.A.se_chr15:72546796:72546861:-@chr15:72548806:72548931:-@chr15:72549689:72549781:-.A.up','chr15:72546796:72546861:-@chr15:72548806:72548931:-@chr15:72549689:72549781:-.B.dn_chr15:72546796:72546861:-@chr15:72548806:72548931:-@chr15:725496…	(0,0):400,(0,1):3,(1,0):326,(1,1):41	0:366,1:4	chr15	-	7.25468e+15	7.25498e+15	PARP6
chr12:49397341:49397378:-@chr12:49397540:49397705:-@chr12:49398290:49398416:-	0.85	0.78	0.92	'chr12:49397341:49397378:-@chr12:49397540:49397705:-@chr12:49398290:49398416:-.A.dn_chr12:49397341:49397378:-@chr12:49397540:49397705:-@chr12:49398290:49398416:-.A.se_chr12:49397341:49397378:-@chr12:49397540:49397705:-@chr12:49398290:49398416:-.A.up','chr12:49397341:49397378:-@chr12:49397540:49397705:-@chr12:49398290:49398416:-.B.dn_chr12:49397341:49397378:-@chr12:49397540:49397705:-@chr12:493982…	(0,0):563,(0,1):12,(1,0):445,(1,1):147	0:574,1:30	chr12	-	4.93973e+15	4.93984e+15	PRKAG1
chr6:135520046:135520188:+@chr6:135520664:135520719:+@chr6:135521223:135521337:+	0.05	0.02	0.09	'chr6:135520046:135520188:+@chr6:135520664:135520719:+@chr6:135521223:135521337:+.A.up_chr6:135520046:135520188:+@chr6:135520664:135520719:+@chr6:135521223:135521337:+.A.se_chr6:135520046:135520188:+@chr6:135520664:135520719:+@chr6:135521223:135521337:+.A.dn','chr6:135520046:135520188:+@chr6:135520664:135520719:+@chr6:135521223:135521337:+.B.up_chr6:135520046:135520188:+@chr6:135520664:135520719:…	(0,0):230,(0,1):92,(1,0):9,(1,1):222	0:22,1:301	chr6	+	1.3552e+17	1.35521e+17	MYB
chr4:77055328:77055515:-@chr4:77057339:77057565:-@chr4:77065302:77065445:-	0.93	0.87	0.98	'chr4:77055328:77055515:-@chr4:77057339:77057565:-@chr4:77065302:77065445:-.A.dn_chr4:77055328:77055515:-@chr4:77057339:77057565:-@chr4:77065302:77065445:-.A.se_chr4:77055328:77055515:-@chr4:77057339:77057565:-@chr4:77065302:77065445:-.A.up','chr4:77055328:77055515:-@chr4:77057339:77057565:-@chr4:77065302:77065445:-.B.dn_chr4:77055328:77055515:-@chr4:77057339:77057565:-@chr4:77065302:77065445:-.B…	(0,0):1354,(0,1):3,(1,0):324,(1,1):261	0:579,1:9	chr4	-	7.70553e+15	7.70654e+15	NUP54
chr21:47841884:47842038:+@chr21:47845745:47845885:+@chr21:47847536:47847709:+	0.91	0.84	0.96	'chr21:47841884:47842038:+@chr21:47845745:47845885:+@chr21:47847536:47847709:+.A.up_chr21:47841884:47842038:+@chr21:47845745:47845885:+@chr21:47847536:47847709:+.A.se_chr21:47841884:47842038:+@chr21:47845745:47845885:+@chr21:47847536:47847709:+.A.dn','chr21:47841884:47842038:+@chr21:47845745:47845885:+@chr21:47847536:47847709:+.B.up_chr21:47841884:47842038:+@chr21:47845745:47845885:+@chr21:478475…	(0,0):581,(0,1):7,(1,0):258,(1,1):235	0:475,1:25	chr21	+	4.78419e+15	4.78477e+15	PCNT
chr11:3756421:3756554:-@chr11:3765739:3765879:-@chr11:3774546:3774638:-	0.85	0.8	0.89	'chr11:3756421:3756554:-@chr11:3765739:3765879:-@chr11:3774546:3774638:-.A.dn_chr11:3756421:3756554:-@chr11:3765739:3765879:-@chr11:3774546:3774638:-.A.se_chr11:3756421:3756554:-@chr11:3765739:3765879:-@chr11:3774546:3774638:-.A.up','chr11:3756421:3756554:-@chr11:3765739:3765879:-@chr11:3774546:3774638:-.B.dn_chr11:3756421:3756554:-@chr11:3765739:3765879:-@chr11:3774546:3774638:-.B.up'	(0,0):582,(0,1):21,(1,0):359,(1,1):134	0:469,1:45	chr11	-	37564213756421	37746383774638	NUP98
chr9:77683912:77684018:-@chr9:77684658:77684729:-@chr9:77684811:77684958:-	0.93	0.86	0.98	'chr9:77683912:77684018:-@chr9:77684658:77684729:-@chr9:77684811:77684958:-.A.dn_chr9:77683912:77684018:-@chr9:77684658:77684729:-@chr9:77684811:77684958:-.A.se_chr9:77683912:77684018:-@chr9:77684658:77684729:-@chr9:77684811:77684958:-.A.up','chr9:77683912:77684018:-@chr9:77684658:77684729:-@chr9:77684811:77684958:-.B.dn_chr9:77683912:77684018:-@chr9:77684658:77684729:-@chr9:77684811:77684958:-.B…	(0,0):173,(0,1):1,(1,0):84,(1,1):105	0:185,1:5	chr9	-	7.76839e+15	7.7685e+15	C9orf95
chr17:76115378:76115473:-@chr17:76116734:76116913:-@chr17:76117094:76117245:-	0.69	0.65	0.74	'chr17:76115378:76115473:-@chr17:76116734:76116913:-@chr17:76117094:76117245:-.A.dn_chr17:76115378:76115473:-@chr17:76116734:76116913:-@chr17:76117094:76117245:-.A.se_chr17:76115378:76115473:-@chr17:76116734:76116913:-@chr17:76117094:76117245:-.A.up','chr17:76115378:76115473:-@chr17:76116734:76116913:-@chr17:76117094:76117245:-.B.dn_chr17:76115378:76115473:-@chr17:76116734:76116913:-@chr17:761170…	(0,0):5013,(0,1):40,(1,0):1364,(1,1):1643	0:2457,1:590	chr17	-	7.61154e+15	7.61172e+15	TMC6
chr12:48535523:48535610:+@chr12:48535697:48535849:+@chr12:48536565:48536729:+	0.99	0.98	1	'chr12:48535523:48535610:+@chr12:48535697:48535849:+@chr12:48536565:48536729:+.A.up_chr12:48535523:48535610:+@chr12:48535697:48535849:+@chr12:48536565:48536729:+.A.se_chr12:48535523:48535610:+@chr12:48535697:48535849:+@chr12:48536565:48536729:+.A.dn','chr12:48535523:48535610:+@chr12:48535697:48535849:+@chr12:48536565:48536729:+.B.up_chr12:48535523:48535610:+@chr12:48535697:48535849:+@chr12:485365…	(0,0):594,(0,1):3,(1,0):1259,(1,1):424	0:1678,1:8	chr12	+	4.85355e+15	4.85367e+15	PFKM
chr4:128722940:128723073:+@chr4:128724784:128725028:+@chr4:128725166:128725242:+	0.88	0.81	0.95	'chr4:128722940:128723073:+@chr4:128724784:128725028:+@chr4:128725166:128725242:+.A.up_chr4:128722940:128723073:+@chr4:128724784:128725028:+@chr4:128725166:128725242:+.A.se_chr4:128722940:128723073:+@chr4:128724784:128725028:+@chr4:128725166:128725242:+.A.dn','chr4:128722940:128723073:+@chr4:128724784:128725028:+@chr4:128725166:128725242:+.B.up_chr4:128722940:128723073:+@chr4:128724784:128725028:…	(0,0):130,(0,1):4,(1,0):161,(1,1):31	0:190,1:6	chr4	+	1.28723e+17	1.28725e+17	HSPA4L
chr6:149893643:149893739:+@chr6:149899958:149900109:+@chr6:149900970:149901126:+	0.94	0.9	0.97	'chr6:149893643:149893739:+@chr6:149899958:149900109:+@chr6:149900970:149901126:+.A.up_chr6:149893643:149893739:+@chr6:149899958:149900109:+@chr6:149900970:149901126:+.A.se_chr6:149893643:149893739:+@chr6:149899958:149900109:+@chr6:149900970:149901126:+.A.dn','chr6:149893643:149893739:+@chr6:149899958:149900109:+@chr6:149900970:149901126:+.B.up_chr6:149893643:149893739:+@chr6:149899958:149900109:…	(0,0):1307,(0,1):10,(1,0):800,(1,1):640	0:1401,1:49	chr6	+	1.49894e+17	1.49901e+17	C6orf72
chr2:234181612:234181698:+@chr2:234182367:234182423:+@chr2:234183322:234183424:+	0.33	0.22	0.44	'chr2:234181612:234181698:+@chr2:234182367:234182423:+@chr2:234183322:234183424:+.A.up_chr2:234181612:234181698:+@chr2:234182367:234182423:+@chr2:234183322:234183424:+.A.se_chr2:234181612:234181698:+@chr2:234182367:234182423:+@chr2:234183322:234183424:+.A.dn','chr2:234181612:234181698:+@chr2:234182367:234182423:+@chr2:234183322:234183424:+.B.up_chr2:234181612:234181698:+@chr2:234182367:234182423:…	(0,0):203,(0,1):24,(1,0):21,(1,1):35	0:36,1:44	chr2	+	2.34182e+17	2.34183e+17	ATG16L1
chr10:15838099:15838171:-@chr10:15858834:15858914:-@chr10:15863655:15863725:-	0.86	0.76	0.93	'chr10:15838099:15838171:-@chr10:15858834:15858914:-@chr10:15863655:15863725:-.A.dn_chr10:15838099:15838171:-@chr10:15858834:15858914:-@chr10:15863655:15863725:-.A.se_chr10:15838099:15838171:-@chr10:15858834:15858914:-@chr10:15863655:15863725:-.A.up','chr10:15838099:15838171:-@chr10:15858834:15858914:-@chr10:15863655:15863725:-.B.dn_chr10:15838099:15838171:-@chr10:15858834:15858914:-@chr10:158636…	(0,0):307,(0,1):5,(1,0):92	0:92,1:5	chr10	-	1.58381e+15	1.58637e+15	FAM188A
chr1:25554609:25554726:-@chr1:25555489:25555614:-@chr1:25558595:25558702:-	0.99	0.99	0.99	'chr1:25554609:25554726:-@chr1:25555489:25555614:-@chr1:25558595:25558702:-.A.dn_chr1:25554609:25554726:-@chr1:25555489:25555614:-@chr1:25558595:25558702:-.A.se_chr1:25554609:25554726:-@chr1:25555489:25555614:-@chr1:25558595:25558702:-.A.up','chr1:25554609:25554726:-@chr1:25555489:25555614:-@chr1:25558595:25558702:-.B.dn_chr1:25554609:25554726:-@chr1:25555489:25555614:-@chr1:25558595:25558702:-.B…	(0,0):2024,(0,1):9,(1,0):2788,(1,1):863	0:3639,1:21	chr1	-	2.55546e+15	2.55587e+15	SYF2
chr5:68599674:68599756:-@chr5:68602644:68602729:-@chr5:68603778:68603855:-	0.92	0.83	0.99	'chr5:68599674:68599756:-@chr5:68602644:68602729:-@chr5:68603778:68603855:-.A.dn_chr5:68599674:68599756:-@chr5:68602644:68602729:-@chr5:68603778:68603855:-.A.se_chr5:68599674:68599756:-@chr5:68602644:68602729:-@chr5:68603778:68603855:-.A.up','chr5:68599674:68599756:-@chr5:68602644:68602729:-@chr5:68603778:68603855:-.B.dn_chr5:68599674:68599756:-@chr5:68602644:68602729:-@chr5:68603778:68603855:-.B…	(0,0):357,(0,1):2,(1,0):65,(1,1):3	0:67,1:3	chr5	-	6.85997e+15	6.86039e+15	CCDC125
chr4:120255483:120255608:+@chr4:120265313:120265419:+@chr4:120275265:120275386:+	0.63	0.47	0.76	'chr4:120255483:120255608:+@chr4:120265313:120265419:+@chr4:120275265:120275386:+.A.up_chr4:120255483:120255608:+@chr4:120265313:120265419:+@chr4:120275265:120275386:+.A.se_chr4:120255483:120255608:+@chr4:120265313:120265419:+@chr4:120275265:120275386:+.A.dn','chr4:120255483:120255608:+@chr4:120265313:120265419:+@chr4:120275265:120275386:+.B.up_chr4:120255483:120255608:+@chr4:120265313:120265419:…	(0,0):57,(0,1):7,(1,0):24,(1,1):14	0:31,1:14	chr4	+	1.20255e+17	1.20275e+17	NA
chr3:52729944:52730056:-@chr3:52730250:52730334:-@chr3:52730558:52730675:-	0.96	0.93	0.98	'chr3:52729944:52730056:-@chr3:52730250:52730334:-@chr3:52730558:52730675:-.A.dn_chr3:52729944:52730056:-@chr3:52730250:52730334:-@chr3:52730558:52730675:-.A.se_chr3:52729944:52730056:-@chr3:52730250:52730334:-@chr3:52730558:52730675:-.A.up','chr3:52729944:52730056:-@chr3:52730250:52730334:-@chr3:52730558:52730675:-.B.dn_chr3:52729944:52730056:-@chr3:52730250:52730334:-@chr3:52730558:52730675:-.B…	(0,0):928,(0,1):11,(1,0):727,(1,1):466	0:1180,1:24	chr3	-	5.27299e+15	5.27307e+15	GLT8D1
chr10:32141445:32141525:-@chr10:32142994:32143134:-@chr10:32150323:32150586:-	0.62	0.52	0.73	'chr10:32141445:32141525:-@chr10:32142994:32143134:-@chr10:32150323:32150586:-.A.dn_chr10:32141445:32141525:-@chr10:32142994:32143134:-@chr10:32150323:32150586:-.A.se_chr10:32141445:32141525:-@chr10:32142994:32143134:-@chr10:32150323:32150586:-.A.up','chr10:32141445:32141525:-@chr10:32142994:32143134:-@chr10:32150323:32150586:-.B.dn_chr10:32141445:32141525:-@chr10:32142994:32143134:-@chr10:321503…	(0,0):140,(0,1):26,(1,0):93,(1,1):89	0:142,1:66	chr10	-	3.21414e+15	3.21506e+15	ARHGAP12
chr12:120148345:120148425:-@chr12:120148854:120148898:-@chr12:120149983:120150152:-	0.44	0.34	0.53	'chr12:120148345:120148425:-@chr12:120148854:120148898:-@chr12:120149983:120150152:-.A.dn_chr12:120148345:120148425:-@chr12:120148854:120148898:-@chr12:120149983:120150152:-.A.se_chr12:120148345:120148425:-@chr12:120148854:120148898:-@chr12:120149983:120150152:-.A.up','chr12:120148345:120148425:-@chr12:120148854:120148898:-@chr12:120149983:120150152:-.B.dn_chr12:120148345:120148425:-@chr12:120148…	(0,0):385,(0,1):43,(1,0):48,(1,1):65	0:78,1:78	chr12	-	1.20148e+17	1.2015e+17	CIT
chr18:23637553:23637706:-@chr18:23648458:23648521:-@chr18:23658040:23658124:-	0.03	0.02	0.05	'chr18:23637553:23637706:-@chr18:23648458:23648521:-@chr18:23658040:23658124:-.A.dn_chr18:23637553:23637706:-@chr18:23648458:23648521:-@chr18:23658040:23658124:-.A.se_chr18:23637553:23637706:-@chr18:23648458:23648521:-@chr18:23658040:23658124:-.A.up','chr18:23637553:23637706:-@chr18:23648458:23648521:-@chr18:23658040:23658124:-.B.dn_chr18:23637553:23637706:-@chr18:23648458:23648521:-@chr18:236580…	(0,0):874,(0,1):155,(1,0):9,(1,1):280	0:14,1:430	chr18	-	2.36376e+15	2.36581e+15	SS18
chr20:62226963:62227120:-@chr20:62229110:62229213:-@chr20:62234318:62234440:-	0.98	0.97	0.99	'chr20:62226963:62227120:-@chr20:62229110:62229213:-@chr20:62234318:62234440:-.A.dn_chr20:62226963:62227120:-@chr20:62229110:62229213:-@chr20:62234318:62234440:-.A.se_chr20:62226963:62227120:-@chr20:62229110:62229213:-@chr20:62234318:62234440:-.A.up','chr20:62226963:62227120:-@chr20:62229110:62229213:-@chr20:62234318:62234440:-.B.dn_chr20:62226963:62227120:-@chr20:62229110:62229213:-@chr20:622343…	(0,0):610,(0,1):3,(1,0):517,(1,1):283	0:793,1:10	chr20	-	6.2227e+15	6.22344e+15	GMEB2
chr19:11030271:11030356:+@chr19:11030553:11030642:+@chr19:11031112:11031249:+	1	0.99	1	'chr19:11030271:11030356:+@chr19:11030553:11030642:+@chr19:11031112:11031249:+.A.up_chr19:11030271:11030356:+@chr19:11030553:11030642:+@chr19:11031112:11031249:+.A.se_chr19:11030271:11030356:+@chr19:11030553:11030642:+@chr19:11031112:11031249:+.A.dn','chr19:11030271:11030356:+@chr19:11030553:11030642:+@chr19:11031112:11031249:+.B.up_chr19:11030271:11030356:+@chr19:11030553:11030642:+@chr19:110311…	(0,0):1432,(1,0):872,(1,1):572	0:1442,1:2	chr19	+	1.10303e+15	1.10312e+15	CARM1
chr4:186244682:186244954:+@chr4:186253749:186253913:+@chr4:186260533:186260664:+	0.97	0.95	0.99	'chr4:186244682:186244954:+@chr4:186253749:186253913:+@chr4:186260533:186260664:+.A.up_chr4:186244682:186244954:+@chr4:186253749:186253913:+@chr4:186260533:186260664:+.A.se_chr4:186244682:186244954:+@chr4:186253749:186253913:+@chr4:186260533:186260664:+.A.dn','chr4:186244682:186244954:+@chr4:186253749:186253913:+@chr4:186260533:186260664:+.B.up_chr4:186244682:186244954:+@chr4:186253749:186253913:…	(0,0):1734,(0,1):10,(1,0):1227,(1,1):1505	0:2695,1:47	chr4	+	1.86245e+17	1.86261e+17	SNX25
chr12:7026202:7026271:+@chr12:7026745:7026878:+@chr12:7027104:7027326:+	0.98	0.97	0.99	'chr12:7026202:7026271:+@chr12:7026745:7026878:+@chr12:7027104:7027326:+.A.up_chr12:7026202:7026271:+@chr12:7026745:7026878:+@chr12:7027104:7027326:+.A.se_chr12:7026202:7026271:+@chr12:7026745:7026878:+@chr12:7027104:7027326:+.A.dn','chr12:7026202:7026271:+@chr12:7026745:7026878:+@chr12:7027104:7027326:+.B.up_chr12:7026202:7026271:+@chr12:7026745:7026878:+@chr12:7027104:7027326:+.B.dn'	(0,0):3328,(0,1):7,(1,0):2439,(1,1):2776	0:5197,1:25	chr12	+	70262027026202	70273267027326	ENO2
chr16:74950025:74950157:-@chr16:74951827:74951906:-@chr16:74955845:74956001:-	0.94	0.89	0.98	'chr16:74950025:74950157:-@chr16:74951827:74951906:-@chr16:74955845:74956001:-.A.dn_chr16:74950025:74950157:-@chr16:74951827:74951906:-@chr16:74955845:74956001:-.A.se_chr16:74950025:74950157:-@chr16:74951827:74951906:-@chr16:74955845:74956001:-.A.up','chr16:74950025:74950157:-@chr16:74951827:74951906:-@chr16:74955845:74956001:-.B.dn_chr16:74950025:74950157:-@chr16:74951827:74951906:-@chr16:749558…	(0,0):706,(0,1):4,(1,0):279,(1,1):438	0:661,1:60	chr16	-	7.495e+15	7.4956e+15	WDR59
chr1:100533533:100533751:+@chr1:100534029:100534142:+@chr1:100535170:100535241:+	0.86	0.83	0.89	'chr1:100533533:100533751:+@chr1:100534029:100534142:+@chr1:100535170:100535241:+.A.up_chr1:100533533:100533751:+@chr1:100534029:100534142:+@chr1:100535170:100535241:+.A.se_chr1:100533533:100533751:+@chr1:100534029:100534142:+@chr1:100535170:100535241:+.A.dn','chr1:100533533:100533751:+@chr1:100534029:100534142:+@chr1:100535170:100535241:+.B.up_chr1:100533533:100533751:+@chr1:100534029:100534142:…	(0,0):562,(0,1):47,(1,0):619,(1,1):352	0:921,1:97	chr1	+	1.00534e+17	1.00535e+17	HIAT1
chr22:36907550:36907833:-@chr22:36908507:36908649:-@chr22:36912525:36912654:-	1	1	1	'chr22:36907550:36907833:-@chr22:36908507:36908649:-@chr22:36912525:36912654:-.A.dn_chr22:36907550:36907833:-@chr22:36908507:36908649:-@chr22:36912525:36912654:-.A.se_chr22:36907550:36907833:-@chr22:36908507:36908649:-@chr22:36912525:36912654:-.A.up','chr22:36907550:36907833:-@chr22:36908507:36908649:-@chr22:36912525:36912654:-.B.dn_chr22:36907550:36907833:-@chr22:36908507:36908649:-@chr22:369125…	(0,0):5863,(0,1):5,(1,0):10867,(1,1):16218	0:27051,1:39	chr22	-	3.69076e+15	3.69127e+15	EIF3D
chr9:72961982:72962077:+@chr9:72962529:72962633:+@chr9:72962835:72962954:+	0.96	0.92	0.98	'chr9:72961982:72962077:+@chr9:72962529:72962633:+@chr9:72962835:72962954:+.A.up_chr9:72961982:72962077:+@chr9:72962529:72962633:+@chr9:72962835:72962954:+.A.se_chr9:72961982:72962077:+@chr9:72962529:72962633:+@chr9:72962835:72962954:+.A.dn','chr9:72961982:72962077:+@chr9:72962529:72962633:+@chr9:72962835:72962954:+.B.up_chr9:72961982:72962077:+@chr9:72962529:72962633:+@chr9:72962835:72962954:+.B…	(0,0):216,(0,1):4,(1,0):245,(1,1):63	0:307,1:5	chr9	+	7.2962e+15	7.2963e+15	SMC5
chr2:54028850:54028979:+@chr2:54035436:54035597:+@chr2:54036351:54036410:+	0.87	0.79	0.93	'chr2:54028850:54028979:+@chr2:54035436:54035597:+@chr2:54036351:54036410:+.A.up_chr2:54028850:54028979:+@chr2:54035436:54035597:+@chr2:54036351:54036410:+.A.se_chr2:54028850:54028979:+@chr2:54035436:54035597:+@chr2:54036351:54036410:+.A.dn','chr2:54028850:54028979:+@chr2:54035436:54035597:+@chr2:54036351:54036410:+.B.up_chr2:54028850:54028979:+@chr2:54035436:54035597:+@chr2:54036351:54036410:+.B…	(0,0):672,(0,1):10,(1,0):402,(1,1):191	0:562,1:41	chr2	+	5.40289e+15	5.40364e+15	GPR75-ASB3;ERLEC1
chr6:56324929:56325052:-@chr6:56327844:56327954:-@chr6:56328363:56328562:-	0.85	0.81	0.88	'chr6:56324929:56325052:-@chr6:56327844:56327954:-@chr6:56328363:56328562:-.A.dn_chr6:56324929:56325052:-@chr6:56327844:56327954:-@chr6:56328363:56328562:-.A.se_chr6:56324929:56325052:-@chr6:56327844:56327954:-@chr6:56328363:56328562:-.A.up','chr6:56324929:56325052:-@chr6:56327844:56327954:-@chr6:56328363:56328562:-.B.dn_chr6:56324929:56325052:-@chr6:56327844:56327954:-@chr6:56328363:56328562:-.B…	(0,0):3306,(0,1):29,(1,0):638,(1,1):1058	0:1537,1:188	chr6	-	5.63249e+15	5.63286e+15	DST
chr15:57543548:57543621:+@chr15:57544619:57544690:+@chr15:57545460:57545666:+	0.1	0.07	0.15	'chr15:57543548:57543621:+@chr15:57544619:57544690:+@chr15:57545460:57545666:+.A.up_chr15:57543548:57543621:+@chr15:57544619:57544690:+@chr15:57545460:57545666:+.A.se_chr15:57543548:57543621:+@chr15:57544619:57544690:+@chr15:57545460:57545666:+.A.dn','chr15:57543548:57543621:+@chr15:57544619:57544690:+@chr15:57545460:57545666:+.B.up_chr15:57543548:57543621:+@chr15:57544619:57544690:+@chr15:575454…	(0,0):304,(0,1):68,(1,0):16,(1,1):193	0:35,1:242	chr15	+	5.75435e+15	5.75457e+15	TCF12
chr2:223789174:223789313:+@chr2:223791735:223791907:+@chr2:223793580:223793654:+	0.93	0.89	0.97	'chr2:223789174:223789313:+@chr2:223791735:223791907:+@chr2:223793580:223793654:+.A.up_chr2:223789174:223789313:+@chr2:223791735:223791907:+@chr2:223793580:223793654:+.A.se_chr2:223789174:223789313:+@chr2:223791735:223791907:+@chr2:223793580:223793654:+.A.dn','chr2:223789174:223789313:+@chr2:223791735:223791907:+@chr2:223793580:223793654:+.B.up_chr2:223789174:223789313:+@chr2:223791735:223791907:…	(0,0):435,(0,1):7,(1,0):365,(1,1):92	0:451,1:13	chr2	+	2.23789e+17	2.23794e+17	ACSL3
chr18:33935502:33935608:+@chr18:33952643:33952707:+@chr18:34081895:34081962:+	0.77	0.63	0.89	'chr18:33935502:33935608:+@chr18:33952643:33952707:+@chr18:34081895:34081962:+.A.up_chr18:33935502:33935608:+@chr18:33952643:33952707:+@chr18:34081895:34081962:+.A.se_chr18:33935502:33935608:+@chr18:33952643:33952707:+@chr18:34081895:34081962:+.A.dn','chr18:33935502:33935608:+@chr18:33952643:33952707:+@chr18:34081895:34081962:+.B.up_chr18:33935502:33935608:+@chr18:33952643:33952707:+@chr18:340818…	(0,0):315,(0,1):5,(1,0):37,(1,1):12	0:45,1:9	chr18	+	3.39355e+15	3.4082e+15	FHOD3
chr12:120510315:120510533:+@chr12:120512247:120512390:+@chr12:120518691:120518821:+	0.62	0.42	0.81	'chr12:120510315:120510533:+@chr12:120512247:120512390:+@chr12:120518691:120518821:+.A.up_chr12:120510315:120510533:+@chr12:120512247:120512390:+@chr12:120518691:120518821:+.A.se_chr12:120510315:120510533:+@chr12:120512247:120512390:+@chr12:120518691:120518821:+.A.dn','chr12:120510315:120510533:+@chr12:120512247:120512390:+@chr12:120518691:120518821:+.B.up_chr12:120510315:120510533:+@chr12:120512…	(0,0):98,(0,1):6,(1,0):31,(1,1):46	0:57,1:26	chr12	+	1.2051e+17	1.20519e+17	CCDC64
chr3:169500253:169500431:+@chr3:169501265:169501348:+@chr3:169502410:169502496:+	0.78	0.71	0.86	'chr3:169500253:169500431:+@chr3:169501265:169501348:+@chr3:169502410:169502496:+.A.up_chr3:169500253:169500431:+@chr3:169501265:169501348:+@chr3:169502410:169502496:+.A.se_chr3:169500253:169500431:+@chr3:169501265:169501348:+@chr3:169502410:169502496:+.A.dn','chr3:169500253:169500431:+@chr3:169501265:169501348:+@chr3:169502410:169502496:+.B.up_chr3:169500253:169500431:+@chr3:169501265:169501348:…	(0,0):400,(0,1):20,(1,0):205,(1,1):275	0:419,1:81	chr3	+	1.695e+17	1.69502e+17	MYNN
chr10:15858834:15858914:-@chr10:15863655:15863725:-@chr10:15875629:15875708:-	0.95	0.87	0.98	'chr10:15858834:15858914:-@chr10:15863655:15863725:-@chr10:15875629:15875708:-.A.dn_chr10:15858834:15858914:-@chr10:15863655:15863725:-@chr10:15875629:15875708:-.A.se_chr10:15858834:15858914:-@chr10:15863655:15863725:-@chr10:15875629:15875708:-.A.up','chr10:15858834:15858914:-@chr10:15863655:15863725:-@chr10:15875629:15875708:-.B.dn_chr10:15858834:15858914:-@chr10:15863655:15863725:-@chr10:158756…	(0,0):195,(0,1):3,(1,0):121,(1,1):11	0:132,1:3	chr10	-	1.58588e+15	1.58757e+15	FAM188A
chr22:30983273:30983382:-@chr22:30984008:30984161:-@chr22:30985178:30985257:-	0.99	0.98	1	'chr22:30983273:30983382:-@chr22:30984008:30984161:-@chr22:30985178:30985257:-.A.dn_chr22:30983273:30983382:-@chr22:30984008:30984161:-@chr22:30985178:30985257:-.A.se_chr22:30983273:30983382:-@chr22:30984008:30984161:-@chr22:30985178:30985257:-.A.up','chr22:30983273:30983382:-@chr22:30984008:30984161:-@chr22:30985178:30985257:-.B.dn_chr22:30983273:30983382:-@chr22:30984008:30984161:-@chr22:309851…	(0,0):1311,(0,1):4,(1,0):1210,(1,1):233	0:1443,1:4	chr22	-	3.09833e+15	3.09853e+15	PES1
chr2:26457085:26457223:-@chr2:26459723:26459856:-@chr2:26461802:26461872:-	0.99	0.98	0.99	'chr2:26457085:26457223:-@chr2:26459723:26459856:-@chr2:26461802:26461872:-.A.dn_chr2:26457085:26457223:-@chr2:26459723:26459856:-@chr2:26461802:26461872:-.A.se_chr2:26457085:26457223:-@chr2:26459723:26459856:-@chr2:26461802:26461872:-.A.up','chr2:26457085:26457223:-@chr2:26459723:26459856:-@chr2:26461802:26461872:-.B.dn_chr2:26457085:26457223:-@chr2:26459723:26459856:-@chr2:26461802:26461872:-.B…	(0,0):1441,(0,1):12,(1,0):2810,(1,1):355	0:3161,1:16	chr2	-	2.64571e+15	2.64619e+15	HADHA
chr1:39838151:39838268:+@chr1:39844133:39844195:+@chr1:39844875:39845116:+	0.11	0.07	0.15	'chr1:39838151:39838268:+@chr1:39844133:39844195:+@chr1:39844875:39845116:+.A.up_chr1:39838151:39838268:+@chr1:39844133:39844195:+@chr1:39844875:39845116:+.A.se_chr1:39838151:39838268:+@chr1:39844133:39844195:+@chr1:39844875:39845116:+.A.dn','chr1:39838151:39838268:+@chr1:39844133:39844195:+@chr1:39844875:39845116:+.B.up_chr1:39838151:39838268:+@chr1:39844133:39844195:+@chr1:39844875:39845116:+.B…	(0,0):362,(0,1):89,(1,0):19,(1,1):267	0:45,1:330	chr1	+	3.98382e+15	3.98451e+15	MACF1
chr17:49284249:49284366:-@chr17:49286675:49286791:-@chr17:49294695:49294774:-	0.15	0.08	0.22	'chr17:49284249:49284366:-@chr17:49286675:49286791:-@chr17:49294695:49294774:-.A.dn_chr17:49284249:49284366:-@chr17:49286675:49286791:-@chr17:49294695:49294774:-.A.se_chr17:49284249:49284366:-@chr17:49286675:49286791:-@chr17:49294695:49294774:-.A.up','chr17:49284249:49284366:-@chr17:49286675:49286791:-@chr17:49294695:49294774:-.B.dn_chr17:49284249:49284366:-@chr17:49286675:49286791:-@chr17:492946…	(0,0):199,(0,1):18,(1,0):10,(1,1):35	0:15,1:48	chr17	-	4.92842e+15	4.92948e+15	MBTD1
chr7:116829375:116829447:+@chr7:116830187:116830322:+@chr7:116830888:116830990:+	0.04	0.02	0.05	'chr7:116829375:116829447:+@chr7:116830187:116830322:+@chr7:116830888:116830990:+.A.up_chr7:116829375:116829447:+@chr7:116830187:116830322:+@chr7:116830888:116830990:+.A.se_chr7:116829375:116829447:+@chr7:116830187:116830322:+@chr7:116830888:116830990:+.A.dn','chr7:116829375:116829447:+@chr7:116830187:116830322:+@chr7:116830888:116830990:+.B.up_chr7:116829375:116829447:+@chr7:116830187:116830322:…	(0,0):650,(0,1):272,(1,0):27,(1,1):121	0:33,1:387	chr7	+	1.16829e+17	1.16831e+17	ST7;ST7OT3
chrX:41055504:41055612:+@chrX:41055845:41055991:+@chrX:41056617:41056763:+	0.98	0.97	0.99	'chrX:41055504:41055612:+@chrX:41055845:41055991:+@chrX:41056617:41056763:+.A.up_chrX:41055504:41055612:+@chrX:41055845:41055991:+@chrX:41056617:41056763:+.A.se_chrX:41055504:41055612:+@chrX:41055845:41055991:+@chrX:41056617:41056763:+.A.dn','chrX:41055504:41055612:+@chrX:41055845:41055991:+@chrX:41056617:41056763:+.B.up_chrX:41055504:41055612:+@chrX:41055845:41055991:+@chrX:41056617:41056763:+.B…	(0,0):418,(0,1):3,(1,0):556,(1,1):148	0:702,1:5	chrX	+	4.10555e+15	4.10568e+15	USP9X
chr3:20167397:20167605:+@chr3:20168915:20169041:+@chr3:20178434:20178544:+	0.81	0.71	0.88	'chr3:20167397:20167605:+@chr3:20168915:20169041:+@chr3:20178434:20178544:+.A.up_chr3:20167397:20167605:+@chr3:20168915:20169041:+@chr3:20178434:20178544:+.A.se_chr3:20167397:20167605:+@chr3:20168915:20169041:+@chr3:20178434:20178544:+.A.dn','chr3:20167397:20167605:+@chr3:20168915:20169041:+@chr3:20178434:20178544:+.B.up_chr3:20167397:20167605:+@chr3:20168915:20169041:+@chr3:20178434:20178544:+.B…	(0,0):174,(0,1):13,(1,0):132,(1,1):92	0:209,1:28	chr3	+	2.01674e+15	2.01785e+15	KAT2B
chr4:166009620:166009754:-@chr4:166021780:166022044:-@chr4:166024102:166024248:-	0.9	0.82	0.97	'chr4:166009620:166009754:-@chr4:166021780:166022044:-@chr4:166024102:166024248:-.A.dn_chr4:166009620:166009754:-@chr4:166021780:166022044:-@chr4:166024102:166024248:-.A.se_chr4:166009620:166009754:-@chr4:166021780:166022044:-@chr4:166024102:166024248:-.A.up','chr4:166009620:166009754:-@chr4:166021780:166022044:-@chr4:166024102:166024248:-.B.dn_chr4:166009620:166009754:-@chr4:166021780:166022044:…	(0,0):330,(0,1):1,(1,0):223,(1,1):157	0:358,1:23	chr4	-	1.6601e+17	1.66024e+17	TMEM192
chr11:117252417:117252584:+@chr11:117253512:117253658:+@chr11:117257919:117258128:+	0.41	0.28	0.56	'chr11:117252417:117252584:+@chr11:117253512:117253658:+@chr11:117257919:117258128:+.A.up_chr11:117252417:117252584:+@chr11:117253512:117253658:+@chr11:117257919:117258128:+.A.se_chr11:117252417:117252584:+@chr11:117253512:117253658:+@chr11:117257919:117258128:+.A.dn','chr11:117252417:117252584:+@chr11:117253512:117253658:+@chr11:117257919:117258128:+.B.up_chr11:117252417:117252584:+@chr11:117253…	(0,0):205,(0,1):8,(1,0):23,(1,1):84	0:55,1:60	chr11	+	1.17252e+17	1.17258e+17	CEP164
chr11:118354898:118355029:+@chr11:118355577:118355690:+@chr11:118359329:118359475:+	0.9	0.81	0.97	'chr11:118354898:118355029:+@chr11:118355577:118355690:+@chr11:118359329:118359475:+.A.up_chr11:118354898:118355029:+@chr11:118355577:118355690:+@chr11:118359329:118359475:+.A.se_chr11:118354898:118355029:+@chr11:118355577:118355690:+@chr11:118359329:118359475:+.A.dn','chr11:118354898:118355029:+@chr11:118355577:118355690:+@chr11:118359329:118359475:+.B.up_chr11:118354898:118355029:+@chr11:118355…	(0,0):401,(0,1):5,(1,0):101,(1,1):69	0:164,1:11	chr11	+	1.18355e+17	1.18359e+17	MLL
chr22:19376007:19376077:-@chr22:19379624:19379737:-@chr22:19381865:19382032:-	0.97	0.9	0.99	'chr22:19376007:19376077:-@chr22:19379624:19379737:-@chr22:19381865:19382032:-.A.dn_chr22:19376007:19376077:-@chr22:19379624:19379737:-@chr22:19381865:19382032:-.A.se_chr22:19376007:19376077:-@chr22:19379624:19379737:-@chr22:19381865:19382032:-.A.up','chr22:19376007:19376077:-@chr22:19379624:19379737:-@chr22:19381865:19382032:-.B.dn_chr22:19376007:19376077:-@chr22:19379624:19379737:-@chr22:193818…	(0,0):304,(1,0):183,(1,1):165	0:344,1:4	chr22	-	1.9376e+15	1.9382e+15	HIRA
chr12:6709700:6709835:-@chr12:6710092:6710219:-@chr12:6710455:6710696:-	0.98	0.97	0.99	'chr12:6709700:6709835:-@chr12:6710092:6710219:-@chr12:6710455:6710696:-.A.dn_chr12:6709700:6709835:-@chr12:6710092:6710219:-@chr12:6710455:6710696:-.A.se_chr12:6709700:6709835:-@chr12:6710092:6710219:-@chr12:6710455:6710696:-.A.up','chr12:6709700:6709835:-@chr12:6710092:6710219:-@chr12:6710455:6710696:-.B.dn_chr12:6709700:6709835:-@chr12:6710092:6710219:-@chr12:6710455:6710696:-.B.up'	(0,0):1268,(0,1):11,(1,0):1388,(1,1):661	0:2040,1:20	chr12	-	67097006709700	67106966710696	CHD4
chr3:183558358:183558428:-@chr3:183560086:183560235:-@chr3:183562019:183562114:-	0.68	0.64	0.72	'chr3:183558358:183558428:-@chr3:183560086:183560235:-@chr3:183562019:183562114:-.A.dn_chr3:183558358:183558428:-@chr3:183560086:183560235:-@chr3:183562019:183562114:-.A.se_chr3:183558358:183558428:-@chr3:183560086:183560235:-@chr3:183562019:183562114:-.A.up','chr3:183558358:183558428:-@chr3:183560086:183560235:-@chr3:183562019:183562114:-.B.dn_chr3:183558358:183558428:-@chr3:183560086:183560235:…	(0,0):707,(0,1):90,(1,0):680,(1,1):155	0:783,1:142	chr3	-	1.83558e+17	1.83562e+17	PARL
chr17:489510:489604:-@chr17:505035:505136:-@chr17:526773:526914:-	0.89	0.82	0.95	'chr17:489510:489604:-@chr17:505035:505136:-@chr17:526773:526914:-.A.dn_chr17:489510:489604:-@chr17:505035:505136:-@chr17:526773:526914:-.A.se_chr17:489510:489604:-@chr17:505035:505136:-@chr17:526773:526914:-.A.up','chr17:489510:489604:-@chr17:505035:505136:-@chr17:526773:526914:-.B.dn_chr17:489510:489604:-@chr17:505035:505136:-@chr17:526773:526914:-.B.up'	(0,0):378,(0,1):4,(1,0):124,(1,1):110	0:211,1:27	chr17	-	489510489510	526914526914	VPS53
chr2:201283973:201284219:+@chr2:201303845:201304051:+@chr2:201305372:201305507:+	0.4	0.33	0.48	'chr2:201283973:201284219:+@chr2:201303845:201304051:+@chr2:201305372:201305507:+.A.up_chr2:201283973:201284219:+@chr2:201303845:201304051:+@chr2:201305372:201305507:+.A.se_chr2:201283973:201284219:+@chr2:201303845:201304051:+@chr2:201305372:201305507:+.A.dn','chr2:201283973:201284219:+@chr2:201303845:201304051:+@chr2:201305372:201305507:+.B.up_chr2:201283973:201284219:+@chr2:201303845:201304051:…	(0,0):210,(0,1):46,(1,0):96,(1,1):172	0:160,1:154	chr2	+	2.01284e+17	2.01306e+17	SPATS2L
chr10:106019334:106019556:+@chr10:106022737:106022835:+@chr10:106025842:106025948:+	0.99	0.98	1	'chr10:106019334:106019556:+@chr10:106022737:106022835:+@chr10:106025842:106025948:+.A.up_chr10:106019334:106019556:+@chr10:106022737:106022835:+@chr10:106025842:106025948:+.A.se_chr10:106019334:106019556:+@chr10:106022737:106022835:+@chr10:106025842:106025948:+.A.dn','chr10:106019334:106019556:+@chr10:106022737:106022835:+@chr10:106025842:106025948:+.B.up_chr10:106019334:106019556:+@chr10:106022…	(0,0):2896,(0,1):5,(1,0):1592,(1,1):2633	0:4196,1:34	chr10	+	1.06019e+17	1.06026e+17	GSTO1
chr17:29062051:29062115:+@chr17:29070319:29070387:+@chr17:29086509:29086557:+	0.74	0.63	0.84	'chr17:29062051:29062115:+@chr17:29070319:29070387:+@chr17:29086509:29086557:+.A.up_chr17:29062051:29062115:+@chr17:29070319:29070387:+@chr17:29086509:29086557:+.A.se_chr17:29062051:29062115:+@chr17:29070319:29070387:+@chr17:29086509:29086557:+.A.dn','chr17:29062051:29062115:+@chr17:29070319:29070387:+@chr17:29086509:29086557:+.B.up_chr17:29062051:29062115:+@chr17:29070319:29070387:+@chr17:290865…	(0,0):1601,(0,1):10,(1,0):71	0:71,1:10	chr17	+	2.90621e+15	2.90866e+15	SUZ12P
chr11:61049258:61049386:-@chr11:61049950:61050008:-@chr11:61050261:61050377:-	0.36	0.15	0.69	'chr11:61049258:61049386:-@chr11:61049950:61050008:-@chr11:61050261:61050377:-.A.dn_chr11:61049258:61049386:-@chr11:61049950:61050008:-@chr11:61050261:61050377:-.A.se_chr11:61049258:61049386:-@chr11:61049950:61050008:-@chr11:61050261:61050377:-.A.up','chr11:61049258:61049386:-@chr11:61049950:61050008:-@chr11:61050261:61050377:-.B.dn_chr11:61049258:61049386:-@chr11:61049950:61050008:-@chr11:610502…	(0,0):59,(0,1):5,(1,0):6,(1,1):16	0:17,1:10	chr11	-	6.10493e+15	6.10504e+15	VWCE
chr11:64030119:64030280:+@chr11:64030970:64031069:+@chr11:64031163:64031267:+	0.78	0.69	0.86	'chr11:64030119:64030280:+@chr11:64030970:64031069:+@chr11:64031163:64031267:+.A.up_chr11:64030119:64030280:+@chr11:64030970:64031069:+@chr11:64031163:64031267:+.A.se_chr11:64030119:64030280:+@chr11:64030970:64031069:+@chr11:64031163:64031267:+.A.dn','chr11:64030119:64030280:+@chr11:64030970:64031069:+@chr11:64031163:64031267:+.B.up_chr11:64030119:64030280:+@chr11:64030970:64031069:+@chr11:640311…	(0,0):148,(0,1):9,(1,0):98,(1,1):137	0:201,1:43	chr11	+	6.40301e+15	6.40313e+15	PLCB3
chr17:40817494:40817580:+@chr17:40817696:40817845:+@chr17:40818105:40818257:+	0.96	0.94	0.98	'chr17:40817494:40817580:+@chr17:40817696:40817845:+@chr17:40818105:40818257:+.A.up_chr17:40817494:40817580:+@chr17:40817696:40817845:+@chr17:40818105:40818257:+.A.se_chr17:40817494:40817580:+@chr17:40817696:40817845:+@chr17:40818105:40818257:+.A.dn','chr17:40817494:40817580:+@chr17:40817696:40817845:+@chr17:40818105:40818257:+.B.up_chr17:40817494:40817580:+@chr17:40817696:40817845:+@chr17:408181…	(0,0):857,(0,1):8,(1,0):896,(1,1):534	0:1403,1:35	chr17	+	4.08175e+15	4.08183e+15	TUBG2
chr22:29736645:29736846:-@chr22:29737490:29737749:-@chr22:29738274:29738372:-	0.94	0.91	0.96	'chr22:29736645:29736846:-@chr22:29737490:29737749:-@chr22:29738274:29738372:-.A.dn_chr22:29736645:29736846:-@chr22:29737490:29737749:-@chr22:29738274:29738372:-.A.se_chr22:29736645:29736846:-@chr22:29737490:29737749:-@chr22:29738274:29738372:-.A.up','chr22:29736645:29736846:-@chr22:29737490:29737749:-@chr22:29738274:29738372:-.B.dn_chr22:29736645:29736846:-@chr22:29737490:29737749:-@chr22:297382…	(0,0):1007,(0,1):13,(1,0):1042,(1,1):538	0:1552,1:41	chr22	-	2.97366e+15	2.97384e+15	AP1B1
chr14:73822334:73822474:-@chr14:73833605:73833689:-@chr14:73876645:73876776:-	0.7	0.63	0.77	'chr14:73822334:73822474:-@chr14:73833605:73833689:-@chr14:73876645:73876776:-.A.dn_chr14:73822334:73822474:-@chr14:73833605:73833689:-@chr14:73876645:73876776:-.A.se_chr14:73822334:73822474:-@chr14:73833605:73833689:-@chr14:73876645:73876776:-.A.up','chr14:73822334:73822474:-@chr14:73833605:73833689:-@chr14:73876645:73876776:-.B.dn_chr14:73822334:73822474:-@chr14:73833605:73833689:-@chr14:738766…	(0,0):1275,(0,1):39,(1,0):237,(1,1):335	0:455,1:156	chr14	-	7.38223e+15	7.38768e+15	NUMB
chr8:23116245:23116343:+@chr8:23116579:23116639:+@chr8:23117657:23117836:+	0.92	0.85	0.97	'chr8:23116245:23116343:+@chr8:23116579:23116639:+@chr8:23117657:23117836:+.A.up_chr8:23116245:23116343:+@chr8:23116579:23116639:+@chr8:23117657:23117836:+.A.se_chr8:23116245:23116343:+@chr8:23116579:23116639:+@chr8:23117657:23117836:+.A.dn','chr8:23116245:23116343:+@chr8:23116579:23116639:+@chr8:23117657:23117836:+.B.up_chr8:23116245:23116343:+@chr8:23116579:23116639:+@chr8:23117657:23117836:+.B…	(0,0):277,(0,1):4,(1,0):99,(1,1):148	0:233,1:18	chr8	+	2.31162e+15	2.31178e+15	CHMP7
chr16:88071579:88071617:+@chr16:88098873:88098938:+@chr16:88105675:88105818:+	0.31	0.15	0.49	'chr16:88071579:88071617:+@chr16:88098873:88098938:+@chr16:88105675:88105818:+.A.up_chr16:88071579:88071617:+@chr16:88098873:88098938:+@chr16:88105675:88105818:+.A.se_chr16:88071579:88071617:+@chr16:88098873:88098938:+@chr16:88105675:88105818:+.A.dn','chr16:88071579:88071617:+@chr16:88098873:88098938:+@chr16:88105675:88105818:+.B.up_chr16:88071579:88071617:+@chr16:88098873:88098938:+@chr16:881056…	(0,0):694,(0,1):8,(1,0):11,(1,1):34	0:25,1:28	chr16	+	8.80716e+15	8.81058e+15	BANP
chr6:44393840:44393920:+@chr6:44394219:44394461:+@chr6:44397450:44397647:+	0.95	0.91	0.98	'chr6:44393840:44393920:+@chr6:44394219:44394461:+@chr6:44397450:44397647:+.A.up_chr6:44393840:44393920:+@chr6:44394219:44394461:+@chr6:44397450:44397647:+.A.se_chr6:44393840:44393920:+@chr6:44394219:44394461:+@chr6:44397450:44397647:+.A.dn','chr6:44393840:44393920:+@chr6:44394219:44394461:+@chr6:44397450:44397647:+.B.up_chr6:44393840:44393920:+@chr6:44394219:44394461:+@chr6:44397450:44397647:+.B…	(0,0):725,(0,1):8,(1,0):630,(1,1):273	0:890,1:21	chr6	+	4.43938e+15	4.43976e+15	CDC5L
chr6:41051785:41051931:+@chr6:41057318:41057449:+@chr6:41057943:41058048:+	0.98	0.95	1	'chr6:41051785:41051931:+@chr6:41057318:41057449:+@chr6:41057943:41058048:+.A.up_chr6:41051785:41051931:+@chr6:41057318:41057449:+@chr6:41057943:41058048:+.A.se_chr6:41051785:41051931:+@chr6:41057318:41057449:+@chr6:41057943:41058048:+.A.dn','chr6:41051785:41051931:+@chr6:41057318:41057449:+@chr6:41057943:41058048:+.B.up_chr6:41051785:41051931:+@chr6:41057318:41057449:+@chr6:41057943:41058048:+.B…	(0,0):349,(1,0):308,(1,1):212	0:517,1:3	chr6	+	4.10518e+15	4.1058e+15	NFYA
chr9:37854777:37854979:+@chr9:37857238:37857348:+@chr9:37860045:37860190:+	0.72	0.62	0.81	'chr9:37854777:37854979:+@chr9:37857238:37857348:+@chr9:37860045:37860190:+.A.up_chr9:37854777:37854979:+@chr9:37857238:37857348:+@chr9:37860045:37860190:+.A.se_chr9:37854777:37854979:+@chr9:37857238:37857348:+@chr9:37860045:37860190:+.A.dn','chr9:37854777:37854979:+@chr9:37857238:37857348:+@chr9:37860045:37860190:+.B.up_chr9:37854777:37854979:+@chr9:37857238:37857348:+@chr9:37860045:37860190:+.B…	(0,0):358,(0,1):15,(1,0):103,(1,1):146	0:198,1:66	chr9	+	3.78548e+15	3.78602e+15	DCAF10
chr11:34133599:34133770:+@chr11:34135263:34135385:+@chr11:34137370:34137431:+	0.99	0.98	1	'chr11:34133599:34133770:+@chr11:34135263:34135385:+@chr11:34137370:34137431:+.A.up_chr11:34133599:34133770:+@chr11:34135263:34135385:+@chr11:34137370:34137431:+.A.se_chr11:34133599:34133770:+@chr11:34135263:34135385:+@chr11:34137370:34137431:+.A.dn','chr11:34133599:34133770:+@chr11:34135263:34135385:+@chr11:34137370:34137431:+.B.up_chr11:34133599:34133770:+@chr11:34135263:34135385:+@chr11:341373…	(0,0):949,(1,0):697,(1,1):341	0:1035,1:3	chr11	+	3.41336e+15	3.41374e+15	NAT10
chr19:41089507:41089623:+@chr19:41092680:41092850:+@chr19:41094530:41094685:+	0.97	0.94	0.98	'chr19:41089507:41089623:+@chr19:41092680:41092850:+@chr19:41094530:41094685:+.A.up_chr19:41089507:41089623:+@chr19:41092680:41092850:+@chr19:41094530:41094685:+.A.se_chr19:41089507:41089623:+@chr19:41092680:41092850:+@chr19:41094530:41094685:+.A.dn','chr19:41089507:41089623:+@chr19:41092680:41092850:+@chr19:41094530:41094685:+.B.up_chr19:41089507:41089623:+@chr19:41092680:41092850:+@chr19:410945…	(0,0):2278,(0,1):5,(1,0):1253,(1,1):1121	0:2344,1:35	chr19	+	4.10895e+15	4.10947e+15	SHKBP1
chr10:113920362:113920626:-@chr10:113921425:113921495:-@chr10:113923459:113923574:-	0.69	0.49	0.86	'chr10:113920362:113920626:-@chr10:113921425:113921495:-@chr10:113923459:113923574:-.A.dn_chr10:113920362:113920626:-@chr10:113921425:113921495:-@chr10:113923459:113923574:-.A.se_chr10:113920362:113920626:-@chr10:113921425:113921495:-@chr10:113923459:113923574:-.A.up','chr10:113920362:113920626:-@chr10:113921425:113921495:-@chr10:113923459:113923574:-.B.dn_chr10:113920362:113920626:-@chr10:113921…	(0,0):53,(0,1):4,(1,0):20,(1,1):53	0:51,1:26	chr10	-	1.1392e+17	1.13924e+17	GPAM
chr1:35906648:35906739:-@chr1:35907847:35907937:-@chr1:35908507:35908629:-	0.93	0.89	0.97	'chr1:35906648:35906739:-@chr1:35907847:35907937:-@chr1:35908507:35908629:-.A.dn_chr1:35906648:35906739:-@chr1:35907847:35907937:-@chr1:35908507:35908629:-.A.se_chr1:35906648:35906739:-@chr1:35907847:35907937:-@chr1:35908507:35908629:-.A.up','chr1:35906648:35906739:-@chr1:35907847:35907937:-@chr1:35908507:35908629:-.B.dn_chr1:35906648:35906739:-@chr1:35907847:35907937:-@chr1:35908507:35908629:-.B…	(0,0):757,(0,1):11,(1,0):355,(1,1):208	0:554,1:20	chr1	-	3.59066e+15	3.59086e+15	KIAA0319L
chr9:35717616:35717783:-@chr9:35718353:35718403:-@chr9:35718809:35718907:-	0.12	0.1	0.15	'chr9:35717616:35717783:-@chr9:35718353:35718403:-@chr9:35718809:35718907:-.A.dn_chr9:35717616:35717783:-@chr9:35718353:35718403:-@chr9:35718809:35718907:-.A.se_chr9:35717616:35717783:-@chr9:35718353:35718403:-@chr9:35718809:35718907:-.A.up','chr9:35717616:35717783:-@chr9:35718353:35718403:-@chr9:35718809:35718907:-.B.dn_chr9:35717616:35717783:-@chr9:35718353:35718403:-@chr9:35718809:35718907:-.B…	(0,0):1072,(0,1):440,(1,0):105,(1,1):811	0:188,1:1168	chr9	-	3.57176e+15	3.57189e+15	TLN1
chr17:7123441:7123516:+@chr17:7123783:7123848:+@chr17:7123923:7123995:+	0.98	0.98	0.99	'chr17:7123441:7123516:+@chr17:7123783:7123848:+@chr17:7123923:7123995:+.A.up_chr17:7123441:7123516:+@chr17:7123783:7123848:+@chr17:7123923:7123995:+.A.se_chr17:7123441:7123516:+@chr17:7123783:7123848:+@chr17:7123923:7123995:+.A.dn','chr17:7123441:7123516:+@chr17:7123783:7123848:+@chr17:7123923:7123995:+.B.up_chr17:7123441:7123516:+@chr17:7123783:7123848:+@chr17:7123923:7123995:+.B.dn'	(0,0):1286,(0,1):24,(1,0):2655,(1,1):75	0:2727,1:27	chr17	+	71234417123441	71239957123995	ACADVL
chr15:34533434:34533538:-@chr15:34534303:34534422:-@chr15:34536175:34536273:-	0.88	0.82	0.95	'chr15:34533434:34533538:-@chr15:34534303:34534422:-@chr15:34536175:34536273:-.A.dn_chr15:34533434:34533538:-@chr15:34534303:34534422:-@chr15:34536175:34536273:-.A.se_chr15:34533434:34533538:-@chr15:34534303:34534422:-@chr15:34536175:34536273:-.A.up','chr15:34533434:34533538:-@chr15:34534303:34534422:-@chr15:34536175:34536273:-.B.dn_chr15:34533434:34533538:-@chr15:34534303:34534422:-@chr15:345361…	(0,0):497,(0,1):11,(1,0):266,(1,1):118	0:366,1:29	chr15	-	3.45334e+15	3.45363e+15	SLC12A6
chr1:111985945:111986016:-@chr1:111986289:111986347:-@chr1:111986489:111986543:-	0.02	0.01	0.03	'chr1:111985945:111986016:-@chr1:111986289:111986347:-@chr1:111986489:111986543:-.A.dn_chr1:111985945:111986016:-@chr1:111986289:111986347:-@chr1:111986489:111986543:-.A.se_chr1:111985945:111986016:-@chr1:111986289:111986347:-@chr1:111986489:111986543:-.A.up','chr1:111985945:111986016:-@chr1:111986289:111986347:-@chr1:111986489:111986543:-.B.dn_chr1:111985945:111986016:-@chr1:111986289:111986347:…	(0,0):580,(0,1):346,(1,0):15	0:15,1:346	chr1	-	1.11986e+17	1.11987e+17	WDR77
chr16:31045547:31045646:+@chr16:31045783:31045857:+@chr16:31046291:31046361:+	0.98	0.95	0.99	'chr16:31045547:31045646:+@chr16:31045783:31045857:+@chr16:31046291:31046361:+.A.up_chr16:31045547:31045646:+@chr16:31045783:31045857:+@chr16:31046291:31046361:+.A.se_chr16:31045547:31045646:+@chr16:31045783:31045857:+@chr16:31046291:31046361:+.A.dn','chr16:31045547:31045646:+@chr16:31045783:31045857:+@chr16:31046291:31046361:+.B.up_chr16:31045547:31045646:+@chr16:31045783:31045857:+@chr16:310462…	(0,0):1097,(0,1):3,(1,0):374,(1,1):114	0:483,1:8	chr16	+	3.10455e+15	3.10464e+15	STX4
chr8:22105994:22106162:+@chr8:22106557:22106822:+@chr8:22107588:22107740:+	0.91	0.86	0.94	'chr8:22105994:22106162:+@chr8:22106557:22106822:+@chr8:22107588:22107740:+.A.up_chr8:22105994:22106162:+@chr8:22106557:22106822:+@chr8:22107588:22107740:+.A.se_chr8:22105994:22106162:+@chr8:22106557:22106822:+@chr8:22107588:22107740:+.A.dn','chr8:22105994:22106162:+@chr8:22106557:22106822:+@chr8:22107588:22107740:+.B.up_chr8:22105994:22106162:+@chr8:22106557:22106822:+@chr8:22107588:22107740:+.B…	(0,0):557,(0,1):20,(1,0):752,(1,1):342	0:1067,1:47	chr8	+	2.2106e+15	2.21077e+15	POLR3D
chr11:118889853:118890027:+@chr11:118890860:118890963:+@chr11:118892470:118892596:+	0.96	0.93	0.98	'chr11:118889853:118890027:+@chr11:118890860:118890963:+@chr11:118892470:118892596:+.A.up_chr11:118889853:118890027:+@chr11:118890860:118890963:+@chr11:118892470:118892596:+.A.se_chr11:118889853:118890027:+@chr11:118890860:118890963:+@chr11:118892470:118892596:+.A.dn','chr11:118889853:118890027:+@chr11:118890860:118890963:+@chr11:118892470:118892596:+.B.up_chr11:118889853:118890027:+@chr11:118890…	(0,0):1235,(0,1):6,(1,0):490,(1,1):622	0:1093,1:25	chr11	+	1.1889e+17	1.18893e+17	TRAPPC4
chr3:52280711:52280828:+@chr3:52280990:52281244:+@chr3:52281698:52281810:+	0.91	0.86	0.95	'chr3:52280711:52280828:+@chr3:52280990:52281244:+@chr3:52281698:52281810:+.A.up_chr3:52280711:52280828:+@chr3:52280990:52281244:+@chr3:52281698:52281810:+.A.se_chr3:52280711:52280828:+@chr3:52280990:52281244:+@chr3:52281698:52281810:+.A.dn','chr3:52280711:52280828:+@chr3:52280990:52281244:+@chr3:52281698:52281810:+.B.up_chr3:52280711:52280828:+@chr3:52280990:52281244:+@chr3:52281698:52281810:+.B…	(0,0):294,(0,1):9,(1,0):356,(1,1):74	0:421,1:18	chr3	+	5.22807e+15	5.22818e+15	PPM1M
chr1:9781185:9781306:+@chr1:9781502:9781645:+@chr1:9781819:9781918:+	0.8	0.75	0.86	'chr1:9781185:9781306:+@chr1:9781502:9781645:+@chr1:9781819:9781918:+.A.up_chr1:9781185:9781306:+@chr1:9781502:9781645:+@chr1:9781819:9781918:+.A.se_chr1:9781185:9781306:+@chr1:9781502:9781645:+@chr1:9781819:9781918:+.A.dn','chr1:9781185:9781306:+@chr1:9781502:9781645:+@chr1:9781819:9781918:+.B.up_chr1:9781185:9781306:+@chr1:9781502:9781645:+@chr1:9781819:9781918:+.B.dn'	(0,0):1281,(0,1):22,(1,0):632,(1,1):578	0:1073,1:159	chr1	+	97811859781185	97819189781918	PIK3CD
chrX:31191656:31191721:-@chrX:31196049:31196087:-@chrX:31196786:31196922:-	0.65	0.52	0.78	'chrX:31191656:31191721:-@chrX:31196049:31196087:-@chrX:31196786:31196922:-.A.dn_chrX:31191656:31191721:-@chrX:31196049:31196087:-@chrX:31196786:31196922:-.A.se_chrX:31191656:31191721:-@chrX:31196049:31196087:-@chrX:31196786:31196922:-.A.up','chrX:31191656:31191721:-@chrX:31196049:31196087:-@chrX:31196786:31196922:-.B.dn_chrX:31191656:31191721:-@chrX:31196049:31196087:-@chrX:31196786:31196922:-.B…	(0,0):197,(0,1):12,(1,0):31,(1,1):20	0:48,1:15	chrX	-	3.11917e+15	3.11969e+15	DMD
chr12:100601441:100601564:+@chr12:100603851:100603986:+@chr12:100604073:100604129:+	0.94	0.86	0.97	'chr12:100601441:100601564:+@chr12:100603851:100603986:+@chr12:100604073:100604129:+.A.up_chr12:100601441:100601564:+@chr12:100603851:100603986:+@chr12:100604073:100604129:+.A.se_chr12:100601441:100601564:+@chr12:100603851:100603986:+@chr12:100604073:100604129:+.A.dn','chr12:100601441:100601564:+@chr12:100603851:100603986:+@chr12:100604073:100604129:+.B.up_chr12:100601441:100601564:+@chr12:100603…	(0,0):332,(0,1):4,(1,0):237,(1,1):67	0:300,1:8	chr12	+	1.00601e+17	1.00604e+17	ACTR6
chr17:7124085:7124149:+@chr17:7124243:7124377:+@chr17:7124857:7125001:+	0.98	0.97	0.99	'chr17:7124085:7124149:+@chr17:7124243:7124377:+@chr17:7124857:7125001:+.A.up_chr17:7124085:7124149:+@chr17:7124243:7124377:+@chr17:7124857:7125001:+.A.se_chr17:7124085:7124149:+@chr17:7124243:7124377:+@chr17:7124857:7125001:+.A.dn','chr17:7124085:7124149:+@chr17:7124243:7124377:+@chr17:7124857:7125001:+.B.up_chr17:7124085:7124149:+@chr17:7124243:7124377:+@chr17:7124857:7125001:+.B.dn'	(0,0):2390,(0,1):14,(1,0):2403,(1,1):997	0:3388,1:26	chr17	+	71240857124085	71250017125001	ACADVL
chr1:21231376:21231464:-@chr1:21267752:21267888:-@chr1:21267984:21268823:-	0.12	0.09	0.15	'chr1:21231376:21231464:-@chr1:21267752:21267888:-@chr1:21267984:21268823:-.A.dn_chr1:21231376:21231464:-@chr1:21267752:21267888:-@chr1:21267984:21268823:-.A.se_chr1:21231376:21231464:-@chr1:21267752:21267888:-@chr1:21267984:21268823:-.A.up','chr1:21231376:21231464:-@chr1:21267752:21267888:-@chr1:21267984:21268823:-.B.dn_chr1:21231376:21231464:-@chr1:21267752:21267888:-@chr1:21267984:21268823:-.B…	(0,0):675,(0,1):78,(1,0):32,(1,1):1154	0:175,1:1089	chr1	-	2.12314e+15	2.12688e+15	EIF4G3
chr2:61430275:61430398:-@chr2:61431391:61431515:-@chr2:61431632:61431736:-	0.96	0.92	0.98	'chr2:61430275:61430398:-@chr2:61431391:61431515:-@chr2:61431632:61431736:-.A.dn_chr2:61430275:61430398:-@chr2:61431391:61431515:-@chr2:61431632:61431736:-.A.se_chr2:61430275:61430398:-@chr2:61431391:61431515:-@chr2:61431632:61431736:-.A.up','chr2:61430275:61430398:-@chr2:61431391:61431515:-@chr2:61431632:61431736:-.B.dn_chr2:61430275:61430398:-@chr2:61431391:61431515:-@chr2:61431632:61431736:-.B…	(0,0):675,(0,1):7,(1,0):528,(1,1):251	0:767,1:19	chr2	-	6.14303e+15	6.14317e+15	USP34
chr14:71979460:71979562:+@chr14:71995416:71995457:+@chr14:71996029:71996087:+	0.04	0.01	0.06	'chr14:71979460:71979562:+@chr14:71995416:71995457:+@chr14:71996029:71996087:+.A.up_chr14:71979460:71979562:+@chr14:71995416:71995457:+@chr14:71996029:71996087:+.A.se_chr14:71979460:71979562:+@chr14:71995416:71995457:+@chr14:71996029:71996087:+.A.dn','chr14:71979460:71979562:+@chr14:71995416:71995457:+@chr14:71996029:71996087:+.B.up_chr14:71979460:71979562:+@chr14:71995416:71995457:+@chr14:719960…	(0,0):436,(0,1):153,(1,0):9,(1,1):37	0:11,1:188	chr14	+	7.19795e+15	7.19961e+15	SIPA1L1
chr14:31570386:31570530:-@chr14:31572122:31572272:-@chr14:31574589:31574682:-	0.98	0.96	1	'chr14:31570386:31570530:-@chr14:31572122:31572272:-@chr14:31574589:31574682:-.A.dn_chr14:31570386:31570530:-@chr14:31572122:31572272:-@chr14:31574589:31574682:-.A.se_chr14:31570386:31570530:-@chr14:31572122:31572272:-@chr14:31574589:31574682:-.A.up','chr14:31570386:31570530:-@chr14:31572122:31572272:-@chr14:31574589:31574682:-.B.dn_chr14:31570386:31570530:-@chr14:31572122:31572272:-@chr14:315745…	(0,0):512,(0,1):1,(1,0):535,(1,1):313	0:845,1:4	chr14	-	3.15704e+15	3.15747e+15	HECTD1
chr11:532631:532755:-@chr11:533277:533358:-@chr11:533453:533612:-	0.19	0.15	0.24	'chr11:532631:532755:-@chr11:533277:533358:-@chr11:533453:533612:-.A.dn_chr11:532631:532755:-@chr11:533277:533358:-@chr11:533453:533612:-.A.se_chr11:532631:532755:-@chr11:533277:533358:-@chr11:533453:533612:-.A.up','chr11:532631:532755:-@chr11:533277:533358:-@chr11:533453:533612:-.B.dn_chr11:532631:532755:-@chr11:533277:533358:-@chr11:533453:533612:-.B.up'	(0,0):453,(0,1):79,(1,0):54,(1,1):398	0:131,1:400	chr11	-	532631532631	533612533612	HRAS
chr13:37526651:37526736:-@chr13:37539712:37539863:-@chr13:37546114:37546173:-	0.94	0.9	0.97	'chr13:37526651:37526736:-@chr13:37539712:37539863:-@chr13:37546114:37546173:-.A.dn_chr13:37526651:37526736:-@chr13:37539712:37539863:-@chr13:37546114:37546173:-.A.se_chr13:37526651:37526736:-@chr13:37539712:37539863:-@chr13:37546114:37546173:-.A.up','chr13:37526651:37526736:-@chr13:37539712:37539863:-@chr13:37546114:37546173:-.B.dn_chr13:37526651:37526736:-@chr13:37539712:37539863:-@chr13:375461…	(0,0):1525,(0,1):9,(1,0):532,(1,1):39	0:570,1:10	chr13	-	3.75267e+15	3.75462e+15	ALG5
chr13:103286300:103286448:+@chr13:103287937:103288052:+@chr13:103288574:103288742:+	0.95	0.92	0.98	'chr13:103286300:103286448:+@chr13:103287937:103288052:+@chr13:103288574:103288742:+.A.up_chr13:103286300:103286448:+@chr13:103287937:103288052:+@chr13:103288574:103288742:+.A.se_chr13:103286300:103286448:+@chr13:103287937:103288052:+@chr13:103288574:103288742:+.A.dn','chr13:103286300:103286448:+@chr13:103287937:103288052:+@chr13:103288574:103288742:+.B.up_chr13:103286300:103286448:+@chr13:103287…	(0,0):357,(0,1):4,(1,0):343,(1,1):344	0:672,1:19	chr13	+	1.03286e+17	1.03289e+17	TPP2
chr9:36581641:36581736:+@chr9:36583624:36583709:+@chr9:36589533:36589649:+	0.47	0.4	0.54	'chr9:36581641:36581736:+@chr9:36583624:36583709:+@chr9:36589533:36589649:+.A.up_chr9:36581641:36581736:+@chr9:36583624:36583709:+@chr9:36589533:36589649:+.A.se_chr9:36581641:36581736:+@chr9:36583624:36583709:+@chr9:36589533:36589649:+.A.dn','chr9:36581641:36581736:+@chr9:36583624:36583709:+@chr9:36589533:36589649:+.B.up_chr9:36581641:36581736:+@chr9:36583624:36583709:+@chr9:36589533:36589649:+.B…	(0,0):181,(0,1):56,(1,0):103,(1,1):78	0:138,1:99	chr9	+	3.65816e+15	3.65896e+15	MELK
chr7:100153233:100153358:+@chr7:100154217:100154249:+@chr7:100159882:100160002:+	0.22	0.16	0.29	'chr7:100153233:100153358:+@chr7:100154217:100154249:+@chr7:100159882:100160002:+.A.up_chr7:100153233:100153358:+@chr7:100154217:100154249:+@chr7:100159882:100160002:+.A.se_chr7:100153233:100153358:+@chr7:100154217:100154249:+@chr7:100159882:100160002:+.A.dn','chr7:100153233:100153358:+@chr7:100154217:100154249:+@chr7:100159882:100160002:+.B.up_chr7:100153233:100153358:+@chr7:100154217:100154249:…	(0,0):619,(0,1):88,(1,0):37,(1,1):175	0:81,1:219	chr7	+	1.00153e+17	1.0016e+17	AGFG2
chr1:53720789:53720857:-@chr1:53722912:53723136:-@chr1:53723991:53724143:-	0.88	0.83	0.92	'chr1:53720789:53720857:-@chr1:53722912:53723136:-@chr1:53723991:53724143:-.A.dn_chr1:53720789:53720857:-@chr1:53722912:53723136:-@chr1:53723991:53724143:-.A.se_chr1:53720789:53720857:-@chr1:53722912:53723136:-@chr1:53723991:53724143:-.A.up','chr1:53720789:53720857:-@chr1:53722912:53723136:-@chr1:53723991:53724143:-.B.dn_chr1:53720789:53720857:-@chr1:53722912:53723136:-@chr1:53723991:53724143:-.B…	(0,0):167,(0,1):11,(1,0):325,(1,1):77	0:394,1:19	chr1	-	5.37208e+15	5.37241e+15	LRP8
chr1:113643042:113643110:+@chr1:113646231:113646407:+@chr1:113650216:113650379:+	0.7	0.5	0.88	'chr1:113643042:113643110:+@chr1:113646231:113646407:+@chr1:113650216:113650379:+.A.up_chr1:113643042:113643110:+@chr1:113646231:113646407:+@chr1:113650216:113650379:+.A.se_chr1:113643042:113643110:+@chr1:113646231:113646407:+@chr1:113650216:113650379:+.A.dn','chr1:113643042:113643110:+@chr1:113646231:113646407:+@chr1:113650216:113650379:+.B.up_chr1:113643042:113643110:+@chr1:113646231:113646407:…	(0,0):148,(0,1):4,(1,0):37,(1,1):21	0:54,1:8	chr1	+	1.13643e+17	1.1365e+17	LRIG2
chr1:54675621:54675804:+@chr1:54678174:54678331:+@chr1:54681814:54682017:+	0.99	0.98	0.99	'chr1:54675621:54675804:+@chr1:54678174:54678331:+@chr1:54681814:54682017:+.A.up_chr1:54675621:54675804:+@chr1:54678174:54678331:+@chr1:54681814:54682017:+.A.se_chr1:54675621:54675804:+@chr1:54678174:54678331:+@chr1:54681814:54682017:+.A.dn','chr1:54675621:54675804:+@chr1:54678174:54678331:+@chr1:54681814:54682017:+.B.up_chr1:54675621:54675804:+@chr1:54678174:54678331:+@chr1:54681814:54682017:+.B…	(0,0):1744,(0,1):11,(1,0):3107,(1,1):2264	0:5352,1:30	chr1	+	5.46756e+15	5.4682e+15	MRPL37
chr1:181019147:181019422:+@chr1:181021371:181021646:+@chr1:181022709:181022813:+	0.23	0.2	0.27	'chr1:181019147:181019422:+@chr1:181021371:181021646:+@chr1:181022709:181022813:+.A.up_chr1:181019147:181019422:+@chr1:181021371:181021646:+@chr1:181022709:181022813:+.A.se_chr1:181019147:181019422:+@chr1:181021371:181021646:+@chr1:181022709:181022813:+.A.dn','chr1:181019147:181019422:+@chr1:181021371:181021646:+@chr1:181022709:181022813:+.B.up_chr1:181019147:181019422:+@chr1:181021371:181021646:…	(0,0):776,(0,1):79,(1,0):169,(1,1):601	0:308,1:541	chr1	+	1.81019e+17	1.81023e+17	MR1
chr7:148456640:148456730:+@chr7:148457425:148457588:+@chr7:148463653:148463815:+	0.96	0.93	0.98	'chr7:148456640:148456730:+@chr7:148457425:148457588:+@chr7:148463653:148463815:+.A.up_chr7:148456640:148456730:+@chr7:148457425:148457588:+@chr7:148463653:148463815:+.A.se_chr7:148456640:148456730:+@chr7:148457425:148457588:+@chr7:148463653:148463815:+.A.dn','chr7:148456640:148456730:+@chr7:148457425:148457588:+@chr7:148463653:148463815:+.B.up_chr7:148456640:148456730:+@chr7:148457425:148457588:…	(0,0):249,(0,1):6,(1,0):647,(1,1):353	0:986,1:20	chr7	+	1.48457e+17	1.48464e+17	CUL1
chr6:64389901:64390062:+@chr6:64394030:64395812:+@chr6:64401627:64401933:+	0.78	0.72	0.84	'chr6:64389901:64390062:+@chr6:64394030:64395812:+@chr6:64401627:64401933:+.A.up_chr6:64389901:64390062:+@chr6:64394030:64395812:+@chr6:64401627:64401933:+.A.se_chr6:64389901:64390062:+@chr6:64394030:64395812:+@chr6:64401627:64401933:+.A.dn','chr6:64389901:64390062:+@chr6:64394030:64395812:+@chr6:64401627:64401933:+.B.up_chr6:64389901:64390062:+@chr6:64394030:64395812:+@chr6:64401627:64401933:+.B…	(0,0):750,(0,1):14,(1,0):3129,(1,1):815	0:3779,1:179	chr6	+	6.43899e+15	6.44019e+15	PHF3
chr10:27454318:27454468:+@chr10:27456031:27456203:+@chr10:27458873:27460012:+	0.84	0.79	0.88	'chr10:27454318:27454468:+@chr10:27456031:27456203:+@chr10:27458873:27460012:+.A.up_chr10:27454318:27454468:+@chr10:27456031:27456203:+@chr10:27458873:27460012:+.A.se_chr10:27454318:27454468:+@chr10:27456031:27456203:+@chr10:27458873:27460012:+.A.dn','chr10:27454318:27454468:+@chr10:27456031:27456203:+@chr10:27458873:27460012:+.B.up_chr10:27454318:27454468:+@chr10:27456031:27456203:+@chr10:274588…	(0,0):718,(0,1):24,(1,0):292,(1,1):1097	0:1198,1:215	chr10	+	2.74543e+15	2.746e+15	MASTL
chr7:18633531:18633652:+@chr7:18668973:18669104:+@chr7:18674250:18674365:+	0.44	0.32	0.61	'chr7:18633531:18633652:+@chr7:18668973:18669104:+@chr7:18674250:18674365:+.A.up_chr7:18633531:18633652:+@chr7:18668973:18669104:+@chr7:18674250:18674365:+.A.se_chr7:18633531:18633652:+@chr7:18668973:18669104:+@chr7:18674250:18674365:+.A.dn','chr7:18633531:18633652:+@chr7:18668973:18669104:+@chr7:18674250:18674365:+.B.up_chr7:18633531:18633652:+@chr7:18668973:18669104:+@chr7:18674250:18674365:+.B…	(0,0):128,(0,1):9,(1,0):34,(1,1):68	0:65,1:46	chr7	+	1.86335e+15	1.86744e+15	HDAC9
chr11:108004948:108005043:+@chr11:108005869:108005969:+@chr11:108009625:108009768:+	0.86	0.79	0.93	'chr11:108004948:108005043:+@chr11:108005869:108005969:+@chr11:108009625:108009768:+.A.up_chr11:108004948:108005043:+@chr11:108005869:108005969:+@chr11:108009625:108009768:+.A.se_chr11:108004948:108005043:+@chr11:108005869:108005969:+@chr11:108009625:108009768:+.A.dn','chr11:108004948:108005043:+@chr11:108005869:108005969:+@chr11:108009625:108009768:+.B.up_chr11:108004948:108005043:+@chr11:108005…	(0,0):821,(0,1):4,(1,0):442,(1,1):767	0:1138,1:75	chr11	+	1.08005e+17	1.0801e+17	ACAT1
chr1:200974673:200974822:-@chr1:200977897:200978079:-@chr1:200978394:200978616:-	1	0.99	1	'chr1:200974673:200974822:-@chr1:200977897:200978079:-@chr1:200978394:200978616:-.A.dn_chr1:200974673:200974822:-@chr1:200977897:200978079:-@chr1:200978394:200978616:-.A.se_chr1:200974673:200974822:-@chr1:200977897:200978079:-@chr1:200978394:200978616:-.A.up','chr1:200974673:200974822:-@chr1:200977897:200978079:-@chr1:200978394:200978616:-.B.dn_chr1:200974673:200974822:-@chr1:200977897:200978079:…	(0,0):156,(1,0):369,(1,1):158	0.365972	chr1	-	2.00975e+17	2.00979e+17	KIF21B
chr4:95191879:95191969:+@chr4:95194768:95194867:+@chr4:95195889:95195948:+	0.93	0.86	0.97	'chr4:95191879:95191969:+@chr4:95194768:95194867:+@chr4:95195889:95195948:+.A.up_chr4:95191879:95191969:+@chr4:95194768:95194867:+@chr4:95195889:95195948:+.A.se_chr4:95191879:95191969:+@chr4:95194768:95194867:+@chr4:95195889:95195948:+.A.dn','chr4:95191879:95191969:+@chr4:95194768:95194867:+@chr4:95195889:95195948:+.B.up_chr4:95191879:95191969:+@chr4:95194768:95194867:+@chr4:95195889:95195948:+.B…	(0,0):174,(0,1):4,(1,0):169,(1,1):22	0:189,1:6	chr4	+	9.51919e+15	9.51959e+15	SMARCAD1
chr10:134151069:134151199:+@chr10:134155717:134155775:+@chr10:134158002:134158154:+	0.53	0.38	0.68	'chr10:134151069:134151199:+@chr10:134155717:134155775:+@chr10:134158002:134158154:+.A.up_chr10:134151069:134151199:+@chr10:134155717:134155775:+@chr10:134158002:134158154:+.A.se_chr10:134151069:134151199:+@chr10:134155717:134155775:+@chr10:134158002:134158154:+.A.dn','chr10:134151069:134151199:+@chr10:134155717:134155775:+@chr10:134158002:134158154:+.B.up_chr10:134151069:134151199:+@chr10:134155…	(0,0):278,(0,1):11,(1,0):21,(1,1):43	0:46,1:29	chr10	+	1.34151e+17	1.34158e+17	LRRC27
chr3:45773545:45773643:+@chr3:45776727:45776865:+@chr3:45779075:45779144:+	0.82	0.71	0.9	'chr3:45773545:45773643:+@chr3:45776727:45776865:+@chr3:45779075:45779144:+.A.up_chr3:45773545:45773643:+@chr3:45776727:45776865:+@chr3:45779075:45779144:+.A.se_chr3:45773545:45773643:+@chr3:45776727:45776865:+@chr3:45779075:45779144:+.A.dn','chr3:45773545:45773643:+@chr3:45776727:45776865:+@chr3:45779075:45779144:+.B.up_chr3:45773545:45773643:+@chr3:45776727:45776865:+@chr3:45779075:45779144:+.B…	(0,0):647,(0,1):11,(1,0):150,(1,1):14	0:164,1:11	chr3	+	4.57735e+15	4.57791e+15	SACM1L
chr15:59970110:59970286:-@chr15:59971791:59971967:-@chr15:59972440:59972507:-	0.98	0.97	0.99	'chr15:59970110:59970286:-@chr15:59971791:59971967:-@chr15:59972440:59972507:-.A.dn_chr15:59970110:59970286:-@chr15:59971791:59971967:-@chr15:59972440:59972507:-.A.se_chr15:59970110:59970286:-@chr15:59971791:59971967:-@chr15:59972440:59972507:-.A.up','chr15:59970110:59970286:-@chr15:59971791:59971967:-@chr15:59972440:59972507:-.B.dn_chr15:59970110:59970286:-@chr15:59971791:59971967:-@chr15:599724…	(0,0):829,(0,1):4,(1,0):944,(1,1):278	0:1216,1:10	chr15	-	5.99701e+15	5.99725e+15	BNIP2
chr9:96294437:96294611:+@chr9:96305504:96305753:+@chr9:96312859:96312973:+	0.99	0.99	1	'chr9:96294437:96294611:+@chr9:96305504:96305753:+@chr9:96312859:96312973:+.A.up_chr9:96294437:96294611:+@chr9:96305504:96305753:+@chr9:96312859:96312973:+.A.se_chr9:96294437:96294611:+@chr9:96305504:96305753:+@chr9:96312859:96312973:+.A.dn','chr9:96294437:96294611:+@chr9:96305504:96305753:+@chr9:96312859:96312973:+.B.up_chr9:96294437:96294611:+@chr9:96305504:96305753:+@chr9:96312859:96312973:+.B…	(0,0):1233,(1,0):1187,(1,1):631	0:1811,1:7	chr9	+	9.62944e+15	9.6313e+15	FAM120A
chr17:5281472:5281527:+@chr17:5283659:5283757:+@chr17:5284684:5284800:+	0.95	0.89	0.98	'chr17:5281472:5281527:+@chr17:5283659:5283757:+@chr17:5284684:5284800:+.A.up_chr17:5281472:5281527:+@chr17:5283659:5283757:+@chr17:5284684:5284800:+.A.se_chr17:5281472:5281527:+@chr17:5283659:5283757:+@chr17:5284684:5284800:+.A.dn','chr17:5281472:5281527:+@chr17:5283659:5283757:+@chr17:5284684:5284800:+.B.up_chr17:5281472:5281527:+@chr17:5283659:5283757:+@chr17:5284684:5284800:+.B.dn'	(0,0):955,(0,1):5,(1,0):326,(1,1):103	0:425,1:9	chr17	+	52814725281472	52848005284800	RABEP1
chr16:66565283:66565372:-@chr16:66570867:66570920:-@chr16:66575782:66575856:-	0.91	0.85	0.96	'chr16:66565283:66565372:-@chr16:66570867:66570920:-@chr16:66575782:66575856:-.A.dn_chr16:66565283:66565372:-@chr16:66570867:66570920:-@chr16:66575782:66575856:-.A.se_chr16:66565283:66565372:-@chr16:66570867:66570920:-@chr16:66575782:66575856:-.A.up','chr16:66565283:66565372:-@chr16:66570867:66570920:-@chr16:66575782:66575856:-.B.dn_chr16:66565283:66565372:-@chr16:66570867:66570920:-@chr16:665757…	(0,0):100,(0,1):4,(1,0):74,(1,1):8	0:82,1:4	chr16	-	6.65653e+15	6.65759e+15	TK2
chr5:132097150:132097318:-@chr5:132097492:132097588:-@chr5:132098176:132098337:-	0.95	0.91	0.98	'chr5:132097150:132097318:-@chr5:132097492:132097588:-@chr5:132098176:132098337:-.A.dn_chr5:132097150:132097318:-@chr5:132097492:132097588:-@chr5:132098176:132098337:-.A.se_chr5:132097150:132097318:-@chr5:132097492:132097588:-@chr5:132098176:132098337:-.A.up','chr5:132097150:132097318:-@chr5:132097492:132097588:-@chr5:132098176:132098337:-.B.dn_chr5:132097150:132097318:-@chr5:132097492:132097588:…	(0,0):305,(0,1):5,(1,0):347,(1,1):457	0:789,1:20	chr5	-	1.32097e+17	1.32098e+17	2013-09-08
chr17:18602467:18602588:+@chr17:18602673:18602770:+@chr17:18604670:18604758:+	0.85	0.78	0.93	'chr17:18602467:18602588:+@chr17:18602673:18602770:+@chr17:18604670:18604758:+.A.up_chr17:18602467:18602588:+@chr17:18602673:18602770:+@chr17:18604670:18604758:+.A.se_chr17:18602467:18602588:+@chr17:18602673:18602770:+@chr17:18604670:18604758:+.A.dn','chr17:18602467:18602588:+@chr17:18602673:18602770:+@chr17:18604670:18604758:+.B.up_chr17:18602467:18602588:+@chr17:18602673:18602770:+@chr17:186046…	(0,0):33,(0,1):9,(1,0):135,(1,1):66	0:194,1:16	chr17	+	1.86025e+15	1.86048e+15	NA
chr2:29004604:29004708:+@chr2:29006773:29006844:+@chr2:29011524:29011675:+	1	0.99	1	'chr2:29004604:29004708:+@chr2:29006773:29006844:+@chr2:29011524:29011675:+.A.up_chr2:29004604:29004708:+@chr2:29006773:29006844:+@chr2:29011524:29011675:+.A.se_chr2:29004604:29004708:+@chr2:29006773:29006844:+@chr2:29011524:29011675:+.A.dn','chr2:29004604:29004708:+@chr2:29006773:29006844:+@chr2:29011524:29011675:+.B.up_chr2:29004604:29004708:+@chr2:29006773:29006844:+@chr2:29011524:29011675:+.B…	(0,0):1426,(0,1):1,(1,0):622,(1,1):609	0:1231,1:1	chr2	+	2.90046e+15	2.90117e+15	PPP1CB
chr10:99967858:99969656:+@chr10:99971064:99971105:+@chr10:99991269:99991444:+	0.14	0.07	0.23	'chr10:99967858:99969656:+@chr10:99971064:99971105:+@chr10:99991269:99991444:+.A.up_chr10:99967858:99969656:+@chr10:99971064:99971105:+@chr10:99991269:99991444:+.A.se_chr10:99967858:99969656:+@chr10:99971064:99971105:+@chr10:99991269:99991444:+.A.dn','chr10:99967858:99969656:+@chr10:99971064:99971105:+@chr10:99991269:99991444:+.B.up_chr10:99967858:99969656:+@chr10:99971064:99971105:+@chr10:999912…	(0,0):301,(0,1):29,(1,0):7,(1,1):1142	0:187,1:991	chr10	+	9.99679e+15	9.99914e+15	C10orf28
chr10:102296168:102296418:+@chr10:102300391:102300539:+@chr10:102304708:102304853:+	0.93	0.86	0.98	'chr10:102296168:102296418:+@chr10:102300391:102300539:+@chr10:102304708:102304853:+.A.up_chr10:102296168:102296418:+@chr10:102300391:102300539:+@chr10:102304708:102304853:+.A.se_chr10:102296168:102296418:+@chr10:102300391:102300539:+@chr10:102304708:102304853:+.A.dn','chr10:102296168:102296418:+@chr10:102300391:102300539:+@chr10:102304708:102304853:+.B.up_chr10:102296168:102296418:+@chr10:102300…	(0,0):696,(0,1):2,(1,0):317,(1,1):578	0:875,1:22	chr10	+	1.02296e+17	1.02305e+17	HIF1AN
chr20:57243043:57243183:+@chr20:57244347:57244509:+@chr20:57245568:57245659:+	0.56	0.53	0.6	'chr20:57243043:57243183:+@chr20:57244347:57244509:+@chr20:57245568:57245659:+.A.up_chr20:57243043:57243183:+@chr20:57244347:57244509:+@chr20:57245568:57245659:+.A.se_chr20:57243043:57243183:+@chr20:57244347:57244509:+@chr20:57245568:57245659:+.A.dn','chr20:57243043:57243183:+@chr20:57244347:57244509:+@chr20:57245568:57245659:+.B.up_chr20:57243043:57243183:+@chr20:57244347:57244509:+@chr20:572455…	(0,0):1149,(0,1):172,(1,0):947,(1,1):872	0:1436,1:555	chr20	+	5.7243e+15	5.72457e+15	STX16-NPEPL1;STX16
chr6:31612084:31612191:-@chr6:31612302:31612379:-@chr6:31612723:31612975:-	0.98	0.96	0.99	'chr6:31612084:31612191:-@chr6:31612302:31612379:-@chr6:31612723:31612975:-.A.dn_chr6:31612084:31612191:-@chr6:31612302:31612379:-@chr6:31612723:31612975:-.A.se_chr6:31612084:31612191:-@chr6:31612302:31612379:-@chr6:31612723:31612975:-.A.up','chr6:31612084:31612191:-@chr6:31612302:31612379:-@chr6:31612723:31612975:-.B.dn_chr6:31612084:31612191:-@chr6:31612302:31612379:-@chr6:31612723:31612975:-.B…	(0,0):5704,(0,1):6,(1,0):1149,(1,1):2812	0:3901,1:66	chr6	-	3.16121e+15	3.1613e+15	BAG6
chr17:48626404:48626547:+@chr17:48626647:48626848:+@chr17:48627346:48627476:+	0.97	0.94	0.99	'chr17:48626404:48626547:+@chr17:48626647:48626848:+@chr17:48627346:48627476:+.A.up_chr17:48626404:48626547:+@chr17:48626647:48626848:+@chr17:48627346:48627476:+.A.se_chr17:48626404:48626547:+@chr17:48626647:48626848:+@chr17:48627346:48627476:+.A.dn','chr17:48626404:48626547:+@chr17:48626647:48626848:+@chr17:48627346:48627476:+.B.up_chr17:48626404:48626547:+@chr17:48626647:48626848:+@chr17:486273…	(0,0):311,(0,1):5,(1,0):768,(1,1):391	0:1146,1:18	chr17	+	4.86264e+15	4.86275e+15	SPATA20
chr7:128398925:128399091:+@chr7:128399846:128399906:+@chr7:128407510:128407709:+	0.97	0.93	0.99	'chr7:128398925:128399091:+@chr7:128399846:128399906:+@chr7:128407510:128407709:+.A.up_chr7:128398925:128399091:+@chr7:128399846:128399906:+@chr7:128407510:128407709:+.A.se_chr7:128398925:128399091:+@chr7:128399846:128399906:+@chr7:128407510:128407709:+.A.dn','chr7:128398925:128399091:+@chr7:128399846:128399906:+@chr7:128407510:128407709:+.B.up_chr7:128398925:128399091:+@chr7:128399846:128399906:…	(0,0):1669,(1,0):236,(1,1):723	0:945,1:14	chr7	+	1.28399e+17	1.28408e+17	CALU
chr7:76619586:76619686:+@chr7:76624772:76624912:+@chr7:76629626:76629705:+	0.58	0.5	0.66	'chr7:76619586:76619686:+@chr7:76624772:76624912:+@chr7:76629626:76629705:+.A.up_chr7:76619586:76619686:+@chr7:76624772:76624912:+@chr7:76629626:76629705:+.A.se_chr7:76619586:76619686:+@chr7:76624772:76624912:+@chr7:76629626:76629705:+.A.dn','chr7:76619586:76619686:+@chr7:76624772:76624912:+@chr7:76629626:76629705:+.B.up_chr7:76619586:76619686:+@chr7:76624772:76624912:+@chr7:76629626:76629705:+.B…	(0,0):705,(0,1):38,(1,0):125,(1,1):10	0:128,1:45	chr7	+	7.66196e+15	7.66297e+15	PMS2P11
chr1:226475365:226475498:-@chr1:226483543:226483647:-@chr1:226485420:226485514:-	0.65	0.44	0.8	'chr1:226475365:226475498:-@chr1:226483543:226483647:-@chr1:226485420:226485514:-.A.dn_chr1:226475365:226475498:-@chr1:226483543:226483647:-@chr1:226485420:226485514:-.A.se_chr1:226475365:226475498:-@chr1:226483543:226483647:-@chr1:226485420:226485514:-.A.up','chr1:226475365:226475498:-@chr1:226483543:226483647:-@chr1:226485420:226485514:-.B.dn_chr1:226475365:226475498:-@chr1:226483543:226483647:…	(0,0):140,(0,1):8,(1,0):32,(1,1):21	0:48,1:13	chr1	-	2.26475e+17	2.26486e+17	LIN9
chr19:2180712:2180755:+@chr19:2185854:2185928:+@chr19:2189731:2189794:+	0.95	0.89	0.99	'chr19:2180712:2180755:+@chr19:2185854:2185928:+@chr19:2189731:2189794:+.A.up_chr19:2180712:2180755:+@chr19:2185854:2185928:+@chr19:2189731:2189794:+.A.se_chr19:2180712:2180755:+@chr19:2185854:2185928:+@chr19:2189731:2189794:+.A.dn','chr19:2180712:2180755:+@chr19:2185854:2185928:+@chr19:2189731:2189794:+.B.up_chr19:2180712:2180755:+@chr19:2185854:2185928:+@chr19:2189731:2189794:+.B.dn'	(0,0):574,(0,1):4,(1,0):306	0:306,1:4	chr19	+	21807122180712	21897942189794	DOT1L
chr6:13641431:13641539:-@chr6:13642711:13642823:-@chr6:13644777:13644961:-	0.92	0.85	0.96	'chr6:13641431:13641539:-@chr6:13642711:13642823:-@chr6:13644777:13644961:-.A.dn_chr6:13641431:13641539:-@chr6:13642711:13642823:-@chr6:13644777:13644961:-.A.se_chr6:13641431:13641539:-@chr6:13642711:13642823:-@chr6:13644777:13644961:-.A.up','chr6:13641431:13641539:-@chr6:13642711:13642823:-@chr6:13644777:13644961:-.B.dn_chr6:13641431:13641539:-@chr6:13642711:13642823:-@chr6:13644777:13644961:-.B…	(0,0):660,(0,1):5,(1,0):302,(1,1):405	0:658,1:54	chr6	-	1.36414e+15	1.3645e+15	RANBP9
chrX:41000546:41000684:+@chrX:41002544:41002696:+@chrX:41003775:41003879:+	0.98	0.96	1	'chrX:41000546:41000684:+@chrX:41002544:41002696:+@chrX:41003775:41003879:+.A.up_chrX:41000546:41000684:+@chrX:41002544:41002696:+@chrX:41003775:41003879:+.A.se_chrX:41000546:41000684:+@chrX:41002544:41002696:+@chrX:41003775:41003879:+.A.dn','chrX:41000546:41000684:+@chrX:41002544:41002696:+@chrX:41003775:41003879:+.B.up_chrX:41000546:41000684:+@chrX:41002544:41002696:+@chrX:41003775:41003879:+.B…	(0,0):256,(0,1):1,(1,0):298,(1,1):143	0:439,1:3	chrX	+	4.10005e+15	4.10039e+15	USP9X
chr13:103281832:103281959:+@chr13:103282446:103282545:+@chr13:103286300:103286448:+	0.97	0.95	0.99	'chr13:103281832:103281959:+@chr13:103282446:103282545:+@chr13:103286300:103286448:+.A.up_chr13:103281832:103281959:+@chr13:103282446:103282545:+@chr13:103286300:103286448:+.A.se_chr13:103281832:103281959:+@chr13:103282446:103282545:+@chr13:103286300:103286448:+.A.dn','chr13:103281832:103281959:+@chr13:103282446:103282545:+@chr13:103286300:103286448:+.B.up_chr13:103281832:103281959:+@chr13:103282…	(0,0):472,(0,1):3,(1,0):273,(1,1):204	0:473,1:7	chr13	+	1.03282e+17	1.03286e+17	TPP2
chr9:123852553:123852683:+@chr9:123857166:123857296:+@chr9:123858700:123858841:+	0.89	0.79	0.95	'chr9:123852553:123852683:+@chr9:123857166:123857296:+@chr9:123858700:123858841:+.A.up_chr9:123852553:123852683:+@chr9:123857166:123857296:+@chr9:123858700:123858841:+.A.se_chr9:123852553:123852683:+@chr9:123857166:123857296:+@chr9:123858700:123858841:+.A.dn','chr9:123852553:123852683:+@chr9:123857166:123857296:+@chr9:123858700:123858841:+.B.up_chr9:123852553:123852683:+@chr9:123857166:123857296:…	(0,0):176,(0,1):3,(1,0):95,(1,1):94	0:182,1:10	chr9	+	1.23853e+17	1.23859e+17	CNTRL
chr6:136589300:136589477:-@chr6:136590279:136590441:-@chr6:136590575:136590746:-	0.08	0.06	0.09	'chr6:136589300:136589477:-@chr6:136590279:136590441:-@chr6:136590575:136590746:-.A.dn_chr6:136589300:136589477:-@chr6:136590279:136590441:-@chr6:136590575:136590746:-.A.se_chr6:136589300:136589477:-@chr6:136590279:136590441:-@chr6:136590575:136590746:-.A.up','chr6:136589300:136589477:-@chr6:136590279:136590441:-@chr6:136590575:136590746:-.B.dn_chr6:136589300:136589477:-@chr6:136590279:136590441:…	(0,0):821,(0,1):318,(1,0):88,(1,1):1060	0:183,1:1283	chr6	-	1.36589e+17	1.36591e+17	BCLAF1
chr2:231307652:231307814:+@chr2:231308893:231309061:+@chr2:231311534:231311617:+	0.95	0.93	0.96	'chr2:231307652:231307814:+@chr2:231308893:231309061:+@chr2:231311534:231311617:+.A.up_chr2:231307652:231307814:+@chr2:231308893:231309061:+@chr2:231311534:231311617:+.A.se_chr2:231307652:231307814:+@chr2:231308893:231309061:+@chr2:231311534:231311617:+.A.dn','chr2:231307652:231307814:+@chr2:231308893:231309061:+@chr2:231311534:231311617:+.B.up_chr2:231307652:231307814:+@chr2:231308893:231309061:…	(0,0):3654,(0,1):24,(1,0):3612,(1,1):3006	0:6458,1:184	chr2	+	2.31308e+17	2.31312e+17	SP100
chr9:139686163:139686229:+@chr9:139686399:139686482:+@chr9:139686703:139686810:+	0.92	0.88	0.95	'chr9:139686163:139686229:+@chr9:139686399:139686482:+@chr9:139686703:139686810:+.A.up_chr9:139686163:139686229:+@chr9:139686399:139686482:+@chr9:139686703:139686810:+.A.se_chr9:139686163:139686229:+@chr9:139686399:139686482:+@chr9:139686703:139686810:+.A.dn','chr9:139686163:139686229:+@chr9:139686399:139686482:+@chr9:139686703:139686810:+.B.up_chr9:139686163:139686229:+@chr9:139686399:139686482:…	(0,0):210,(0,1):10,(1,0):364,(1,1):152	0:506,1:20	chr9	+	1.39686e+17	1.39687e+17	TMEM141
chr2:9727543:9727638:-@chr2:9728294:9728457:-@chr2:9731521:9731644:-	0.99	0.99	0.99	'chr2:9727543:9727638:-@chr2:9728294:9728457:-@chr2:9731521:9731644:-.A.dn_chr2:9727543:9727638:-@chr2:9728294:9728457:-@chr2:9731521:9731644:-.A.se_chr2:9727543:9727638:-@chr2:9728294:9728457:-@chr2:9731521:9731644:-.A.up','chr2:9727543:9727638:-@chr2:9728294:9728457:-@chr2:9731521:9731644:-.B.dn_chr2:9727543:9727638:-@chr2:9728294:9728457:-@chr2:9731521:9731644:-.B.up'	(0,0):4495,(0,1):14,(1,0):4829,(1,1):1331	0:6146,1:28	chr2	-	97275439727543	97316449731644	YWHAQ
chr3:113166885:113166987:-@chr3:113169183:113169363:-@chr3:113172313:113172797:-	0.93	0.86	0.97	'chr3:113166885:113166987:-@chr3:113169183:113169363:-@chr3:113172313:113172797:-.A.dn_chr3:113166885:113166987:-@chr3:113169183:113169363:-@chr3:113172313:113172797:-.A.se_chr3:113166885:113166987:-@chr3:113169183:113169363:-@chr3:113172313:113172797:-.A.up','chr3:113166885:113166987:-@chr3:113169183:113169363:-@chr3:113172313:113172797:-.B.dn_chr3:113166885:113166987:-@chr3:113169183:113169363:…	(0,0):107,(0,1):4,(1,0):160,(1,1):175	0:322,1:17	chr3	-	1.13167e+17	1.13173e+17	SPICE1
chr19:12758989:12759216:-@chr19:12759950:12760030:-@chr19:12760155:12760242:-	0.99	0.99	1	'chr19:12758989:12759216:-@chr19:12759950:12760030:-@chr19:12760155:12760242:-.A.dn_chr19:12758989:12759216:-@chr19:12759950:12760030:-@chr19:12760155:12760242:-.A.se_chr19:12758989:12759216:-@chr19:12759950:12760030:-@chr19:12760155:12760242:-.A.up','chr19:12758989:12759216:-@chr19:12759950:12760030:-@chr19:12760155:12760242:-.B.dn_chr19:12758989:12759216:-@chr19:12759950:12760030:-@chr19:127601…	(0,0):2388,(0,1):10,(1,0):3358,(1,1):2542	0:5879,1:31	chr19	-	1.2759e+15	1.27602e+15	MAN2B1
chr22:19344413:19344574:-@chr22:19346859:19347007:-@chr22:19348760:19348864:-	0.99	0.98	1	'chr22:19344413:19344574:-@chr22:19346859:19347007:-@chr22:19348760:19348864:-.A.dn_chr22:19344413:19344574:-@chr22:19346859:19347007:-@chr22:19348760:19348864:-.A.se_chr22:19344413:19344574:-@chr22:19346859:19347007:-@chr22:19348760:19348864:-.A.up','chr22:19344413:19344574:-@chr22:19346859:19347007:-@chr22:19348760:19348864:-.B.dn_chr22:19344413:19344574:-@chr22:19346859:19347007:-@chr22:193487…	(0,0):403,(0,1):1,(1,0):351,(1,1):184	0:533,1:3	chr22	-	1.93444e+15	1.93489e+15	HIRA
chr1:111778261:111778385:+@chr1:111778646:111778775:+@chr1:111781372:111781554:+	0.97	0.96	0.98	'chr1:111778261:111778385:+@chr1:111778646:111778775:+@chr1:111781372:111781554:+.A.up_chr1:111778261:111778385:+@chr1:111778646:111778775:+@chr1:111781372:111781554:+.A.se_chr1:111778261:111778385:+@chr1:111778646:111778775:+@chr1:111781372:111781554:+.A.dn','chr1:111778261:111778385:+@chr1:111778646:111778775:+@chr1:111781372:111781554:+.B.up_chr1:111778261:111778385:+@chr1:111778646:111778775:…	(0,0):928,(0,1):13,(1,0):1284,(1,1):901	0:2164,1:34	chr1	+	1.11778e+17	1.11782e+17	CHI3L2
chr20:35993607:35993680:+@chr20:36011022:36011189:+@chr20:36012553:36012806:+	0.94	0.9	0.97	'chr20:35993607:35993680:+@chr20:36011022:36011189:+@chr20:36012553:36012806:+.A.up_chr20:35993607:35993680:+@chr20:36011022:36011189:+@chr20:36012553:36012806:+.A.se_chr20:35993607:35993680:+@chr20:36011022:36011189:+@chr20:36012553:36012806:+.A.dn','chr20:35993607:35993680:+@chr20:36011022:36011189:+@chr20:36012553:36012806:+.B.up_chr20:35993607:35993680:+@chr20:36011022:36011189:+@chr20:360125…	(0,0):779,(0,1):11,(1,0):511,(1,1):293	0:796,1:19	chr20	+	3.59936e+15	3.60128e+15	SRC
chr6:15374348:15374483:+@chr6:15410455:15410596:+@chr6:15452237:15452406:+	0.87	0.8	0.93	'chr6:15374348:15374483:+@chr6:15410455:15410596:+@chr6:15452237:15452406:+.A.up_chr6:15374348:15374483:+@chr6:15410455:15410596:+@chr6:15452237:15452406:+.A.se_chr6:15374348:15374483:+@chr6:15410455:15410596:+@chr6:15452237:15452406:+.A.dn','chr6:15374348:15374483:+@chr6:15410455:15410596:+@chr6:15452237:15452406:+.B.up_chr6:15374348:15374483:+@chr6:15410455:15410596:+@chr6:15452237:15452406:+.B…	(0,0):926,(0,1):9,(1,0):170,(1,1):143	0:297,1:25	chr6	+	1.53743e+15	1.54524e+15	JARID2
chr1:160319895:160320040:+@chr1:160321012:160321162:+@chr1:160321486:160321595:+	0.95	0.92	0.98	'chr1:160319895:160320040:+@chr1:160321012:160321162:+@chr1:160321486:160321595:+.A.up_chr1:160319895:160320040:+@chr1:160321012:160321162:+@chr1:160321486:160321595:+.A.se_chr1:160319895:160320040:+@chr1:160321012:160321162:+@chr1:160321486:160321595:+.A.dn','chr1:160319895:160320040:+@chr1:160321012:160321162:+@chr1:160321486:160321595:+.B.up_chr1:160319895:160320040:+@chr1:160321012:160321162:…	(0,0):550,(0,1):9,(1,0):740,(1,1):466	0:1187,1:28	chr1	+	1.6032e+17	1.60322e+17	NCSTN
chr8:33361266:33361453:-@chr8:33364747:33364839:-@chr8:33367264:33367450:-	0.95	0.9	0.98	'chr8:33361266:33361453:-@chr8:33364747:33364839:-@chr8:33367264:33367450:-.A.dn_chr8:33361266:33361453:-@chr8:33364747:33364839:-@chr8:33367264:33367450:-.A.se_chr8:33361266:33361453:-@chr8:33364747:33364839:-@chr8:33367264:33367450:-.A.up','chr8:33361266:33361453:-@chr8:33364747:33364839:-@chr8:33367264:33367450:-.B.dn_chr8:33361266:33361453:-@chr8:33364747:33364839:-@chr8:33367264:33367450:-.B…	(0,0):202,(0,1):4,(1,0):142,(1,1):162	0:302,1:6	chr8	-	3.33613e+15	3.33675e+15	C8orf41
chr21:43802174:43802343:-@chr21:43803142:43803307:-@chr21:43804079:43804118:-	0.85	0.79	0.91	'chr21:43802174:43802343:-@chr21:43803142:43803307:-@chr21:43804079:43804118:-.A.dn_chr21:43802174:43802343:-@chr21:43803142:43803307:-@chr21:43804079:43804118:-.A.se_chr21:43802174:43802343:-@chr21:43803142:43803307:-@chr21:43804079:43804118:-.A.up','chr21:43802174:43802343:-@chr21:43803142:43803307:-@chr21:43804079:43804118:-.B.dn_chr21:43802174:43802343:-@chr21:43803142:43803307:-@chr21:438040…	(0,0):757,(0,1):17,(1,0):348,(1,1):133	0:458,1:40	chr21	-	4.38022e+15	4.38041e+15	TMPRSS3
chr5:172573869:172573961:+@chr5:172578569:172578697:+@chr5:172581325:172581416:+	0.03	0.02	0.04	'chr5:172573869:172573961:+@chr5:172578569:172578697:+@chr5:172581325:172581416:+.A.up_chr5:172573869:172573961:+@chr5:172578569:172578697:+@chr5:172581325:172581416:+.A.se_chr5:172573869:172573961:+@chr5:172578569:172578697:+@chr5:172581325:172581416:+.A.dn','chr5:172573869:172573961:+@chr5:172578569:172578697:+@chr5:172581325:172581416:+.B.up_chr5:172573869:172573961:+@chr5:172578569:172578697:…	(0,0):333,(0,1):271,(1,0):21,(1,1):107	0:22,1:377	chr5	+	1.72574e+17	1.72581e+17	BNIP1
chr22:35806737:35806903:+@chr22:35808503:35808674:+@chr22:35809868:35809979:+	0.99	0.98	0.99	'chr22:35806737:35806903:+@chr22:35808503:35808674:+@chr22:35809868:35809979:+.A.up_chr22:35806737:35806903:+@chr22:35808503:35808674:+@chr22:35809868:35809979:+.A.se_chr22:35806737:35806903:+@chr22:35808503:35808674:+@chr22:35809868:35809979:+.A.dn','chr22:35806737:35806903:+@chr22:35808503:35808674:+@chr22:35809868:35809979:+.B.up_chr22:35806737:35806903:+@chr22:35808503:35808674:+@chr22:358098…	(0,0):1542,(0,1):10,(1,0):2668,(1,1):941	0:3601,1:18	chr22	+	3.58067e+15	3.581e+15	MCM5
chr1:45807145:45807241:+@chr1:45807621:45807779:+@chr1:45808056:45808315:+	0.99	0.98	1	'chr1:45807145:45807241:+@chr1:45807621:45807779:+@chr1:45808056:45808315:+.A.up_chr1:45807145:45807241:+@chr1:45807621:45807779:+@chr1:45808056:45808315:+.A.se_chr1:45807145:45807241:+@chr1:45807621:45807779:+@chr1:45808056:45808315:+.A.dn','chr1:45807145:45807241:+@chr1:45807621:45807779:+@chr1:45808056:45808315:+.B.up_chr1:45807145:45807241:+@chr1:45807621:45807779:+@chr1:45808056:45808315:+.B…	(0,0):305,(1,0):385,(1,1):227	0:610,1:2	chr1	+	4.58071e+15	4.58083e+15	TOE1
chr8:17817824:17817953:+@chr8:17819543:17819683:+@chr8:17820610:17820800:+	0.99	0.98	1	'chr8:17817824:17817953:+@chr8:17819543:17819683:+@chr8:17820610:17820800:+.A.up_chr8:17817824:17817953:+@chr8:17819543:17819683:+@chr8:17820610:17820800:+.A.se_chr8:17817824:17817953:+@chr8:17819543:17819683:+@chr8:17820610:17820800:+.A.dn','chr8:17817824:17817953:+@chr8:17819543:17819683:+@chr8:17820610:17820800:+.B.up_chr8:17817824:17817953:+@chr8:17819543:17819683:+@chr8:17820610:17820800:+.B…	(0,0):879,(0,1):1,(1,0):827,(1,1):636	0:1452,1:12	chr8	+	1.78178e+15	1.78208e+15	PCM1
chr4:166141086:166141211:+@chr4:166149959:166150065:+@chr4:166159930:166160051:+	0.83	0.75	0.91	'chr4:166141086:166141211:+@chr4:166149959:166150065:+@chr4:166159930:166160051:+.A.up_chr4:166141086:166141211:+@chr4:166149959:166150065:+@chr4:166159930:166160051:+.A.se_chr4:166141086:166141211:+@chr4:166149959:166150065:+@chr4:166159930:166160051:+.A.dn','chr4:166141086:166141211:+@chr4:166149959:166150065:+@chr4:166159930:166160051:+.B.up_chr4:166141086:166141211:+@chr4:166149959:166150065:…	(0,0):231,(0,1):12,(1,0):124,(1,1):65	0:176,1:25	chr4	+	1.66141e+17	1.6616e+17	KLHL2
chr3:9785265:9785585:+@chr3:9785908:9786192:+@chr3:9786692:9786839:+	0.75	0.68	0.83	'chr3:9785265:9785585:+@chr3:9785908:9786192:+@chr3:9786692:9786839:+.A.up_chr3:9785265:9785585:+@chr3:9785908:9786192:+@chr3:9786692:9786839:+.A.se_chr3:9785265:9785585:+@chr3:9785908:9786192:+@chr3:9786692:9786839:+.A.dn','chr3:9785265:9785585:+@chr3:9785908:9786192:+@chr3:9786692:9786839:+.B.up_chr3:9785265:9785585:+@chr3:9785908:9786192:+@chr3:9786692:9786839:+.B.dn'	(0,0):241,(0,1):9,(1,0):275,(1,1):437	0:611,1:110	chr3	+	97852659785265	97868399786839	BRPF1
chr15:50773678:50774262:+@chr15:50776472:50776558:+@chr15:50781998:50782078:+	0.31	0.25	0.37	'chr15:50773678:50774262:+@chr15:50776472:50776558:+@chr15:50781998:50782078:+.A.up_chr15:50773678:50774262:+@chr15:50776472:50776558:+@chr15:50781998:50782078:+.A.se_chr15:50773678:50774262:+@chr15:50776472:50776558:+@chr15:50781998:50782078:+.A.dn','chr15:50773678:50774262:+@chr15:50776472:50776558:+@chr15:50781998:50782078:+.B.up_chr15:50773678:50774262:+@chr15:50776472:50776558:+@chr15:507819…	(0,0):280,(0,1):106,(1,0):89,(1,1):749	0:341,1:603	chr15	+	5.07737e+15	5.07821e+15	USP8
chr1:93584890:93584958:+@chr1:93586106:93586229:+@chr1:93592789:93592856:+	0.96	0.92	0.98	'chr1:93584890:93584958:+@chr1:93586106:93586229:+@chr1:93592789:93592856:+.A.up_chr1:93584890:93584958:+@chr1:93586106:93586229:+@chr1:93592789:93592856:+.A.se_chr1:93584890:93584958:+@chr1:93586106:93586229:+@chr1:93592789:93592856:+.A.dn','chr1:93584890:93584958:+@chr1:93586106:93586229:+@chr1:93592789:93592856:+.B.up_chr1:93584890:93584958:+@chr1:93586106:93586229:+@chr1:93592789:93592856:+.B…	(0,0):1098,(0,1):4,(1,0):268	0:268,1:4	chr1	+	9.35849e+15	9.35929e+15	MTF2
chr12:54969776:54969884:+@chr12:54970355:54970485:+@chr12:54971009:54971129:+	0.93	0.87	0.97	'chr12:54969776:54969884:+@chr12:54970355:54970485:+@chr12:54971009:54971129:+.A.up_chr12:54969776:54969884:+@chr12:54970355:54970485:+@chr12:54971009:54971129:+.A.se_chr12:54969776:54969884:+@chr12:54970355:54970485:+@chr12:54971009:54971129:+.A.dn','chr12:54969776:54969884:+@chr12:54970355:54970485:+@chr12:54971009:54971129:+.B.up_chr12:54969776:54969884:+@chr12:54970355:54970485:+@chr12:549710…	(0,0):103,(0,1):5,(1,0):188,(1,1):45	0:231,1:7	chr12	+	5.49698e+15	5.49711e+15	PDE1B
chr17:35969327:35974398:-@chr17:35978337:35978429:-@chr17:35979813:35979884:-	0.99	0.96	1	'chr17:35969327:35974398:-@chr17:35978337:35978429:-@chr17:35979813:35979884:-.A.dn_chr17:35969327:35974398:-@chr17:35978337:35978429:-@chr17:35979813:35979884:-.A.se_chr17:35969327:35974398:-@chr17:35978337:35978429:-@chr17:35979813:35979884:-.A.up','chr17:35969327:35974398:-@chr17:35978337:35978429:-@chr17:35979813:35979884:-.B.dn_chr17:35969327:35974398:-@chr17:35978337:35978429:-@chr17:359798…	(0,0):611,(0,1):2,(1,0):183,(1,1):1846	0:2010,1:21	chr17	-	3.59693e+15	3.59799e+15	DDX52;SYNRG
chr11:47504247:47504408:-@chr11:47505005:47505084:-@chr11:47505941:47506075:-	0.97	0.92	0.99	'chr11:47504247:47504408:-@chr11:47505005:47505084:-@chr11:47505941:47506075:-.A.dn_chr11:47504247:47504408:-@chr11:47505005:47505084:-@chr11:47505941:47506075:-.A.se_chr11:47504247:47504408:-@chr11:47505005:47505084:-@chr11:47505941:47506075:-.A.up','chr11:47504247:47504408:-@chr11:47505005:47505084:-@chr11:47505941:47506075:-.B.dn_chr11:47504247:47504408:-@chr11:47505005:47505084:-@chr11:475059…	(0,0):499,(0,1):2,(1,0):315,(1,1):489	0:797,1:9	chr11	-	4.75042e+15	4.75061e+15	CELF1
chr3:11924489:11924608:+@chr3:11925053:11925126:+@chr3:11925426:11925572:+	0.93	0.85	0.97	'chr3:11924489:11924608:+@chr3:11925053:11925126:+@chr3:11925426:11925572:+.A.up_chr3:11924489:11924608:+@chr3:11925053:11925126:+@chr3:11925426:11925572:+.A.se_chr3:11924489:11924608:+@chr3:11925053:11925126:+@chr3:11925426:11925572:+.A.dn','chr3:11924489:11924608:+@chr3:11925053:11925126:+@chr3:11925426:11925572:+.B.up_chr3:11924489:11924608:+@chr3:11925053:11925126:+@chr3:11925426:11925572:+.B…	(0,0):64,(0,1):3,(1,0):98,(1,1):79	0:169,1:11	chr3	+	1.19245e+15	1.19256e+15	NA
chr15:91312668:91312816:+@chr15:91326052:91326158:+@chr15:91328151:91328311:+	0.97	0.93	0.99	'chr15:91312668:91312816:+@chr15:91326052:91326158:+@chr15:91328151:91328311:+.A.up_chr15:91312668:91312816:+@chr15:91326052:91326158:+@chr15:91328151:91328311:+.A.se_chr15:91312668:91312816:+@chr15:91326052:91326158:+@chr15:91328151:91328311:+.A.dn','chr15:91312668:91312816:+@chr15:91326052:91326158:+@chr15:91328151:91328311:+.B.up_chr15:91312668:91312816:+@chr15:91326052:91326158:+@chr15:913281…	(0,0):766,(0,1):4,(1,0):333,(1,1):259	0:581,1:15	chr15	+	9.13127e+15	9.13283e+15	BLM
chr5:32379221:32379316:-@chr5:32380181:32380278:-@chr5:32385614:32385755:-	0.97	0.93	0.99	'chr5:32379221:32379316:-@chr5:32380181:32380278:-@chr5:32385614:32385755:-.A.dn_chr5:32379221:32379316:-@chr5:32380181:32380278:-@chr5:32385614:32385755:-.A.se_chr5:32379221:32379316:-@chr5:32380181:32380278:-@chr5:32385614:32385755:-.A.up','chr5:32379221:32379316:-@chr5:32380181:32380278:-@chr5:32385614:32385755:-.B.dn_chr5:32379221:32379316:-@chr5:32380181:32380278:-@chr5:32385614:32385755:-.B…	(0,0):1002,(0,1):4,(1,0):379,(1,1):253	0:623,1:13	chr5	-	3.23792e+15	3.23858e+15	ZFR
chr12:48063890:48064128:-@chr12:48073276:48073377:-@chr12:48073487:48073557:-	0.78	0.69	0.85	'chr12:48063890:48064128:-@chr12:48073276:48073377:-@chr12:48073487:48073557:-.A.dn_chr12:48063890:48064128:-@chr12:48073276:48073377:-@chr12:48073487:48073557:-.A.se_chr12:48063890:48064128:-@chr12:48073276:48073377:-@chr12:48073487:48073557:-.A.up','chr12:48063890:48064128:-@chr12:48073276:48073377:-@chr12:48073487:48073557:-.B.dn_chr12:48063890:48064128:-@chr12:48073276:48073377:-@chr12:480734…	(0,0):552,(0,1):9,(1,0):137,(1,1):258	0:330,1:74	chr12	-	4.80639e+15	4.80736e+15	RPAP3
chr4:6862628:6865910:+@chr4:6867919:6867990:+@chr4:6873301:6873409:+	0.86	0.79	0.93	'chr4:6862628:6865910:+@chr4:6867919:6867990:+@chr4:6873301:6873409:+.A.up_chr4:6862628:6865910:+@chr4:6867919:6867990:+@chr4:6873301:6873409:+.A.se_chr4:6862628:6865910:+@chr4:6867919:6867990:+@chr4:6873301:6873409:+.A.dn','chr4:6862628:6865910:+@chr4:6867919:6867990:+@chr4:6873301:6873409:+.B.up_chr4:6862628:6865910:+@chr4:6867919:6867990:+@chr4:6873301:6873409:+.B.dn'	(0,0):448,(0,1):10,(1,0):100,(1,1):2005	0:1933,1:182	chr4	+	68626286862628	68734096873409	KIAA0232
chr9:19290702:19290874:+@chr9:19296006:19296244:+@chr9:19298054:19298120:+	0.92	0.84	0.97	'chr9:19290702:19290874:+@chr9:19296006:19296244:+@chr9:19298054:19298120:+.A.up_chr9:19290702:19290874:+@chr9:19296006:19296244:+@chr9:19298054:19298120:+.A.se_chr9:19290702:19290874:+@chr9:19296006:19296244:+@chr9:19298054:19298120:+.A.dn','chr9:19290702:19290874:+@chr9:19296006:19296244:+@chr9:19298054:19298120:+.B.up_chr9:19290702:19290874:+@chr9:19296006:19296244:+@chr9:19298054:19298120:+.B…	(0,0):4315,(0,1):3,(1,0):205,(1,1):66	0:268,1:6	chr9	+	1.92907e+15	1.92981e+15	DENND4C
chr16:5140433:5140566:-@chr16:5141795:5141896:-@chr16:5143485:5143565:-	0.79	0.65	0.92	'chr16:5140433:5140566:-@chr16:5141795:5141896:-@chr16:5143485:5143565:-.A.dn_chr16:5140433:5140566:-@chr16:5141795:5141896:-@chr16:5143485:5143565:-.A.se_chr16:5140433:5140566:-@chr16:5141795:5141896:-@chr16:5143485:5143565:-.A.up','chr16:5140433:5140566:-@chr16:5141795:5141896:-@chr16:5143485:5143565:-.B.dn_chr16:5140433:5140566:-@chr16:5141795:5141896:-@chr16:5143485:5143565:-.B.up'	(0,0):214,(0,1):6,(1,0):65,(1,1):49	0:103,1:17	chr16	-	51404335140433	51435655143565	FAM86A
chr1:155109304:155109427:+@chr1:155110037:155110198:+@chr1:155110455:155110574:+	0.88	0.85	0.91	'chr1:155109304:155109427:+@chr1:155110037:155110198:+@chr1:155110455:155110574:+.A.up_chr1:155109304:155109427:+@chr1:155110037:155110198:+@chr1:155110455:155110574:+.A.se_chr1:155109304:155109427:+@chr1:155110037:155110198:+@chr1:155110455:155110574:+.A.dn','chr1:155109304:155109427:+@chr1:155110037:155110198:+@chr1:155110455:155110574:+.B.up_chr1:155109304:155109427:+@chr1:155110037:155110198:…	(0,0):889,(0,1):33,(1,0):683,(1,1):240	0:901,1:55	chr1	+	1.55109e+17	1.55111e+17	SLC50A1
chr16:16484639:16484731:+@chr16:16485748:16485808:+@chr16:16485918:16485953:+	0.99	0.98	1	'chr16:16484639:16484731:+@chr16:16485748:16485808:+@chr16:16485918:16485953:+.A.up_chr16:16484639:16484731:+@chr16:16485748:16485808:+@chr16:16485918:16485953:+.A.se_chr16:16484639:16484731:+@chr16:16485748:16485808:+@chr16:16485918:16485953:+.A.dn','chr16:16484639:16484731:+@chr16:16485748:16485808:+@chr16:16485918:16485953:+.B.up_chr16:16484639:16484731:+@chr16:16485748:16485808:+@chr16:164859…	(0,0):1888,(0,1):3,(1,0):921,(1,1):4	0:925,1:3	chr16	+	1.64846e+15	1.6486e+15	NA
chr1:47152456:47152542:-@chr1:47154025:47154216:-@chr1:47155259:47155363:-	0.57	0.51	0.64	'chr1:47152456:47152542:-@chr1:47154025:47154216:-@chr1:47155259:47155363:-.A.dn_chr1:47152456:47152542:-@chr1:47154025:47154216:-@chr1:47155259:47155363:-.A.se_chr1:47152456:47152542:-@chr1:47154025:47154216:-@chr1:47155259:47155363:-.A.up','chr1:47152456:47152542:-@chr1:47154025:47154216:-@chr1:47155259:47155363:-.B.dn_chr1:47152456:47152542:-@chr1:47154025:47154216:-@chr1:47155259:47155363:-.B…	(0,0):512,(0,1):61,(1,0):331,(1,1):124	0:390,1:126	chr1	-	4.71525e+15	4.71554e+15	LOC100130197;KIAA0494
chr9:35704329:35704495:-@chr9:35704666:35704812:-@chr9:35705548:35705667:-	0.99	0.98	0.99	'chr9:35704329:35704495:-@chr9:35704666:35704812:-@chr9:35705548:35705667:-.A.dn_chr9:35704329:35704495:-@chr9:35704666:35704812:-@chr9:35705548:35705667:-.A.se_chr9:35704329:35704495:-@chr9:35704666:35704812:-@chr9:35705548:35705667:-.A.up','chr9:35704329:35704495:-@chr9:35704666:35704812:-@chr9:35705548:35705667:-.B.dn_chr9:35704329:35704495:-@chr9:35704666:35704812:-@chr9:35705548:35705667:-.B…	(0,0):2214,(0,1):10,(1,0):2570,(1,1):1598	0:4148,1:30	chr9	-	3.57043e+15	3.57057e+15	TLN1
chr9:42679435:42679481:+@chr9:42681171:42681257:+@chr9:42683890:42683934:+	0.89	0.8	0.96	'chr9:42679435:42679481:+@chr9:42681171:42681257:+@chr9:42683890:42683934:+.A.up_chr9:42679435:42679481:+@chr9:42681171:42681257:+@chr9:42683890:42683934:+.A.se_chr9:42679435:42679481:+@chr9:42681171:42681257:+@chr9:42683890:42683934:+.A.dn','chr9:42679435:42679481:+@chr9:42681171:42681257:+@chr9:42683890:42683934:+.B.up_chr9:42679435:42679481:+@chr9:42681171:42681257:+@chr9:42683890:42683934:+.B…	(0,0):429,(0,1):3,(1,0):136	0:136,1:3	chr9	+	4.26794e+15	4.26839e+15	NA
chr1:32495899:32496023:+@chr1:32497125:32497241:+@chr1:32498789:32498935:+	0.98	0.97	0.99	'chr1:32495899:32496023:+@chr1:32497125:32497241:+@chr1:32498789:32498935:+.A.up_chr1:32495899:32496023:+@chr1:32497125:32497241:+@chr1:32498789:32498935:+.A.se_chr1:32495899:32496023:+@chr1:32497125:32497241:+@chr1:32498789:32498935:+.A.dn','chr1:32495899:32496023:+@chr1:32497125:32497241:+@chr1:32498789:32498935:+.B.up_chr1:32495899:32496023:+@chr1:32497125:32497241:+@chr1:32498789:32498935:+.B…	(0,0):1519,(0,1):25,(1,0):2929,(1,1):1511	0:4415,1:50	chr1	+	3.24959e+15	3.24989e+15	KHDRBS1
chr1:40775936:40775989:-@chr1:40776386:40776439:-@chr1:40776765:40776818:-	0.93	0.9	0.96	'chr1:40775936:40775989:-@chr1:40776386:40776439:-@chr1:40776765:40776818:-.A.dn_chr1:40775936:40775989:-@chr1:40776386:40776439:-@chr1:40776765:40776818:-.A.se_chr1:40775936:40775989:-@chr1:40776386:40776439:-@chr1:40776765:40776818:-.A.up','chr1:40775936:40775989:-@chr1:40776386:40776439:-@chr1:40776765:40776818:-.B.dn_chr1:40775936:40775989:-@chr1:40776386:40776439:-@chr1:40776765:40776818:-.B…	(0,0):511,(0,1):9,(1,0):396	0:396,1:9	chr1	-	4.07759e+15	4.07768e+15	COL9A2
chr9:95780418:95780497:+@chr9:95782113:95782143:+@chr9:95782599:95782706:+	0.9	0.82	0.96	'chr9:95780418:95780497:+@chr9:95782113:95782143:+@chr9:95782599:95782706:+.A.up_chr9:95780418:95780497:+@chr9:95782113:95782143:+@chr9:95782599:95782706:+.A.se_chr9:95780418:95780497:+@chr9:95782113:95782143:+@chr9:95782599:95782706:+.A.dn','chr9:95780418:95780497:+@chr9:95782113:95782143:+@chr9:95782599:95782706:+.B.up_chr9:95780418:95780497:+@chr9:95782113:95782143:+@chr9:95782599:95782706:+.B…	(0,0):499,(0,1):6,(1,0):118,(1,1):133	0:235,1:22	chr9	+	9.57804e+15	9.57827e+15	FGD3
chr2:122165047:122165291:-@chr2:122166600:122166623:-@chr2:122168442:122168545:-	0.4	0.33	0.48	'chr2:122165047:122165291:-@chr2:122166600:122166623:-@chr2:122168442:122168545:-.A.dn_chr2:122165047:122165291:-@chr2:122166600:122166623:-@chr2:122168442:122168545:-.A.se_chr2:122165047:122165291:-@chr2:122166600:122166623:-@chr2:122168442:122168545:-.A.up','chr2:122165047:122165291:-@chr2:122166600:122166623:-@chr2:122168442:122168545:-.B.dn_chr2:122165047:122165291:-@chr2:122166600:122166623:…	(0,0):388,(0,1):50,(1,0):53,(1,1):432	0:220,1:315	chr2	-	1.22165e+17	1.22169e+17	CLASP1
chr10:75612012:75612077:-@chr10:75612950:75613004:-@chr10:75620588:75620647:-	0.95	0.91	0.98	'chr10:75612012:75612077:-@chr10:75612950:75613004:-@chr10:75620588:75620647:-.A.dn_chr10:75612012:75612077:-@chr10:75612950:75613004:-@chr10:75620588:75620647:-.A.se_chr10:75612012:75612077:-@chr10:75612950:75613004:-@chr10:75620588:75620647:-.A.up','chr10:75612012:75612077:-@chr10:75612950:75613004:-@chr10:75620588:75620647:-.B.dn_chr10:75612012:75612077:-@chr10:75612950:75613004:-@chr10:756205…	(0,0):302,(0,1):1,(1,0):87	0:87,1:1	chr10	-	7.5612e+15	7.56206e+15	CAMK2G
chr16:30486627:30486721:+@chr16:30486834:30486901:+@chr16:30490412:30490529:+	0.99	0.97	0.99	'chr16:30486627:30486721:+@chr16:30486834:30486901:+@chr16:30490412:30490529:+.A.up_chr16:30486627:30486721:+@chr16:30486834:30486901:+@chr16:30490412:30490529:+.A.se_chr16:30486627:30486721:+@chr16:30486834:30486901:+@chr16:30490412:30490529:+.A.dn','chr16:30486627:30486721:+@chr16:30486834:30486901:+@chr16:30490412:30490529:+.B.up_chr16:30486627:30486721:+@chr16:30486834:30486901:+@chr16:304904…	(0,0):640,(0,1):5,(1,0):701,(1,1):202	0:903,1:5	chr16	+	3.04866e+15	3.04905e+15	ITGAL
chr6:31593237:31593388:+@chr6:31593569:31593648:+@chr6:31593797:31593939:+	0.96	0.93	0.98	'chr6:31593237:31593388:+@chr6:31593569:31593648:+@chr6:31593797:31593939:+.A.up_chr6:31593237:31593388:+@chr6:31593569:31593648:+@chr6:31593797:31593939:+.A.se_chr6:31593237:31593388:+@chr6:31593569:31593648:+@chr6:31593797:31593939:+.A.dn','chr6:31593237:31593388:+@chr6:31593569:31593648:+@chr6:31593797:31593939:+.B.up_chr6:31593237:31593388:+@chr6:31593569:31593648:+@chr6:31593797:31593939:+.B…	(0,0):726,(0,1):13,(1,0):627,(1,1):690	0:1289,1:41	chr6	+	3.15932e+15	3.15939e+15	PRRC2A
chr12:110468450:110468563:+@chr12:110470252:110470515:+@chr12:110471602:110471762:+	0.05	0.04	0.07	'chr12:110468450:110468563:+@chr12:110470252:110470515:+@chr12:110471602:110471762:+.A.up_chr12:110468450:110468563:+@chr12:110470252:110470515:+@chr12:110471602:110471762:+.A.se_chr12:110468450:110468563:+@chr12:110470252:110470515:+@chr12:110471602:110471762:+.A.dn','chr12:110468450:110468563:+@chr12:110470252:110470515:+@chr12:110471602:110471762:+.B.up_chr12:110468450:110468563:+@chr12:110470…	(0,0):1207,(0,1):183,(1,0):53,(1,1):476	0:77,1:635	chr12	+	1.10468e+17	1.10472e+17	ANKRD13A
chr21:17214717:17214859:+@chr21:17222096:17222191:+@chr21:17236587:17236765:+	0.04	0.02	0.07	'chr21:17214717:17214859:+@chr21:17222096:17222191:+@chr21:17236587:17236765:+.A.up_chr21:17214717:17214859:+@chr21:17222096:17222191:+@chr21:17236587:17236765:+.A.se_chr21:17214717:17214859:+@chr21:17222096:17222191:+@chr21:17236587:17236765:+.A.dn','chr21:17214717:17214859:+@chr21:17222096:17222191:+@chr21:17236587:17236765:+.B.up_chr21:17214717:17214859:+@chr21:17222096:17222191:+@chr21:172365…	(0,0):502,(0,1):105,(1,0):10,(1,1):230	0:17,1:328	chr21	+	1.72147e+15	1.72368e+15	USP25
chr16:72747232:72747315:+@chr16:72747846:72747888:+@chr16:72779304:72779365:+	0.41	0.24	0.55	'chr16:72747232:72747315:+@chr16:72747846:72747888:+@chr16:72779304:72779365:+.A.up_chr16:72747232:72747315:+@chr16:72747846:72747888:+@chr16:72779304:72779365:+.A.se_chr16:72747232:72747315:+@chr16:72747846:72747888:+@chr16:72779304:72779365:+.A.dn','chr16:72747232:72747315:+@chr16:72747846:72747888:+@chr16:72779304:72779365:+.B.up_chr16:72747232:72747315:+@chr16:72747846:72747888:+@chr16:727793…	(0,0):106,(0,1):12,(1,0):15,(1,1):9	0:19,1:17	chr16	+	7.27472e+15	7.27794e+15	NA
chr6:30708456:30708575:-@chr6:30708967:30709110:-@chr6:30709391:30709481:-	0.89	0.86	0.92	'chr6:30708456:30708575:-@chr6:30708967:30709110:-@chr6:30709391:30709481:-.A.dn_chr6:30708456:30708575:-@chr6:30708967:30709110:-@chr6:30709391:30709481:-.A.se_chr6:30708456:30708575:-@chr6:30708967:30709110:-@chr6:30709391:30709481:-.A.up','chr6:30708456:30708575:-@chr6:30708967:30709110:-@chr6:30709391:30709481:-.B.dn_chr6:30708456:30708575:-@chr6:30708967:30709110:-@chr6:30709391:30709481:-.B…	(0,0):1849,(0,1):25,(1,0):1056,(1,1):663	0:1655,1:89	chr6	-	3.07085e+15	3.07095e+15	FLOT1
chr14:102372739:102372866:+@chr14:102375926:102376027:+@chr14:102378738:102378810:+	0.99	0.98	1	'chr14:102372739:102372866:+@chr14:102375926:102376027:+@chr14:102378738:102378810:+.A.up_chr14:102372739:102372866:+@chr14:102375926:102376027:+@chr14:102378738:102378810:+.A.se_chr14:102372739:102372866:+@chr14:102375926:102376027:+@chr14:102378738:102378810:+.A.dn','chr14:102372739:102372866:+@chr14:102375926:102376027:+@chr14:102378738:102378810:+.B.up_chr14:102372739:102372866:+@chr14:102375…	(0,0):966,(0,1):2,(1,0):694,(1,1):194	0:888,1:2	chr14	+	1.02373e+17	1.02379e+17	PPP2R5C
chr11:118926205:118926283:-@chr11:118926462:118926555:-@chr11:118926782:118926879:-	0.89	0.86	0.91	'chr11:118926205:118926283:-@chr11:118926462:118926555:-@chr11:118926782:118926879:-.A.dn_chr11:118926205:118926283:-@chr11:118926462:118926555:-@chr11:118926782:118926879:-.A.se_chr11:118926205:118926283:-@chr11:118926462:118926555:-@chr11:118926782:118926879:-.A.up','chr11:118926205:118926283:-@chr11:118926462:118926555:-@chr11:118926782:118926879:-.B.dn_chr11:118926205:118926283:-@chr11:118926…	(0,0):1281,(0,1):76,(1,0):1300,(1,1):189	0:1463,1:102	chr11	-	1.18926e+17	1.18927e+17	HYOU1
chr5:94206122:94206196:-@chr5:94206577:94206678:-@chr5:94207020:94207122:-	0.95	0.9	0.98	'chr5:94206122:94206196:-@chr5:94206577:94206678:-@chr5:94207020:94207122:-.A.dn_chr5:94206122:94206196:-@chr5:94206577:94206678:-@chr5:94207020:94207122:-.A.se_chr5:94206122:94206196:-@chr5:94206577:94206678:-@chr5:94207020:94207122:-.A.up','chr5:94206122:94206196:-@chr5:94206577:94206678:-@chr5:94207020:94207122:-.B.dn_chr5:94206122:94206196:-@chr5:94206577:94206678:-@chr5:94207020:94207122:-.B…	(0,0):120,(0,1):2,(1,0):100,(1,1):16	0:116,1:2	chr5	-	9.42061e+15	9.42071e+15	MCTP1
chrX:153641819:153641904:+@chrX:153642438:153642527:+@chrX:153647882:153647962:+	0.36	0.29	0.42	'chrX:153641819:153641904:+@chrX:153642438:153642527:+@chrX:153647882:153647962:+.A.up_chrX:153641819:153641904:+@chrX:153642438:153642527:+@chrX:153647882:153647962:+.A.se_chrX:153641819:153641904:+@chrX:153642438:153642527:+@chrX:153647882:153647962:+.A.dn','chrX:153641819:153641904:+@chrX:153642438:153642527:+@chrX:153647882:153647962:+.B.up_chrX:153641819:153641904:+@chrX:153642438:153642527:…	(0,0):1696,(0,1):86,(1,0):107,(1,1):42	0:122,1:113	chrX	+	1.53642e+17	1.53648e+17	TAZ
chr12:124177205:124177270:+@chr12:124179389:124179523:+@chr12:124179767:124179844:+	0.78	0.66	0.9	'chr12:124177205:124177270:+@chr12:124179389:124179523:+@chr12:124179767:124179844:+.A.up_chr12:124177205:124177270:+@chr12:124179389:124179523:+@chr12:124179767:124179844:+.A.se_chr12:124177205:124177270:+@chr12:124179389:124179523:+@chr12:124179767:124179844:+.A.dn','chr12:124177205:124177270:+@chr12:124179389:124179523:+@chr12:124179767:124179844:+.B.up_chr12:124177205:124177270:+@chr12:124179…	(0,0):105,(0,1):3,(1,0):39	0:39,1:3	chr12	+	1.24177e+17	1.2418e+17	TCTN2
chr3:56697569:56697600:-@chr3:56700288:56700412:-@chr3:56702425:56702586:-	0.81	0.7	0.94	'chr3:56697569:56697600:-@chr3:56700288:56700412:-@chr3:56702425:56702586:-.A.dn_chr3:56697569:56697600:-@chr3:56700288:56700412:-@chr3:56702425:56702586:-.A.se_chr3:56697569:56697600:-@chr3:56700288:56700412:-@chr3:56702425:56702586:-.A.up','chr3:56697569:56697600:-@chr3:56700288:56700412:-@chr3:56702425:56702586:-.B.dn_chr3:56697569:56697600:-@chr3:56700288:56700412:-@chr3:56702425:56702586:-.B…	(0,0):347,(0,1):2,(1,0):162,(1,1):164	0:310,1:18	chr3	-	5.66976e+15	5.67026e+15	C3orf63
chr15:50916363:50916497:-@chr15:50920346:50920446:-@chr15:50923614:50923686:-	0.86	0.79	0.92	'chr15:50916363:50916497:-@chr15:50920346:50920446:-@chr15:50923614:50923686:-.A.dn_chr15:50916363:50916497:-@chr15:50920346:50920446:-@chr15:50923614:50923686:-.A.se_chr15:50916363:50916497:-@chr15:50920346:50920446:-@chr15:50923614:50923686:-.A.up','chr15:50916363:50916497:-@chr15:50920346:50920446:-@chr15:50923614:50923686:-.B.dn_chr15:50916363:50916497:-@chr15:50920346:50920446:-@chr15:509236…	(0,0):317,(0,1):12,(1,0):170,(1,1):74	0:230,1:26	chr15	-	5.09164e+15	5.09237e+15	TRPM7
chr9:68728837:68728906:+@chr9:68741663:68741832:+@chr9:68743105:68743230:+	0.22	0.17	0.27	'chr9:68728837:68728906:+@chr9:68741663:68741832:+@chr9:68743105:68743230:+.A.up_chr9:68728837:68728906:+@chr9:68741663:68741832:+@chr9:68743105:68743230:+.A.se_chr9:68728837:68728906:+@chr9:68741663:68741832:+@chr9:68743105:68743230:+.A.dn','chr9:68728837:68728906:+@chr9:68741663:68741832:+@chr9:68743105:68743230:+.B.up_chr9:68728837:68728906:+@chr9:68741663:68741832:+@chr9:68743105:68743230:+.B…	(0,0):1276,(0,1):66,(1,0):66,(1,1):76	0:74,1:134	chr9	+	6.87288e+15	6.87432e+15	LOC100132352
chr2:122187649:122187753:-@chr2:122203025:122203072:-@chr2:122204913:122205083:-	0.53	0.42	0.63	'chr2:122187649:122187753:-@chr2:122203025:122203072:-@chr2:122204913:122205083:-.A.dn_chr2:122187649:122187753:-@chr2:122203025:122203072:-@chr2:122204913:122205083:-.A.se_chr2:122187649:122187753:-@chr2:122203025:122203072:-@chr2:122204913:122205083:-.A.up','chr2:122187649:122187753:-@chr2:122203025:122203072:-@chr2:122204913:122205083:-.B.dn_chr2:122187649:122187753:-@chr2:122203025:122203072:…	(0,0):523,(0,1):32,(1,0):76,(1,1):244	0:207,1:145	chr2	-	1.22188e+17	1.22205e+17	CLASP1
chr3:11406133:11406208:+@chr3:11421446:11421526:+@chr3:11468278:11468400:+	0.95	0.88	0.99	'chr3:11406133:11406208:+@chr3:11421446:11421526:+@chr3:11468278:11468400:+.A.up_chr3:11406133:11406208:+@chr3:11421446:11421526:+@chr3:11468278:11468400:+.A.se_chr3:11406133:11406208:+@chr3:11421446:11421526:+@chr3:11468278:11468400:+.A.dn','chr3:11406133:11406208:+@chr3:11421446:11421526:+@chr3:11468278:11468400:+.B.up_chr3:11406133:11406208:+@chr3:11421446:11421526:+@chr3:11468278:11468400:+.B…	(0,0):424,(0,1):2,(1,0):135,(1,1):47	0:180,1:4	chr3	+	1.14061e+15	1.14684e+15	ATG7
chr15:91433631:91433714:+@chr15:91434212:91434421:+@chr15:91434784:91434906:+	0.71	0.59	0.83	'chr15:91433631:91433714:+@chr15:91434212:91434421:+@chr15:91434784:91434906:+.A.up_chr15:91433631:91433714:+@chr15:91434212:91434421:+@chr15:91434784:91434906:+.A.se_chr15:91433631:91433714:+@chr15:91434212:91434421:+@chr15:91434784:91434906:+.A.dn','chr15:91433631:91433714:+@chr15:91434212:91434421:+@chr15:91434784:91434906:+.B.up_chr15:91433631:91433714:+@chr15:91434212:91434421:+@chr15:914347…	(0,0):172,(0,1):10,(1,0):92,(1,1):24	0:104,1:22	chr15	+	9.14336e+15	9.14349e+15	FES
chr10:121190899:121191039:+@chr10:121196163:121196353:+@chr10:121199243:121199280:+	0.98	0.96	0.99	'chr10:121190899:121191039:+@chr10:121196163:121196353:+@chr10:121199243:121199280:+.A.up_chr10:121190899:121191039:+@chr10:121196163:121196353:+@chr10:121199243:121199280:+.A.se_chr10:121190899:121191039:+@chr10:121196163:121196353:+@chr10:121199243:121199280:+.A.dn','chr10:121190899:121191039:+@chr10:121196163:121196353:+@chr10:121199243:121199280:+.B.up_chr10:121190899:121191039:+@chr10:121196…	(0,0):435,(0,1):4,(1,0):835,(1,1):104	0:938,1:5	chr10	+	1.21191e+17	1.21199e+17	GRK5
chr1:45216114:45216236:+@chr1:45218804:45218926:+@chr1:45219405:45219505:+	0.84	0.78	0.91	'chr1:45216114:45216236:+@chr1:45218804:45218926:+@chr1:45219405:45219505:+.A.up_chr1:45216114:45216236:+@chr1:45218804:45218926:+@chr1:45219405:45219505:+.A.se_chr1:45216114:45216236:+@chr1:45218804:45218926:+@chr1:45219405:45219505:+.A.dn','chr1:45216114:45216236:+@chr1:45218804:45218926:+@chr1:45219405:45219505:+.B.up_chr1:45216114:45216236:+@chr1:45218804:45218926:+@chr1:45219405:45219505:+.B…	(0,0):603,(0,1):20,(1,0):371,(1,1):250	0:569,1:72	chr1	+	4.52161e+15	4.52195e+15	KIF2C
chr15:49037093:49037189:-@chr15:49040640:49040807:-@chr15:49044546:49044666:-	0.88	0.74	0.95	'chr15:49037093:49037189:-@chr15:49040640:49040807:-@chr15:49044546:49044666:-.A.dn_chr15:49037093:49037189:-@chr15:49040640:49040807:-@chr15:49044546:49044666:-.A.se_chr15:49037093:49037189:-@chr15:49040640:49040807:-@chr15:49044546:49044666:-.A.up','chr15:49037093:49037189:-@chr15:49040640:49040807:-@chr15:49044546:49044666:-.B.dn_chr15:49037093:49037189:-@chr15:49040640:49040807:-@chr15:490445…	(0,0):185,(0,1):3,(1,0):94,(1,1):41	0:127,1:11	chr15	-	4.90371e+15	4.90447e+15	CEP152
chr10:102259281:102259355:-@chr10:102259867:102259916:-@chr10:102262011:102262241:-	0.41	0.31	0.51	'chr10:102259281:102259355:-@chr10:102259867:102259916:-@chr10:102262011:102262241:-.A.dn_chr10:102259281:102259355:-@chr10:102259867:102259916:-@chr10:102262011:102262241:-.A.se_chr10:102259281:102259355:-@chr10:102259867:102259916:-@chr10:102262011:102262241:-.A.up','chr10:102259281:102259355:-@chr10:102259867:102259916:-@chr10:102262011:102262241:-.B.dn_chr10:102259281:102259355:-@chr10:102259…	(0,0):165,(0,1):40,(1,0):46,(1,1):166	0:102,1:150	chr10	-	1.02259e+17	1.02262e+17	SEC31B
chr1:93804914:93805093:-@chr1:93805206:93805236:-@chr1:93806015:93806067:-	0.96	0.91	0.98	'chr1:93804914:93805093:-@chr1:93805206:93805236:-@chr1:93806015:93806067:-.A.dn_chr1:93804914:93805093:-@chr1:93805206:93805236:-@chr1:93806015:93806067:-.A.se_chr1:93804914:93805093:-@chr1:93805206:93805236:-@chr1:93806015:93806067:-.A.up','chr1:93804914:93805093:-@chr1:93805206:93805236:-@chr1:93806015:93806067:-.B.dn_chr1:93804914:93805093:-@chr1:93805206:93805236:-@chr1:93806015:93806067:-.B…	(0,0):751,(0,1):3,(1,0):179,(1,1):366	0:536,1:12	chr1	-	9.38049e+15	9.38061e+15	LOC100131564
chr19:18119780:18119927:+@chr19:18120401:18120503:+@chr19:18120592:18120848:+	0.89	0.81	0.95	'chr19:18119780:18119927:+@chr19:18120401:18120503:+@chr19:18120592:18120848:+.A.up_chr19:18119780:18119927:+@chr19:18120401:18120503:+@chr19:18120592:18120848:+.A.se_chr19:18119780:18119927:+@chr19:18120401:18120503:+@chr19:18120592:18120848:+.A.dn','chr19:18119780:18119927:+@chr19:18120401:18120503:+@chr19:18120592:18120848:+.B.up_chr19:18119780:18119927:+@chr19:18120401:18120503:+@chr19:181205…	(0,0):138,(0,1):6,(1,0):103,(1,1):129	0:211,1:27	chr19	+	1.81198e+15	1.81208e+15	ARRDC2
chr5:75978940:75979042:+@chr5:75979601:75979742:+@chr5:75989180:75989267:+	0.94	0.91	0.97	'chr5:75978940:75979042:+@chr5:75979601:75979742:+@chr5:75989180:75989267:+.A.up_chr5:75978940:75979042:+@chr5:75979601:75979742:+@chr5:75989180:75989267:+.A.se_chr5:75978940:75979042:+@chr5:75979601:75979742:+@chr5:75989180:75989267:+.A.dn','chr5:75978940:75979042:+@chr5:75979601:75979742:+@chr5:75989180:75989267:+.B.up_chr5:75978940:75979042:+@chr5:75979601:75979742:+@chr5:75989180:75989267:+.B…	(0,0):291,(0,1):7,(1,0):375,(1,1):41	0:414,1:9	chr5	+	7.59789e+15	7.59893e+15	IQGAP2
chr11:3697739:3697850:-@chr11:3700784:3700938:-@chr11:3704430:3704671:-	0.92	0.86	0.96	'chr11:3697739:3697850:-@chr11:3700784:3700938:-@chr11:3704430:3704671:-.A.dn_chr11:3697739:3697850:-@chr11:3700784:3700938:-@chr11:3704430:3704671:-.A.se_chr11:3697739:3697850:-@chr11:3700784:3700938:-@chr11:3704430:3704671:-.A.up','chr11:3697739:3697850:-@chr11:3700784:3700938:-@chr11:3704430:3704671:-.B.dn_chr11:3697739:3697850:-@chr11:3700784:3700938:-@chr11:3704430:3704671:-.B.up'	(0,0):650,(0,1):9,(1,0):443,(1,1):520	0:937,1:35	chr11	-	36977393697739	37046713704671	NUP98
chr2:61438907:61439064:-@chr2:61441195:61441829:-@chr2:61447445:61447592:-	0.96	0.93	0.98	'chr2:61438907:61439064:-@chr2:61441195:61441829:-@chr2:61447445:61447592:-.A.dn_chr2:61438907:61439064:-@chr2:61441195:61441829:-@chr2:61447445:61447592:-.A.se_chr2:61438907:61439064:-@chr2:61441195:61441829:-@chr2:61447445:61447592:-.A.up','chr2:61438907:61439064:-@chr2:61441195:61441829:-@chr2:61447445:61447592:-.B.dn_chr2:61438907:61439064:-@chr2:61441195:61441829:-@chr2:61447445:61447592:-.B…	(0,0):724,(0,1):7,(1,0):1995,(1,1):502	0:2465,1:39	chr2	-	6.14389e+15	6.14476e+15	USP34
chr1:75202226:75202306:+@chr1:75204374:75204472:+@chr1:75214435:75214506:+	0.98	0.95	0.99	'chr1:75202226:75202306:+@chr1:75204374:75204472:+@chr1:75214435:75214506:+.A.up_chr1:75202226:75202306:+@chr1:75204374:75204472:+@chr1:75214435:75214506:+.A.se_chr1:75202226:75202306:+@chr1:75204374:75204472:+@chr1:75214435:75214506:+.A.dn','chr1:75202226:75202306:+@chr1:75204374:75204472:+@chr1:75214435:75214506:+.B.up_chr1:75202226:75202306:+@chr1:75204374:75204472:+@chr1:75214435:75214506:+.B…	(0,0):2030,(0,1):5,(1,0):569,(1,1):5	0:574,1:5	chr1	+	7.52022e+15	7.52145e+15	TYW3
chr8:19681384:19681555:+@chr8:19682314:19682483:+@chr8:19683937:19684070:+	0.94	0.9	0.98	'chr8:19681384:19681555:+@chr8:19682314:19682483:+@chr8:19683937:19684070:+.A.up_chr8:19681384:19681555:+@chr8:19682314:19682483:+@chr8:19683937:19684070:+.A.se_chr8:19681384:19681555:+@chr8:19682314:19682483:+@chr8:19683937:19684070:+.A.dn','chr8:19681384:19681555:+@chr8:19682314:19682483:+@chr8:19683937:19684070:+.B.up_chr8:19681384:19681555:+@chr8:19682314:19682483:+@chr8:19683937:19684070:+.B…	(0,0):381,(0,1):6,(1,0):376,(1,1):212	0:587,1:7	chr8	+	1.96814e+15	1.96841e+15	INTS10
chr1:19583558:19583639:+@chr1:19583948:19584015:+@chr1:19584327:19584478:+	0.93	0.89	0.96	'chr1:19583558:19583639:+@chr1:19583948:19584015:+@chr1:19584327:19584478:+.A.up_chr1:19583558:19583639:+@chr1:19583948:19584015:+@chr1:19584327:19584478:+.A.se_chr1:19583558:19583639:+@chr1:19583948:19584015:+@chr1:19584327:19584478:+.A.dn','chr1:19583558:19583639:+@chr1:19583948:19584015:+@chr1:19584327:19584478:+.B.up_chr1:19583558:19583639:+@chr1:19583948:19584015:+@chr1:19584327:19584478:+.B…	(0,0):755,(0,1):9,(1,0):375,(1,1):461	0:805,1:40	chr1	+	1.95836e+15	1.95845e+15	MRTO4
chr5:33462204:33462308:+@chr5:33463858:33463930:+@chr5:33466976:33467090:+	0.99	0.98	0.99	'chr5:33462204:33462308:+@chr5:33463858:33463930:+@chr5:33466976:33467090:+.A.up_chr5:33462204:33462308:+@chr5:33463858:33463930:+@chr5:33466976:33467090:+.A.se_chr5:33462204:33462308:+@chr5:33463858:33463930:+@chr5:33466976:33467090:+.A.dn','chr5:33462204:33462308:+@chr5:33463858:33463930:+@chr5:33466976:33467090:+.B.up_chr5:33462204:33462308:+@chr5:33463858:33463930:+@chr5:33466976:33467090:+.B…	(0,0):2840,(0,1):12,(1,0):1702,(1,1):346	0:2042,1:18	chr5	+	3.34622e+15	3.34671e+15	TARS
chr9:134319572:134319715:+@chr9:134321788:134322029:+@chr9:134322472:134322593:+	0.9	0.86	0.93	'chr9:134319572:134319715:+@chr9:134321788:134322029:+@chr9:134322472:134322593:+.A.up_chr9:134319572:134319715:+@chr9:134321788:134322029:+@chr9:134322472:134322593:+.A.se_chr9:134319572:134319715:+@chr9:134321788:134322029:+@chr9:134322472:134322593:+.A.dn','chr9:134319572:134319715:+@chr9:134321788:134322029:+@chr9:134322472:134322593:+.B.up_chr9:134319572:134319715:+@chr9:134321788:134322029:…	(0,0):569,(0,1):26,(1,0):1064,(1,1):458	0:1461,1:87	chr9	+	1.3432e+17	1.34323e+17	PRRC2B
chr1:92731976:92732049:-@chr1:92732257:92732298:-@chr1:92733470:92733559:-	0.86	0.77	0.92	'chr1:92731976:92732049:-@chr1:92732257:92732298:-@chr1:92733470:92733559:-.A.dn_chr1:92731976:92732049:-@chr1:92732257:92732298:-@chr1:92733470:92733559:-.A.se_chr1:92731976:92732049:-@chr1:92732257:92732298:-@chr1:92733470:92733559:-.A.up','chr1:92731976:92732049:-@chr1:92732257:92732298:-@chr1:92733470:92733559:-.B.dn_chr1:92731976:92732049:-@chr1:92732257:92732298:-@chr1:92733470:92733559:-.B…	(0,0):137,(0,1):4,(1,0):55,(1,1):6	0:61,1:4	chr1	-	9.2732e+15	9.27336e+15	GLMN
chr7:65595731:65595829:+@chr7:65599267:65599361:+@chr7:65610430:65610487:+	0.96	0.93	0.97	'chr7:65595731:65595829:+@chr7:65599267:65599361:+@chr7:65610430:65610487:+.A.up_chr7:65595731:65595829:+@chr7:65599267:65599361:+@chr7:65610430:65610487:+.A.se_chr7:65595731:65595829:+@chr7:65599267:65599361:+@chr7:65610430:65610487:+.A.dn','chr7:65595731:65595829:+@chr7:65599267:65599361:+@chr7:65610430:65610487:+.B.up_chr7:65595731:65595829:+@chr7:65599267:65599361:+@chr7:65610430:65610487:+.B…	(0,0):643,(0,1):8,(1,0):550,(1,1):97	0:646,1:9	chr7	+	6.55957e+15	6.56105e+15	CRCP
chr1:44441974:44442051:+@chr1:44442262:44442331:+@chr1:44442445:44442496:+	1	0.99	1	'chr1:44441974:44442051:+@chr1:44442262:44442331:+@chr1:44442445:44442496:+.A.up_chr1:44441974:44442051:+@chr1:44442262:44442331:+@chr1:44442445:44442496:+.A.se_chr1:44441974:44442051:+@chr1:44442262:44442331:+@chr1:44442445:44442496:+.A.dn','chr1:44441974:44442051:+@chr1:44442262:44442331:+@chr1:44442445:44442496:+.B.up_chr1:44441974:44442051:+@chr1:44442262:44442331:+@chr1:44442445:44442496:+.B…	(0,0):958,(0,1):1,(1,0):897,(1,1):11	0:908,1:1	chr1	+	4.4442e+15	4.44425e+15	ATP6V0B
chr11:62394332:62394406:-@chr11:62394520:62394596:-@chr11:62394761:62394825:-	0.98	0.97	0.99	'chr11:62394332:62394406:-@chr11:62394520:62394596:-@chr11:62394761:62394825:-.A.dn_chr11:62394332:62394406:-@chr11:62394520:62394596:-@chr11:62394761:62394825:-.A.se_chr11:62394332:62394406:-@chr11:62394520:62394596:-@chr11:62394761:62394825:-.A.up','chr11:62394332:62394406:-@chr11:62394520:62394596:-@chr11:62394761:62394825:-.B.dn_chr11:62394332:62394406:-@chr11:62394520:62394596:-@chr11:623947…	(0,0):1709,(0,1):9,(1,0):1370,(1,1):3	0:1373,1:9	chr11	-	6.23943e+15	6.23948e+15	GANAB
chr1:53732145:53732319:-@chr1:53736700:53736825:-@chr1:53736899:53737018:-	0.85	0.77	0.91	'chr1:53732145:53732319:-@chr1:53736700:53736825:-@chr1:53736899:53737018:-.A.dn_chr1:53732145:53732319:-@chr1:53736700:53736825:-@chr1:53736899:53737018:-.A.se_chr1:53732145:53732319:-@chr1:53736700:53736825:-@chr1:53736899:53737018:-.A.up','chr1:53732145:53732319:-@chr1:53736700:53736825:-@chr1:53736899:53737018:-.B.dn_chr1:53732145:53732319:-@chr1:53736700:53736825:-@chr1:53736899:53737018:-.B…	(0,0):234,(0,1):6,(1,0):137,(1,1):150	0:258,1:35	chr1	-	5.37321e+15	5.3737e+15	LRP8
chr6:42985257:42985433:+@chr6:42985591:42985706:+@chr6:42985883:42985954:+	0.98	0.96	0.99	'chr6:42985257:42985433:+@chr6:42985591:42985706:+@chr6:42985883:42985954:+.A.up_chr6:42985257:42985433:+@chr6:42985591:42985706:+@chr6:42985883:42985954:+.A.se_chr6:42985257:42985433:+@chr6:42985591:42985706:+@chr6:42985883:42985954:+.A.dn','chr6:42985257:42985433:+@chr6:42985591:42985706:+@chr6:42985883:42985954:+.B.up_chr6:42985257:42985433:+@chr6:42985591:42985706:+@chr6:42985883:42985954:+.B…	(0,0):1819,(0,1):5,(1,0):1021,(1,1):900	0:1912,1:14	chr6	+	4.29853e+15	4.2986e+15	KLHDC3
chr11:124972630:124972705:-@chr11:124980387:124980445:-@chr11:124980540:124980642:-	0.45	0.29	0.64	'chr11:124972630:124972705:-@chr11:124980387:124980445:-@chr11:124980540:124980642:-.A.dn_chr11:124972630:124972705:-@chr11:124980387:124980445:-@chr11:124980540:124980642:-.A.se_chr11:124972630:124972705:-@chr11:124980387:124980445:-@chr11:124980540:124980642:-.A.up','chr11:124972630:124972705:-@chr11:124980387:124980445:-@chr11:124980540:124980642:-.B.dn_chr11:124972630:124972705:-@chr11:124980…	(0,0):507,(0,1):9,(1,0):16,(1,1):21	0:31,1:15	chr11	-	1.24973e+17	1.24981e+17	TMEM218
chr1:114499249:114499433:+@chr1:114499746:114499908:+@chr1:114500688:114500913:+	0.83	0.74	0.9	'chr1:114499249:114499433:+@chr1:114499746:114499908:+@chr1:114500688:114500913:+.A.up_chr1:114499249:114499433:+@chr1:114499746:114499908:+@chr1:114500688:114500913:+.A.se_chr1:114499249:114499433:+@chr1:114499746:114499908:+@chr1:114500688:114500913:+.A.dn','chr1:114499249:114499433:+@chr1:114499746:114499908:+@chr1:114500688:114500913:+.B.up_chr1:114499249:114499433:+@chr1:114499746:114499908:…	(0,0):171,(0,1):8,(1,0):136,(1,1):184	0:301,1:27	chr1	+	1.14499e+17	1.14501e+17	HIPK1
chr20:18449588:18449705:+@chr20:18451948:18452009:+@chr20:18453486:18453553:+	0.48	0.34	0.6	'chr20:18449588:18449705:+@chr20:18451948:18452009:+@chr20:18453486:18453553:+.A.up_chr20:18449588:18449705:+@chr20:18451948:18452009:+@chr20:18453486:18453553:+.A.se_chr20:18449588:18449705:+@chr20:18451948:18452009:+@chr20:18453486:18453553:+.A.dn','chr20:18449588:18449705:+@chr20:18451948:18452009:+@chr20:18453486:18453553:+.B.up_chr20:18449588:18449705:+@chr20:18451948:18452009:+@chr20:184534…	(0,0):203,(0,1):13,(1,0):25,(1,1):28	0:40,1:26	chr20	+	1.84496e+15	1.84536e+15	POLR3F;MIR3192
chr15:65108773:65108964:-@chr15:65110145:65110290:-@chr15:65110456:65110543:-	0.86	0.79	0.92	'chr15:65108773:65108964:-@chr15:65110145:65110290:-@chr15:65110456:65110543:-.A.dn_chr15:65108773:65108964:-@chr15:65110145:65110290:-@chr15:65110456:65110543:-.A.se_chr15:65108773:65108964:-@chr15:65110145:65110290:-@chr15:65110456:65110543:-.A.up','chr15:65108773:65108964:-@chr15:65110145:65110290:-@chr15:65110456:65110543:-.B.dn_chr15:65108773:65108964:-@chr15:65110145:65110290:-@chr15:651104…	(0,0):505,(0,1):11,(1,0):322,(1,1):312	0:587,1:58	chr15	-	6.51088e+15	6.51105e+15	PIF1
chr3:113299455:113299556:+@chr3:113300208:113300291:+@chr3:113302256:113302343:+	0.68	0.55	0.78	'chr3:113299455:113299556:+@chr3:113300208:113300291:+@chr3:113302256:113302343:+.A.up_chr3:113299455:113299556:+@chr3:113300208:113300291:+@chr3:113302256:113302343:+.A.se_chr3:113299455:113299556:+@chr3:113300208:113300291:+@chr3:113302256:113302343:+.A.dn','chr3:113299455:113299556:+@chr3:113300208:113300291:+@chr3:113302256:113302343:+.B.up_chr3:113299455:113299556:+@chr3:113300208:113300291:…	(0,0):541,(0,1):15,(1,0):63,(1,1):24	0:82,1:20	chr3	+	1.13299e+17	1.13302e+17	SIDT1
chr10:88231965:88232101:-@chr10:88232369:88232521:-@chr10:88233635:88233730:-	0.84	0.79	0.88	'chr10:88231965:88232101:-@chr10:88232369:88232521:-@chr10:88233635:88233730:-.A.dn_chr10:88231965:88232101:-@chr10:88232369:88232521:-@chr10:88233635:88233730:-.A.se_chr10:88231965:88232101:-@chr10:88232369:88232521:-@chr10:88233635:88233730:-.A.up','chr10:88231965:88232101:-@chr10:88232369:88232521:-@chr10:88233635:88233730:-.B.dn_chr10:88231965:88232101:-@chr10:88232369:88232521:-@chr10:882336…	(0,0):281,(0,1):36,(1,0):572,(1,1):261	0:780,1:89	chr10	-	8.8232e+15	8.82337e+15	WAPAL
chr13:114115369:114115451:-@chr13:114117055:114117206:-@chr13:114128439:114128569:-	0.67	0.5	0.8	'chr13:114115369:114115451:-@chr13:114117055:114117206:-@chr13:114128439:114128569:-.A.dn_chr13:114115369:114115451:-@chr13:114117055:114117206:-@chr13:114128439:114128569:-.A.se_chr13:114115369:114115451:-@chr13:114117055:114117206:-@chr13:114128439:114128569:-.A.up','chr13:114115369:114115451:-@chr13:114117055:114117206:-@chr13:114128439:114128569:-.B.dn_chr13:114115369:114115451:-@chr13:114117…	(0,0):748,(0,1):9,(1,0):59,(1,1):31	0:72,1:27	chr13	-	1.14115e+17	1.14129e+17	DCUN1D2
chr22:18171752:18171908:+@chr22:18178907:18178976:+@chr22:18185009:18185152:+	0.72	0.64	0.79	'chr22:18171752:18171908:+@chr22:18178907:18178976:+@chr22:18185009:18185152:+.A.up_chr22:18171752:18171908:+@chr22:18178907:18178976:+@chr22:18185009:18185152:+.A.se_chr22:18171752:18171908:+@chr22:18178907:18178976:+@chr22:18185009:18185152:+.A.dn','chr22:18171752:18171908:+@chr22:18178907:18178976:+@chr22:18185009:18185152:+.B.up_chr22:18171752:18171908:+@chr22:18178907:18178976:+@chr22:181850…	(0,0):366,(0,1):22,(1,0):155,(1,1):361	0:427,1:111	chr22	+	1.81718e+15	1.81852e+15	BCL2L13
chr13:77799570:77799689:-@chr13:77807291:77807398:-@chr13:77817194:77817295:-	0.65	0.55	0.74	'chr13:77799570:77799689:-@chr13:77807291:77807398:-@chr13:77817194:77817295:-.A.dn_chr13:77799570:77799689:-@chr13:77807291:77807398:-@chr13:77817194:77817295:-.A.se_chr13:77799570:77799689:-@chr13:77807291:77807398:-@chr13:77817194:77817295:-.A.up','chr13:77799570:77799689:-@chr13:77807291:77807398:-@chr13:77817194:77817295:-.B.dn_chr13:77799570:77799689:-@chr13:77807291:77807398:-@chr13:778171…	(0,0):674,(0,1):24,(1,0):171,(1,1):197	0:308,1:84	chr13	-	7.77996e+15	7.78173e+15	MYCBP2
chr19:6472900:6473004:-@chr19:6475285:6475410:-@chr19:6475495:6475596:-	0.94	0.91	0.96	'chr19:6472900:6473004:-@chr19:6475285:6475410:-@chr19:6475495:6475596:-.A.dn_chr19:6472900:6473004:-@chr19:6475285:6475410:-@chr19:6475495:6475596:-.A.se_chr19:6472900:6473004:-@chr19:6475285:6475410:-@chr19:6475495:6475596:-.A.up','chr19:6472900:6473004:-@chr19:6475285:6475410:-@chr19:6475495:6475596:-.B.dn_chr19:6472900:6473004:-@chr19:6475285:6475410:-@chr19:6475495:6475596:-.B.up'	(0,0):1012,(0,1):17,(1,0):684,(1,1):199	0:869,1:31	chr19	-	64729006472900	64755966475596	DENND1C
chr7:66514936:66515053:+@chr7:66520822:66520874:+@chr7:66532272:66532390:+	0.88	0.81	0.95	'chr7:66514936:66515053:+@chr7:66520822:66520874:+@chr7:66532272:66532390:+.A.up_chr7:66514936:66515053:+@chr7:66520822:66520874:+@chr7:66532272:66532390:+.A.se_chr7:66514936:66515053:+@chr7:66520822:66520874:+@chr7:66532272:66532390:+.A.dn','chr7:66514936:66515053:+@chr7:66520822:66520874:+@chr7:66532272:66532390:+.B.up_chr7:66514936:66515053:+@chr7:66520822:66520874:+@chr7:66532272:66532390:+.B…	(0,0):197,(0,1):7,(1,0):110,(1,1):107	0:204,1:20	chr7	+	6.65149e+15	6.65324e+15	TYW1
chr1:43911850:43911930:+@chr1:43912013:43912087:+@chr1:43912626:43912839:+	0.82	0.66	0.94	'chr1:43911850:43911930:+@chr1:43912013:43912087:+@chr1:43912626:43912839:+.A.up_chr1:43911850:43911930:+@chr1:43912013:43912087:+@chr1:43912626:43912839:+.A.se_chr1:43911850:43911930:+@chr1:43912013:43912087:+@chr1:43912626:43912839:+.A.dn','chr1:43911850:43911930:+@chr1:43912013:43912087:+@chr1:43912626:43912839:+.B.up_chr1:43911850:43911930:+@chr1:43912013:43912087:+@chr1:43912626:43912839:+.B…	(0,0):359,(0,1):1,(1,0):106,(1,1):383	0:377,1:113	chr1	+	4.39119e+15	4.39128e+15	SZT2
chr2:219130787:219130870:-@chr2:219131166:219131310:-@chr2:219131570:219131709:-	1	0.99	1	'chr2:219130787:219130870:-@chr2:219131166:219131310:-@chr2:219131570:219131709:-.A.dn_chr2:219130787:219130870:-@chr2:219131166:219131310:-@chr2:219131570:219131709:-.A.se_chr2:219130787:219130870:-@chr2:219131166:219131310:-@chr2:219131570:219131709:-.A.up','chr2:219130787:219130870:-@chr2:219131166:219131310:-@chr2:219131570:219131709:-.B.dn_chr2:219130787:219130870:-@chr2:219131166:219131310:…	(0,0):1120,(1,0):1203,(1,1):251	1.00972	chr2	-	2.19131e+17	2.19132e+17	AAMP
chr17:67246613:67246762:-@chr17:67247888:67248007:-@chr17:67249714:67249808:-	0.67	0.6	0.75	'chr17:67246613:67246762:-@chr17:67247888:67248007:-@chr17:67249714:67249808:-.A.dn_chr17:67246613:67246762:-@chr17:67247888:67248007:-@chr17:67249714:67249808:-.A.se_chr17:67246613:67246762:-@chr17:67247888:67248007:-@chr17:67249714:67249808:-.A.up','chr17:67246613:67246762:-@chr17:67247888:67248007:-@chr17:67249714:67249808:-.B.dn_chr17:67246613:67246762:-@chr17:67247888:67248007:-@chr17:672497…	(0,0):774,(0,1):27,(1,0):166,(1,1):153	0:260,1:86	chr17	-	6.72466e+15	6.72498e+15	ABCA5
chr8:87492506:87492561:-@chr8:87497101:87497190:-@chr8:87498713:87498872:-	0.82	0.76	0.87	'chr8:87492506:87492561:-@chr8:87497101:87497190:-@chr8:87498713:87498872:-.A.dn_chr8:87492506:87492561:-@chr8:87497101:87497190:-@chr8:87498713:87498872:-.A.se_chr8:87492506:87492561:-@chr8:87497101:87497190:-@chr8:87498713:87498872:-.A.up','chr8:87492506:87492561:-@chr8:87497101:87497190:-@chr8:87498713:87498872:-.B.dn_chr8:87492506:87492561:-@chr8:87497101:87497190:-@chr8:87498713:87498872:-.B…	(0,0):1289,(0,1):33,(1,0):481,(1,1):463	0:842,1:135	chr8	-	8.74925e+15	8.74989e+15	FAM82B
chr14:64867511:64867595:+@chr14:64877808:64877867:+@chr14:64879190:64879243:+	0.99	0.98	1	'chr14:64867511:64867595:+@chr14:64877808:64877867:+@chr14:64879190:64879243:+.A.up_chr14:64867511:64867595:+@chr14:64877808:64877867:+@chr14:64879190:64879243:+.A.se_chr14:64867511:64867595:+@chr14:64877808:64877867:+@chr14:64879190:64879243:+.A.dn','chr14:64867511:64867595:+@chr14:64877808:64877867:+@chr14:64879190:64879243:+.B.up_chr14:64867511:64867595:+@chr14:64877808:64877867:+@chr14:648791…	(0,0):1015,(0,1):3,(1,0):1077,(1,1):132	0:1209,1:3	chr14	+	6.48675e+15	6.48792e+15	MTHFD1
chr1:146634019:146634152:-@chr1:146638077:146638197:-@chr1:146638425:146638518:-	0.93	0.86	0.98	'chr1:146634019:146634152:-@chr1:146638077:146638197:-@chr1:146638425:146638518:-.A.dn_chr1:146634019:146634152:-@chr1:146638077:146638197:-@chr1:146638425:146638518:-.A.se_chr1:146634019:146634152:-@chr1:146638077:146638197:-@chr1:146638425:146638518:-.A.up','chr1:146634019:146634152:-@chr1:146638077:146638197:-@chr1:146638425:146638518:-.B.dn_chr1:146634019:146634152:-@chr1:146638077:146638197:…	(0,0):210,(1,0):83,(1,1):63	0:144,1:2	chr1	-	1.46634e+17	1.46639e+17	PRKAB2
chr16:30004961:30005129:-@chr16:30005227:30006164:-@chr16:30006424:30006538:-	0.81	0.77	0.85	'chr16:30004961:30005129:-@chr16:30005227:30006164:-@chr16:30006424:30006538:-.A.dn_chr16:30004961:30005129:-@chr16:30005227:30006164:-@chr16:30006424:30006538:-.A.se_chr16:30004961:30005129:-@chr16:30005227:30006164:-@chr16:30006424:30006538:-.A.up','chr16:30004961:30005129:-@chr16:30005227:30006164:-@chr16:30006424:30006538:-.B.dn_chr16:30004961:30005129:-@chr16:30005227:30006164:-@chr16:300064…	(0,0):257,(0,1):39,(1,0):1709,(1,1):216	0:1891,1:73	chr16	-	3.0005e+15	3.00065e+15	HIRIP3
chr2:99227238:99227358:+@chr2:99232670:99232809:+@chr2:99232895:99232996:+	0.95	0.92	0.97	'chr2:99227238:99227358:+@chr2:99232670:99232809:+@chr2:99232895:99232996:+.A.up_chr2:99227238:99227358:+@chr2:99232670:99232809:+@chr2:99232895:99232996:+.A.se_chr2:99227238:99227358:+@chr2:99232670:99232809:+@chr2:99232895:99232996:+.A.dn','chr2:99227238:99227358:+@chr2:99232670:99232809:+@chr2:99232895:99232996:+.B.up_chr2:99227238:99227358:+@chr2:99232670:99232809:+@chr2:99232895:99232996:+.B…	(0,0):2851,(0,1):8,(1,0):510,(1,1):154	0:660,1:12	chr2	+	9.92272e+15	9.9233e+15	UNC50
chr6:56335904:56336066:-@chr6:56336857:56337020:-@chr6:56338671:56338800:-	0.94	0.9	0.97	'chr6:56335904:56336066:-@chr6:56336857:56337020:-@chr6:56338671:56338800:-.A.dn_chr6:56335904:56336066:-@chr6:56336857:56337020:-@chr6:56338671:56338800:-.A.se_chr6:56335904:56336066:-@chr6:56336857:56337020:-@chr6:56338671:56338800:-.A.up','chr6:56335904:56336066:-@chr6:56336857:56337020:-@chr6:56338671:56338800:-.B.dn_chr6:56335904:56336066:-@chr6:56336857:56337020:-@chr6:56338671:56338800:-.B…	(0,0):986,(0,1):11,(1,0):654,(1,1):485	0:1123,1:27	chr6	-	5.63359e+15	5.63388e+15	DST
chr6:57011888:57013491:+@chr6:57015517:57015660:+@chr6:57017019:57017149:+	0.92	0.83	0.98	'chr6:57011888:57013491:+@chr6:57015517:57015660:+@chr6:57017019:57017149:+.A.up_chr6:57011888:57013491:+@chr6:57015517:57015660:+@chr6:57017019:57017149:+.A.se_chr6:57011888:57013491:+@chr6:57015517:57015660:+@chr6:57017019:57017149:+.A.dn','chr6:57011888:57013491:+@chr6:57015517:57015660:+@chr6:57017019:57017149:+.B.up_chr6:57011888:57013491:+@chr6:57015517:57015660:+@chr6:57017019:57017149:+.B…	(0,0):309,(0,1):2,(1,0):164,(1,1):1551	0:1523,1:194	chr6	+	5.70119e+15	5.70171e+15	ZNF451
chr15:101601376:101601493:+@chr15:101602779:101602895:+@chr15:101605557:101606410:+	0.96	0.93	0.98	'chr15:101601376:101601493:+@chr15:101602779:101602895:+@chr15:101605557:101606410:+.A.up_chr15:101601376:101601493:+@chr15:101602779:101602895:+@chr15:101605557:101606410:+.A.se_chr15:101601376:101601493:+@chr15:101602779:101602895:+@chr15:101605557:101606410:+.A.dn','chr15:101601376:101601493:+@chr15:101602779:101602895:+@chr15:101605557:101606410:+.B.up_chr15:101601376:101601493:+@chr15:101602…	(0,0):817,(0,1):2,(1,0):411,(1,1):2564	0:2853,1:124	chr15	+	1.01601e+17	1.01606e+17	LRRK1
chr4:103498033:103498196:+@chr4:103500038:103500196:+@chr4:103501692:103501796:+	1	0.99	1	'chr4:103498033:103498196:+@chr4:103500038:103500196:+@chr4:103501692:103501796:+.A.up_chr4:103498033:103498196:+@chr4:103500038:103500196:+@chr4:103501692:103501796:+.A.se_chr4:103498033:103498196:+@chr4:103500038:103500196:+@chr4:103501692:103501796:+.A.dn','chr4:103498033:103498196:+@chr4:103500038:103500196:+@chr4:103501692:103501796:+.B.up_chr4:103498033:103498196:+@chr4:103500038:103500196:…	(0,0):846,(0,1):1,(1,0):1129,(1,1):378	0:1506,1:2	chr4	+	1.03498e+17	1.03502e+17	NFKB1
chr10:129911691:129911866:-@chr10:129913192:129914271:-@chr10:129914755:129914800:-	0.41	0.37	0.45	'chr10:129911691:129911866:-@chr10:129913192:129914271:-@chr10:129914755:129914800:-.A.dn_chr10:129911691:129911866:-@chr10:129913192:129914271:-@chr10:129914755:129914800:-.A.se_chr10:129911691:129911866:-@chr10:129913192:129914271:-@chr10:129914755:129914800:-.A.up','chr10:129911691:129911866:-@chr10:129913192:129914271:-@chr10:129914755:129914800:-.B.dn_chr10:129911691:129911866:-@chr10:129913…	(0,0):469,(0,1):66,(1,0):1609,(1,1):412	0:1778,1:309	chr10	-	1.29912e+17	1.29915e+17	MKI67
chr6:57017019:57017149:+@chr6:57018659:57018845:+@chr6:57025882:57025950:+	0.92	0.86	0.96	'chr6:57017019:57017149:+@chr6:57018659:57018845:+@chr6:57025882:57025950:+.A.up_chr6:57017019:57017149:+@chr6:57018659:57018845:+@chr6:57025882:57025950:+.A.se_chr6:57017019:57017149:+@chr6:57018659:57018845:+@chr6:57025882:57025950:+.A.dn','chr6:57017019:57017149:+@chr6:57018659:57018845:+@chr6:57025882:57025950:+.B.up_chr6:57017019:57017149:+@chr6:57018659:57018845:+@chr6:57025882:57025950:+.B…	(0,0):1221,(0,1):8,(1,0):310,(1,1):55	0:363,1:10	chr6	+	5.7017e+15	5.7026e+15	ZNF451
chrX:48542672:48542812:+@chrX:48543936:48544022:+@chrX:48544123:48544225:+	0.96	0.94	0.98	'chrX:48542672:48542812:+@chrX:48543936:48544022:+@chrX:48544123:48544225:+.A.up_chrX:48542672:48542812:+@chrX:48543936:48544022:+@chrX:48544123:48544225:+.A.se_chrX:48542672:48542812:+@chrX:48543936:48544022:+@chrX:48544123:48544225:+.A.dn','chrX:48542672:48542812:+@chrX:48543936:48544022:+@chrX:48544123:48544225:+.B.up_chrX:48542672:48542812:+@chrX:48543936:48544022:+@chrX:48544123:48544225:+.B…	(0,0):1838,(0,1):12,(1,0):1528,(1,1):2074	0:3495,1:119	chrX	+	4.85427e+15	4.85442e+15	WAS
chr4:1221987:1222131:-@chr4:1231971:1232125:-@chr4:1235113:1235303:-	0.99	0.99	1	'chr4:1221987:1222131:-@chr4:1231971:1232125:-@chr4:1235113:1235303:-.A.dn_chr4:1221987:1222131:-@chr4:1231971:1232125:-@chr4:1235113:1235303:-.A.se_chr4:1221987:1222131:-@chr4:1231971:1232125:-@chr4:1235113:1235303:-.A.up','chr4:1221987:1222131:-@chr4:1231971:1232125:-@chr4:1235113:1235303:-.B.dn_chr4:1221987:1222131:-@chr4:1231971:1232125:-@chr4:1235113:1235303:-.B.up'	(0,0):2175,(0,1):5,(1,0):2729,(1,1):2137	0:4854,1:17	chr4	-	12219871221987	12353031235303	CTBP1
chr7:103004590:103004754:+@chr7:103006523:103006610:+@chr7:103007860:103008062:+	0.93	0.9	0.96	'chr7:103004590:103004754:+@chr7:103006523:103006610:+@chr7:103007860:103008062:+.A.up_chr7:103004590:103004754:+@chr7:103006523:103006610:+@chr7:103007860:103008062:+.A.se_chr7:103004590:103004754:+@chr7:103006523:103006610:+@chr7:103007860:103008062:+.A.dn','chr7:103004590:103004754:+@chr7:103006523:103006610:+@chr7:103007860:103008062:+.B.up_chr7:103004590:103004754:+@chr7:103006523:103006610:…	(0,0):724,(0,1):10,(1,0):809,(1,1):2194	0:2815,1:198	chr7	+	1.03005e+17	1.03008e+17	PSMC2;SLC26A5
chr11:113685896:113686104:-@chr11:113688380:113688559:-@chr11:113694327:113694422:-	0.95	0.9	0.98	'chr11:113685896:113686104:-@chr11:113688380:113688559:-@chr11:113694327:113694422:-.A.dn_chr11:113685896:113686104:-@chr11:113688380:113688559:-@chr11:113694327:113694422:-.A.se_chr11:113685896:113686104:-@chr11:113688380:113688559:-@chr11:113694327:113694422:-.A.up','chr11:113685896:113686104:-@chr11:113688380:113688559:-@chr11:113694327:113694422:-.B.dn_chr11:113685896:113686104:-@chr11:113688…	(0,0):370,(0,1):4,(1,0):288,(1,1):167	0:451,1:8	chr11	-	1.13686e+17	1.13694e+17	USP28
chr10:5963411:5963532:+@chr10:5965584:5965659:+@chr10:5966274:5966471:+	0.92	0.88	0.95	'chr10:5963411:5963532:+@chr10:5965584:5965659:+@chr10:5966274:5966471:+.A.up_chr10:5963411:5963532:+@chr10:5965584:5965659:+@chr10:5966274:5966471:+.A.se_chr10:5963411:5963532:+@chr10:5965584:5965659:+@chr10:5966274:5966471:+.A.dn','chr10:5963411:5963532:+@chr10:5965584:5965659:+@chr10:5966274:5966471:+.B.up_chr10:5963411:5963532:+@chr10:5965584:5965659:+@chr10:5966274:5966471:+.B.dn'	(0,0):552,(0,1):10,(1,0):328,(1,1):620	0:902,1:56	chr10	+	59634115963411	59664715966471	FBXO18
chr3:66313756:66313803:+@chr3:66396788:66396832:+@chr3:66413284:66413353:+	0.89	0.81	0.94	'chr3:66313756:66313803:+@chr3:66396788:66396832:+@chr3:66413284:66413353:+.A.up_chr3:66313756:66313803:+@chr3:66396788:66396832:+@chr3:66413284:66413353:+.A.se_chr3:66313756:66313803:+@chr3:66396788:66396832:+@chr3:66413284:66413353:+.A.dn','chr3:66313756:66313803:+@chr3:66396788:66396832:+@chr3:66413284:66413353:+.B.up_chr3:66313756:66313803:+@chr3:66396788:66396832:+@chr3:66413284:66413353:+.B…	(0,0):1079,(0,1):6,(1,0):117	0:117,1:6	chr3	+	6.63138e+15	6.64134e+15	SLC25A26
chr17:40129279:40129341:-@chr17:40133873:40134025:-@chr17:40134273:40134419:-	0.99	0.97	1	'chr17:40129279:40129341:-@chr17:40133873:40134025:-@chr17:40134273:40134419:-.A.dn_chr17:40129279:40129341:-@chr17:40133873:40134025:-@chr17:40134273:40134419:-.A.se_chr17:40129279:40129341:-@chr17:40133873:40134025:-@chr17:40134273:40134419:-.A.up','chr17:40129279:40129341:-@chr17:40133873:40134025:-@chr17:40134273:40134419:-.B.dn_chr17:40129279:40129341:-@chr17:40133873:40134025:-@chr17:401342…	(0,0):1038,(0,1):4,(1,0):1534,(1,1):538	0:2065,1:11	chr17	-	4.01293e+15	4.01344e+15	DNAJC7;CNP
chr1:109772036:109772194:+@chr1:109773500:109773643:+@chr1:109774253:109774408:+	0.99	0.98	1	'chr1:109772036:109772194:+@chr1:109773500:109773643:+@chr1:109774253:109774408:+.A.up_chr1:109772036:109772194:+@chr1:109773500:109773643:+@chr1:109774253:109774408:+.A.se_chr1:109772036:109772194:+@chr1:109773500:109773643:+@chr1:109774253:109774408:+.A.dn','chr1:109772036:109772194:+@chr1:109773500:109773643:+@chr1:109774253:109774408:+.B.up_chr1:109772036:109772194:+@chr1:109773500:109773643:…	(0,0):1976,(0,1):4,(1,0):1860,(1,1):1555	0:3403,1:16	chr1	+	1.09772e+17	1.09774e+17	SARS
[truncated: 2,899 more rows]
