# Supplementary material for: Computational analysis reveals a correlation of exon-skipping events with splicing, transcription and epigenetic factors
Source: Nucleic Acids Res. 2013 Dec 24;42(5):2856–69. doi: 10.1093/nar/gkt1338 (PMC3950716; doi:10.1093/nar/gkt1338)
Supplement: Supplementary Data [file supp_gkt1338_nar-03198-2013-File005.xls]

## Sheet: K562_GESS_vs_CUFF_Exon
CHR	START	END	HASHID	SCORE	STRAND	GESS_EXONS	CHR	START	END	HASHID	SCORE	STRAND	CUFF_EXONS
chr2	27261915	27262032	-6.76454e+17	100	+	GESS_chr2@27261915-27262032:+	chr2	27261915	27262032	-6.76454e+17	100	+	CUFF.5103.2.13;CUFF.5103.3.6;CUFF.5103.1.13
chr4	25760563	25760690	4.74673e+18	100	-	GESS_chr4@25760563-25760690:-	chr4	25760563	25760690	4.74673e+18	100	-	CUFF.11302.1.4
chr14	74422154	74422212	-4.44357e+18	100	+	GESS_chr14@74422154-74422212:+	chr14	74422154	74422212	-4.44357e+18	100	+	CUFF.32989.1.3
chr1	111436949	111437023	-5.10152e+18	100	+	GESS_chr1@111436949-111437023:+	chr1	111436949	111437023	-5.10152e+18	100	+	CUFF.2376.1.5
chr16	69660306	69660431	-2.68913e+18	100	+	GESS_chr16@69660306-69660431:+	chr16	69660306	69660431	-2.68913e+18	100	+	CUFF.36519.2.3;CUFF.36519.1.2
chr6	170632167	170632347	-8.59813e+18	100	+	GESS_chr6@170632167-170632347:+	chr6	170632167	170632347	-8.59813e+18	100	+	CUFF.17952.1.5;CUFF.17952.2.3
chr2	145155868	145157837	9.13684e+18	100	-	GESS_chr2@145155868-145157837:-	chr2	145155868	145157837	9.13684e+18	100	-	CUFF.6840.2.3
chr12	56823889	56824065	2.77398e+18	100	-	GESS_chr12@56823889-56824065:-	chr12	56823889	56824065	2.77398e+18	100	-	CUFF.29861.1.20;CUFF.29861.2.14
chr12	57501946	57502082	-1.89676e+18	100	-	GESS_chr12@57501946-57502082:-	chr12	57501946	57502082	-1.89676e+18	100	-	CUFF.29903.1.21;CUFF.29903.2.15
chr1	53416427	53416558	6.39333e+18	100	+	GESS_chr1@53416427-53416558:+	chr1	53416427	53416558	6.39333e+18	100	+	CUFF.1599.1.4
chr21	34882090	34882227	-3.16714e+18	100	-	GESS_chr21@34882090-34882227:-	chr21	34882090	34882227	-3.16714e+18	100	-	CUFF.45056.2.5;CUFF.45056.1.6
chr20	3001955	3002074	8.8073e+17	100	+	GESS_chr20@3001955-3002074:+	chr20	3001955	3002074	8.8073e+17	100	+	CUFF.43581.1.13
chr10	124919923	124920081	-6.84269e+18	100	+	GESS_chr10@124919923-124920081:+	chr10	124919923	124920081	-6.84269e+18	100	+	CUFF.26288.1.5
chr7	102107786	102107926	3.66573e+18	100	+	GESS_chr7@102107786-102107926:+	chr7	102107786	102107926	3.66573e+18	100	+	CUFF.19641.1.4
chr7	2265045	2265185	-7.6195e+18	100	-	GESS_chr7@2265045-2265185:-	chr7	2265045	2265185	-7.6195e+18	100	-	CUFF.18040.1.16;CUFF.18040.2.16
chr16	3721723	3721792	-2.90744e+18	100	-	GESS_chr16@3721723-3721792:-	chr16	3721723	3721792	-2.90744e+18	100	-	CUFF.35445.1.9;CUFF.35445.2.5
chr7	24903115	24903218	-8.63599e+18	100	-	GESS_chr7@24903115-24903218:-	chr7	24903115	24903218	-8.63599e+18	100	-	CUFF.18368.1.9;CUFF.18368.2.8
chr12	42778742	42778798	4.03478e+18	100	+	GESS_chr12@42778742-42778798:+	chr12	42778742	42778798	4.03478e+18	100	+	CUFF.29415.2.5;CUFF.29415.1.6
chr14	91121337	91121454	-6.82277e+18	100	-	GESS_chr14@91121337-91121454:-	chr14	91121337	91121454	-6.82277e+18	100	-	CUFF.33559.1.9
chr5	31526186	31527019	-1.32931e+18	100	-	GESS_chr5@31526186-31527019:-	chr5	31526186	31527019	-1.32931e+18	100	-	CUFF.13308.2.32;CUFF.13308.3.31;CUFF.13308.1.31
chr19	51009635	51009829	-3.73563e+18	100	-	GESS_chr19@51009635-51009829:-	chr19	51009635	51009829	-3.73563e+18	100	-	CUFF.42895.1.2
chr22	19344413	19344574	1.10713e+18	100	-	GESS_chr22@19344413-19344574:-	chr22	19344413	19344574	1.10713e+18	100	-	CUFF.45539.1.7
chr19	11030271	11030356	-8.70528e+16	100	+	GESS_chr19@11030271-11030356:+	chr19	11030271	11030356	-8.70528e+16	100	+	CUFF.41050.1.9;CUFF.41050.2.9
chr1	39847625	39847824	1.04605e+18	100	+	GESS_chr1@39847625-39847824:+	chr1	39847625	39847824	1.04605e+18	100	+	CUFF.1225.1.50;CUFF.1225.3.15;CUFF.1225.2.20
chr18	33263355	33263562	-5.01061e+18	100	+	GESS_chr18@33263355-33263562:+	chr18	33263355	33263562	-5.01061e+18	100	+	CUFF.39992.1.5
chr1	19651127	19651256	-4.98818e+18	100	+	GESS_chr1@19651127-19651256:+	chr1	19651127	19651256	-4.98818e+18	100	+	CUFF.502.1.4;CUFF.502.3.4;CUFF.502.2.4
chr17	60766883	60767121	-8.82702e+18	100	+	GESS_chr17@60766883-60767121:+	chr17	60766883	60767121	-8.82702e+18	100	+	CUFF.38831.1.24
chr17	60766883	60767121	-8.82702e+18	100	+	GESS_chr17@60766883-60767121:+	chr17	60766883	60767109	-8.82702e+18	100	+	CUFF.38831.2.6
chr5	137661710	137661743	1.53762e+18	100	-	GESS_chr5@137661710-137661743:-	chr5	137661710	137661743	1.53762e+18	100	-	CUFF.14511.3.10;CUFF.14511.2.10
chr8	124142438	124142573	-2.41976e+17	100	+	GESS_chr8@124142438-124142573:+	chr8	124142438	124142573	-2.41976e+17	100	+	CUFF.22151.1.16;CUFF.22151.2.16
chr6	131979463	131979560	3.85681e+18	100	+	GESS_chr6@131979463-131979560:+	chr6	131979463	131979560	3.85681e+18	100	+	CUFF.17365.2.6;CUFF.17365.1.6
chr1	31212656	31212784	6.53559e+18	100	-	GESS_chr1@31212656-31212784:-	chr1	31212656	31212784	6.53559e+18	100	-	CUFF.941.1.5
chr18	13037236	13037300	-8.11309e+18	100	+	GESS_chr18@13037236-13037300:+	chr18	13037236	13037300	-8.11309e+18	100	+	CUFF.39803.2.11;CUFF.39803.1.12
chr19	44079062	44079154	6.02806e+18	100	-	GESS_chr19@44079062-44079154:-	chr19	44079062	44079154	6.02806e+18	100	-	CUFF.42384.1.16
chr14	35522484	35522657	4.46277e+18	100	+	GESS_chr14@35522484-35522657:+	chr14	35522484	35522657	4.46277e+18	100	+	CUFF.32412.2.2
chr9	90256884	90256973	-4.07959e+18	100	+	GESS_chr9@90256884-90256973:+	chr9	90256884	90256973	-4.07959e+18	100	+	CUFF.23661.1.10;CUFF.23661.2.10
chr19	55607419	55607546	-6.69446e+18	100	-	GESS_chr19@55607419-55607546:-	chr19	55607419	55607546	-6.69446e+18	100	-	CUFF.43217.1.14;CUFF.43217.2.15
chr1	75188802	75188954	5.41642e+17	100	-	GESS_chr1@75188802-75188954:-	chr1	75188802	75188954	5.41642e+17	100	-	CUFF.1897.2.7;CUFF.1897.1.7
chr1	1275116	1275192	-6.12555e+18	100	-	GESS_chr1@1275116-1275192:-	chr1	1275116	1275192	-6.12555e+18	100	-	CUFF.55.1.7;CUFF.55.3.7;CUFF.55.2.6
chr9	131588819	131588908	2.78092e+18	100	-	GESS_chr9@131588819-131588908:-	chr9	131588819	131588908	2.78092e+18	100	-	CUFF.24181.1.8
chr1	16270795	16271095	5.00798e+17	100	-	GESS_chr1@16270795-16271095:-	chr1	16270795	16271095	5.00798e+17	100	-	CUFF.470.1.7
chr1	12090085	12090181	-4.5247e+16	100	+	GESS_chr1@12090085-12090181:+	chr1	12090085	12090181	-4.5247e+16	100	+	CUFF.363.1.8
chr7	24901232	24901388	4.90547e+18	100	-	GESS_chr7@24901232-24901388:-	chr7	24901232	24901388	4.90547e+18	100	-	CUFF.18368.2.7;CUFF.18368.1.7
chr19	48638937	48639036	-6.07359e+17	100	-	GESS_chr19@48638937-48639036:-	chr19	48638937	48639036	-6.07359e+17	100	-	CUFF.42670.2.13;CUFF.42670.1.13;CUFF.42670.3.13
chr18	43572072	43572168	1.3509e+18	100	-	GESS_chr18@43572072-43572168:-	chr18	43572072	43572168	1.3509e+18	100	-	CUFF.40051.1.5
chr11	118638931	118639060	-5.43358e+18	100	-	GESS_chr11@118638931-118639060:-	chr11	118638931	118639060	-5.43358e+18	100	-	CUFF.28543.1.10
chr11	62482972	62483079	-5.35155e+18	100	-	GESS_chr11@62482972-62483079:-	chr11	62482972	62483079	-5.35155e+18	100	-	CUFF.27401.1.2
chr17	42452366	42452479	-9.81354e+17	100	-	GESS_chr17@42452366-42452479:-	chr17	42452366	42452479	-9.81354e+17	100	-	CUFF.38339.1.4;CUFF.38339.3.4
chrX	70774363	70774442	1.87819e+18	100	+	GESS_chrX@70774363-70774442:+	chrX	70774363	70774442	1.87819e+18	100	+	CUFF.47716.1.5;CUFF.47716.2.6
chr16	4851268	4851322	-5.64057e+18	100	-	GESS_chr16@4851268-4851322:-	chr16	4851268	4851322	-5.64057e+18	100	-	CUFF.35423.2.8
chr5	112337264	112337371	8.36177e+18	100	+	GESS_chr5@112337264-112337371:+	chr5	112337264	112337371	8.36177e+18	100	+	CUFF.14186.1.7
chrX	129144484	129144639	-7.5961e+17	100	+	GESS_chrX@129144484-129144639:+	chrX	129144484	129144639	-7.5961e+17	100	+	CUFF.48268.1.3
chrX	18970612	18970659	-6.33775e+18	100	-	GESS_chrX@18970612-18970659:-	chrX	18970612	18970659	-6.33775e+18	100	-	CUFF.46999.2.31;CUFF.46999.3.27;CUFF.46999.4.25
chr14	77794255	77794380	1.26328e+18	100	+	GESS_chr14@77794255-77794380:+	chr14	77794255	77794380	1.26328e+18	100	+	CUFF.33047.1.5
chr10	46233431	46233493	-8.42796e+18	100	+	GESS_chr10@46233431-46233493:+	chr10	46233431	46233493	-8.42796e+18	100	+	CUFF.25217.1.4
chr1	53322670	53323421	-3.78911e+18	100	+	GESS_chr1@53322670-53323421:+	chr1	53322670	53323421	-3.78911e+18	100	+	CUFF.1606.1.3;CUFF.1606.2.3
chr12	124941652	124941708	4.21517e+18	100	-	GESS_chr12@124941652-124941708:-	chr12	124941652	124941708	4.21517e+18	100	-	CUFF.31003.2.42;CUFF.31003.1.40;CUFF.31003.3.41
chr1	54509046	54509198	4.99566e+17	100	-	GESS_chr1@54509046-54509198:-	chr1	54509046	54509198	4.99566e+17	100	-	CUFF.1670.1.5;CUFF.1670.2.5
chr7	98946475	98946582	-3.57554e+18	100	+	GESS_chr7@98946475-98946582:+	chr7	98946475	98946582	-3.57554e+18	100	+	CUFF.19676.2.5
chr7	2054137	2054277	-8.16169e+17	100	-	GESS_chr7@2054137-2054277:-	chr7	2054137	2054277	-8.16169e+17	100	-	CUFF.18040.4.7;CUFF.18040.1.7;CUFF.18040.2.7
chr1	111998708	111998871	-5.11866e+18	100	+	GESS_chr1@111998708-111998871:+	chr1	111998708	111998871	-5.11866e+18	100	+	CUFF.2420.1.4
chr12	6787293	6787626	1.62097e+18	100	-	GESS_chr12@6787293-6787626:-	chr12	6787293	6787626	1.62097e+18	100	-	CUFF.30649.2.6;CUFF.30649.1.5
chr1	117626640	117626790	-4.31574e+18	100	+	GESS_chr1@117626640-117626790:+	chr1	117626640	117626790	-4.31574e+18	100	+	CUFF.2533.1.3
chr3	137885923	137886147	4.60931e+17	100	-	GESS_chr3@137885923-137886147:-	chr3	137885923	137886147	4.60931e+17	100	-	CUFF.9990.1.4
chr1	51913718	51913807	-9.16621e+18	100	-	GESS_chr1@51913718-51913807:-	chr1	51913718	51913807	-9.16621e+18	100	-	CUFF.1593.1.17
chr10	99221253	99221379	4.12754e+18	100	-	GESS_chr10@99221253-99221379:-	chr10	99221253	99221379	4.12754e+18	100	-	CUFF.25936.1.9
chr19	54687404	54687563	-5.80284e+17	100	-	GESS_chr19@54687404-54687563:-	chr19	54687404	54687563	-5.80284e+17	100	-	CUFF.43092.1.4
chr9	132627582	132627660	4.67507e+17	100	+	GESS_chr9@132627582-132627660:+	chr9	132627582	132627660	4.67507e+17	100	+	CUFF.24248.2.10;CUFF.24248.1.10;CUFF.24248.3.5
chr19	14015675	14015726	-1.77692e+18	100	-	GESS_chr19@14015675-14015726:-	chr19	14015675	14015726	-1.77692e+18	100	-	CUFF.41270.2.7;CUFF.41270.1.7;CUFF.41270.3.4
chr12	64178750	64178852	5.81478e+18	100	+	GESS_chr12@64178750-64178852:+	chr12	64178750	64178852	5.81478e+18	100	+	CUFF.30040.2.3;CUFF.30040.1.4
chr10	22217969	22218070	4.13087e+18	100	-	GESS_chr10@22217969-22218070:-	chr10	22217969	22218070	4.13087e+18	100	-	CUFF.24915.1.11
chr1	156237261	156237469	-7.99224e+18	100	-	GESS_chr1@156237261-156237469:-	chr1	156237261	156237469	-7.99224e+18	100	-	CUFF.3143.1.19;CUFF.3143.2.19
chr5	118792010	118792063	6.54222e+18	100	+	GESS_chr5@118792010-118792063:+	chr5	118792010	118792063	6.54222e+18	100	+	CUFF.14239.1.2
chr21	34832720	34832812	2.62024e+17	100	-	GESS_chr21@34832720-34832812:-	chr21	34832720	34832812	2.62024e+17	100	-	CUFF.44996.1.5
chr5	74685417	74685512	7.65584e+17	100	-	GESS_chr5@74685417-74685512:-	chr5	74685417	74685512	7.65584e+17	100	-	CUFF.13785.1.7;CUFF.13785.2.7
chr9	37842086	37842283	-8.35882e+18	100	+	GESS_chr9@37842086-37842283:+	chr9	37842086	37842283	-8.35882e+18	100	+	CUFF.22980.1.3
chr9	134342950	134343140	2.59709e+18	100	+	GESS_chr9@134342950-134343140:+	chr9	134342950	134343140	2.59709e+18	100	+	CUFF.24285.1.13;CUFF.24285.2.13
chr14	78392107	78392304	1.71016e+18	100	+	GESS_chr14@78392107-78392304:+	chr14	78392107	78392304	1.71016e+18	100	+	CUFF.33048.1.9
chr4	853394	853510	1.56127e+18	100	-	GESS_chr4@853394-853510:-	chr4	853394	853510	1.56127e+18	100	-	CUFF.10880.1.5
chr2	201725961	201726189	-8.29776e+18	100	-	GESS_chr2@201725961-201726189:-	chr2	201725961	201726189	-8.29776e+18	100	-	CUFF.7519.2.11;CUFF.7519.1.10
chr11	118780623	118780724	7.43065e+18	100	-	GESS_chr11@118780623-118780724:-	chr11	118780623	118780724	7.43065e+18	100	-	CUFF.28546.1.8
chr10	120933963	120934104	-8.34621e+18	100	-	GESS_chr10@120933963-120934104:-	chr10	120933963	120934104	-8.34621e+18	100	-	CUFF.26219.1.5
chr1	12030727	12030873	-6.79611e+18	100	+	GESS_chr1@12030727-12030873:+	chr1	12030727	12030873	-6.79611e+18	100	+	CUFF.384.1.17
chr18	2929063	2929156	8.64948e+18	100	-	GESS_chr18@2929063-2929156:-	chr18	2929063	2929156	8.64948e+18	100	-	CUFF.39592.1.11
chr2	9727543	9727638	8.88286e+18	100	-	GESS_chr2@9727543-9727638:-	chr2	9727543	9727638	8.88286e+18	100	-	CUFF.4742.1.2
chr3	15455528	15455669	3.57369e+18	100	-	GESS_chr3@15455528-15455669:-	chr3	15455528	15455669	3.57369e+18	100	-	CUFF.8426.1.2
chr16	2983717	2983980	8.22417e+18	100	+	GESS_chr16@2983717-2983980:+	chr16	2983717	2983980	8.22417e+18	100	+	CUFF.35281.1.6
chr17	46023689	46023759	3.81674e+18	100	+	GESS_chr17@46023689-46023759:+	chr17	46023689	46023759	3.81674e+18	100	+	CUFF.38473.2.5;CUFF.38473.1.6
chr10	120921852	120921926	3.36613e+18	100	-	GESS_chr10@120921852-120921926:-	chr10	120921852	120921926	3.36613e+18	100	-	CUFF.26227.1.12
chr11	64785836	64785946	-7.70663e+18	100	+	GESS_chr11@64785836-64785946:+	chr11	64785836	64785946	-7.70663e+18	100	+	CUFF.27554.1.2
chr5	154335931	154335996	-2.43252e+18	100	+	GESS_chr5@154335931-154335996:+	chr5	154335931	154335996	-2.43252e+18	100	+	CUFF.14810.1.4
chr2	204276008	204276094	-6.40278e+18	100	+	GESS_chr2@204276008-204276094:+	chr2	204276008	204276094	-6.40278e+18	100	+	CUFF.7595.1.8
chr3	38051144	38051302	3.25983e+18	100	-	GESS_chr3@38051144-38051302:-	chr3	38051144	38051302	3.25983e+18	100	-	CUFF.8640.3.7;CUFF.8640.1.7;CUFF.8640.2.7
chr19	50510826	50511083	-7.41725e+18	100	-	GESS_chr19@50510826-50511083:-	chr19	50510826	50511083	-7.41725e+18	100	-	CUFF.42827.1.11;CUFF.42827.2.9
chr17	30535126	30535328	-4.31467e+18	100	+	GESS_chr17@30535126-30535328:+	chr17	30535126	30535328	-4.31467e+18	100	+	CUFF.37942.1.19;CUFF.37942.2.18
chr1	160194232	160194339	-2.79731e+18	100	-	GESS_chr1@160194232-160194339:-	chr1	160194232	160194339	-2.79731e+18	100	-	CUFF.3264.2.5;CUFF.3264.3.5;CUFF.3264.1.5
chr1	161643750	161643863	4.25364e+18	100	+	GESS_chr1@161643750-161643863:+	chr1	161643750	161643863	4.25364e+18	100	+	CUFF.3304.1.6;CUFF.3304.3.5;CUFF.3304.2.5
chr12	32140173	32140256	3.97952e+18	100	+	GESS_chr12@32140173-32140256:+	chr12	32140173	32140256	3.97952e+18	100	+	CUFF.29327.3.5;CUFF.29327.1.4
chr16	27448809	27449008	2.28258e+18	100	+	GESS_chr16@27448809-27449008:+	chr16	27448809	27449008	2.28258e+18	100	+	CUFF.35883.2.4;CUFF.35883.1.4
chr10	45959687	45959775	5.70998e+18	100	-	GESS_chr10@45959687-45959775:-	chr10	45959687	45959775	5.70998e+18	100	-	CUFF.25212.2.4;CUFF.25212.1.4
chr4	128859938	128859993	-9.07968e+18	100	-	GESS_chr4@128859938-128859993:-	chr4	128859938	128859993	-9.07968e+18	100	-	CUFF.12417.1.5;CUFF.12417.2.5
chr16	74384515	74384636	-3.13209e+17	100	-	GESS_chr16@74384515-74384636:-	chr16	74384515	74384636	-3.13209e+17	100	-	CUFF.36651.1.12
chr14	56130673	56130759	4.54874e+18	100	+	GESS_chr14@56130673-56130759:+	chr14	56130673	56130759	4.54874e+18	100	+	CUFF.32692.2.33
chr4	186267691	186267804	9.1319e+18	100	+	GESS_chr4@186267691-186267804:+	chr4	186267691	186267804	9.1319e+18	100	+	CUFF.12858.4.6;CUFF.12858.2.13
chr6	8041372	8041501	2.87021e+18	100	-	GESS_chr6@8041372-8041501:-	chr6	8041372	8041501	2.87021e+18	100	-	CUFF.15388.1.3
chr2	63206323	63206470	7.7686e+18	100	+	GESS_chr2@63206323-63206470:+	chr2	63206323	63206470	7.7686e+18	100	+	CUFF.5595.1.15
chr9	101788186	101788248	4.51658e+18	100	+	GESS_chr9@101788186-101788248:+	chr9	101788186	101788248	4.51658e+18	100	+	CUFF.23703.1.16
chr6	32800404	32800601	-7.66593e+18	100	-	GESS_chr6@32800404-32800601:-	chr6	32800404	32800601	-7.66593e+18	100	-	CUFF.16126.1.7
chr12	53679708	53680696	-8.227e+18	100	+	GESS_chr12@53679708-53680696:+	chr12	53679708	53680696	-8.227e+18	100	+	CUFF.29694.3.17;CUFF.29694.2.17
chr2	97279225	97279356	-7.01981e+18	100	-	GESS_chr2@97279225-97279356:-	chr2	97279225	97279356	-7.01981e+18	100	-	CUFF.6149.2.16;CUFF.6149.1.16
chr1	70881639	70881720	-8.51542e+18	100	+	GESS_chr1@70881639-70881720:+	chr1	70881639	70881720	-8.51542e+18	100	+	CUFF.1923.1.2
chr3	137963930	137964025	-1.0734e+18	100	+	GESS_chr3@137963930-137964025:+	chr3	137963930	137964025	-1.0734e+18	100	+	CUFF.10003.1.13;CUFF.10003.3.12
chr2	219602302	219603886	-6.52677e+17	100	+	GESS_chr2@219602302-219603886:+	chr2	219602302	219603886	-6.52677e+17	100	+	CUFF.7787.1.3
chr2	219602302	219603886	-6.52677e+17	100	+	GESS_chr2@219602302-219603886:+	chr2	219602296	219604025	4.7921e+18	100	.	CUFF.7789.1.1
chr9	132984929	132985017	-1.1325e+18	100	+	GESS_chr9@132984929-132985017:+	chr9	132984929	132985017	-1.1325e+18	100	+	CUFF.24246.1.4;CUFF.24246.2.5
chr7	99693397	99693790	6.94293e+17	100	-	GESS_chr7@99693397-99693790:-	chr7	99693397	99693790	6.94293e+17	100	-	CUFF.19534.2.5
chr5	32379221	32379316	5.38172e+18	100	-	GESS_chr5@32379221-32379316:-	chr5	32379221	32379316	5.38172e+18	100	-	CUFF.13321.1.4
chr1	9781502	9781645	-5.04937e+18	100	+	GESS_chr1@9781502-9781645:+	chr1	9781502	9781645	-5.04937e+18	100	+	CUFF.318.2.14;CUFF.318.1.14
chr8	95543191	95543313	-5.40673e+17	100	-	GESS_chr8@95543191-95543313:-	chr8	95543191	95543313	-5.40673e+17	100	-	CUFF.21872.1.19
chr5	139921757	139921866	5.60235e+18	100	+	GESS_chr5@139921757-139921866:+	chr5	139921757	139921866	5.60235e+18	100	+	CUFF.14658.2.34
chr5	53692827	53692964	7.38826e+17	100	+	GESS_chr5@53692827-53692964:+	chr5	53692827	53692964	7.38826e+17	100	+	CUFF.13558.1.4
chr15	43857065	43857190	6.85908e+18	100	-	GESS_chr15@43857065-43857190:-	chr15	43857065	43857190	6.85908e+18	100	-	CUFF.33976.2.5;CUFF.33976.1.4
chr3	57850969	57851019	-7.17988e+18	100	+	GESS_chr3@57850969-57851019:+	chr3	57850969	57851019	-7.17988e+18	100	+	CUFF.9227.3.12
chr16	72557231	72557314	-3.51043e+18	100	-	GESS_chr16@72557231-72557314:-	chr16	72557231	72557314	-3.51043e+18	100	-	CUFF.36622.2.5;CUFF.36622.1.8;CUFF.36622.3.4
chr2	238330768	238330876	3.3472e+18	100	-	GESS_chr2@238330768-238330876:-	chr2	238330768	238330876	3.3472e+18	100	-	CUFF.8025.3.41
chr10	43109730	43109806	7.30464e+18	100	-	GESS_chr10@43109730-43109806:-	chr10	43109730	43109806	7.30464e+18	100	-	CUFF.25173.3.2
chr2	97749906	97750014	-2.52103e+18	100	-	GESS_chr2@97749906-97750014:-	chr2	97749906	97750014	-2.52103e+18	100	-	CUFF.6154.1.3
chr17	17118499	17118630	6.41694e+18	100	-	GESS_chr17@17118499-17118630:-	chr17	17118499	17118630	6.41694e+18	100	-	CUFF.37510.1.3
chr21	34903795	34903863	4.70188e+17	100	-	GESS_chr21@34903795-34903863:-	chr21	34903795	34903863	4.70188e+17	100	-	CUFF.45056.2.17;CUFF.45056.1.18
chr21	34903795	34903863	4.70188e+17	100	-	GESS_chr21@34903795-34903863:-	chr21	34903795	34903869	4.70188e+17	100	-	CUFF.45056.3.6
chr1	225142661	225142800	6.31875e+18	100	+	GESS_chr1@225142661-225142800:+	chr1	225142661	225142800	6.31875e+18	100	+	CUFF.4263.3.3;CUFF.4263.1.3;CUFF.4263.2.3
chr1	234561419	234561539	-1.51432e+18	100	-	GESS_chr1@234561419-234561539:-	chr1	234561419	234561539	-1.51432e+18	100	-	CUFF.4472.1.11;CUFF.4472.2.12
chr14	24569204	24569422	-8.96512e+18	100	+	GESS_chr14@24569204-24569422:+	chr14	24569204	24569422	-8.96512e+18	100	+	CUFF.32293.1.7;CUFF.32293.2.7
chr17	80895147	80895236	-8.13279e+15	100	+	GESS_chr17@80895147-80895236:+	chr17	80895147	80895236	-8.13279e+15	100	+	CUFF.39558.2.23;CUFF.39558.1.35
chr3	40571700	40571807	7.3815e+18	100	+	GESS_chr3@40571700-40571807:+	chr3	40571700	40571807	7.3815e+18	100	+	CUFF.8952.1.4
chr5	112159004	112159057	7.836e+18	100	+	GESS_chr5@112159004-112159057:+	chr5	112159004	112159057	7.836e+18	100	+	CUFF.14182.2.11
chr7	103124100	103124297	-2.05856e+18	100	-	GESS_chr7@103124100-103124297:-	chr7	103124100	103124297	-2.05856e+18	100	-	CUFF.19625.1.3
chr8	28707730	28707790	1.43062e+18	100	-	GESS_chr8@28707730-28707790:-	chr8	28707730	28707790	1.43062e+18	100	-	CUFF.21069.1.15
chr2	61431391	61431515	-4.32858e+18	100	-	GESS_chr2@61431391-61431515:-	chr2	61431391	61431515	-4.32858e+18	100	-	CUFF.5582.1.6
chr10	88231965	88232101	7.54339e+18	100	-	GESS_chr10@88231965-88232101:-	chr10	88231965	88232101	7.54339e+18	100	-	CUFF.25709.1.13
chr12	124132510	124132673	-1.57662e+18	100	+	GESS_chr12@124132510-124132673:+	chr12	124132510	124132673	-1.57662e+18	100	+	CUFF.30977.2.4;CUFF.30977.1.4
chr3	28379428	28379527	-6.99192e+18	100	-	GESS_chr3@28379428-28379527:-	chr3	28379428	28379527	-6.99192e+18	100	-	CUFF.8544.1.5
chr4	146041084	146041305	-8.4182e+18	100	+	GESS_chr4@146041084-146041305:+	chr4	146041084	146041305	-8.4182e+18	100	+	CUFF.12595.1.11
chr2	33498723	33498848	-6.47021e+18	100	+	GESS_chr2@33498723-33498848:+	chr2	33498723	33498848	-6.47021e+18	100	+	CUFF.5168.1.16
chr19	45494108	45494203	-8.34459e+18	100	+	GESS_chr19@45494108-45494203:+	chr19	45494108	45494203	-8.34459e+18	100	+	CUFF.42475.2.11;CUFF.42475.1.11
chrX	118767323	118767455	8.51044e+18	100	-	GESS_chrX@118767323-118767455:-	chrX	118767323	118767455	8.51044e+18	100	-	CUFF.48166.3.4;CUFF.48166.2.4;CUFF.48166.1.3
chr12	57677607	57677839	-4.7183e+18	100	-	GESS_chr12@57677607-57677839:-	chr12	57677607	57677839	-4.7183e+18	100	-	CUFF.29936.1.12;CUFF.29936.2.12
chr8	117658710	117658842	8.23486e+17	100	-	GESS_chr8@117658710-117658842:-	chr8	117658710	117658842	8.23486e+17	100	-	CUFF.22118.1.2
chr4	109000648	109000770	-8.91672e+18	100	-	GESS_chr4@109000648-109000770:-	chr4	109000648	109000770	-8.91672e+18	100	-	CUFF.12187.1.5;CUFF.12187.2.6
chr2	152324514	152324660	-4.98881e+18	100	+	GESS_chr2@152324514-152324660:+	chr2	152324514	152324660	-4.98881e+18	100	+	CUFF.6931.2.30;CUFF.6931.1.31
chr10	5754786	5754881	-3.25682e+18	100	+	GESS_chr10@5754786-5754881:+	chr10	5754786	5754881	-3.25682e+18	100	+	CUFF.24718.3.3;CUFF.24718.2.2;CUFF.24718.1.4
chr9	127990189	127990338	-5.43745e+18	100	+	GESS_chr9@127990189-127990338:+	chr9	127990189	127990338	-5.43745e+18	100	+	CUFF.24089.1.7
chr16	70497072	70497175	1.1777e+18	100	+	GESS_chr16@70497072-70497175:+	chr16	70497072	70497175	1.1777e+18	100	+	CUFF.36542.1.2
chr17	36522170	36522300	-4.59201e+18	100	+	GESS_chr17@36522170-36522300:+	chr17	36522170	36522300	-4.59201e+18	100	+	CUFF.38021.1.4;CUFF.38021.2.3
chr15	74281449	74281598	7.15386e+18	100	-	GESS_chr15@74281449-74281598:-	chr15	74281449	74281598	7.15386e+18	100	-	CUFF.34477.2.5
chr2	203147074	203147195	6.99999e+17	100	+	GESS_chr2@203147074-203147195:+	chr2	203147074	203147195	6.99999e+17	100	+	CUFF.7563.2.4;CUFF.7563.1.4
chr19	51013543	51013702	6.8921e+18	100	-	GESS_chr19@51013543-51013702:-	chr19	51013543	51013705	6.8921e+18	100	-	CUFF.42895.1.4
chr1	29435848	29435949	7.88246e+18	100	+	GESS_chr1@29435848-29435949:+	chr1	29435848	29435949	7.88246e+18	100	+	CUFF.960.1.16;CUFF.960.3.15;CUFF.960.2.16
chr14	57092100	57092248	4.45176e+18	100	+	GESS_chr14@57092100-57092248:+	chr14	57092100	57092248	4.45176e+18	100	+	CUFF.32698.2.10
chr10	101163226	101163391	1.03048e+18	100	-	GESS_chr10@101163226-101163391:-	chr10	101163226	101163391	1.03048e+18	100	-	CUFF.25956.1.3
chr11	46534277	46534363	9.02288e+18	100	-	GESS_chr11@46534277-46534363:-	chr11	46534277	46534363	9.02288e+18	100	-	CUFF.28023.3.10;CUFF.28023.4.11
chr17	36520635	36520739	-7.04468e+18	100	+	GESS_chr17@36520635-36520739:+	chr17	36520635	36520739	-7.04468e+18	100	+	CUFF.38021.1.3
chr10	4877867	4878001	2.68041e+17	100	+	GESS_chr10@4877867-4878001:+	chr10	4877867	4878001	2.68041e+17	100	+	CUFF.24639.4.4;CUFF.24639.3.4;CUFF.24639.2.4;CUFF.24639.1.3;CUFF.24639.5.4
chr8	20070293	20070416	2.02362e+18	100	+	GESS_chr8@20070293-20070416:+	chr8	20070293	20070416	2.02362e+18	100	+	CUFF.20934.1.9
chr12	56563313	56563479	-7.44276e+18	100	-	GESS_chr12@56563313-56563479:-	chr12	56563313	56563479	-7.44276e+18	100	-	CUFF.29864.1.5
chr6	34949467	34949763	-5.46474e+18	100	+	GESS_chr6@34949467-34949763:+	chr6	34949467	34949763	-5.46474e+18	100	+	CUFF.16253.1.4
chr16	15694498	15694558	-5.33959e+18	100	-	GESS_chr16@15694498-15694558:-	chr16	15694498	15694558	-5.33959e+18	100	-	CUFF.35619.1.4;CUFF.35619.3.4;CUFF.35619.2.4
chr6	32803420	32803550	4.11723e+18	100	-	GESS_chr6@32803420-32803550:-	chr6	32803420	32803550	4.11723e+18	100	-	CUFF.16126.1.9
chr6	32803420	32803550	4.11723e+18	100	-	GESS_chr6@32803420-32803550:-	chr6	32803415	32803550	4.83898e+17	100	-	CUFF.16126.2.2
chr6	150001011	150001593	-8.60577e+18	100	-	GESS_chr6@150001011-150001593:-	chr6	150001011	150001593	-8.60577e+18	100	-	CUFF.17794.2.2;CUFF.17794.1.4
chr5	93388831	93388932	4.16322e+18	100	-	GESS_chr5@93388831-93388932:-	chr5	93388831	93388932	4.16322e+18	100	-	CUFF.14594.1.9;CUFF.14594.2.9
chr15	64706284	64706410	1.996e+18	100	+	GESS_chr15@64706284-64706410:+	chr15	64706284	64706410	1.996e+18	100	+	CUFF.34288.2.8;CUFF.34288.1.8
chr1	9781819	9781918	-6.75288e+18	100	+	GESS_chr1@9781819-9781918:+	chr1	9781819	9781918	-6.75288e+18	100	+	CUFF.318.1.15;CUFF.318.2.15
chr19	36038021	36038142	4.62866e+18	100	+	GESS_chr19@36038021-36038142:+	chr19	36038021	36038142	4.62866e+18	100	+	CUFF.41963.1.6
chr6	106740903	106740981	3.64002e+18	100	-	GESS_chr6@106740903-106740981:-	chr6	106740903	106740981	3.64002e+18	100	-	CUFF.17076.1.5;CUFF.17076.2.5
chr3	48581013	48581079	5.807e+17	100	-	GESS_chr3@48581013-48581079:-	chr3	48581013	48581079	5.807e+17	100	-	CUFF.8946.1.11
chrX	135761694	135761819	8.24103e+18	100	-	GESS_chrX@135761694-135761819:-	chrX	135761694	135761819	8.24103e+18	100	-	CUFF.48398.1.8;CUFF.48398.3.7;CUFF.48398.2.7
chr6	26459709	26460056	7.70048e+18	100	+	GESS_chr6@26459709-26460056:+	chr6	26459709	26460056	7.70048e+18	100	+	CUFF.15666.2.3
chr10	88233635	88233730	1.25183e+18	100	-	GESS_chr10@88233635-88233730:-	chr10	88233635	88233730	1.25183e+18	100	-	CUFF.25709.1.15
chr12	53898482	53898599	6.64997e+18	100	+	GESS_chr12@53898482-53898599:+	chr12	53898482	53898599	6.64997e+18	100	+	CUFF.29707.2.6;CUFF.29707.1.6
chr1	10195046	10195244	5.94052e+18	100	+	GESS_chr1@10195046-10195244:+	chr1	10195046	10195244	5.94052e+18	100	+	CUFF.295.1.15
chr19	1270927	1271035	9.16887e+18	100	+	GESS_chr19@1270927-1271035:+	chr19	1270927	1271035	9.16887e+18	100	+	CUFF.40440.2.2;CUFF.40440.1.2
chr14	74759857	74759951	-4.55523e+18	100	-	GESS_chr14@74759857-74759951:-	chr14	74759857	74759951	-4.55523e+18	100	-	CUFF.32987.1.12;CUFF.32987.2.12
chr9	35662509	35662738	1.45988e+18	100	-	GESS_chr9@35662509-35662738:-	chr9	35662509	35662738	1.45988e+18	100	-	CUFF.22928.1.3
chr7	56129440	56129542	-4.28911e+18	100	+	GESS_chr7@56129440-56129542:+	chr7	56129440	56129542	-4.28911e+18	100	+	CUFF.18944.2.12;CUFF.18944.1.12
chr10	120920427	120920481	9.16538e+18	100	-	GESS_chr10@120920427-120920481:-	chr10	120920427	120920481	9.16538e+18	100	-	CUFF.26227.1.10
chr5	90445847	90446038	-8.13998e+18	100	+	GESS_chr5@90445847-90446038:+	chr5	90445847	90446038	-8.13998e+18	100	+	CUFF.13981.1.62;CUFF.13981.2.62
chr1	161197674	161197779	1.17603e+18	100	+	GESS_chr1@161197674-161197779:+	chr1	161197674	161197779	1.17603e+18	100	+	CUFF.3280.2.6;CUFF.3280.1.6
chr5	176794715	176794826	-2.89229e+18	100	+	GESS_chr5@176794715-176794826:+	chr5	176794715	176794826	-2.89229e+18	100	+	CUFF.15011.1.2
chr7	102628480	102628679	9.1684e+18	100	+	GESS_chr7@102628480-102628679:+	chr7	102628480	102628679	9.1684e+18	100	+	CUFF.19831.1.3;CUFF.19831.3.2;CUFF.19831.2.3
chr19	1428841	1428994	2.18678e+18	100	+	GESS_chr19@1428841-1428994:+	chr19	1428841	1428994	2.18678e+18	100	+	CUFF.40489.1.8;CUFF.40489.2.8
chr2	20478344	20478580	-8.65217e+17	100	-	GESS_chr2@20478344-20478580:-	chr2	20478344	20478580	-8.65217e+17	100	-	CUFF.4894.1.9
chr1	78045212	78045313	-5.90315e+17	100	-	GESS_chr1@78045212-78045313:-	chr1	78045212	78045313	-5.90315e+17	100	-	CUFF.1944.1.6
chr2	61712903	61713097	5.52994e+18	100	-	GESS_chr2@61712903-61713097:-	chr2	61712903	61713097	5.52994e+18	100	-	CUFF.5561.2.6;CUFF.5561.1.6
chr5	98205458	98205586	-1.7807e+18	100	-	GESS_chr5@98205458-98205586:-	chr5	98205458	98205586	-1.7807e+18	100	-	CUFF.14076.1.7
chr11	59423972	59424073	1.71931e+18	100	-	GESS_chr11@59423972-59424073:-	chr11	59423972	59424073	1.71931e+18	100	-	CUFF.27293.1.13
chr19	45926528	45926639	-4.50343e+18	100	-	GESS_chr19@45926528-45926639:-	chr19	45926528	45926639	-4.50343e+18	100	-	CUFF.42499.1.9;CUFF.42499.3.9
chr3	47712148	47712207	-7.84149e+18	100	-	GESS_chr3@47712148-47712207:-	chr3	47712148	47712207	-7.84149e+18	100	-	CUFF.8915.1.10
chr17	30303540	30303633	5.60511e+18	100	+	GESS_chr17@30303540-30303633:+	chr17	30303540	30303633	5.60511e+18	100	+	CUFF.37916.1.8
chr6	109691614	109691670	5.88509e+18	100	-	GESS_chr6@109691614-109691670:-	chr6	109691614	109691670	5.88509e+18	100	-	CUFF.17149.1.2
chr1	234529108	234529232	2.48048e+18	100	-	GESS_chr1@234529108-234529232:-	chr1	234529108	234529232	2.48048e+18	100	-	CUFF.4472.2.3;CUFF.4472.1.3
chr2	61729384	61729445	8.49088e+18	100	-	GESS_chr2@61729384-61729445:-	chr2	61729384	61729445	8.49088e+18	100	-	CUFF.5561.1.21;CUFF.5561.2.21
chr9	123166314	123166391	-3.36172e+17	100	-	GESS_chr9@123166314-123166391:-	chr9	123166314	123166391	-3.36172e+17	100	-	CUFF.23931.2.6;CUFF.23931.1.6
chr5	174939114	174939199	8.68473e+18	100	+	GESS_chr5@174939114-174939199:+	chr5	174939114	174939199	8.68473e+18	100	+	CUFF.14970.1.6
chr5	137521650	137521741	5.6076e+18	100	+	GESS_chr5@137521650-137521741:+	chr5	137521650	137521741	5.6076e+18	100	+	CUFF.14507.1.16
chr1	33233388	33233558	2.80369e+18	100	+	GESS_chr1@33233388-33233558:+	chr1	33233388	33233558	2.80369e+18	100	+	CUFF.1112.1.2
chr8	42220130	42220216	2.41636e+18	100	+	GESS_chr8@42220130-42220216:+	chr8	42220130	42220216	2.41636e+18	100	+	CUFF.21263.3.11;CUFF.21263.1.10
chr2	7137047	7137192	-3.11206e+18	100	+	GESS_chr2@7137047-7137192:+	chr2	7137047	7137192	-3.11206e+18	100	+	CUFF.4709.1.3
chr18	662146	662320	-3.62352e+18	100	+	GESS_chr18@662146-662320:+	chr18	662146	662320	-3.62352e+18	100	+	CUFF.39604.1.3
chr14	74388769	74388909	8.01468e+18	100	+	GESS_chr14@74388769-74388909:+	chr14	74388769	74388909	8.01468e+18	100	+	CUFF.32970.1.10;CUFF.32970.2.10
chr2	71658457	71658558	7.61964e+18	100	+	GESS_chr2@71658457-71658558:+	chr2	71658457	71658558	7.61964e+18	100	+	CUFF.5736.1.26;CUFF.5736.2.26
chr14	73763919	73763993	8.42241e+18	100	-	GESS_chr14@73763919-73763993:-	chr14	73763919	73763993	8.42241e+18	100	-	CUFF.32984.3.6;CUFF.32984.1.7;CUFF.32984.2.7
chr1	40027995	40028088	7.74466e+18	100	-	GESS_chr1@40027995-40028088:-	chr1	40027995	40028088	7.74466e+18	100	-	CUFF.1253.1.4;CUFF.1253.2.4;CUFF.1253.3.3
chr16	629069	629180	1.88032e+18	100	+	GESS_chr16@629069-629180:+	chr16	629069	629180	1.88032e+18	100	+	CUFF.35116.3.7;CUFF.35116.1.7
chr12	50481146	50481268	9.15513e+18	100	+	GESS_chr12@50481146-50481268:+	chr12	50481146	50481268	9.15513e+18	100	+	CUFF.29610.1.5
chr8	145151937	145152037	8.5239e+18	100	+	GESS_chr8@145151937-145152037:+	chr8	145151937	145152037	8.5239e+18	100	+	CUFF.22500.1.6
chr1	100533533	100533751	-3.88354e+18	100	+	GESS_chr1@100533533-100533751:+	chr1	100533533	100533751	-3.88354e+18	100	+	CUFF.2219.1.6
chr6	76412361	76412788	-3.36212e+18	100	+	GESS_chr6@76412361-76412788:+	chr6	76412361	76412788	-3.36212e+18	100	+	CUFF.16810.3.19;CUFF.16810.1.18;CUFF.16810.2.19
chr5	71627085	71627202	7.14156e+18	100	+	GESS_chr5@71627085-71627202:+	chr5	71627085	71627202	7.14156e+18	100	+	CUFF.13750.1.3;CUFF.13750.2.3
chr7	23015829	23015924	-1.33712e+16	100	-	GESS_chr7@23015829-23015924:-	chr7	23015829	23015924	-1.33712e+16	100	-	CUFF.18328.1.5
chr19	10475527	10475724	-7.3902e+18	100	-	GESS_chr19@10475527-10475724:-	chr19	10475527	10475724	-7.3902e+18	100	-	CUFF.41019.1.18
chr15	44859622	44859790	3.5253e+18	100	-	GESS_chr15@44859622-44859790:-	chr15	44859622	44859790	3.5253e+18	100	-	CUFF.33993.1.5
chr14	51226575	51227077	8.11749e+18	100	-	GESS_chr14@51226575-51227077:-	chr14	51226575	51227077	8.11749e+18	100	-	CUFF.32605.2.15;CUFF.32605.1.15
chr7	139734035	139734131	-1.30176e+18	100	-	GESS_chr7@139734035-139734131:-	chr7	139734035	139734131	-1.30176e+18	100	-	CUFF.20217.1.5
chr19	5648027	5648054	6.33881e+18	100	+	GESS_chr19@5648027-5648054:+	chr19	5648027	5648054	6.33881e+18	100	+	CUFF.40794.2.6;CUFF.40794.1.6
chr8	97258535	97258682	7.4573e+18	100	-	GESS_chr8@97258535-97258682:-	chr8	97258535	97258682	7.4573e+18	100	-	CUFF.21908.2.4;CUFF.21908.1.4
chr1	180257405	180257652	-7.09864e+18	100	-	GESS_chr1@180257405-180257652:-	chr1	180257405	180257652	-7.09864e+18	100	-	CUFF.3618.2.4;CUFF.3618.1.7
chr10	74908034	74908162	8.98335e+18	100	-	GESS_chr10@74908034-74908162:-	chr10	74908034	74908162	8.98335e+18	100	-	CUFF.25619.1.8
chr2	37230685	37230829	1.48012e+18	100	-	GESS_chr2@37230685-37230829:-	chr2	37230685	37230829	1.48012e+18	100	-	CUFF.5189.1.5;CUFF.5189.2.6
chr9	70475019	70475078	8.70894e+17	100	-	GESS_chr9@70475019-70475078:-	chr9	70475019	70475078	8.70894e+17	100	-	CUFF.23236.1.11
chr17	7160176	7160357	-7.5811e+18	100	+	GESS_chr17@7160176-7160357:+	chr17	7160176	7160357	-7.5811e+18	100	+	CUFF.37403.1.6
chr14	24567684	24567887	-2.24906e+18	100	+	GESS_chr14@24567684-24567887:+	chr14	24567684	24567887	-2.24906e+18	100	+	CUFF.32293.1.4;CUFF.32293.2.4
chr7	151048510	151048568	5.26568e+18	100	+	GESS_chr7@151048510-151048568:+	chr7	151048510	151048568	5.26568e+18	100	+	CUFF.20527.2.4;CUFF.20527.1.4
chr10	97893340	97893405	7.99624e+17	100	+	GESS_chr10@97893340-97893405:+	chr10	97893340	97893405	7.99624e+17	100	+	CUFF.25892.1.3
chr17	35771356	35771477	7.60608e+18	100	+	GESS_chr17@35771356-35771477:+	chr17	35771356	35771477	7.60608e+18	100	+	CUFF.38011.2.2;CUFF.38011.1.2
chr3	10019073	10019130	6.4298e+18	100	-	GESS_chr3@10019073-10019130:-	chr3	10019073	10019130	6.4298e+18	100	-	CUFF.8343.1.7
chr1	36216851	36217107	-7.19827e+18	100	-	GESS_chr1@36216851-36217107:-	chr1	36216851	36217107	-7.19827e+18	100	-	CUFF.1075.2.16;CUFF.1075.1.17
chr19	10461728	10461838	-6.16414e+18	100	-	GESS_chr19@10461728-10461838:-	chr19	10461728	10461838	-6.16414e+18	100	-	CUFF.41019.1.2
chr11	47315434	47315534	-5.75378e+18	100	+	GESS_chr11@47315434-47315534:+	chr11	47315434	47315534	-5.75378e+18	100	+	CUFF.27201.1.20;CUFF.27201.2.20;CUFF.27201.3.20
chr14	72054288	72056087	-8.58518e+17	100	+	GESS_chr14@72054288-72056087:+	chr14	72054288	72056087	-8.58518e+17	100	+	CUFF.32949.1.5;CUFF.32949.4.7;CUFF.32949.2.6;CUFF.32949.3.7
chr19	18305768	18305896	7.34167e+18	100	+	GESS_chr19@18305768-18305896:+	chr19	18305768	18305896	7.34167e+18	100	+	CUFF.41528.1.4
chr18	43619913	43620013	4.61231e+18	100	-	GESS_chr18@43619913-43620013:-	chr18	43619913	43620013	4.61231e+18	100	-	CUFF.40051.1.14
chr7	102949399	102949542	3.59824e+18	100	+	GESS_chr7@102949399-102949542:+	chr7	102949399	102949542	3.59824e+18	100	+	CUFF.19808.1.8
chr15	43478018	43478077	5.98752e+17	100	+	GESS_chr15@43478018-43478077:+	chr15	43478018	43478077	5.98752e+17	100	+	CUFF.33888.1.2
chr7	86800311	86800405	-1.70309e+18	100	+	GESS_chr7@86800311-86800405:+	chr7	86800311	86800405	-1.70309e+18	100	+	CUFF.19305.1.5;CUFF.19305.2.5
chr9	130887523	130887720	5.90615e+18	100	-	GESS_chr9@130887523-130887720:-	chr9	130887523	130887720	5.90615e+18	100	-	CUFF.24138.1.12
chr17	26901085	26901259	-2.20071e+18	100	-	GESS_chr17@26901085-26901259:-	chr17	26901085	26901259	-2.20071e+18	100	-	CUFF.37819.2.14;CUFF.37819.1.15;CUFF.37819.3.3
chr15	43430772	43430817	-1.45449e+18	100	+	GESS_chr15@43430772-43430817:+	chr15	43430772	43430817	-1.45449e+18	100	+	CUFF.33891.1.3
chr11	36300027	36300166	-6.30504e+18	100	-	GESS_chr11@36300027-36300166:-	chr11	36300027	36300166	-6.30504e+18	100	-	CUFF.27090.2.4;CUFF.27090.1.5
chr19	45923582	45923685	8.34048e+18	100	-	GESS_chr19@45923582-45923685:-	chr19	45923582	45923685	8.34048e+18	100	-	CUFF.42499.3.7;CUFF.42499.1.7;CUFF.42499.2.6
chr10	79579653	79579776	8.15126e+18	100	-	GESS_chr10@79579653-79579776:-	chr10	79579653	79579776	8.15126e+18	100	-	CUFF.25602.2.17;CUFF.25602.1.17
chr1	150811917	150812130	-2.68905e+18	100	-	GESS_chr1@150811917-150812130:-	chr1	150811917	150812130	-2.68905e+18	100	-	CUFF.2901.2.17;CUFF.2901.1.19
chr9	77746686	77746739	9.41923e+17	100	+	GESS_chr9@77746686-77746739:+	chr9	77746685	77746739	9.41922e+17	100	+	CUFF.23303.1.1
chr21	47611795	47611873	-5.05222e+18	100	-	GESS_chr21@47611795-47611873:-	chr21	47611795	47611873	-5.05222e+18	100	-	CUFF.45326.2.2;CUFF.45326.1.3
chr11	71192969	71193071	2.32863e+18	100	+	GESS_chr11@71192969-71193071:+	chr11	71192969	71193071	2.32863e+18	100	+	CUFF.27836.2.3;CUFF.27836.1.13
chr6	8420954	8421061	-4.12475e+17	100	-	GESS_chr6@8420954-8421061:-	chr6	8420954	8421061	-4.12475e+17	100	-	CUFF.15393.1.6;CUFF.15393.2.6
chrX	53409153	53409304	-1.89221e+18	100	-	GESS_chrX@53409153-53409304:-	chrX	53409153	53409304	-1.89221e+18	100	-	CUFF.47461.1.4
chr18	76973962	76974038	5.66697e+17	100	+	GESS_chr18@76973962-76974038:+	chr18	76973962	76974038	5.66697e+17	100	+	CUFF.40329.1.11
chr1	234563322	234563512	-4.93612e+18	100	-	GESS_chr1@234563322-234563512:-	chr1	234563322	234563512	-4.93612e+18	100	-	CUFF.4472.1.13;CUFF.4472.2.13
chr19	45918119	45918218	-5.01124e+18	100	-	GESS_chr19@45918119-45918218:-	chr19	45918119	45918218	-5.01124e+18	100	-	CUFF.42499.1.4;CUFF.42499.3.4;CUFF.42499.2.3
chr3	37132958	37133029	-7.93554e+18	100	-	GESS_chr3@37132958-37133029:-	chr3	37132958	37133029	-7.93554e+18	100	-	CUFF.8651.1.9
chr20	33961987	33962059	-7.78039e+18	100	-	GESS_chr20@33961987-33962059:-	chr20	33961987	33962059	-7.78039e+18	100	-	CUFF.44076.1.6;CUFF.44076.2.3
chr5	137354644	137354835	6.21544e+18	100	-	GESS_chr5@137354644-137354835:-	chr5	137354644	137354835	6.21544e+18	100	-	CUFF.14501.1.22;CUFF.14501.2.19
chrX	77372809	77372912	4.39024e+18	100	+	GESS_chrX@77372809-77372912:+	chrX	77372809	77372912	4.39024e+18	100	+	CUFF.47897.1.5
chr1	23648021	23648156	-3.85658e+18	100	-	GESS_chr1@23648021-23648156:-	chr1	23648021	23648156	-3.85658e+18	100	-	CUFF.649.1.5
chr9	5823896	5824001	-3.15984e+18	100	-	GESS_chr9@5823896-5824001:-	chr9	5823896	5824001	-3.15984e+18	100	-	CUFF.22685.1.10;CUFF.22685.2.12
chr3	186509514	186509639	6.98472e+18	100	-	GESS_chr3@186509514-186509639:-	chr3	186509514	186509639	6.98472e+18	100	-	CUFF.10551.1.4
chr4	8376705	8376879	4.6897e+18	100	-	GESS_chr4@8376705-8376879:-	chr4	8376705	8376879	4.6897e+18	100	-	CUFF.11131.1.4;CUFF.11131.2.2
chr19	56201233	56201316	5.17171e+18	100	+	GESS_chr19@56201233-56201316:+	chr19	56201233	56201316	5.17171e+18	100	+	CUFF.43293.1.6;CUFF.43293.2.6
chr8	38097793	38097882	5.24645e+18	100	+	GESS_chr8@38097793-38097882:+	chr8	38097793	38097882	5.24645e+18	100	+	CUFF.21204.1.6
chr5	70356671	70356757	3.81772e+18	100	-	GESS_chr5@70356671-70356757:-	chr5	70356671	70356757	3.81772e+18	100	-	CUFF.13741.1.11
chr9	132671169	132671278	4.14912e+18	100	-	GESS_chr9@132671169-132671278:-	chr9	132671169	132671278	4.14912e+18	100	-	CUFF.24250.1.6;CUFF.24250.2.6
chr14	105167694	105168093	-6.15235e+18	100	+	GESS_chr14@105167694-105168093:+	chr14	105167694	105168093	-6.15235e+18	100	+	CUFF.33373.1.2;CUFF.33373.2.2
chr16	72747846	72747888	-5.21149e+18	100	+	GESS_chr16@72747846-72747888:+	chr16	72747846	72747888	-5.21149e+18	100	+	CUFF.36598.1.3
chr14	56133959	56134048	1.89466e+18	100	+	GESS_chr14@56133959-56134048:+	chr14	56133959	56134048	1.89466e+18	100	+	CUFF.32692.2.34;CUFF.32692.1.33
chr17	45249283	45249430	3.26429e+18	100	-	GESS_chr17@45249283-45249430:-	chr17	45249283	45249430	3.26429e+18	100	-	CUFF.38421.1.5;CUFF.38421.2.5
chr14	74426118	74426225	-8.17424e+18	100	+	GESS_chr14@74426118-74426225:+	chr14	74426118	74426225	-8.17424e+18	100	+	CUFF.32989.1.8
chrX	110963323	110963398	4.76316e+18	100	+	GESS_chrX@110963323-110963398:+	chrX	110963323	110963398	4.76316e+18	100	+	CUFF.48082.3.11;CUFF.48082.1.13
chr3	197350091	197350253	-8.51151e+18	100	-	GESS_chr3@197350091-197350253:-	chr3	197350091	197350253	-8.51151e+18	100	-	CUFF.10796.2.4;CUFF.10796.1.3
chr6	32085100	32085181	1.49039e+18	100	-	GESS_chr6@32085100-32085181:-	chr6	32085100	32085181	1.49039e+18	100	-	CUFF.16099.1.5
chr3	187444519	187444686	-1.72024e+18	100	-	GESS_chr3@187444519-187444686:-	chr3	187444519	187444686	-1.72024e+18	100	-	CUFF.10558.1.4
chr17	12914980	12915099	-1.15534e+18	100	-	GESS_chr17@12914980-12915099:-	chr17	12914980	12915099	-1.15534e+18	100	-	CUFF.37422.1.17
chr17	48541887	48541960	4.26651e+18	100	+	GESS_chr17@48541887-48541960:+	chr17	48541887	48541960	4.26651e+18	100	+	CUFF.38628.2.11;CUFF.38628.1.11
chr2	231256802	231256944	-7.87078e+18	100	+	GESS_chr2@231256802-231256944:+	chr2	231256802	231256944	-7.87078e+18	100	+	CUFF.7916.1.12;CUFF.7916.2.6
chr13	52992127	52992191	5.70374e+18	100	-	GESS_chr13@52992127-52992191:-	chr13	52992127	52992191	5.70374e+18	100	-	CUFF.31686.1.4
chr10	101163481	101163631	-7.04042e+18	100	-	GESS_chr10@101163481-101163631:-	chr10	101163481	101163631	-7.04042e+18	100	-	CUFF.25956.1.4
chr8	97263134	97263323	3.06234e+18	100	-	GESS_chr8@97263134-97263323:-	chr8	97263134	97263323	3.06234e+18	100	-	CUFF.21908.2.5;CUFF.21908.1.5
chr12	123424658	123424831	4.96587e+18	100	-	GESS_chr12@123424658-123424831:-	chr12	123424658	123424831	4.96587e+18	100	-	CUFF.30920.1.4;CUFF.30920.2.4
chr9	136330444	136330569	5.27684e+18	100	+	GESS_chr9@136330444-136330569:+	chr9	136330444	136330569	5.27684e+18	100	+	CUFF.24317.2.3
chr11	93535001	93535138	-2.67155e+18	100	+	GESS_chr11@93535001-93535138:+	chr11	93535001	93535138	-2.67155e+18	100	+	CUFF.28326.2.9;CUFF.28326.1.8
chr19	19612778	19612852	4.11973e+18	100	+	GESS_chr19@19612778-19612852:+	chr19	19612778	19612852	4.11973e+18	100	+	CUFF.41594.1.10;CUFF.41594.2.10
chr1	111440431	111440514	6.00302e+18	100	+	GESS_chr1@111440431-111440514:+	chr1	111440431	111440514	6.00302e+18	100	+	CUFF.2376.1.8
chr2	198274494	198274731	-4.91195e+18	100	-	GESS_chr2@198274494-198274731:-	chr2	198274494	198274731	-4.91195e+18	100	-	CUFF.7477.1.19
chr11	62407099	62407203	8.97503e+18	100	-	GESS_chr11@62407099-62407203:-	chr11	62407099	62407203	8.97503e+18	100	-	CUFF.27428.1.23
chr1	35562918	35563167	9.80197e+17	100	+	GESS_chr1@35562918-35563167:+	chr1	35562918	35563167	9.80197e+17	100	+	CUFF.1062.2.4;CUFF.1062.1.3
chr17	4619442	4619486	-6.6482e+18	100	+	GESS_chr17@4619442-4619486:+	chr17	4619442	4619486	-6.6482e+18	100	+	CUFF.37178.1.4;CUFF.37178.2.3
chr12	57992848	57992994	8.6091e+18	100	+	GESS_chr12@57992848-57992994:+	chr12	57992848	57992994	8.6091e+18	100	+	CUFF.29959.2.4;CUFF.29959.1.5
chr8	30546678	30546836	-2.20054e+18	100	-	GESS_chr8@30546678-30546836:-	chr8	30546678	30546836	-2.20054e+18	100	-	CUFF.21117.1.5
chr9	33261085	33261167	9.1461e+18	100	-	GESS_chr9@33261085-33261167:-	chr9	33261085	33261167	9.1461e+18	100	-	CUFF.22844.1.5
chr7	90001469	90001542	-8.39607e+18	100	+	GESS_chr7@90001469-90001542:+	chr7	90001469	90001542	-8.39607e+18	100	+	CUFF.19328.1.5
chr19	56880235	56880305	3.54929e+18	100	+	GESS_chr19@56880235-56880305:+	chr19	56880235	56880305	3.54929e+18	100	+	CUFF.43327.1.2;CUFF.43327.2.2
chr10	76863652	76863855	-7.83774e+18	100	-	GESS_chr10@76863652-76863855:-	chr10	76863652	76863855	-7.83774e+18	100	-	CUFF.25557.1.5;CUFF.25557.2.5
chr1	47154025	47154216	2.10494e+18	100	-	GESS_chr1@47154025-47154216:-	chr1	47154025	47154216	2.10494e+18	100	-	CUFF.1500.2.5
chr3	49950653	49950792	-5.60337e+17	100	-	GESS_chr3@49950653-49950792:-	chr3	49950653	49950792	-5.60337e+17	100	-	CUFF.9030.2.5;CUFF.9030.1.4
chr11	14807983	14808231	-2.61056e+18	100	+	GESS_chr11@14807983-14808231:+	chr11	14807983	14808232	-2.61056e+18	100	+	CUFF.26817.1.3
chr11	59554510	59554609	-6.22456e+18	100	+	GESS_chr11@59554510-59554609:+	chr11	59554510	59554609	-6.22456e+18	100	+	CUFF.27312.1.3
chr19	34949674	34949829	-9.24915e+17	100	+	GESS_chr19@34949674-34949829:+	chr19	34949674	34949829	-9.24915e+17	100	+	CUFF.41935.2.13;CUFF.41935.1.13
chr19	11151983	11152236	-7.24667e+18	100	+	GESS_chr19@11151983-11152236:+	chr19	11151983	11152236	-7.24667e+18	100	+	CUFF.41052.1.29
chr19	11151983	11152236	-7.24667e+18	100	+	GESS_chr19@11151983-11152236:+	chr19	11151974	11152236	6.08121e+17	100	+	CUFF.41052.2.29
chr3	137928659	137928735	6.43782e+18	100	+	GESS_chr3@137928659-137928735:+	chr3	137928659	137928735	6.43782e+18	100	+	CUFF.10003.1.3;CUFF.10003.3.2;CUFF.10003.2.2
chr11	9164269	9164392	8.73419e+18	100	-	GESS_chr11@9164269-9164392:-	chr11	9164269	9164392	8.73419e+18	100	-	CUFF.26723.2.3;CUFF.26723.1.3
chr6	43015886	43015991	-6.01668e+18	100	-	GESS_chr6@43015886-43015991:-	chr6	43015886	43015991	-6.01668e+18	100	-	CUFF.16532.1.19
chr11	117988020	117988169	3.7466e+18	100	+	GESS_chr11@117988020-117988169:+	chr11	117988020	117988169	3.7466e+18	100	+	CUFF.28527.2.9
chr11	6638206	6638384	-6.23846e+18	100	-	GESS_chr11@6638206-6638384:-	chr11	6638206	6638384	-6.23846e+18	100	-	CUFF.26667.1.8
chr5	149210330	149210446	-7.61154e+18	100	+	GESS_chr5@149210330-149210446:+	chr5	149210330	149210446	-7.61154e+18	100	+	CUFF.14740.2.4
chr6	42984872	42985084	7.18631e+18	100	+	GESS_chr6@42984872-42985084:+	chr6	42984872	42985084	7.18631e+18	100	+	CUFF.16529.2.2;CUFF.16529.3.2;CUFF.16529.1.2
chr15	72642859	72642991	-2.28995e+18	100	-	GESS_chr15@72642859-72642991:-	chr15	72642859	72642991	-2.28995e+18	100	-	CUFF.34450.1.8
chr6	157495142	157495251	-6.74461e+18	100	+	GESS_chr6@157495142-157495251:+	chr6	157495142	157495251	-6.74461e+18	100	+	CUFF.17730.2.11;CUFF.17730.1.10
chr7	95864114	95864229	-1.45643e+18	100	-	GESS_chr7@95864114-95864229:-	chr7	95864114	95864229	-1.45643e+18	100	-	CUFF.19414.2.15
chr8	144459550	144459625	5.88317e+18	100	+	GESS_chr8@144459550-144459625:+	chr8	144459550	144459625	5.88317e+18	100	+	CUFF.22394.1.4;CUFF.22394.2.3
chr17	33932724	33932859	1.13025e+18	100	+	GESS_chr17@33932724-33932859:+	chr17	33932724	33932859	1.13025e+18	100	+	CUFF.37985.2.4;CUFF.37985.3.4;CUFF.37985.1.4
chrX	117722376	117722441	1.09306e+18	100	+	GESS_chrX@117722376-117722441:+	chrX	117722376	117722441	1.09306e+18	100	+	CUFF.48164.1.18
chr13	45983062	45983209	-1.67216e+18	100	-	GESS_chr13@45983062-45983209:-	chr13	45983062	45983209	-1.67216e+18	100	-	CUFF.31574.1.8
chr8	144877590	144877700	-6.01446e+18	100	-	GESS_chr8@144877590-144877700:-	chr8	144877590	144877700	-6.01446e+18	100	-	CUFF.22449.2.12;CUFF.22449.1.12
chr21	45483419	45483666	7.62697e+18	100	+	GESS_chr21@45483419-45483666:+	chr21	45483419	45483666	7.62697e+18	100	+	CUFF.45210.1.7;CUFF.45210.2.2
chr11	111624167	111624301	-8.34678e+17	100	-	GESS_chr11@111624167-111624301:-	chr11	111624167	111624301	-8.34678e+17	100	-	CUFF.28481.2.7
chr1	1274742	1274819	-9.03961e+18	100	-	GESS_chr1@1274742-1274819:-	chr1	1274742	1274819	-9.03961e+18	100	-	CUFF.55.3.5
chr3	172050879	172050965	9.21769e+18	100	+	GESS_chr3@172050879-172050965:+	chr3	172050879	172050965	9.21769e+18	100	+	CUFF.10344.2.14
chr10	94220948	94221009	8.14605e+17	100	-	GESS_chr10@94220948-94221009:-	chr10	94220948	94221009	8.14605e+17	100	-	CUFF.25819.1.4
chr17	80039477	80039719	2.55747e+18	100	-	GESS_chr17@80039477-80039719:-	chr17	80039477	80039719	2.55747e+18	100	-	CUFF.39535.2.7;CUFF.39535.1.7
chr3	176816254	176816329	5.27439e+18	100	-	GESS_chr3@176816254-176816329:-	chr3	176816254	176816329	5.27439e+18	100	-	CUFF.10374.2.15;CUFF.10374.3.15
chrX	40523559	40523741	6.11683e+18	100	-	GESS_chrX@40523559-40523741:-	chrX	40523559	40523741	6.11683e+18	100	-	CUFF.47129.2.6;CUFF.47129.1.7
chr15	52849297	52849419	2.33389e+18	100	-	GESS_chr15@52849297-52849419:-	chr15	52849297	52849419	2.33389e+18	100	-	CUFF.34103.2.2;CUFF.34103.1.2
chr11	116746582	116746725	8.97485e+17	100	-	GESS_chr11@116746582-116746725:-	chr11	116746582	116746725	8.97485e+17	100	-	CUFF.28507.1.17
chr9	117396048	117396158	-8.52748e+17	100	+	GESS_chr9@117396048-117396158:+	chr9	117396048	117396158	-8.52748e+17	100	+	CUFF.23903.2.6;CUFF.23903.1.6
chr2	173429231	173429415	-4.04173e+18	100	+	GESS_chr2@173429231-173429415:+	chr2	173429231	173429415	-4.04173e+18	100	+	CUFF.7166.2.4;CUFF.7166.3.4;CUFF.7166.1.5
chr22	26388329	26388459	3.23886e+18	100	+	GESS_chr22@26388329-26388459:+	chr22	26388329	26388459	3.23886e+18	100	+	CUFF.46006.1.39;CUFF.46006.2.40;CUFF.46006.3.38
chr3	140681969	140682069	3.09205e+18	100	+	GESS_chr3@140681969-140682069:+	chr3	140681969	140682091	3.09206e+18	100	+	CUFF.10055.1.4
chr3	140681969	140682069	3.09205e+18	100	+	GESS_chr3@140681969-140682069:+	chr3	140681969	140682069	3.09205e+18	100	+	CUFF.10055.4.3;CUFF.10055.2.4;CUFF.10055.3.4
chr15	75130607	75130685	-5.69412e+17	100	-	GESS_chr15@75130607-75130685:-	chr15	75130607	75130685	-5.69412e+17	100	-	CUFF.34511.2.5;CUFF.34511.3.5
chr5	87516380	87516536	7.62271e+18	100	-	GESS_chr5@87516380-87516536:-	chr5	87516380	87516536	7.62271e+18	100	-	CUFF.13941.1.2;CUFF.13941.2.2
chr3	195389442	195389604	1.54489e+18	100	+	GESS_chr3@195389442-195389604:+	chr3	195389442	195389604	1.54489e+18	100	+	CUFF.10709.1.3
chr12	10762430	10762540	2.74225e+18	100	-	GESS_chr12@10762430-10762540:-	chr12	10762430	10762540	2.74225e+18	100	-	CUFF.29049.2.2
chr19	17628097	17628198	-5.54224e+18	100	+	GESS_chr19@17628097-17628198:+	chr19	17628097	17628198	-5.54224e+18	100	+	CUFF.41507.1.3
chr3	50137965	50138038	-2.27968e+18	100	+	GESS_chr3@50137965-50138038:+	chr3	50137965	50138038	-2.27968e+18	100	+	CUFF.9033.2.6;CUFF.9033.1.6
chr15	85056446	85056533	-2.18002e+18	100	-	GESS_chr15@85056446-85056533:-	chr15	85056446	85056533	-2.18002e+18	100	-	CUFF.34788.1.5
chr17	41354672	41354729	-2.7555e+18	100	+	GESS_chr17@41354672-41354729:+	chr17	41354672	41354729	-2.7555e+18	100	+	CUFF.38268.1.19
chr19	52032978	52033235	7.22765e+18	100	-	GESS_chr19@52032978-52033235:-	chr19	52032978	52033235	7.22765e+18	100	-	CUFF.42983.2.2;CUFF.42983.1.4;CUFF.42983.3.4
chr12	10871679	10871742	1.95066e+18	100	-	GESS_chr12@10871679-10871742:-	chr12	10871679	10871742	1.95066e+18	100	-	CUFF.29055.3.8;CUFF.29055.1.9;CUFF.29055.2.9
chr5	233592	233760	5.96813e+18	100	+	GESS_chr5@233592-233760:+	chr5	233592	233760	5.96813e+18	100	+	CUFF.13018.1.8
chr17	30806269	30806394	-6.87685e+18	100	+	GESS_chr17@30806269-30806394:+	chr17	30806269	30806394	-6.87685e+18	100	+	CUFF.37930.2.10;CUFF.37930.1.10
chr12	53708535	53708633	5.87156e+18	100	-	GESS_chr12@53708535-53708633:-	chr12	53708535	53708633	5.87156e+18	100	-	CUFF.29696.2.11;CUFF.29696.3.9;CUFF.29696.1.11
chrX	153581140	153581276	-5.9932e+17	100	-	GESS_chrX@153581140-153581276:-	chrX	153581140	153581292	-5.99323e+17	100	-	CUFF.48692.1.10;CUFF.48692.2.10
chr12	122622971	122623098	1.97777e+18	100	+	GESS_chr12@122622971-122623098:+	chr12	122622971	122623098	1.97777e+18	100	+	CUFF.30882.1.14
chr4	13462323	13462452	2.45181e+18	100	-	GESS_chr4@13462323-13462452:-	chr4	13462323	13462452	2.45181e+18	100	-	CUFF.11175.2.5;CUFF.11175.3.4;CUFF.11175.1.4
chr16	46702842	46702964	-4.93557e+18	100	-	GESS_chr16@46702842-46702964:-	chr16	46702842	46702964	-4.93557e+18	100	-	CUFF.36179.1.5
chr10	111648261	111648353	-5.85159e+18	100	-	GESS_chr10@111648261-111648353:-	chr10	111648261	111648353	-5.85159e+18	100	-	CUFF.26132.1.16
chr20	44049168	44049333	1.02518e+18	100	+	GESS_chr20@44049168-44049333:+	chr20	44049168	44049333	1.02518e+18	100	+	CUFF.44302.1.8
chr5	138117612	138117718	-4.62926e+18	100	+	GESS_chr5@138117612-138117718:+	chr5	138117612	138117718	-4.62926e+18	100	+	CUFF.14570.1.2
chr9	37857238	37857348	3.60385e+18	100	+	GESS_chr9@37857238-37857348:+	chr9	37857238	37857348	3.60385e+18	100	+	CUFF.22980.1.5;CUFF.22980.2.4
chr14	105617620	105617733	-2.79784e+17	100	-	GESS_chr14@105617620-105617733:-	chr14	105617620	105617733	-2.79784e+17	100	-	CUFF.33400.1.18
chrX	153580549	153580815	-4.31591e+18	100	-	GESS_chrX@153580549-153580815:-	chrX	153580549	153580815	-4.31591e+18	100	-	CUFF.48692.1.8;CUFF.48692.2.8
chr17	30536369	30536464	-5.58159e+18	100	+	GESS_chr17@30536369-30536464:+	chr17	30536369	30536464	-5.58159e+18	100	+	CUFF.37942.2.19
chr3	182756814	182756923	3.79677e+18	100	-	GESS_chr3@182756814-182756923:-	chr3	182756814	182756923	3.79677e+18	100	-	CUFF.10445.2.8;CUFF.10445.1.8
chr19	49510275	49510404	-2.44812e+18	100	+	GESS_chr19@49510275-49510404:+	chr19	49510275	49510404	-2.44812e+18	100	+	CUFF.46556.1.5
chr10	74803645	74803715	-3.07866e+18	100	-	GESS_chr10@74803645-74803715:-	chr10	74803645	74803715	-3.07866e+18	100	-	CUFF.25527.1.8;CUFF.25527.3.8;CUFF.25527.4.7
chr5	7870883	7871036	2.41162e+18	100	+	GESS_chr5@7870883-7871036:+	chr5	7870883	7871036	2.41162e+18	100	+	CUFF.13152.1.2;CUFF.13152.2.2
chr19	49675266	49675365	3.56399e+18	100	+	GESS_chr19@49675266-49675365:+	chr19	49675266	49675365	3.56399e+18	100	+	CUFF.42832.2.9;CUFF.42832.1.7
chr3	48587297	48587393	4.39212e+18	100	-	GESS_chr3@48587297-48587393:-	chr3	48587297	48587393	4.39212e+18	100	-	CUFF.8946.1.12
chr6	18134035	18134120	-7.72718e+18	100	-	GESS_chr6@18134035-18134120:-	chr6	18134035	18134120	-7.72718e+18	100	-	CUFF.15536.1.3
chr6	114270332	114270424	7.52039e+18	100	-	GESS_chr6@114270332-114270424:-	chr6	114270332	114270424	7.52039e+18	100	-	CUFF.17202.1.8
chr1	32793137	32793278	1.91094e+18	100	+	GESS_chr1@32793137-32793278:+	chr1	32793137	32793278	1.91094e+18	100	+	CUFF.1011.1.6;CUFF.1011.2.6
chr4	164438586	164438628	7.83758e+18	100	+	GESS_chr4@164438586-164438628:+	chr4	164438586	164438628	7.83758e+18	100	+	CUFF.12714.1.6
chr4	104064405	104064563	-4.97986e+18	100	-	GESS_chr4@104064405-104064563:-	chr4	104064405	104064563	-4.97986e+18	100	-	CUFF.12125.2.15;CUFF.12125.1.15
chr5	138145727	138145893	-6.18608e+16	100	+	GESS_chr5@138145727-138145893:+	chr5	138145727	138145893	-6.18608e+16	100	+	CUFF.14570.1.4
chr9	5801176	5801328	2.48962e+18	100	-	GESS_chr9@5801176-5801328:-	chr9	5801176	5801328	2.48962e+18	100	-	CUFF.22685.1.5;CUFF.22685.2.5
chr9	131591014	131591139	5.92869e+18	100	-	GESS_chr9@131591014-131591139:-	chr9	131591014	131591139	5.92869e+18	100	-	CUFF.24181.1.10
chr5	110837660	110837786	1.73079e+18	100	-	GESS_chr5@110837660-110837786:-	chr5	110837660	110837786	1.73079e+18	100	-	CUFF.14179.1.2
chr7	97488166	97488267	-3.9876e+18	100	-	GESS_chr7@97488166-97488267:-	chr7	97488166	97488267	-3.9876e+18	100	-	CUFF.19428.1.8;CUFF.19428.2.2
chr9	131477648	131477739	5.4805e+18	100	+	GESS_chr9@131477648-131477739:+	chr9	131477648	131477739	5.4805e+18	100	+	CUFF.24182.3.15;CUFF.24182.1.15;CUFF.24182.2.15
chr17	80039885	80040036	-7.59366e+18	100	-	GESS_chr17@80039885-80040036:-	chr17	80039885	80040036	-7.59366e+18	100	-	CUFF.39535.1.8;CUFF.39535.2.8
chr17	42231924	42232032	-8.48548e+17	100	+	GESS_chr17@42231924-42232032:+	chr17	42231924	42232032	-8.48548e+17	100	+	CUFF.38291.2.4;CUFF.38291.1.6;CUFF.38291.3.5
chr8	30550486	30550572	-8.27408e+18	100	-	GESS_chr8@30550486-30550572:-	chr8	30550486	30550572	-8.27408e+18	100	-	CUFF.21117.1.6
chr5	176338312	176338390	2.18437e+18	100	-	GESS_chr5@176338312-176338390:-	chr5	176338312	176338390	2.18437e+18	100	-	CUFF.15020.2.5;CUFF.15020.1.5
chr9	139686163	139686229	4.63176e+18	100	+	GESS_chr9@139686163-139686229:+	chr9	139686163	139686229	4.63176e+18	100	+	CUFF.24493.2.2
chr7	74470008	74470181	5.01538e+18	100	-	GESS_chr7@74470008-74470181:-	chr7	74470008	74470181	5.01538e+18	100	-	CUFF.19160.1.3
chr19	12991616	12991694	-6.36554e+18	100	-	GESS_chr19@12991616-12991694:-	chr19	12991616	12991694	-6.36554e+18	100	-	CUFF.41218.1.4
chr12	112305376	112305473	3.51403e+18	100	+	GESS_chr12@112305376-112305473:+	chr12	112305376	112305473	3.51403e+18	100	+	CUFF.30744.1.4;CUFF.30744.2.4
chr19	11118578	11118699	1.78478e+18	100	+	GESS_chr19@11118578-11118699:+	chr19	11118578	11118699	1.78478e+18	100	+	CUFF.41052.2.14;CUFF.41052.1.14
chr2	74593910	74594059	7.02438e+18	100	-	GESS_chr2@74593910-74594059:-	chr2	74593910	74594059	7.02438e+18	100	-	CUFF.5889.1.11
chr4	170663108	170663258	-6.29196e+18	100	-	GESS_chr4@170663108-170663258:-	chr4	170663108	170663258	-6.29196e+18	100	-	CUFF.12751.1.4
chr9	115181140	115181238	3.68478e+18	100	+	GESS_chr9@115181140-115181238:+	chr9	115181140	115181238	3.68478e+18	100	+	CUFF.23881.1.6
chr1	2330854	2330953	5.65345e+18	100	+	GESS_chr1@2330854-2330953:+	chr1	2330854	2330953	5.65345e+18	100	+	CUFF.150.1.4
chr16	339440	339607	-8.07034e+18	100	-	GESS_chr16@339440-339607:-	chr16	339440	339607	-8.07034e+18	100	-	CUFF.35095.1.2;CUFF.35095.2.2
chr4	77057339	77057565	-3.5159e+18	100	-	GESS_chr4@77057339-77057565:-	chr4	77057339	77057565	-3.5159e+18	100	-	CUFF.11809.1.9
chr3	47963255	47963368	-6.45946e+18	100	-	GESS_chr3@47963255-47963368:-	chr3	47963255	47963368	-6.45946e+18	100	-	CUFF.9011.1.15;CUFF.9011.2.15
chr1	160231075	160231148	-5.16499e+18	100	-	GESS_chr1@160231075-160231148:-	chr1	160231075	160231148	-5.16499e+18	100	-	CUFF.3264.3.13
chr6	27220587	27220728	2.8902e+18	100	+	GESS_chr6@27220587-27220728:+	chr6	27220587	27220728	2.8902e+18	100	+	CUFF.15729.1.2;CUFF.15729.3.2;CUFF.15729.2.2
chr11	62123797	62123939	8.2609e+18	100	+	GESS_chr11@62123797-62123939:+	chr11	62123797	62123939	8.2609e+18	100	+	CUFF.27360.2.3;CUFF.27360.1.3;CUFF.27360.3.3
chr6	35547813	35547998	1.23584e+18	100	-	GESS_chr6@35547813-35547998:-	chr6	35547813	35547998	1.23584e+18	100	-	CUFF.16272.1.3
chr4	83799883	83800081	-7.05338e+18	100	-	GESS_chr4@83799883-83800081:-	chr4	83799883	83800081	-7.05338e+18	100	-	CUFF.11950.3.21;CUFF.11950.2.24
chr20	1106141	1106293	-3.05454e+18	100	+	GESS_chr20@1106141-1106293:+	chr20	1106141	1106293	-3.05454e+18	100	+	CUFF.43555.1.2;CUFF.43555.2.2
chr3	43641876	43642073	-7.05494e+18	100	-	GESS_chr3@43641876-43642073:-	chr3	43641876	43642073	-7.05494e+18	100	-	CUFF.8743.1.11
chr19	44248924	44249036	-4.77657e+17	100	-	GESS_chr19@44248924-44249036:-	chr19	44248924	44249036	-4.77657e+17	100	-	CUFF.42378.1.9
chr1	38047824	38047937	-5.43391e+18	100	-	GESS_chr1@38047824-38047937:-	chr1	38047824	38047937	-5.43391e+18	100	-	CUFF.1199.1.9;CUFF.1199.2.9
chr1	47030713	47030808	-2.29609e+18	100	-	GESS_chr1@47030713-47030808:-	chr1	47030713	47030808	-2.29609e+18	100	-	CUFF.1497.1.4;CUFF.1497.2.5
chr5	61694647	61694708	-5.3415e+18	100	-	GESS_chr5@61694647-61694708:-	chr5	61694647	61694708	-5.3415e+18	100	-	CUFF.13662.1.9
chr15	85307938	85308046	-7.59919e+18	100	+	GESS_chr15@85307938-85308046:+	chr15	85307938	85308046	-7.59919e+18	100	+	CUFF.34789.1.2;CUFF.34789.2.2
chr17	61712069	61712161	4.70748e+18	100	+	GESS_chr17@61712069-61712161:+	chr17	61712069	61712161	4.70748e+18	100	+	CUFF.38879.1.3
chr2	179170757	179171013	-6.0689e+18	100	+	GESS_chr2@179170757-179171013:+	chr2	179170757	179171013	-6.0689e+18	100	+	CUFF.7238.2.3;CUFF.7238.3.3;CUFF.7238.1.3
chr11	118926462	118926555	-5.80306e+18	100	-	GESS_chr11@118926462-118926555:-	chr11	118926462	118926555	-5.80306e+18	100	-	CUFF.28941.1.24
chr21	30380561	30380628	-5.43134e+18	100	-	GESS_chr21@30380561-30380628:-	chr21	30380561	30380628	-5.43134e+18	100	-	CUFF.44919.2.3
chr1	93592789	93592856	-6.47255e+18	100	+	GESS_chr1@93592789-93592856:+	chr1	93592789	93592856	-6.47255e+18	100	+	CUFF.2144.1.10
chr1	150464887	150464965	1.06846e+18	100	+	GESS_chr1@150464887-150464965:+	chr1	150464887	150464965	1.06846e+18	100	+	CUFF.2837.1.7;CUFF.2837.2.7
chr2	63217851	63217975	3.29742e+18	100	+	GESS_chr2@63217851-63217975:+	chr2	63217851	63217975	3.29742e+18	100	+	CUFF.5595.1.16
chr3	56694942	56695045	-5.31313e+18	100	-	GESS_chr3@56694942-56695045:-	chr3	56694942	56695045	-5.31313e+18	100	-	CUFF.9202.1.15;CUFF.9202.2.15
chr15	28878736	28878886	8.69382e+18	100	+	GESS_chr15@28878736-28878886:+	chr15	28878736	28878886	8.69382e+18	100	+	CUFF.33566.1.7
chr1	47048900	47049001	-2.23014e+18	100	-	GESS_chr1@47048900-47049001:-	chr1	47048900	47049001	-2.23014e+18	100	-	CUFF.1497.1.10;CUFF.1497.2.11
chr7	129317472	129317598	-1.24131e+18	100	+	GESS_chr7@129317472-129317598:+	chr7	129317472	129317598	-1.24131e+18	100	+	CUFF.20063.2.4;CUFF.20063.1.4
chr16	50355893	50355949	-5.53803e+18	100	-	GESS_chr16@50355893-50355949:-	chr16	50355893	50355949	-5.53803e+18	100	-	CUFF.36212.1.5
chr15	28881633	28881847	4.48005e+18	100	+	GESS_chr15@28881633-28881847:+	chr15	28881633	28881847	4.48005e+18	100	+	CUFF.33566.1.8
chr19	4408900	4409756	8.92849e+18	100	+	GESS_chr19@4408900-4409756:+	chr19	4408900	4409756	8.92849e+18	100	+	CUFF.40693.2.3
chr2	71655677	71655781	-4.41617e+18	100	+	GESS_chr2@71655677-71655781:+	chr2	71655677	71655781	-4.41617e+18	100	+	CUFF.5736.2.25;CUFF.5736.1.25
chr10	76865419	76865626	7.79844e+17	100	-	GESS_chr10@76865419-76865626:-	chr10	76865419	76865626	7.79844e+17	100	-	CUFF.25557.1.6
chr10	11308561	11308640	9.04365e+18	100	+	GESS_chr10@11308561-11308640:+	chr10	11308561	11308640	9.04365e+18	100	+	CUFF.24743.1.6
chr12	57625264	57625343	1.86744e+18	100	+	GESS_chr12@57625264-57625343:+	chr12	57625264	57625343	1.86744e+18	100	+	CUFF.29957.1.4;CUFF.29957.2.4
chr1	150972338	150972440	-3.83794e+18	100	-	GESS_chr1@150972338-150972440:-	chr1	150972338	150972440	-3.83794e+18	100	-	CUFF.2914.1.5
chr19	45864782	45864900	-1.61356e+18	100	-	GESS_chr19@45864782-45864900:-	chr19	45864782	45864900	-1.61356e+18	100	-	CUFF.42496.2.13;CUFF.42496.1.12
chr1	235318196	235318427	-1.24485e+18	100	-	GESS_chr1@235318196-235318427:-	chr1	235318196	235318427	-1.24485e+18	100	-	CUFF.4477.1.8;CUFF.4477.2.8
chr3	12544761	12545283	-7.00142e+18	100	+	GESS_chr3@12544761-12545283:+	chr3	12544761	12545283	-7.00142e+18	100	+	CUFF.8300.1.5;CUFF.8300.3.5;CUFF.8300.2.5
chr6	42985591	42985706	1.15905e+18	100	+	GESS_chr6@42985591-42985706:+	chr6	42985591	42985706	1.15905e+18	100	+	CUFF.16529.1.4;CUFF.16529.3.4;CUFF.16529.2.4
chr19	41313043	41313179	-9.17823e+18	100	+	GESS_chr19@41313043-41313179:+	chr19	41313043	41313179	-9.17823e+18	100	+	CUFF.42252.1.4
chr1	32694328	32694417	-7.64769e+17	100	+	GESS_chr1@32694328-32694417:+	chr1	32694328	32694417	-7.64769e+17	100	+	CUFF.1082.1.9;CUFF.1082.2.7
chr17	36517594	36517658	5.43659e+18	100	+	GESS_chr17@36517594-36517658:+	chr17	36517594	36517658	5.43659e+18	100	+	CUFF.38021.1.2;CUFF.38021.2.2
chr3	185332352	185332528	5.21521e+18	100	+	GESS_chr3@185332352-185332528:+	chr3	185332352	185332528	5.21521e+18	100	+	CUFF.10512.1.11
chr20	1108069	1108151	2.68834e+18	100	+	GESS_chr20@1108069-1108151:+	chr20	1108069	1108151	2.68834e+18	100	+	CUFF.43555.1.3;CUFF.43555.2.3
chr1	114441340	114441423	4.30147e+18	100	-	GESS_chr1@114441340-114441423:-	chr1	114441340	114441423	4.30147e+18	100	-	CUFF.2456.1.5;CUFF.2456.3.5;CUFF.2456.2.5
chr14	73833605	73833689	9.80308e+17	100	-	GESS_chr14@73833605-73833689:-	chr14	73833605	73833689	9.80308e+17	100	-	CUFF.32984.2.10;CUFF.32984.3.10
chr12	30816423	30816588	-2.74283e+18	100	-	GESS_chr12@30816423-30816588:-	chr12	30816423	30816588	-2.74283e+18	100	-	CUFF.29290.2.12;CUFF.29290.1.12
chr16	84120963	84121065	-5.69549e+18	100	-	GESS_chr16@84120963-84121065:-	chr16	84120963	84121065	-5.69549e+18	100	-	CUFF.36753.1.15
chr1	231487050	231487317	-3.87024e+18	100	+	GESS_chr1@231487050-231487317:+	chr1	231487050	231487317	-3.87024e+18	100	+	CUFF.4437.1.4
chr18	23637553	23637706	3.77576e+18	100	-	GESS_chr18@23637553-23637706:-	chr18	23637553	23637706	3.77576e+18	100	-	CUFF.39943.2.7;CUFF.39943.1.8
chr1	153915032	153915101	7.2915e+18	100	-	GESS_chr1@153915032-153915101:-	chr1	153915032	153915101	7.2915e+18	100	-	CUFF.3008.1.25
chr1	3496389	3496493	6.09966e+18	100	-	GESS_chr1@3496389-3496493:-	chr1	3496389	3496493	6.09966e+18	100	-	CUFF.167.1.33;CUFF.167.3.6
chr6	160201967	160202142	3.3176e+18	100	-	GESS_chr6@160201967-160202142:-	chr6	160201967	160202142	3.3176e+18	100	-	CUFF.17842.1.5
chr19	7996023	7996073	6.90615e+18	100	-	GESS_chr19@7996023-7996073:-	chr19	7996023	7996073	6.90615e+18	100	-	CUFF.40918.1.4
chr20	5958522	5958663	-2.01063e+18	100	+	GESS_chr20@5958522-5958663:+	chr20	5958522	5958663	-2.01063e+18	100	+	CUFF.43690.1.13;CUFF.43690.2.13
chr22	20920754	20921104	-7.65666e+18	100	+	GESS_chr22@20920754-20921104:+	chr22	20920754	20921104	-7.65666e+18	100	+	CUFF.45716.2.7;CUFF.45716.1.7
chr12	76453918	76454059	6.01535e+18	100	-	GESS_chr12@76453918-76454059:-	chr12	76453918	76454059	6.01535e+18	100	-	CUFF.30262.1.11
chr20	3002700	3002866	1.47808e+18	100	+	GESS_chr20@3002700-3002866:+	chr20	3002700	3002866	1.47808e+18	100	+	CUFF.43581.1.14
chr7	140058440	140058585	-6.09938e+18	100	-	GESS_chr7@140058440-140058585:-	chr7	140058440	140058585	-6.09938e+18	100	-	CUFF.20232.1.10
chr1	201759817	201759894	-1.02824e+18	100	+	GESS_chr1@201759817-201759894:+	chr1	201759817	201759894	-1.02824e+18	100	+	CUFF.3880.1.13
chr1	205767032	205767179	6.29564e+18	100	-	GESS_chr1@205767032-205767179:-	chr1	205767032	205767179	6.29564e+18	100	-	CUFF.3956.1.5
chr16	69680420	69680481	2.87842e+18	100	+	GESS_chr16@69680420-69680481:+	chr16	69680420	69680481	2.87842e+18	100	+	CUFF.36519.1.3
chr3	121563300	121563394	9.24363e+17	100	+	GESS_chr3@121563300-121563394:+	chr3	121563300	121563394	9.24363e+17	100	+	CUFF.9706.1.2;CUFF.9706.2.2
chr6	345854	345928	2.85281e+18	100	+	GESS_chr6@345854-345928:+	chr6	345854	345928	2.85281e+18	100	+	CUFF.15231.2.4;CUFF.15231.1.5
chr17	26888440	26888647	1.60965e+18	100	-	GESS_chr17@26888440-26888647:-	chr17	26888440	26888647	1.60965e+18	100	-	CUFF.37819.1.7;CUFF.37819.2.7
chr11	65307191	65307352	4.05734e+18	100	-	GESS_chr11@65307191-65307352:-	chr11	65307191	65307352	4.05734e+18	100	-	CUFF.28725.1.4
chr11	46113734	46113774	-2.56666e+18	100	-	GESS_chr11@46113734-46113774:-	chr11	46113734	46113774	-2.56666e+18	100	-	CUFF.27136.2.17;CUFF.27136.1.18
chr2	232028349	232028441	3.12724e+18	100	+	GESS_chr2@232028349-232028441:+	chr2	232028349	232028441	3.12724e+18	100	+	CUFF.7937.1.21
chr17	49054469	49054582	1.05525e+18	100	-	GESS_chr17@49054469-49054582:-	chr17	49054469	49054582	1.05525e+18	100	-	CUFF.38640.2.4;CUFF.38640.1.4
chr2	24240156	24240234	6.01847e+18	100	+	GESS_chr2@24240156-24240234:+	chr2	24240156	24240234	6.01847e+18	100	+	CUFF.4922.1.5
chr6	136582403	136582615	6.78505e+18	100	-	GESS_chr6@136582403-136582615:-	chr6	136582403	136582615	6.78505e+18	100	-	CUFF.17436.2.3;CUFF.17436.1.2;CUFF.17436.3.2
chr19	35502378	35502458	7.13565e+18	100	+	GESS_chr19@35502378-35502458:+	chr19	35502378	35502458	7.13565e+18	100	+	CUFF.41942.1.7
chr4	2900986	2901162	-2.76281e+18	100	+	GESS_chr4@2900986-2901162:+	chr4	2900986	2901162	-2.76281e+18	100	+	CUFF.10979.1.3
chr20	37652333	37652410	6.04017e+18	100	+	GESS_chr20@37652333-37652410:+	chr20	37652333	37652410	6.04017e+18	100	+	CUFF.44242.1.17;CUFF.44242.2.17
chrX	153993719	153993805	-1.95496e+18	100	+	GESS_chrX@153993719-153993805:+	chrX	153993719	153993805	-1.95496e+18	100	+	CUFF.48641.2.3;CUFF.48641.1.3
chr10	15863655	15863725	-3.17382e+18	100	-	GESS_chr10@15863655-15863725:-	chr10	15863655	15863725	-3.17382e+18	100	-	CUFF.24841.2.7;CUFF.24841.1.7
chr5	34005861	34006004	2.16595e+18	100	-	GESS_chr5@34005861-34006004:-	chr5	34005861	34006004	2.16595e+18	100	-	CUFF.13336.1.3;CUFF.13336.2.4
chr10	13655741	13655881	-1.13752e+18	100	+	GESS_chr10@13655741-13655881:+	chr10	13655741	13655881	-1.13752e+18	100	+	CUFF.24783.1.7
chr17	74084545	74084643	-1.08636e+18	100	-	GESS_chr17@74084545-74084643:-	chr17	74084545	74084643	-1.08636e+18	100	-	CUFF.39175.1.10
chr15	57383987	57384089	4.56141e+18	100	+	GESS_chr15@57383987-57384089:+	chr15	57383987	57384089	4.56141e+18	100	+	CUFF.34156.1.5
chr12	98931253	98931350	6.23778e+18	100	+	GESS_chr12@98931253-98931350:+	chr12	98931253	98931350	6.23778e+18	100	+	CUFF.30428.1.4
chr7	102618828	102618967	-6.67501e+18	100	+	GESS_chr7@102618828-102618967:+	chr7	102618828	102618967	-6.67501e+18	100	+	CUFF.19831.2.2
chr20	35396372	35396445	3.29221e+18	100	-	GESS_chr20@35396372-35396445:-	chr20	35396372	35396445	3.29221e+18	100	-	CUFF.44154.3.8;CUFF.44154.1.8;CUFF.44154.2.8
chr18	20581549	20581692	-4.64718e+18	100	+	GESS_chr18@20581549-20581692:+	chr18	20581549	20581692	-4.64718e+18	100	+	CUFF.39924.2.15;CUFF.39924.1.15
chr2	15644269	15644337	6.53233e+17	100	-	GESS_chr2@15644269-15644337:-	chr2	15644269	15644337	6.53233e+17	100	-	CUFF.4906.1.11;CUFF.4906.2.11
chr7	2041700	2041756	1.88876e+17	100	-	GESS_chr7@2041700-2041756:-	chr7	2041700	2041756	1.88876e+17	100	-	CUFF.18040.1.6;CUFF.18040.4.6;CUFF.18040.2.6
chr16	56870513	56870629	3.77325e+18	100	+	GESS_chr16@56870513-56870629:+	chr16	56870513	56870629	3.77325e+18	100	+	CUFF.36271.1.17
chr9	100092604	100093049	7.92258e+18	100	+	GESS_chr9@100092604-100093049:+	chr9	100092604	100093049	7.92258e+18	100	+	CUFF.23667.1.32
chr3	10106040	10106113	8.59203e+18	100	+	GESS_chr3@10106040-10106113:+	chr3	10106040	10106113	8.59203e+18	100	+	CUFF.8344.1.22
chr5	134246025	134246156	-2.49104e+18	100	+	GESS_chr5@134246025-134246156:+	chr5	134246025	134246156	-2.49104e+18	100	+	CUFF.14486.1.2
chr3	141626009	141626116	6.85724e+18	100	+	GESS_chr3@141626009-141626116:+	chr3	141626009	141626116	6.85724e+18	100	+	CUFF.10078.1.3;CUFF.10078.2.3
chr1	201817521	201817722	-4.57735e+17	100	+	GESS_chr1@201817521-201817722:+	chr1	201817521	201817722	-4.57735e+17	100	+	CUFF.3881.1.4
chr1	150476811	150476911	2.69347e+18	100	+	GESS_chr1@150476811-150476911:+	chr1	150476811	150476911	2.69347e+18	100	+	CUFF.2837.1.12;CUFF.2837.2.14
chr8	134511378	134511432	-6.65058e+18	100	-	GESS_chr8@134511378-134511432:-	chr8	134511378	134511432	-6.65058e+18	100	-	CUFF.22312.1.8
chr8	98725890	98725997	-6.08138e+18	100	+	GESS_chr8@98725890-98725997:+	chr8	98725890	98725997	-6.08138e+18	100	+	CUFF.21930.2.8;CUFF.21930.1.9
chr11	47266856	47266945	-4.59678e+18	100	-	GESS_chr11@47266856-47266945:-	chr11	47266856	47266945	-4.59678e+18	100	-	CUFF.27188.1.6
chr6	35888245	35888305	2.85603e+18	100	-	GESS_chr6@35888245-35888305:-	chr6	35888245	35888305	2.85603e+18	100	-	CUFF.16274.1.15
chr12	9446258	9446506	-2.29274e+18	100	+	GESS_chr12@9446258-9446506:+	chr12	9446258	9446506	-2.29274e+18	100	+	CUFF.29016.2.3;CUFF.29016.3.3;CUFF.29016.1.3
chr1	151070328	151070478	-4.57194e+18	100	+	GESS_chr1@151070328-151070478:+	chr1	151070328	151070478	-4.57194e+18	100	+	CUFF.2949.1.4;CUFF.2949.2.6
chr9	132687239	132687436	-5.45708e+18	100	-	GESS_chr9@132687239-132687436:-	chr9	132687239	132687436	-5.45708e+18	100	-	CUFF.24250.1.8;CUFF.24250.2.7
chr8	124146354	124146446	2.8262e+18	100	+	GESS_chr8@124146354-124146446:+	chr8	124146354	124146446	2.8262e+18	100	+	CUFF.22151.1.17
chr2	130918759	130918845	-4.59957e+18	100	-	GESS_chr2@130918759-130918845:-	chr2	130918759	130918845	-4.59957e+18	100	-	CUFF.6681.1.10
chr2	112843582	112843681	-7.39686e+18	100	+	GESS_chr2@112843582-112843681:+	chr2	112843582	112843681	-7.39686e+18	100	+	CUFF.6409.1.9
chr20	34218361	34218412	-8.09432e+18	100	-	GESS_chr20@34218361-34218412:-	chr20	34218361	34218412	-8.09432e+18	100	-	CUFF.44133.1.4
chrX	103430747	103430896	-6.9607e+18	100	+	GESS_chrX@103430747-103430896:+	chrX	103430747	103430896	-6.9607e+18	100	+	CUFF.48032.1.3
chr15	29287960	29288009	-8.17418e+18	100	+	GESS_chr15@29287960-29288009:+	chr15	29287960	29288009	-8.17418e+18	100	+	CUFF.33554.2.3
chr15	29287960	29288009	-8.17418e+18	100	+	GESS_chr15@29287960-29288009:+	chr15	29287956	29288009	4.72399e+18	100	+	CUFF.33554.3.3;CUFF.33554.1.3;CUFF.33554.4.3
chr12	32123123	32123290	2.93191e+18	100	+	GESS_chr12@32123123-32123290:+	chr12	32123123	32123290	2.93191e+18	100	+	CUFF.29327.3.3;CUFF.29327.2.3
chr9	94991283	94991408	-7.51602e+18	100	-	GESS_chr9@94991283-94991408:-	chr9	94991283	94991408	-7.51602e+18	100	-	CUFF.23571.2.4;CUFF.23571.3.4;CUFF.23571.1.4
chr12	30884277	30884444	-7.18043e+18	100	-	GESS_chr12@30884277-30884444:-	chr12	30884277	30884442	-7.18043e+18	100	-	CUFF.29292.2.13;CUFF.29292.3.9;CUFF.29292.1.13
chr7	2297370	2297438	-1.64427e+18	100	-	GESS_chr7@2297370-2297438:-	chr7	2297370	2297438	-1.64427e+18	100	-	CUFF.18064.1.4
chr2	39984388	39984508	4.79471e+18	100	-	GESS_chr2@39984388-39984508:-	chr2	39984388	39984508	4.79471e+18	100	-	CUFF.5235.2.5
chr3	56600622	56600768	-7.68949e+18	100	+	GESS_chr3@56600622-56600768:+	chr3	56600622	56600787	-7.68948e+18	100	+	CUFF.9198.1.5
chr22	35659975	35660089	-4.1487e+18	100	+	GESS_chr22@35659975-35660089:+	chr22	35659975	35660089	-4.1487e+18	100	+	CUFF.46190.2.4;CUFF.46190.1.5
chr1	167653137	167653238	-7.27336e+18	100	+	GESS_chr1@167653137-167653238:+	chr1	167653137	167653238	-7.27336e+18	100	+	CUFF.3445.2.2;CUFF.3445.1.2
chr12	53666505	53666641	3.21087e+18	100	+	GESS_chr12@53666505-53666641:+	chr12	53666505	53666641	3.21087e+18	100	+	CUFF.29694.3.6;CUFF.29694.1.6;CUFF.29694.2.6
chr2	47249001	47249118	-6.37121e+18	100	+	GESS_chr2@47249001-47249118:+	chr2	47249001	47249118	-6.37121e+18	100	+	CUFF.5381.1.12
chr3	50137415	50137484	-4.56865e+18	100	+	GESS_chr3@50137415-50137484:+	chr3	50137415	50137484	-4.56865e+18	100	+	CUFF.9033.2.5;CUFF.9033.1.5
chr17	65920663	65920705	-1.60448e+18	100	+	GESS_chr17@65920663-65920705:+	chr17	65920663	65920705	-1.60448e+18	100	+	CUFF.38975.1.4
chr1	179959642	179959756	5.33654e+17	100	+	GESS_chr1@179959642-179959756:+	chr1	179959642	179959756	5.33654e+17	100	+	CUFF.3614.1.4;CUFF.3614.2.4
chr1	171540459	171540560	-8.59275e+18	100	+	GESS_chr1@171540459-171540560:+	chr1	171540459	171540560	-8.59275e+18	100	+	CUFF.3520.4.24;CUFF.3520.2.24;CUFF.3520.3.24;CUFF.3520.1.24
chr16	28188541	28188653	2.70593e+18	100	-	GESS_chr16@28188541-28188653:-	chr16	28188541	28188654	2.70593e+18	100	-	CUFF.35911.1.22
chr2	220431995	220432297	4.24579e+18	100	-	GESS_chr2@220431995-220432297:-	chr2	220431995	220432297	4.24579e+18	100	-	CUFF.7889.1.6
chr21	47801609	47801755	2.4775e+18	100	+	GESS_chr21@47801609-47801755:+	chr21	47801609	47801755	2.4775e+18	100	+	CUFF.45430.2.16;CUFF.45430.1.16
chr3	9710403	9710478	-5.113e+18	100	+	GESS_chr3@9710403-9710478:+	chr3	9710403	9710478	-5.113e+18	100	+	CUFF.8220.2.4;CUFF.8220.3.4;CUFF.8220.1.4
chr15	58932976	58933159	2.77145e+18	100	-	GESS_chr15@58932976-58933159:-	chr15	58932976	58933159	2.77145e+18	100	-	CUFF.34147.1.9
chr13	76143596	76143643	3.87902e+18	100	+	GESS_chr13@76143596-76143643:+	chr13	76143596	76143643	3.87902e+18	100	+	CUFF.31791.1.6;CUFF.31791.3.5
chr13	76143596	76143643	3.87902e+18	100	+	GESS_chr13@76143596-76143643:+	chr13	76143594	76143643	3.87834e+18	100	+	CUFF.31791.2.6
chr14	54882617	54882648	2.36981e+18	100	+	GESS_chr14@54882617-54882648:+	chr14	54882617	54882648	2.36981e+18	100	+	CUFF.32662.2.5;CUFF.32662.1.6
chr9	33960824	33960876	7.482e+18	100	-	GESS_chr9@33960824-33960876:-	chr9	33960824	33960876	7.482e+18	100	-	CUFF.22877.3.20;CUFF.22877.1.20;CUFF.22877.2.20
chr11	3844843	3844970	-3.25807e+17	100	+	GESS_chr11@3844843-3844970:+	chr11	3844843	3844970	-3.25807e+17	100	+	CUFF.26630.2.4
chr16	72130721	72130908	1.89889e+18	100	+	GESS_chr16@72130721-72130908:+	chr16	72130721	72130908	1.89889e+18	100	+	CUFF.36585.2.3;CUFF.36585.1.3
chr9	132625465	132625578	7.55616e+18	100	+	GESS_chr9@132625465-132625578:+	chr9	132625465	132625578	7.55616e+18	100	+	CUFF.24248.1.9;CUFF.24248.3.4;CUFF.24248.2.9
chrX	19372609	19372701	-8.10868e+18	100	+	GESS_chrX@19372609-19372701:+	chrX	19372609	19372701	-8.10868e+18	100	+	CUFF.47002.1.6
chr11	66590035	66590145	-9.21051e+18	100	+	GESS_chr11@66590035-66590145:+	chr11	66590035	66590145	-9.21051e+18	100	+	CUFF.27652.1.11;CUFF.27652.2.11;CUFF.27652.3.10
chr2	20518298	20518406	1.34029e+18	100	-	GESS_chr2@20518298-20518406:-	chr2	20518298	20518406	1.34029e+18	100	-	CUFF.4894.1.19
chr12	6779926	6780004	-5.89479e+18	100	-	GESS_chr12@6779926-6780004:-	chr12	6779926	6780004	-5.89479e+18	100	-	CUFF.30649.1.3;CUFF.30649.2.3
chr2	55201831	55201900	5.1428e+18	100	-	GESS_chr2@55201831-55201900:-	chr2	55201831	55201900	5.1428e+18	100	-	CUFF.5569.2.4;CUFF.5569.1.4
chr11	59556346	59556420	7.24665e+18	100	+	GESS_chr11@59556346-59556420:+	chr11	59556346	59556420	7.24665e+18	100	+	CUFF.27312.1.4
chr3	15473594	15473730	6.4448e+18	100	+	GESS_chr3@15473594-15473730:+	chr3	15473594	15473730	6.4448e+18	100	+	CUFF.8430.2.3
chr1	171556142	171556360	-9.01098e+18	100	+	GESS_chr1@171556142-171556360:+	chr1	171556142	171556360	-9.01098e+18	100	+	CUFF.3520.4.31;CUFF.3520.3.31;CUFF.3520.2.31;CUFF.3520.1.31
chr17	18770595	18770647	5.7229e+18	100	+	GESS_chr17@18770595-18770647:+	chr17	18770595	18770647	5.7229e+18	100	+	CUFF.37574.1.4
chr1	28599869	28600019	5.93267e+18	100	+	GESS_chr1@28599869-28600019:+	chr1	28599869	28600019	5.93267e+18	100	+	CUFF.886.1.6
chr7	2586958	2587112	-4.78497e+18	100	-	GESS_chr7@2586958-2587112:-	chr7	2586958	2587112	-4.78497e+18	100	-	CUFF.18060.1.12;CUFF.18060.2.12
chr20	31967267	31967497	6.08565e+18	100	-	GESS_chr20@31967267-31967497:-	chr20	31967267	31967497	6.08565e+18	100	-	CUFF.44000.1.7
chr11	3721840	3722069	3.05298e+18	100	-	GESS_chr11@3721840-3722069:-	chr11	3721840	3722069	3.05298e+18	100	-	CUFF.26603.2.10;CUFF.26603.1.9
chr1	6698355	6698424	-7.18043e+18	100	-	GESS_chr1@6698355-6698424:-	chr1	6698355	6698424	-7.18043e+18	100	-	CUFF.226.1.5
chr1	43296439	43296786	-5.70086e+18	100	+	GESS_chr1@43296439-43296786:+	chr1	43296439	43296786	-5.70086e+18	100	+	CUFF.1346.2.3;CUFF.1346.1.4
chr13	41381430	41381599	1.33276e+18	100	+	GESS_chr13@41381430-41381599:+	chr13	41381430	41381599	1.33276e+18	100	+	CUFF.31503.2.5
chr15	41663725	41663882	-1.60972e+18	100	+	GESS_chr15@41663725-41663882:+	chr15	41663725	41663882	-1.60972e+18	100	+	CUFF.33867.2.8;CUFF.33867.3.8;CUFF.33867.1.8
chr5	137503623	137503767	6.55517e+18	100	-	GESS_chr5@137503623-137503767:-	chr5	137503623	137503767	6.55517e+18	100	-	CUFF.14513.1.13;CUFF.14513.2.12;CUFF.14513.3.12
chr16	11815433	11815526	5.07305e+18	100	-	GESS_chr16@11815433-11815526:-	chr16	11815433	11815526	5.07305e+18	100	-	CUFF.35567.1.8;CUFF.35567.2.7
chr10	65024411	65024524	-5.1735e+18	100	-	GESS_chr10@65024411-65024524:-	chr10	65024411	65024524	-5.1735e+18	100	-	CUFF.25382.2.12;CUFF.25382.1.12;CUFF.25382.3.11
chr19	54692071	54692200	2.07105e+18	100	-	GESS_chr19@54692071-54692200:-	chr19	54692071	54692200	2.07105e+18	100	-	CUFF.43092.1.6
chr1	100472590	100472712	-1.21786e+17	100	+	GESS_chr1@100472590-100472712:+	chr1	100472590	100472712	-1.21786e+17	100	+	CUFF.2199.2.3
chr1	169356235	169356447	-8.62296e+18	100	+	GESS_chr1@169356235-169356447:+	chr1	169356235	169356447	-8.62296e+18	100	+	CUFF.3460.2.7
chr2	172928439	172928588	6.3142e+18	100	+	GESS_chr2@172928439-172928588:+	chr2	172928439	172928588	6.3142e+18	100	+	CUFF.7131.3.3;CUFF.7131.2.3
chr3	146246401	146246618	7.63619e+18	100	-	GESS_chr3@146246401-146246618:-	chr3	146246401	146246618	7.63619e+18	100	-	CUFF.10114.2.6;CUFF.10114.1.6
chr7	74114936	74114964	4.63773e+18	100	+	GESS_chr7@74114936-74114964:+	chr7	74114936	74114964	4.63773e+18	100	+	CUFF.19152.2.6;CUFF.19152.1.6;CUFF.19152.3.6
chr15	65421370	65421508	-3.41034e+18	100	-	GESS_chr15@65421370-65421508:-	chr15	65421370	65421508	-3.41034e+18	100	-	CUFF.34296.1.4
chr9	6493826	6493932	2.97694e+18	100	+	GESS_chr9@6493826-6493932:+	chr9	6493826	6493932	2.97694e+18	100	+	CUFF.22660.2.8
chr2	36805740	36806008	2.00422e+18	100	-	GESS_chr2@36805740-36806008:-	chr2	36805740	36806008	2.00422e+18	100	-	CUFF.5181.1.4
chr1	35972213	35972736	8.22574e+18	100	-	GESS_chr1@35972213-35972736:-	chr1	35972213	35972736	8.22574e+18	100	-	CUFF.1073.2.19
chr9	86281265	86281348	7.87219e+18	100	-	GESS_chr9@86281265-86281348:-	chr9	86281265	86281348	7.87219e+18	100	-	CUFF.23360.2.4;CUFF.23360.1.5
chr7	100231039	100231179	-3.31005e+18	100	-	GESS_chr7@100231039-100231179:-	chr7	100231039	100231179	-3.31005e+18	100	-	CUFF.19521.1.15
chr19	10602253	10602938	-4.49491e+18	100	-	GESS_chr19@10602253-10602938:-	chr19	10602253	10602938	-4.49491e+18	100	-	CUFF.41027.1.4;CUFF.41027.2.4
chr5	162896647	162896835	8.83271e+18	100	+	GESS_chr5@162896647-162896835:+	chr5	162896647	162896835	8.83271e+18	100	+	CUFF.14876.2.4;CUFF.14876.1.5
chr17	40744074	40744180	2.9508e+18	100	-	GESS_chr17@40744074-40744180:-	chr17	40744074	40744180	2.9508e+18	100	-	CUFF.38191.2.8;CUFF.38191.1.7
chr1	25555489	25555614	4.10239e+18	100	-	GESS_chr1@25555489-25555614:-	chr1	25555489	25555614	4.10239e+18	100	-	CUFF.735.1.5
chr4	71698024	71698167	-2.48107e+18	100	-	GESS_chr4@71698024-71698167:-	chr4	71698024	71698167	-2.48107e+18	100	-	CUFF.11740.2.7;CUFF.11740.1.7
chr12	104331473	104331584	7.82962e+18	100	+	GESS_chr12@104331473-104331584:+	chr12	104331473	104331584	7.82962e+18	100	+	CUFF.30520.1.6
chr10	82269057	82269227	2.22042e+18	100	+	GESS_chr10@82269057-82269227:+	chr10	82269057	82269227	2.22042e+18	100	+	CUFF.25639.2.6;CUFF.25639.1.5
chr11	107920617	107920793	4.44373e+18	100	+	GESS_chr11@107920617-107920793:+	chr11	107920617	107920793	4.44373e+18	100	+	CUFF.28404.1.4
chr21	47809114	47809346	-4.67292e+18	100	+	GESS_chr21@47809114-47809346:+	chr21	47809114	47809346	-4.67292e+18	100	+	CUFF.45430.1.19;CUFF.45430.2.19
chr4	77051809	77051902	-3.51186e+17	100	-	GESS_chr4@77051809-77051902:-	chr4	77051809	77051902	-3.51186e+17	100	-	CUFF.11809.2.5;CUFF.11809.1.5
chr9	95874161	95874220	9.21323e+18	100	+	GESS_chr9@95874161-95874220:+	chr9	95874161	95874220	9.21323e+18	100	+	CUFF.23505.3.4
chr6	123038932	123039108	-1.48699e+18	100	+	GESS_chr6@123038932-123039108:+	chr6	123038932	123039108	-1.48699e+18	100	+	CUFF.17282.2.5;CUFF.17282.1.5
chr1	1560926	1561033	-3.24271e+18	100	+	GESS_chr1@1560926-1561033:+	chr1	1560926	1561033	-3.24271e+18	100	+	CUFF.255.1.8
chr1	100181142	100181228	-8.73135e+18	100	-	GESS_chr1@100181142-100181228:-	chr1	100181142	100181228	-8.73135e+18	100	-	CUFF.2197.2.6;CUFF.2197.1.6
chr2	11919645	11919771	-5.29416e+18	100	+	GESS_chr2@11919645-11919771:+	chr2	11919645	11919771	-5.29416e+18	100	+	CUFF.4800.2.6;CUFF.4800.1.7;CUFF.4800.3.6
chr15	58287276	58287337	-2.37705e+18	100	-	GESS_chr15@58287276-58287337:-	chr15	58287276	58287337	-2.37705e+18	100	-	CUFF.34188.2.9
chr15	58287276	58287337	-2.37705e+18	100	-	GESS_chr15@58287276-58287337:-	chr15	58287274	58287337	-2.37705e+18	100	-	CUFF.34188.1.9
chr3	45776727	45776865	-4.50647e+17	100	+	GESS_chr3@45776727-45776865:+	chr3	45776727	45776865	-4.50647e+17	100	+	CUFF.8842.1.13;CUFF.8842.2.14
chr19	10791695	10791806	-1.27757e+18	100	+	GESS_chr19@10791695-10791806:+	chr19	10791695	10791806	-1.27757e+18	100	+	CUFF.41095.1.10;CUFF.41095.2.9;CUFF.41095.3.5
chr1	198673601	198673627	-3.02003e+18	100	+	GESS_chr1@198673601-198673627:+	chr1	198673601	198673627	-3.02003e+18	100	+	CUFF.3799.1.5
chr1	172525009	172525163	6.57835e+18	100	+	GESS_chr1@172525009-172525163:+	chr1	172525009	172525163	6.57835e+18	100	+	CUFF.3518.1.3;CUFF.3518.2.4
chr2	97281229	97281281	7.70198e+18	100	-	GESS_chr2@97281229-97281281:-	chr2	97281229	97281281	7.70198e+18	100	-	CUFF.6149.1.17
chr10	46238838	46238931	3.78339e+17	100	+	GESS_chr10@46238838-46238931:+	chr10	46238838	46238931	3.78339e+17	100	+	CUFF.25217.1.6
chr19	45868300	45868416	8.3342e+18	100	-	GESS_chr19@45868300-45868416:-	chr19	45868300	45868416	8.3342e+18	100	-	CUFF.42496.2.19;CUFF.42496.1.18
chr15	28473364	28473555	4.11234e+18	100	-	GESS_chr15@28473364-28473555:-	chr15	28473364	28473555	4.11234e+18	100	-	CUFF.33572.1.58;CUFF.33572.2.59
chr1	229781606	229781716	8.36456e+18	100	+	GESS_chr1@229781606-229781716:+	chr1	229781606	229781716	8.36456e+18	100	+	CUFF.4405.1.6
chr11	773522	773629	4.49326e+18	100	-	GESS_chr11@773522-773629:-	chr11	773522	773629	4.49326e+18	100	-	CUFF.26529.1.4;CUFF.26529.2.6
chr3	138219577	138219723	-1.49363e+18	100	-	GESS_chr3@138219577-138219723:-	chr3	138219577	138219723	-1.49363e+18	100	-	CUFF.10004.1.5;CUFF.10004.2.5
chr17	7345913	7346111	5.58683e+18	100	+	GESS_chr17@7345913-7346111:+	chr17	7345913	7346111	5.58683e+18	100	+	CUFF.37282.1.6
chr15	82970614	82970704	-1.75455e+18	100	+	GESS_chr15@82970614-82970704:+	chr15	82970614	82970704	-1.75455e+18	100	+	CUFF.42738.1.3
chr17	60525062	60525127	-4.0667e+18	100	+	GESS_chr17@60525062-60525127:+	chr17	60525062	60525127	-4.0667e+18	100	+	CUFF.38825.2.8
chr17	60525062	60525127	-4.0667e+18	100	+	GESS_chr17@60525062-60525127:+	chr17	60525062	60525129	-4.0667e+18	100	+	CUFF.38825.1.8
chr1	146639346	146639512	1.75526e+18	100	-	GESS_chr1@146639346-146639512:-	chr1	146639346	146639512	1.75526e+18	100	-	CUFF.2738.2.6
chr6	18255962	18256082	3.50971e+18	100	-	GESS_chr6@18255962-18256082:-	chr6	18255962	18256082	3.50971e+18	100	-	CUFF.15570.1.6
chr5	141009611	141009692	3.8935e+18	100	-	GESS_chr5@141009611-141009692:-	chr5	141009611	141009692	3.8935e+18	100	-	CUFF.14700.1.12
chr3	43647206	43647355	1.28515e+18	100	-	GESS_chr3@43647206-43647355:-	chr3	43647206	43647355	1.28515e+18	100	-	CUFF.8743.1.12
chr6	43410708	43410897	-1.87544e+18	100	+	GESS_chr6@43410708-43410897:+	chr6	43410708	43410897	-1.87544e+18	100	+	CUFF.16451.1.8
chr22	31529392	31529469	8.23999e+18	100	+	GESS_chr22@31529392-31529469:+	chr22	31529392	31529469	8.23999e+18	100	+	CUFF.46123.2.8
chr11	65482292	65482381	3.93087e+18	100	+	GESS_chr11@65482292-65482381:+	chr11	65482292	65482381	3.93087e+18	100	+	CUFF.27597.2.8;CUFF.27597.1.9
chr19	1487140	1487312	-5.38742e+18	100	-	GESS_chr19@1487140-1487312:-	chr19	1487140	1487312	-5.38742e+18	100	-	CUFF.40470.1.7
chr13	114128439	114128569	1.92914e+18	100	-	GESS_chr13@114128439-114128569:-	chr13	114128439	114128569	1.92914e+18	100	-	CUFF.32075.1.5;CUFF.32075.2.4
chr10	105169456	105169563	2.07639e+18	100	+	GESS_chr10@105169456-105169563:+	chr10	105169456	105169563	2.07639e+18	100	+	CUFF.26086.2.8;CUFF.26086.1.8
chr12	58144706	58144873	4.68312e+18	100	-	GESS_chr12@58144706-58144873:-	chr12	58144706	58144873	4.68312e+18	100	-	CUFF.29969.1.5
chr9	91956262	91956394	2.73097e+18	100	+	GESS_chr9@91956262-91956394:+	chr9	91956262	91956394	2.73097e+18	100	+	CUFF.23452.4.10;CUFF.23452.2.10;CUFF.23452.3.9;CUFF.23452.1.10
chr18	55274366	55274565	4.229e+18	100	-	GESS_chr18@55274366-55274565:-	chr18	55274366	55274565	4.229e+18	100	-	CUFF.40192.1.7;CUFF.40192.2.6
chr6	11713214	11714745	3.73207e+18	100	-	GESS_chr6@11713214-11714745:-	chr6	11713214	11714745	3.73207e+18	100	-	CUFF.15416.1.2
chr3	47139445	47139571	-8.86313e+17	100	-	GESS_chr3@47139445-47139571:-	chr3	47139445	47139571	-8.86313e+17	100	-	CUFF.8897.2.13;CUFF.8897.1.12
chr4	52740437	52740551	-5.17452e+17	100	+	GESS_chr4@52740437-52740551:+	chr4	52740437	52740551	-5.17452e+17	100	+	CUFF.11509.3.4;CUFF.11509.1.4;CUFF.11509.2.4
chr7	927007	927156	3.4004e+18	100	+	GESS_chr7@927007-927156:+	chr7	927007	927156	3.4004e+18	100	+	CUFF.17986.1.4
chr18	9208655	9208795	-8.74184e+18	100	+	GESS_chr18@9208655-9208795:+	chr18	9208655	9208795	-8.74184e+18	100	+	CUFF.39715.2.4;CUFF.39715.1.5
chr9	136221514	136221596	-2.05925e+18	100	-	GESS_chr9@136221514-136221596:-	chr9	136221514	136221596	-2.05925e+18	100	-	CUFF.24364.1.6
chr6	13642711	13642823	5.0424e+18	100	-	GESS_chr6@13642711-13642823:-	chr6	13642711	13642823	5.0424e+18	100	-	CUFF.15474.1.8
chr16	30128475	30128606	1.13504e+17	100	-	GESS_chr16@30128475-30128606:-	chr16	30128475	30128606	1.13504e+17	100	-	CUFF.35989.1.13
chr19	35504160	35504272	-3.00984e+18	100	+	GESS_chr19@35504160-35504272:+	chr19	35504160	35504272	-3.00984e+18	100	+	CUFF.41942.1.8
chr22	20922808	20922918	-5.43783e+18	100	+	GESS_chr22@20922808-20922918:+	chr22	20922808	20922918	-5.43783e+18	100	+	CUFF.45716.1.8;CUFF.45716.2.8
chr14	21863457	21863511	-1.09401e+17	100	-	GESS_chr14@21863457-21863511:-	chr14	21863457	21863511	-1.09401e+17	100	-	CUFF.32180.1.2
chr11	118983192	118983319	-5.53871e+18	100	+	GESS_chr11@118983192-118983319:+	chr11	118983192	118983319	-5.53871e+18	100	+	CUFF.28554.1.9;CUFF.28554.3.9;CUFF.28554.2.9
chr1	28323831	28323889	5.51264e+17	100	-	GESS_chr1@28323831-28323889:-	chr1	28323831	28323889	5.51264e+17	100	-	CUFF.881.2.6;CUFF.881.1.6
chr18	11905737	11905952	-6.08489e+18	100	-	GESS_chr18@11905737-11905952:-	chr18	11905737	11905952	-6.08489e+18	100	-	CUFF.39767.1.2;CUFF.39767.3.3
chr15	83215893	83215987	-8.5199e+18	100	-	GESS_chr15@83215893-83215987:-	chr15	83215893	83215987	-8.5199e+18	100	-	CUFF.35252.2.3;CUFF.35252.4.3;CUFF.35252.1.3;CUFF.35252.3.3
chr10	121567444	121567572	1.01462e+18	100	+	GESS_chr10@121567444-121567572:+	chr10	121567444	121567572	1.01462e+18	100	+	CUFF.26242.1.4;CUFF.26242.2.5
chr5	137627659	137627805	-2.52823e+18	100	-	GESS_chr5@137627659-137627805:-	chr5	137627659	137627805	-2.52823e+18	100	-	CUFF.14511.1.7;CUFF.14511.3.7;CUFF.14511.2.7
chr2	32422413	32422461	-7.43587e+18	100	+	GESS_chr2@32422413-32422461:+	chr2	32422413	32422461	-7.43587e+18	100	+	CUFF.5161.1.9
chr3	172064117	172064230	-6.65114e+18	100	+	GESS_chr3@172064117-172064230:+	chr3	172064117	172064230	-6.65114e+18	100	+	CUFF.10344.2.20
chr7	140389397	140389525	5.87453e+18	100	+	GESS_chr7@140389397-140389525:+	chr7	140389397	140389525	5.87453e+18	100	+	CUFF.20279.1.6
chr7	100275721	100275922	-1.62901e+18	100	+	GESS_chr7@100275721-100275922:+	chr7	100275721	100275922	-1.62901e+18	100	+	CUFF.19533.1.8
chr15	74282692	74282798	-2.02679e+18	100	-	GESS_chr15@74282692-74282798:-	chr15	74282692	74282798	-2.02679e+18	100	-	CUFF.34477.2.6;CUFF.34477.1.5
chr17	41170609	41170812	-1.25893e+17	100	-	GESS_chr17@41170609-41170812:-	chr17	41170609	41170816	-1.25893e+17	100	-	CUFF.38322.1.5;CUFF.38322.2.6
chr9	103065914	103066124	8.21388e+18	100	-	GESS_chr9@103065914-103066124:-	chr9	103065914	103066124	8.21388e+18	100	-	CUFF.23744.1.2
chr6	37429325	37429421	7.32719e+18	100	+	GESS_chr6@37429325-37429421:+	chr6	37429325	37429421	7.32719e+18	100	+	CUFF.16321.2.11;CUFF.16321.1.12
chr4	1221987	1222131	7.38545e+18	100	-	GESS_chr4@1221987-1222131:-	chr4	1221987	1222131	7.38545e+18	100	-	CUFF.10902.1.7
chr1	6711589	6711662	8.51818e+18	100	-	GESS_chr1@6711589-6711662:-	chr1	6711589	6711662	8.51818e+18	100	-	CUFF.226.1.10
chr1	160194852	160194909	1.29378e+18	100	-	GESS_chr1@160194852-160194909:-	chr1	160194852	160194909	1.29378e+18	100	-	CUFF.3264.2.6;CUFF.3264.1.6;CUFF.3264.3.6
chr20	33324494	33324562	5.77963e+18	100	-	GESS_chr20@33324494-33324562:-	chr20	33324494	33324562	5.77963e+18	100	-	CUFF.44053.2.4;CUFF.44053.1.4;CUFF.44053.3.4
chr5	176919406	176919436	2.2604e+18	100	-	GESS_chr5@176919406-176919436:-	chr5	176919406	176919436	2.2604e+18	100	-	CUFF.15042.1.10
chr7	100859189	100859301	-7.31962e+18	100	-	GESS_chr7@100859189-100859301:-	chr7	100859189	100859301	-7.31962e+18	100	-	CUFF.19601.1.15
chr11	76170977	76171129	1.9441e+18	100	+	GESS_chr11@76170977-76171129:+	chr11	76170977	76171129	1.9441e+18	100	+	CUFF.28092.1.6
chr10	6008108	6008302	-7.75537e+18	100	-	GESS_chr10@6008108-6008302:-	chr10	6008108	6008302	-7.75537e+18	100	-	CUFF.24695.2.6;CUFF.24695.3.5
chr12	7078661	7078740	-4.16196e+18	100	-	GESS_chr12@7078661-7078740:-	chr12	7078661	7078740	-4.16196e+18	100	-	CUFF.28967.1.6
chr17	79655734	79655857	-3.0111e+17	100	+	GESS_chr17@79655734-79655857:+	chr17	79655734	79655857	-3.0111e+17	100	+	CUFF.39840.2.5;CUFF.39840.1.5
chr7	140064208	140064291	6.84261e+18	100	-	GESS_chr7@140064208-140064291:-	chr7	140064208	140064291	6.84261e+18	100	-	CUFF.20232.2.2;CUFF.20232.1.11
chr1	11175453	11175525	7.8864e+18	100	-	GESS_chr1@11175453-11175525:-	chr1	11175453	11175525	7.8864e+18	100	-	CUFF.333.1.8
chr16	28497668	28497811	1.95174e+18	100	-	GESS_chr16@28497668-28497811:-	chr16	28497668	28497811	1.95174e+18	100	-	CUFF.35904.2.8;CUFF.35904.1.9
chr15	25599675	25599830	6.87262e+18	100	-	GESS_chr15@25599675-25599830:-	chr15	25599675	25599830	6.87262e+18	100	-	CUFF.33540.2.4;CUFF.33540.3.4;CUFF.33540.1.4
chr6	35280079	35280315	-5.27325e+18	100	+	GESS_chr6@35280079-35280315:+	chr6	35280079	35280315	-5.27325e+18	100	+	CUFF.16254.1.4
chr11	117063869	117063974	3.5326e+18	100	+	GESS_chr11@117063869-117063974:+	chr11	117063869	117063974	3.5326e+18	100	+	CUFF.28511.1.23;CUFF.28511.3.21;CUFF.28511.2.23
chr16	1402240	1402307	1.61731e+18	100	+	GESS_chr16@1402240-1402307:+	chr16	1402240	1402307	1.61731e+18	100	+	CUFF.35179.1.3
chrX	69717030	69717071	-7.15121e+18	100	+	GESS_chrX@69717030-69717071:+	chrX	69717030	69717071	-7.15121e+18	100	+	CUFF.47659.1.6
chr6	17772139	17772290	6.97704e+18	100	-	GESS_chr6@17772139-17772290:-	chr6	17772139	17772290	6.97704e+18	100	-	CUFF.15533.3.3;CUFF.15533.1.3;CUFF.15533.2.3
chr4	1231971	1232125	2.48463e+17	100	-	GESS_chr4@1231971-1232125:-	chr4	1231971	1232125	2.48463e+17	100	-	CUFF.10902.1.8
chr4	106621007	106621171	-5.40213e+18	100	-	GESS_chr4@106621007-106621171:-	chr4	106621007	106621171	-5.40213e+18	100	-	CUFF.12153.1.6;CUFF.12153.2.6
chr3	37089010	37089174	4.49559e+18	100	+	GESS_chr3@37089010-37089174:+	chr3	37089010	37089174	4.49559e+18	100	+	CUFF.8641.1.16
chr16	84118588	84118739	-6.61286e+18	100	-	GESS_chr16@84118588-84118739:-	chr16	84118588	84118739	-6.61286e+18	100	-	CUFF.36753.1.14
chr11	64032423	64032576	1.24692e+17	100	+	GESS_chr11@64032423-64032576:+	chr11	64032423	64032576	1.24692e+17	100	+	CUFF.27494.1.22
chr1	224491425	224491559	2.51622e+18	100	-	GESS_chr1@224491425-224491559:-	chr1	224491425	224491559	2.51622e+18	100	-	CUFF.4247.1.15
chr12	125461888	125462036	-1.58251e+18	100	-	GESS_chr12@125461888-125462036:-	chr12	125461888	125462036	-1.58251e+18	100	-	CUFF.31009.2.9;CUFF.31009.1.10
chr19	55855346	55855365	-2.07015e+18	100	+	GESS_chr19@55855346-55855365:+	chr19	55855346	55855365	-2.07015e+18	100	+	CUFF.43501.1.6;CUFF.43501.3.4;CUFF.43501.2.5
chr2	39535084	39535146	6.05078e+18	100	-	GESS_chr2@39535084-39535146:-	chr2	39535084	39535146	6.05078e+18	100	-	CUFF.5236.2.20
chr1	113237371	113237518	-5.27083e+18	100	+	GESS_chr1@113237371-113237518:+	chr1	113237371	113237518	-5.27083e+18	100	+	CUFF.2432.1.9
chr3	176782708	176782810	2.7574e+18	100	-	GESS_chr3@176782708-176782810:-	chr3	176782708	176782810	2.7574e+18	100	-	CUFF.10374.1.14;CUFF.10374.2.14;CUFF.10374.3.14
chr8	145666101	145666253	-2.94402e+18	100	-	GESS_chr8@145666101-145666253:-	chr8	145666101	145666253	-2.94402e+18	100	-	CUFF.22476.1.27
chr4	185618801	185618957	-1.0033e+18	100	-	GESS_chr4@185618801-185618957:-	chr4	185618801	185618957	-1.0033e+18	100	-	CUFF.12861.1.2
chrX	118974609	118974647	5.47333e+18	100	-	GESS_chrX@118974609-118974647:-	chrX	118974609	118974647	5.47333e+18	100	-	CUFF.48168.3.4
chr2	27354878	27354950	-6.98768e+18	100	-	GESS_chr2@27354878-27354950:-	chr2	27354878	27354950	-6.98768e+18	100	-	CUFF.5018.1.3
chr16	5139108	5139257	5.62213e+18	100	-	GESS_chr16@5139108-5139257:-	chr16	5139108	5139257	5.62213e+18	100	-	CUFF.35447.1.2
chr3	150285963	150286079	5.90861e+18	100	+	GESS_chr3@150285963-150286079:+	chr3	150285963	150286079	5.90861e+18	100	+	CUFF.10147.1.9
chr7	92881966	92882088	-7.98478e+18	100	+	GESS_chr7@92881966-92882088:+	chr7	92881966	92882088	-7.98478e+18	100	+	CUFF.19375.2.3;CUFF.19375.1.3
chr12	133158648	133158852	-7.44447e+18	100	+	GESS_chr12@133158648-133158852:+	chr12	133158648	133158852	-7.44447e+18	100	+	CUFF.31137.1.17
chr1	243349081	243349374	4.34057e+18	100	-	GESS_chr1@243349081-243349374:-	chr1	243349081	243349374	4.34057e+18	100	-	CUFF.4553.2.11
chr19	1271139	1271245	-3.92465e+18	100	+	GESS_chr19@1271139-1271245:+	chr19	1271139	1271245	-3.92465e+18	100	+	CUFF.40440.2.3;CUFF.40440.1.3
chr6	170657239	170657411	-3.40754e+17	100	+	GESS_chr6@170657239-170657411:+	chr6	170657239	170657411	-3.40754e+17	100	+	CUFF.17952.2.5
chr15	93545407	93545547	-7.78716e+18	100	+	GESS_chr15@93545407-93545547:+	chr15	93545407	93545547	-7.78716e+18	100	+	CUFF.34938.2.33;CUFF.34938.1.32
chr10	94694067	94694187	7.81014e+18	100	+	GESS_chr10@94694067-94694187:+	chr10	94694067	94694187	7.81014e+18	100	+	CUFF.25835.2.9;CUFF.25835.1.9
chr1	75204374	75204472	-4.04715e+17	100	+	GESS_chr1@75204374-75204472:+	chr1	75204374	75204472	-4.04715e+17	100	+	CUFF.1899.1.3
chr5	236543	236714	-7.23042e+18	100	+	GESS_chr5@236543-236714:+	chr5	236543	236714	-7.23042e+18	100	+	CUFF.13018.1.10
chr4	128812247	128812351	7.40011e+18	100	+	GESS_chr4@128812247-128812351:+	chr4	128812247	128812351	7.40011e+18	100	+	CUFF.12463.3.8;CUFF.12463.2.8
chrX	128691838	128691927	7.44572e+18	100	+	GESS_chrX@128691838-128691927:+	chrX	128691838	128691927	7.44572e+18	100	+	CUFF.48260.1.6;CUFF.48260.3.3
chr3	197349058	197349201	-2.41427e+18	100	-	GESS_chr3@197349058-197349201:-	chr3	197349058	197349201	-2.41427e+18	100	-	CUFF.10796.2.3
chr22	23656739	23656901	-2.54299e+17	100	+	GESS_chr22@23656739-23656901:+	chr22	23656739	23656901	-2.54299e+17	100	+	CUFF.45821.2.21;CUFF.45821.1.22
chr22	36653365	36653453	1.86582e+18	100	+	GESS_chr22@36653365-36653453:+	chr22	36653365	36653453	1.86582e+18	100	+	CUFF.46226.1.4
chrX	123227868	123227994	8.97912e+18	100	+	GESS_chrX@123227868-123227994:+	chrX	123227868	123227994	8.97912e+18	100	+	CUFF.48233.2.32;CUFF.48233.1.31
chr9	126202639	126202770	-5.74432e+18	100	-	GESS_chr9@126202639-126202770:-	chr9	126202639	126202770	-5.74432e+18	100	-	CUFF.24018.1.4;CUFF.24018.2.3
chr11	3704430	3704671	522704854518716	100	-	GESS_chr11@3704430-3704671:-	chr11	3704430	3704671	522704854518716	100	-	CUFF.26603.1.4;CUFF.26603.2.4
chr8	22471605	22471827	5.64382e+18	100	+	GESS_chr8@22471605-22471827:+	chr8	22471605	22471827	5.64382e+18	100	+	CUFF.20988.1.9;CUFF.20988.2.9
chr5	137520496	137520635	-1.57096e+18	100	+	GESS_chr5@137520496-137520635:+	chr5	137520496	137520635	-1.57096e+18	100	+	CUFF.14507.1.13
chr3	65438933	65439015	-8.75732e+17	100	-	GESS_chr3@65438933-65439015:-	chr3	65438933	65439015	-8.75732e+17	100	-	CUFF.9273.2.16;CUFF.9273.1.17;CUFF.9273.3.16
chr3	169501265	169501348	4.01259e+18	100	+	GESS_chr3@169501265-169501348:+	chr3	169501265	169501348	4.01259e+18	100	+	CUFF.10316.1.7;CUFF.10316.2.7
chr17	57089689	57089807	3.25804e+18	100	-	GESS_chr17@57089689-57089807:-	chr17	57089689	57089807	3.25804e+18	100	-	CUFF.38761.2.3;CUFF.38761.1.3;CUFF.38761.3.2
chr15	40308703	40308873	6.63922e+18	100	+	GESS_chr15@40308703-40308873:+	chr15	40308703	40308873	6.63922e+18	100	+	CUFF.33789.1.28
chr20	2928628	2928670	-7.23746e+18	100	+	GESS_chr20@2928628-2928670:+	chr20	2928628	2928670	-7.23746e+18	100	+	CUFF.43581.1.3
chr11	116628985	116629123	5.33566e+18	100	-	GESS_chr11@116628985-116629123:-	chr11	116628985	116629123	5.33566e+18	100	-	CUFF.28502.1.4
chr12	57905481	57905651	-3.66502e+18	100	+	GESS_chr12@57905481-57905651:+	chr12	57905481	57905651	-3.66502e+18	100	+	CUFF.30005.1.12
chr15	43696611	43696750	-6.1628e+18	100	+	GESS_chr15@43696611-43696750:+	chr15	43696611	43696750	-6.1628e+18	100	+	CUFF.33943.1.17
chr8	22384905	22385030	7.16075e+18	100	+	GESS_chr8@22384905-22385030:+	chr8	22384905	22385030	7.16075e+18	100	+	CUFF.20964.1.9;CUFF.20964.2.2
chr12	10870687	10870720	-5.12649e+18	100	-	GESS_chr12@10870687-10870720:-	chr12	10870687	10870720	-5.12649e+18	100	-	CUFF.29055.1.8;CUFF.29055.2.8;CUFF.29055.3.7
chr2	33002949	33003047	4.24816e+18	100	+	GESS_chr2@33002949-33003047:+	chr2	33002949	33003047	4.24816e+18	100	+	CUFF.5162.1.14
chr9	35607579	35607669	-4.70714e+18	100	+	GESS_chr9@35607579-35607669:+	chr9	35607579	35607669	-4.70714e+18	100	+	CUFF.22919.1.6
chr6	88321807	88321966	6.96579e+18	100	+	GESS_chr6@88321807-88321966:+	chr6	88321807	88321966	6.96579e+18	100	+	CUFF.16944.2.8;CUFF.16944.1.9
chr6	35544771	35545010	-1.88582e+17	100	-	GESS_chr6@35544771-35545010:-	chr6	35544771	35545010	-1.88582e+17	100	-	CUFF.16272.1.2
chr12	110825544	110825697	-3.65875e+18	100	-	GESS_chr12@110825544-110825697:-	chr12	110825544	110825697	-3.65875e+18	100	-	CUFF.30635.1.7;CUFF.30635.2.6
chr2	47639553	47639699	-4.86432e+18	100	+	GESS_chr2@47639553-47639699:+	chr2	47639553	47639699	-4.86432e+18	100	+	CUFF.5375.1.4
chr9	126214555	126214626	1.97074e+18	100	-	GESS_chr9@126214555-126214626:-	chr9	126214555	126214626	1.97074e+18	100	-	CUFF.24018.1.5;CUFF.24018.2.5
chr4	129012502	129012667	7.67851e+17	100	+	GESS_chr4@129012502-129012667:+	chr4	129012502	129012667	7.67851e+17	100	+	CUFF.12422.3.4;CUFF.12422.1.4;CUFF.12422.4.4;CUFF.12422.2.4;CUFF.12422.5.4
chr1	16778333	16778510	-6.60152e+17	100	+	GESS_chr1@16778333-16778510:+	chr1	16778333	16778510	-6.60152e+17	100	+	CUFF.559.1.6
chr5	179146669	179146782	8.02249e+18	100	+	GESS_chr5@179146669-179146782:+	chr5	179146669	179146782	8.02249e+18	100	+	CUFF.15197.1.9
chr9	70434347	70434415	1.07594e+18	100	-	GESS_chr9@70434347-70434415:-	chr9	70434347	70434415	1.07594e+18	100	-	CUFF.23236.1.4
chr20	60897714	60897814	6.0583e+18	100	-	GESS_chr20@60897714-60897814:-	chr20	60897714	60897814	6.0583e+18	100	-	CUFF.44581.1.34
chr12	112165766	112165947	4.98239e+18	100	+	GESS_chr12@112165766-112165947:+	chr12	112165766	112165947	4.98239e+18	100	+	CUFF.30695.1.9
chr5	179706796	179707036	-4.43547e+18	100	-	GESS_chr5@179706796-179707036:-	chr5	179706796	179707036	-4.43547e+18	100	-	CUFF.15160.3.11
chr1	44778841	44778900	-4.66985e+18	100	-	GESS_chr1@44778841-44778900:-	chr1	44778841	44778900	-4.66985e+18	100	-	CUFF.1420.1.5
chr20	44538155	44538310	9.40899e+17	100	-	GESS_chr20@44538155-44538310:-	chr20	44538155	44538310	9.40899e+17	100	-	CUFF.44365.1.12
chr1	26769222	26769364	3.70446e+17	100	+	GESS_chr1@26769222-26769364:+	chr1	26769222	26769364	3.70446e+17	100	+	CUFF.806.1.4;CUFF.806.2.4
chr3	182755006	182755222	3.7525e+18	100	-	GESS_chr3@182755006-182755222:-	chr3	182755006	182755222	3.7525e+18	100	-	CUFF.10445.1.7;CUFF.10445.2.7
chr3	48336565	48336725	-3.8671e+18	100	-	GESS_chr3@48336565-48336725:-	chr3	48336565	48336725	-3.8671e+18	100	-	CUFF.8936.2.2;CUFF.8936.3.2;CUFF.8936.1.2
chr12	112223071	112223150	-3.96053e+18	100	+	GESS_chr12@112223071-112223150:+	chr12	112223071	112223150	-3.96053e+18	100	+	CUFF.30717.1.4
chr19	45867001	45867169	2.34945e+17	100	-	GESS_chr19@45867001-45867169:-	chr19	45867001	45867169	2.34945e+17	100	-	CUFF.42496.1.13;CUFF.42496.2.14
chr4	128910876	128910976	8.53666e+18	100	+	GESS_chr4@128910876-128910976:+	chr4	128910876	128910976	8.53666e+18	100	+	CUFF.12421.3.4;CUFF.12421.2.4
chr1	222892605	222892701	7.64786e+18	100	+	GESS_chr1@222892605-222892701:+	chr1	222892605	222892701	7.64786e+18	100	+	CUFF.4193.2.4;CUFF.4193.3.4;CUFF.4193.1.4
chr2	236658998	236659132	3.91571e+18	100	+	GESS_chr2@236658998-236659132:+	chr2	236658998	236659132	3.91571e+18	100	+	CUFF.7995.1.6;CUFF.7995.2.6
chr4	83769957	83770130	6.14836e+18	100	-	GESS_chr4@83769957-83770130:-	chr4	83769957	83770130	6.14836e+18	100	-	CUFF.11950.3.7;CUFF.11950.2.8
chr7	100459014	100459206	9.3966e+17	100	+	GESS_chr7@100459014-100459206:+	chr7	100459014	100459206	9.3966e+17	100	+	CUFF.19570.1.11
chrX	129480518	129480665	6.37985e+18	100	+	GESS_chrX@129480518-129480665:+	chrX	129480518	129480665	6.37985e+18	100	+	CUFF.48273.1.3;CUFF.48273.2.3
chr4	2691233	2691431	5.44349e+18	100	+	GESS_chr4@2691233-2691431:+	chr4	2691233	2691431	5.44349e+18	100	+	CUFF.10974.1.14
chr17	7345095	7345198	-8.78716e+18	100	+	GESS_chr17@7345095-7345198:+	chr17	7345095	7345198	-8.78716e+18	100	+	CUFF.37282.1.5;CUFF.37282.2.3
chr2	86684106	86684194	8.01922e+17	100	+	GESS_chr2@86684106-86684194:+	chr2	86684106	86684194	8.01922e+17	100	+	CUFF.5978.1.8;CUFF.5978.2.8
chrX	65474877	65474983	7.98866e+18	100	+	GESS_chrX@65474877-65474983:+	chrX	65474877	65474983	7.98866e+18	100	+	CUFF.47619.1.16
chr2	74717152	74717254	8.50419e+18	100	+	GESS_chr2@74717152-74717254:+	chr2	74717152	74717254	8.50419e+18	100	+	CUFF.5910.1.3
chr19	30312629	30312724	-1.7008e+18	100	+	GESS_chr19@30312629-30312724:+	chr19	30312629	30312724	-1.7008e+18	100	+	CUFF.41860.2.8;CUFF.41860.1.8
chr9	117390381	117390530	5.5369e+18	100	+	GESS_chr9@117390381-117390530:+	chr9	117390381	117390530	5.5369e+18	100	+	CUFF.23903.2.5;CUFF.23903.1.5
chr1	206773087	206773190	6.58284e+17	100	-	GESS_chr1@206773087-206773190:-	chr1	206773087	206773190	6.58284e+17	100	-	CUFF.3990.1.7
chr15	31200321	31200461	8.57924e+18	100	+	GESS_chr15@31200321-31200461:+	chr15	31200321	31200461	8.57924e+18	100	+	CUFF.33588.2.3;CUFF.33588.1.3
chr12	49460751	49460818	7.46541e+18	100	-	GESS_chr12@49460751-49460818:-	chr12	49460751	49460818	7.46541e+18	100	-	CUFF.29546.1.6
chr16	70166054	70166203	-5.12094e+18	100	+	GESS_chr16@70166054-70166203:+	chr16	70166054	70166203	-5.12094e+18	100	+	CUFF.36520.2.8;CUFF.36520.1.6
chr1	75175782	75175931	3.8026e+18	100	-	GESS_chr1@75175782-75175931:-	chr1	75175782	75175931	3.8026e+18	100	-	CUFF.1897.2.4;CUFF.1897.1.4
chr20	37612342	37612419	3.05936e+18	100	+	GESS_chr20@37612342-37612419:+	chr20	37612342	37612419	3.05936e+18	100	+	CUFF.44242.1.4;CUFF.44242.2.4
chr20	37612342	37612419	3.05936e+18	100	+	GESS_chr20@37612342-37612419:+	chr20	37612344	37612419	3.05936e+18	100	+	CUFF.44242.3.1
chr22	29627009	29627129	-7.88948e+18	100	+	GESS_chr22@29627009-29627129:+	chr22	29627009	29627129	-7.88948e+18	100	+	CUFF.46116.1.6;CUFF.46116.2.6
chr15	93470474	93470560	-6.33339e+18	100	+	GESS_chr15@93470474-93470560:+	chr15	93470474	93470560	-6.33339e+18	100	+	CUFF.34938.1.4;CUFF.34938.2.4
chr1	100459093	100459297	6.96111e+18	100	+	GESS_chr1@100459093-100459297:+	chr1	100459093	100459297	6.96111e+18	100	+	CUFF.2199.2.2;CUFF.2199.1.2
chr17	8347578	8347675	-6.91669e+18	100	+	GESS_chr17@8347578-8347675:+	chr17	8347578	8347675	-6.91669e+18	100	+	CUFF.37382.2.2;CUFF.37382.1.2
chr5	149749092	149749165	-2.88601e+18	100	+	GESS_chr5@149749092-149749165:+	chr5	149749092	149749165	-2.88601e+18	100	+	CUFF.14764.3.6;CUFF.14764.4.6;CUFF.14764.1.6;CUFF.14764.2.6
chr7	98951532	98951744	2.21135e+18	100	+	GESS_chr7@98951532-98951744:+	chr7	98951532	98951744	2.21135e+18	100	+	CUFF.19676.2.6;CUFF.19676.1.5
chr13	28813716	28813833	2.09142e+18	100	+	GESS_chr13@28813716-28813833:+	chr13	28813716	28813833	2.09142e+18	100	+	CUFF.31413.1.7
chr16	48292529	48292651	2.06869e+18	100	+	GESS_chr16@48292529-48292651:+	chr16	48292529	48292651	2.06869e+18	100	+	CUFF.36193.1.4
chr11	117234145	117234222	6.57383e+18	100	+	GESS_chr11@117234145-117234222:+	chr11	117234145	117234222	6.57383e+18	100	+	CUFF.28509.4.4;CUFF.28509.2.7
chr3	10320569	10320718	-3.18657e+17	100	+	GESS_chr3@10320569-10320718:+	chr3	10320569	10320747	-3.18651e+17	100	+	CUFF.8254.1.8;CUFF.8254.2.7
chr1	179054763	179055028	3.6757e+18	100	+	GESS_chr1@179054763-179055028:+	chr1	179054763	179055028	3.6757e+18	100	+	CUFF.3575.2.3
chr11	68822189	68822265	-4.22066e+18	100	+	GESS_chr11@68822189-68822265:+	chr11	68822189	68822265	-4.22066e+18	100	+	CUFF.27803.2.3
chr8	144885553	144885741	-2.70364e+18	100	-	GESS_chr8@144885553-144885741:-	chr8	144885553	144885741	-2.70364e+18	100	-	CUFF.22449.2.13;CUFF.22449.1.13
chr10	74804739	74804809	-8.45793e+18	100	-	GESS_chr10@74804739-74804809:-	chr10	74804739	74804809	-8.45793e+18	100	-	CUFF.25527.2.8
chr5	149386036	149386210	2.79439e+18	100	+	GESS_chr5@149386036-149386210:+	chr5	149386036	149386210	2.79439e+18	100	+	CUFF.14749.2.3;CUFF.14749.1.3
chr6	135299817	135299925	-2.79454e+18	100	-	GESS_chr6@135299817-135299925:-	chr6	135299817	135299925	-2.79454e+18	100	-	CUFF.17402.1.4
chr3	131219274	131219365	3.94796e+18	100	-	GESS_chr3@131219274-131219365:-	chr3	131219274	131219365	3.94796e+18	100	-	CUFF.9934.1.8
chr1	32495899	32496023	5.09344e+18	100	+	GESS_chr1@32495899-32496023:+	chr1	32495899	32496023	5.09344e+18	100	+	CUFF.980.1.2
chr22	21104193	21104282	3.08264e+18	100	-	GESS_chr22@21104193-21104282:-	chr22	21104193	21104282	3.08264e+18	100	-	CUFF.45785.1.27;CUFF.45785.2.25
chr3	37090395	37090508	7.23376e+18	100	+	GESS_chr3@37090395-37090508:+	chr3	37090395	37090508	7.23376e+18	100	+	CUFF.8641.1.18
chr19	49513033	49513139	2.51499e+18	100	+	GESS_chr19@49513033-49513139:+	chr19	49513033	49513139	2.51499e+18	100	+	CUFF.46556.1.7
chr8	42024682	42024889	2.51169e+18	100	+	GESS_chr8@42024682-42024889:+	chr8	42024682	42024889	2.51169e+18	100	+	CUFF.21255.1.7;CUFF.21255.2.7
chr1	47040619	47040692	-5.96345e+18	100	-	GESS_chr1@47040619-47040692:-	chr1	47040619	47040692	-5.96345e+18	100	-	CUFF.1497.1.7;CUFF.1497.2.8
chr3	121437235	121437348	3.61509e+18	100	-	GESS_chr3@121437235-121437348:-	chr3	121437235	121437348	3.61509e+18	100	-	CUFF.9705.1.5
chr9	77748210	77748317	-1.91552e+18	100	+	GESS_chr9@77748210-77748317:+	chr9	77748210	77748317	-1.91552e+18	100	+	CUFF.23303.1.2
chr9	132982004	132982082	2.42299e+18	100	+	GESS_chr9@132982004-132982082:+	chr9	132982004	132982082	2.42299e+18	100	+	CUFF.24246.2.4
chr4	76573823	76573925	8.01745e+18	100	-	GESS_chr4@76573823-76573925:-	chr4	76573823	76573925	8.01745e+18	100	-	CUFF.11789.1.4
chr3	28379984	28380106	-5.4681e+18	100	-	GESS_chr3@28379984-28380106:-	chr3	28379984	28380106	-5.4681e+18	100	-	CUFF.8544.1.6
chr15	74914461	74914557	8.78708e+18	100	+	GESS_chr15@74914461-74914557:+	chr15	74914461	74914557	8.78708e+18	100	+	CUFF.34500.2.4
chr2	223789174	223789313	5.77309e+18	100	+	GESS_chr2@223789174-223789313:+	chr2	223789174	223789313	5.77309e+18	100	+	CUFF.7846.2.10;CUFF.7846.1.11
chr19	10367384	10367501	-5.95795e+17	100	+	GESS_chr19@10367384-10367501:+	chr19	10367384	10367501	-5.95795e+17	100	+	CUFF.41014.1.5
chr3	196449286	196449427	-5.69624e+17	100	+	GESS_chr3@196449286-196449427:+	chr3	196449286	196449427	-5.69624e+17	100	+	CUFF.10750.1.3;CUFF.10750.2.3
chr13	41936867	41937009	2.12086e+18	100	+	GESS_chr13@41936867-41937009:+	chr13	41936867	41937009	2.12086e+18	100	+	CUFF.31516.3.14
chr3	9827000	9827109	8.88139e+18	100	-	GESS_chr3@9827000-9827109:-	chr3	9827000	9827109	8.88139e+18	100	-	CUFF.8349.1.3
chr7	100238309	100238495	2.09312e+18	100	-	GESS_chr7@100238309-100238495:-	chr7	100238309	100238495	2.09312e+18	100	-	CUFF.19521.1.16
chr12	109072048	109072170	-1.34992e+18	100	-	GESS_chr12@109072048-109072170:-	chr12	109072048	109072170	-1.34992e+18	100	-	CUFF.30616.1.9
chr11	62459848	62459945	-7.26328e+18	100	-	GESS_chr11@62459848-62459945:-	chr11	62459853	62459948	-9.03136e+18	100	+	CUFF.27394.1.2
chr11	62459848	62459945	-7.26328e+18	100	-	GESS_chr11@62459848-62459945:-	chr11	62459848	62459945	-7.26328e+18	100	-	CUFF.27393.2.6;CUFF.27393.1.6
chr1	22083039	22083195	2.43824e+18	100	-	GESS_chr1@22083039-22083195:-	chr1	22083039	22083195	2.43824e+18	100	-	CUFF.577.1.25;CUFF.577.2.25
chr14	74761851	74761901	6.19143e+18	100	-	GESS_chr14@74761851-74761901:-	chr14	74761851	74761901	6.19143e+18	100	-	CUFF.32987.2.13;CUFF.32987.1.13
chr12	58144439	58144548	-5.22628e+17	100	-	GESS_chr12@58144439-58144548:-	chr12	58144439	58144548	-5.22628e+17	100	-	CUFF.29969.1.4
chr1	1455928	1455997	5.77925e+18	100	+	GESS_chr1@1455928-1455997:+	chr1	1455928	1455997	5.77925e+18	100	+	CUFF.114.1.7
chr6	34735685	34735774	4.021e+18	100	+	GESS_chr6@34735685-34735774:+	chr6	34735685	34735774	4.021e+18	100	+	CUFF.16229.1.3;CUFF.16229.2.4
chr16	29089222	29089278	5.41752e+18	100	+	GESS_chr16@29089222-29089278:+	chr16	29089222	29089278	5.41752e+18	100	+	CUFF.35951.1.3
chr22	50699596	50699725	2.36338e+18	100	-	GESS_chr22@50699596-50699725:-	chr22	50699596	50699725	2.36338e+18	100	-	CUFF.46701.3.23
chr5	131044894	131044965	-4.23542e+18	100	-	GESS_chr5@131044894-131044965:-	chr5	131044894	131044965	-4.23542e+18	100	-	CUFF.14360.1.11;CUFF.14360.2.11
chr2	7081079	7081278	-8.99096e+18	100	+	GESS_chr2@7081079-7081278:+	chr2	7081079	7081278	-8.99096e+18	100	+	CUFF.4709.1.2
chr12	113722523	113722576	7.54495e+18	100	+	GESS_chr12@113722523-113722576:+	chr12	113722523	113722576	7.54495e+18	100	+	CUFF.30735.2.17
chr11	63987908	63988141	-2.88775e+18	100	+	GESS_chr11@63987908-63988141:+	chr11	63987908	63988141	-2.88775e+18	100	+	CUFF.27520.2.12;CUFF.27520.1.12
chr17	29171853	29171934	-3.47669e+18	100	+	GESS_chr17@29171853-29171934:+	chr17	29171853	29171934	-3.47669e+18	100	+	CUFF.37858.1.6
chr19	42795710	42795897	-6.49802e+18	100	+	GESS_chr19@42795710-42795897:+	chr19	42795710	42795897	-6.49802e+18	100	+	CUFF.42337.3.12;CUFF.42337.1.12;CUFF.42337.2.12;CUFF.42337.4.11
chr9	37860045	37860190	4.68456e+18	100	+	GESS_chr9@37860045-37860190:+	chr9	37860045	37860190	4.68456e+18	100	+	CUFF.22980.1.6;CUFF.22980.2.5
chr7	142658882	142658955	7.98631e+18	100	-	GESS_chr7@142658882-142658955:-	chr7	142658882	142658959	7.98631e+18	100	-	CUFF.20311.2.18
chr14	103418835	103418940	-1.50653e+18	100	-	GESS_chr14@103418835-103418940:-	chr14	103418835	103418940	-1.50653e+18	100	-	CUFF.33319.1.14;CUFF.33319.2.14
chr21	45494205	45494351	4.50418e+18	100	+	GESS_chr21@45494205-45494351:+	chr21	45494205	45494351	4.50418e+18	100	+	CUFF.45210.2.3;CUFF.45210.1.8
chr3	45773545	45773643	-8.31806e+18	100	+	GESS_chr3@45773545-45773643:+	chr3	45773545	45773643	-8.31806e+18	100	+	CUFF.8842.1.12;CUFF.8842.2.13
chr4	128998943	128999117	-5.9492e+18	100	+	GESS_chr4@128998943-128999117:+	chr4	128998943	128999117	-5.9492e+18	100	+	CUFF.12422.2.1;CUFF.12422.5.1;CUFF.12422.3.1;CUFF.12422.4.1;CUFF.12422.1.1
chr22	38254686	38254747	2.26194e+18	100	+	GESS_chr22@38254686-38254747:+	chr22	38254686	38254747	2.26194e+18	100	+	CUFF.46347.1.5
chr20	33719445	33719586	-6.36611e+18	100	-	GESS_chr20@33719445-33719586:-	chr20	33719445	33719586	-6.36611e+18	100	-	CUFF.44070.2.4;CUFF.44070.1.5
chr17	78865520	78865637	-6.462e+18	100	+	GESS_chr17@78865520-78865637:+	chr17	78865520	78865637	-6.462e+18	100	+	CUFF.39349.1.17;CUFF.39349.2.18
chr15	59181629	59181753	-7.65494e+18	100	-	GESS_chr15@59181629-59181753:-	chr15	59181629	59181753	-7.65494e+18	100	-	CUFF.34159.2.6;CUFF.34159.3.6;CUFF.34159.1.6
chr2	20462954	20463221	6.16685e+18	100	-	GESS_chr2@20462954-20463221:-	chr2	20462954	20463221	6.16685e+18	100	-	CUFF.4894.1.8
chr17	60517978	60518117	-1.91279e+18	100	+	GESS_chr17@60517978-60518117:+	chr17	60517978	60518117	-1.91279e+18	100	+	CUFF.38825.1.6;CUFF.38825.2.6
chr14	97029156	97029230	7.40516e+18	100	+	GESS_chr14@97029156-97029230:+	chr14	97029156	97029230	7.40516e+18	100	+	CUFF.33236.1.21
chr7	75616856	75616920	-4.35266e+18	100	-	GESS_chr7@75616856-75616920:-	chr7	75616856	75616920	-4.35266e+18	100	-	CUFF.19238.1.3
chr17	57728564	57728677	-2.79047e+18	100	+	GESS_chr17@57728564-57728677:+	chr17	57728564	57728677	-2.79047e+18	100	+	CUFF.38907.1.5
chr2	99232895	99232996	8.8964e+18	100	+	GESS_chr2@99232895-99232996:+	chr2	99232895	99232996	8.8964e+18	100	+	CUFF.6177.1.5;CUFF.6177.2.5
chr5	32385614	32385755	2.60445e+17	100	-	GESS_chr5@32385614-32385755:-	chr5	32385614	32385755	2.60445e+17	100	-	CUFF.13321.1.6
chr8	27965430	27965493	-6.33273e+18	100	+	GESS_chr8@27965430-27965493:+	chr8	27965430	27965493	-6.33273e+18	100	+	CUFF.21047.1.5
chr1	28343665	28343750	-8.00119e+18	100	-	GESS_chr1@28343665-28343750:-	chr1	28343665	28343750	-8.00119e+18	100	-	CUFF.881.1.11;CUFF.881.2.12
chr9	75782413	75782471	6.08514e+16	100	+	GESS_chr9@75782413-75782471:+	chr9	75782413	75782471	6.08514e+16	100	+	CUFF.23340.1.11
chr2	112838912	112839095	4.81122e+18	100	+	GESS_chr2@112838912-112839095:+	chr2	112838912	112839095	4.81122e+18	100	+	CUFF.6409.1.8
chr4	83795764	83795904	-8.14476e+18	100	-	GESS_chr4@83795764-83795904:-	chr4	83795764	83795904	-8.14476e+18	100	-	CUFF.11950.3.19;CUFF.11950.2.22
chr8	95549331	95549379	-3.78337e+18	100	-	GESS_chr8@95549331-95549379:-	chr8	95549331	95549379	-3.78337e+18	100	-	CUFF.21872.1.21
chr22	21101871	21101990	-9.13211e+18	100	-	GESS_chr22@21101871-21101990:-	chr22	21101871	21101990	-9.13211e+18	100	-	CUFF.45785.1.26;CUFF.45785.2.24
chr19	42796238	42796359	4.15212e+18	100	+	GESS_chr19@42796238-42796359:+	chr19	42796238	42796359	4.15212e+18	100	+	CUFF.42337.3.13;CUFF.42337.2.13;CUFF.42337.1.13;CUFF.42337.4.12
chr11	8932991	8933218	7.9109e+18	100	+	GESS_chr11@8932991-8933218:+	chr11	8932991	8933218	7.9109e+18	100	+	CUFF.26700.2.2;CUFF.26700.1.2
chr10	72504982	72505062	4.80048e+18	100	+	GESS_chr10@72504982-72505062:+	chr10	72504982	72505062	4.80048e+18	100	+	CUFF.25483.3.15;CUFF.25483.1.13;CUFF.25483.2.14
chr15	51018270	51018323	8.55725e+18	100	-	GESS_chr15@51018270-51018323:-	chr15	51018270	51018323	8.55725e+18	100	-	CUFF.34049.2.5
chr10	101502910	101503119	-7.98648e+18	100	+	GESS_chr10@101502910-101503119:+	chr10	101502910	101503119	-7.98648e+18	100	+	CUFF.25951.1.4;CUFF.25951.2.4
chr17	57076742	57076820	-6.06626e+18	100	-	GESS_chr17@57076742-57076820:-	chr17	57076734	57076820	1.8555e+18	100	-	CUFF.38761.2.1;CUFF.38761.3.1;CUFF.38761.1.1
chr2	87359092	87359240	8.59002e+18	100	+	GESS_chr2@87359092-87359240:+	chr2	87359092	87359240	8.59002e+18	100	+	CUFF.5997.1.3;CUFF.5997.2.3
chr12	88447429	88447523	-2.03889e+18	100	-	GESS_chr12@88447429-88447523:-	chr12	88447429	88447523	-2.03889e+18	100	-	CUFF.30277.1.3
chr12	109055805	109055934	6.67749e+18	100	-	GESS_chr12@109055805-109055934:-	chr12	109055805	109055934	6.67749e+18	100	-	CUFF.30616.1.8
chr14	23420764	23420898	-2.91307e+18	100	-	GESS_chr14@23420764-23420898:-	chr14	23420764	23420898	-2.91307e+18	100	-	CUFF.32246.2.6;CUFF.32246.1.6
chr11	65653001	65653134	8.65832e+18	100	-	GESS_chr11@65653001-65653134:-	chr11	65653001	65653134	8.65832e+18	100	-	CUFF.28102.1.6
chr2	55805383	55805478	-4.44739e+18	100	-	GESS_chr2@55805383-55805478:-	chr2	55805383	55805478	-4.44739e+18	100	-	CUFF.5467.2.8
chrX	69623714	69623884	1.60855e+17	100	+	GESS_chrX@69623714-69623884:+	chrX	69623714	69623884	1.60855e+17	100	+	CUFF.47661.1.17;CUFF.47661.2.17
chr17	40817696	40817845	2.90557e+18	100	+	GESS_chr17@40817696-40817845:+	chr17	40817696	40817845	2.90557e+18	100	+	CUFF.38208.1.3
chr7	50682467	50682577	-7.966e+18	100	-	GESS_chr7@50682467-50682577:-	chr7	50682467	50682577	-7.966e+18	100	-	CUFF.18714.1.8;CUFF.18714.4.8;CUFF.18714.3.8;CUFF.18714.5.6;CUFF.18714.2.8
chr1	36225943	36226517	8.43354e+18	100	-	GESS_chr1@36225943-36226517:-	chr1	36225943	36226517	8.43354e+18	100	-	CUFF.1075.1.19;CUFF.1075.2.18
chr17	26901714	26901874	-5.65271e+18	100	-	GESS_chr17@26901714-26901874:-	chr17	26901714	26901874	-5.65271e+18	100	-	CUFF.37819.3.5;CUFF.37819.2.16;CUFF.37819.1.17
chr10	43318566	43318713	-7.00599e+18	100	+	GESS_chr10@43318566-43318713:+	chr10	43318566	43318713	-7.00599e+18	100	+	CUFF.25180.2.20;CUFF.25180.3.20
chr17	73274233	73274416	-6.70722e+18	100	-	GESS_chr17@73274233-73274416:-	chr17	73274233	73274416	-6.70722e+18	100	-	CUFF.39106.1.3;CUFF.39106.3.3;CUFF.39106.2.3
chr12	56713648	56713805	-6.77789e+17	100	-	GESS_chr12@56713648-56713805:-	chr12	56713648	56713805	-6.77789e+17	100	-	CUFF.29878.2.12
chr9	37819285	37819398	-1.9148e+17	100	+	GESS_chr9@37819285-37819398:+	chr9	37819285	37819398	-1.9148e+17	100	+	CUFF.22980.2.2;CUFF.22980.1.2
chr7	11014462	11014572	3.01065e+18	100	+	GESS_chr7@11014462-11014572:+	chr7	11014462	11014572	3.01065e+18	100	+	CUFF.18211.2.2;CUFF.18211.1.2
chr2	33500032	33500157	-6.66523e+18	100	+	GESS_chr2@33500032-33500157:+	chr2	33500032	33500157	-6.66523e+18	100	+	CUFF.5168.4.2;CUFF.5168.1.17
chr22	35660641	35661596	3.2907e+18	100	+	GESS_chr22@35660641-35661596:+	chr22	35660641	35661596	3.2907e+18	100	+	CUFF.46190.2.5;CUFF.46190.1.6
chr10	70915568	70915643	7.09253e+18	100	+	GESS_chr10@70915568-70915643:+	chr10	70915568	70915643	7.09253e+18	100	+	CUFF.25419.1.3
chr1	158621157	158621258	-8.27321e+18	100	-	GESS_chr1@158621157-158621258:-	chr1	158621157	158621258	-8.27321e+18	100	-	CUFF.3238.1.29
chr1	91403042	91403647	-8.25439e+18	100	-	GESS_chr1@91403042-91403647:-	chr1	91403042	91403647	-8.25439e+18	100	-	CUFF.2092.2.3
chr4	89653153	89653349	2.42414e+18	100	-	GESS_chr4@89653153-89653349:-	chr4	89653153	89653349	2.42414e+18	100	-	CUFF.12036.1.3
chr21	11029598	11029717	-5.60509e+17	100	-	GESS_chr21@11029598-11029717:-	chr21	11029598	11029717	-5.60509e+17	100	-	CUFF.44696.1.5
chr17	35804798	35804870	6.04298e+18	100	+	GESS_chr17@35804798-35804870:+	chr17	35804798	35804870	6.04298e+18	100	+	CUFF.38011.2.8
chr2	61715300	61715406	-2.20792e+18	100	-	GESS_chr2@61715300-61715406:-	chr2	61715300	61715406	-2.20792e+18	100	-	CUFF.5561.2.7;CUFF.5561.1.7
chr11	4128665	4128765	4.27363e+18	100	+	GESS_chr11@4128665-4128765:+	chr11	4128665	4128765	4.27363e+18	100	+	CUFF.26632.1.4
chr2	242592927	242593025	-5.88458e+18	100	+	GESS_chr2@242592927-242593025:+	chr2	242592927	242593025	-5.88458e+18	100	+	CUFF.8100.1.5;CUFF.8100.2.4
chr1	155695173	155695281	5.73136e+17	100	+	GESS_chr1@155695173-155695281:+	chr1	155695173	155695281	5.73136e+17	100	+	CUFF.3146.2.5;CUFF.3146.1.5
chr1	52246836	52247007	5.87638e+18	100	+	GESS_chr1@52246836-52247007:+	chr1	52246836	52247007	5.87638e+18	100	+	CUFF.1719.1.16
chr3	38178083	38178176	-5.25371e+18	100	-	GESS_chr3@38178083-38178176:-	chr3	38178083	38178176	-5.25371e+18	100	-	CUFF.8626.1.10;CUFF.8626.2.11
chr7	30477189	30477272	-3.25713e+18	100	-	GESS_chr7@30477189-30477272:-	chr7	30477189	30477272	-3.25713e+18	100	-	CUFF.18450.1.5
chr7	100275375	100275441	-8.77265e+18	100	+	GESS_chr7@100275375-100275441:+	chr7	100275375	100275441	-8.77265e+18	100	+	CUFF.19533.1.7
chr17	12906796	12906891	4.26584e+18	100	-	GESS_chr17@12906796-12906891:-	chr17	12906796	12906891	4.26584e+18	100	-	CUFF.37422.1.12
chr4	83778842	83778917	-4.79961e+18	100	-	GESS_chr4@83778842-83778917:-	chr4	83778842	83778917	-4.79961e+18	100	-	CUFF.11950.3.12;CUFF.11950.2.13
chr14	50300141	50300214	2.0807e+18	100	-	GESS_chr14@50300141-50300214:-	chr14	50300141	50300214	2.0807e+18	100	-	CUFF.32583.1.5
chr2	55481790	55481961	5.44753e+18	100	-	GESS_chr2@55481790-55481961:-	chr2	55481790	55481961	5.44753e+18	100	-	CUFF.5500.1.8;CUFF.5500.2.8
chr12	112220962	112221102	3.38249e+18	100	+	GESS_chr12@112220962-112221102:+	chr12	112220962	112221102	3.38249e+18	100	+	CUFF.30717.1.3
chr16	68355329	68355365	-7.86284e+18	100	+	GESS_chr16@68355329-68355365:+	chr16	68355329	68355365	-7.86284e+18	100	+	CUFF.36473.2.4;CUFF.36473.1.4
chr6	47501338	47501491	-4.34182e+18	100	+	GESS_chr6@47501338-47501491:+	chr6	47501338	47501491	-4.34182e+18	100	+	CUFF.16557.1.3
chr2	55761009	55761096	-3.03337e+18	100	+	GESS_chr2@55761009-55761096:+	chr2	55761009	55761096	-3.03337e+18	100	+	CUFF.5449.1.5
chr2	32417405	32417485	-2.67626e+18	100	+	GESS_chr2@32417405-32417485:+	chr2	32417405	32417485	-2.67626e+18	100	+	CUFF.5161.1.6;CUFF.5161.2.6
chr1	100185090	100185203	-6.91998e+18	100	-	GESS_chr1@100185090-100185203:-	chr1	100185090	100185203	-6.91998e+18	100	-	CUFF.2197.1.8;CUFF.2197.2.8
chr3	47882367	47882668	6.00518e+18	100	+	GESS_chr3@47882367-47882668:+	chr3	47882367	47882668	6.00518e+18	100	+	CUFF.8980.1.4
chr2	242174536	242174670	6.39481e+18	100	-	GESS_chr2@242174536-242174670:-	chr2	242174536	242174670	6.39481e+18	100	-	CUFF.8155.3.6;CUFF.8155.1.6;CUFF.8155.2.6
chr6	26388241	26388522	9.14013e+18	100	+	GESS_chr6@26388241-26388522:+	chr6	26388241	26388522	9.14013e+18	100	+	CUFF.15666.1.4
chr4	106624805	106624966	-6.41293e+18	100	-	GESS_chr4@106624805-106624966:-	chr4	106624805	106624966	-6.41293e+18	100	-	CUFF.12153.2.7
chr8	57878750	57878911	5.91395e+18	100	-	GESS_chr8@57878750-57878911:-	chr8	57878750	57878911	5.91395e+18	100	-	CUFF.21451.1.2
chr18	9195549	9195696	7.00207e+18	100	+	GESS_chr18@9195549-9195696:+	chr18	9195549	9195696	7.00207e+18	100	+	CUFF.39715.1.3;CUFF.39715.2.3
chr9	133511386	133511513	8.62204e+18	100	+	GESS_chr9@133511386-133511513:+	chr9	133511386	133511513	8.62204e+18	100	+	CUFF.24257.1.17;CUFF.24257.2.18
chr1	981777	982115	6.38824e+18	100	+	GESS_chr1@981777-982115:+	chr1	981777	982115	6.38824e+18	100	+	CUFF.70.3.3;CUFF.70.1.17
chr5	141387364	141387465	-6.55617e+17	100	-	GESS_chr5@141387364-141387465:-	chr5	141387364	141387465	-6.55617e+17	100	-	CUFF.14654.1.5;CUFF.14654.3.5;CUFF.14654.2.5
chr17	1564905	1565084	4.19524e+18	100	-	GESS_chr17@1564905-1565084:-	chr17	1564905	1565084	4.19524e+18	100	-	CUFF.37091.1.18
chr15	78403507	78403618	-8.0073e+17	100	-	GESS_chr15@78403507-78403618:-	chr15	78403507	78403618	-8.0073e+17	100	-	CUFF.34593.1.4
chr1	182787948	182787994	4.21245e+18	100	+	GESS_chr1@182787948-182787994:+	chr1	182787948	182787994	4.21245e+18	100	+	CUFF.3655.1.10
chr2	228207461	228207535	-7.46588e+18	100	+	GESS_chr2@228207461-228207535:+	chr2	228207461	228207535	-7.46588e+18	100	+	CUFF.7900.4.5
chr2	198281465	198281631	-6.41738e+18	100	-	GESS_chr2@198281465-198281631:-	chr2	198281465	198281635	-6.41738e+18	100	-	CUFF.7477.1.20
chr7	139737515	139737656	4.86773e+18	100	-	GESS_chr7@139737515-139737656:-	chr7	139737515	139737656	4.86773e+18	100	-	CUFF.20217.1.6
chr17	42399787	42399896	8.3587e+18	100	-	GESS_chr17@42399787-42399896:-	chr17	42399787	42399896	8.3587e+18	100	-	CUFF.38319.1.7
chr17	42399787	42399896	8.3587e+18	100	-	GESS_chr17@42399787-42399896:-	chr17	42399787	42399920	-7.19934e+17	100	-	CUFF.38319.2.7
chr22	50726096	50726222	-1.68648e+18	100	-	GESS_chr22@50726096-50726222:-	chr22	50726096	50726222	-1.68648e+18	100	-	CUFF.46682.3.31;CUFF.46682.2.31
chrX	2748102	2748236	7.46307e+18	100	+	GESS_chrX@2748102-2748236:+	chrX	2748102	2748236	7.46307e+18	100	+	CUFF.46787.2.2;CUFF.46787.1.2
chr10	100193740	100193848	6.71835e+18	100	-	GESS_chr10@100193740-100193848:-	chr10	100193740	100193848	6.71835e+18	100	-	CUFF.25945.3.5
chr1	47027150	47027314	-5.23013e+18	100	-	GESS_chr1@47027150-47027314:-	chr1	47027150	47027314	-5.23013e+18	100	-	CUFF.1497.2.3;CUFF.1497.1.2
chr4	10100616	10100763	1.56446e+18	100	-	GESS_chr4@10100616-10100763:-	chr4	10100616	10100763	1.56446e+18	100	-	CUFF.11159.1.12
chr1	228557643	228557795	5.50866e+18	100	+	GESS_chr1@228557643-228557795:+	chr1	228557643	228557795	5.50866e+18	100	+	CUFF.4361.1.4;CUFF.4361.2.2
chr7	158727109	158727240	3.72885e+17	100	+	GESS_chr7@158727109-158727240:+	chr7	158727109	158727240	3.72885e+17	100	+	CUFF.20687.1.23
chr1	113650216	113650379	-3.97584e+18	100	+	GESS_chr1@113650216-113650379:+	chr1	113650216	113650379	-3.97584e+18	100	+	CUFF.2436.1.12;CUFF.2436.2.12
chr4	77192721	77192921	7.27688e+18	100	+	GESS_chr4@77192721-77192921:+	chr4	77192721	77192921	7.27688e+18	100	+	CUFF.11807.1.4;CUFF.11807.2.4
chr11	63520541	63520610	6.9452e+18	100	+	GESS_chr11@63520541-63520610:+	chr11	63520541	63520610	6.9452e+18	100	+	CUFF.27478.1.4
chr7	91671982	91672085	6.40543e+18	100	+	GESS_chr7@91671982-91672085:+	chr7	91671982	91672085	6.40543e+18	100	+	CUFF.19342.2.4;CUFF.19342.1.19
chr1	161196678	161196745	-9.19479e+18	100	+	GESS_chr1@161196678-161196745:+	chr1	161196678	161196745	-9.19479e+18	100	+	CUFF.3280.1.3;CUFF.3280.2.3
chr10	4872867	4873034	-2.71954e+18	100	+	GESS_chr10@4872867-4873034:+	chr10	4872867	4873034	-2.71954e+18	100	+	CUFF.24639.2.2;CUFF.24639.5.2;CUFF.24639.3.2;CUFF.24639.4.2;CUFF.24639.1.2
chr4	110394160	110394342	-7.46208e+17	100	+	GESS_chr4@110394160-110394342:+	chr4	110394160	110394342	-7.46208e+17	100	+	CUFF.12209.1.3;CUFF.12209.2.3
chr1	228556423	228556595	3.75039e+18	100	+	GESS_chr1@228556423-228556595:+	chr1	228556423	228556595	3.75039e+18	100	+	CUFF.4361.1.2
chr11	61032594	61032684	-8.63321e+17	100	-	GESS_chr11@61032594-61032684:-	chr11	61032594	61032684	-8.63321e+17	100	-	CUFF.27338.2.4
chr4	185621974	185622035	-1.43212e+18	100	-	GESS_chr4@185621974-185622035:-	chr4	185621974	185622035	-1.43212e+18	100	-	CUFF.12861.1.3
chr12	53677842	53677951	2.96745e+18	100	+	GESS_chr12@53677842-53677951:+	chr12	53677842	53677951	2.96745e+18	100	+	CUFF.29694.3.16;CUFF.29694.2.16;CUFF.29694.1.17
chr19	18305587	18305663	2.8238e+18	100	+	GESS_chr19@18305587-18305663:+	chr19	18305587	18305663	2.8238e+18	100	+	CUFF.41528.1.3
chr2	160599572	160599764	-7.72112e+18	100	+	GESS_chr2@160599572-160599764:+	chr2	160599572	160599764	-7.72112e+18	100	+	CUFF.7020.2.3;CUFF.7020.1.3
chr2	103039638	103039807	4.11887e+18	100	+	GESS_chr2@103039638-103039807:+	chr2	103039638	103039807	4.11887e+18	100	+	CUFF.6243.3.2;CUFF.6243.1.3;CUFF.6243.2.3
chr12	50532350	50532400	8.54921e+18	100	-	GESS_chr12@50532350-50532400:-	chr12	50532350	50532400	8.54921e+18	100	-	CUFF.29625.2.6;CUFF.29625.1.6
chrX	150789402	150789501	4.25358e+18	100	+	GESS_chrX@150789402-150789501:+	chrX	150789402	150789501	4.25358e+18	100	+	CUFF.48521.2.5;CUFF.48521.1.5
chr7	12428434	12428583	6.63822e+18	100	-	GESS_chr7@12428434-12428583:-	chr7	12428434	12428573	6.63824e+18	100	-	CUFF.18227.1.27
chr1	145497393	145497488	-6.23594e+18	100	+	GESS_chr1@145497393-145497488:+	chr1	145497393	145497488	-6.23594e+18	100	+	CUFF.2666.1.4
chr7	86795799	86795921	-1.90845e+18	100	+	GESS_chr7@86795799-86795921:+	chr7	86795799	86795921	-1.90845e+18	100	+	CUFF.19305.1.4;CUFF.19305.2.4
chr11	68514676	68514834	-9.05154e+18	100	-	GESS_chr11@68514676-68514834:-	chr11	68514645	68514834	-2.51221e+18	100	-	CUFF.27792.1.1
chr10	127516127	127516207	5.69896e+18	100	+	GESS_chr10@127516127-127516207:+	chr10	127516127	127516207	5.69896e+18	100	+	CUFF.26341.2.3;CUFF.26341.1.3;CUFF.26341.3.3
chr7	5401225	5401353	1.15749e+18	100	-	GESS_chr7@5401225-5401353:-	chr7	5401225	5401353	1.15749e+18	100	-	CUFF.24656.2.18
chr17	27215963	27216044	2.02762e+18	100	-	GESS_chr17@27215963-27216044:-	chr17	27215963	27216044	2.02762e+18	100	-	CUFF.37872.1.10;CUFF.37872.4.10
chrX	64743936	64744142	-2.04122e+18	100	-	GESS_chrX@64743936-64744142:-	chrX	64743936	64744142	-2.04122e+18	100	-	CUFF.47587.1.5;CUFF.47587.2.5
chr17	26912552	26912671	5.63796e+18	100	-	GESS_chr17@26912552-26912671:-	chr17	26912552	26912671	5.63796e+18	100	-	CUFF.37825.1.17
chr4	144380538	144380631	8.05624e+18	100	+	GESS_chr4@144380538-144380631:+	chr4	144380538	144380631	8.05624e+18	100	+	CUFF.12571.2.7;CUFF.12571.1.8
chr8	42025184	42025328	8.54145e+17	100	+	GESS_chr8@42025184-42025328:+	chr8	42025184	42025328	8.54145e+17	100	+	CUFF.21255.2.8;CUFF.21255.1.8
chrX	48801451	48801541	1.54455e+18	100	-	GESS_chrX@48801451-48801541:-	chrX	48801451	48801544	1.54455e+18	100	-	CUFF.47332.1.8
chr5	36152873	36153144	-1.20423e+18	100	+	GESS_chr5@36152873-36153144:+	chr5	36152873	36153144	-1.20423e+18	100	+	CUFF.13369.1.2
chr17	30315339	30315516	-6.03145e+18	100	+	GESS_chr17@30315339-30315516:+	chr17	30315339	30315516	-6.03145e+18	100	+	CUFF.37916.1.10
chr1	92732257	92732298	-7.10515e+18	100	-	GESS_chr1@92732257-92732298:-	chr1	92732257	92732298	-7.10515e+18	100	-	CUFF.2129.1.8
chr12	112171727	112171872	-2.27282e+18	100	+	GESS_chr12@112171727-112171872:+	chr12	112171727	112171872	-2.27282e+18	100	+	CUFF.30695.1.10
chr6	135639657	135639754	-7.86128e+16	100	-	GESS_chr6@135639657-135639754:-	chr6	135639657	135639754	-7.86128e+16	100	-	CUFF.17410.1.4
chr1	111439275	111439355	1.37393e+18	100	+	GESS_chr1@111439275-111439355:+	chr1	111439275	111439355	1.37393e+18	100	+	CUFF.2376.1.7
chr7	66532272	66532390	-7.87747e+18	100	+	GESS_chr7@66532272-66532390:+	chr7	66532272	66532390	-7.87747e+18	100	+	CUFF.19067.1.10
chr8	2813111	2813290	-1.02333e+18	100	-	GESS_chr8@2813111-2813290:-	chr8	2813111	2813290	-1.02333e+18	100	-	CUFF.20758.2.5;CUFF.20758.1.7
chr16	24950685	24950918	-9.17357e+18	100	-	GESS_chr16@24950685-24950918:-	chr16	24950685	24950918	-9.17357e+18	100	-	CUFF.35862.2.4
chr22	19393309	19393403	8.20534e+18	100	-	GESS_chr22@19393309-19393403:-	chr22	19393309	19393403	8.20534e+18	100	-	CUFF.45539.1.21
chr20	33334611	33334732	1.4549e+18	100	-	GESS_chr20@33334611-33334732:-	chr20	33334611	33334732	1.4549e+18	100	-	CUFF.44053.2.6;CUFF.44053.1.5;CUFF.44053.3.6
chr5	87494793	87494967	-8.60028e+18	100	-	GESS_chr5@87494793-87494967:-	chr5	87494793	87494967	-8.60028e+18	100	-	CUFF.13940.2.3;CUFF.13940.1.5
chr9	35717616	35717783	8.33105e+18	100	-	GESS_chr9@35717616-35717783:-	chr9	35717616	35717783	8.33105e+18	100	-	CUFF.23014.1.39
chr20	33969721	33969828	8.13977e+18	100	-	GESS_chr20@33969721-33969828:-	chr20	33969721	33969828	8.13977e+18	100	-	CUFF.44076.1.7;CUFF.44076.2.4
chr18	12963159	12963370	3.29423e+18	100	+	GESS_chr18@12963159-12963370:+	chr18	12963159	12963370	3.29423e+18	100	+	CUFF.39802.1.4;CUFF.39802.2.4
chr10	74790029	74790128	-4.9824e+18	100	-	GESS_chr10@74790029-74790128:-	chr10	74790029	74790128	-4.9824e+18	100	-	CUFF.25527.2.7;CUFF.25527.4.6;CUFF.25527.1.7
chr10	74790029	74790128	-4.9824e+18	100	-	GESS_chr10@74790029-74790128:-	chr10	74790025	74790128	-4.9824e+18	100	-	CUFF.25527.3.7
chr10	120920567	120920593	4.26587e+18	100	-	GESS_chr10@120920567-120920593:-	chr10	120920567	120920593	4.26587e+18	100	-	CUFF.26227.1.11
chr16	22470676	22470812	7.73221e+18	100	+	GESS_chr16@22470676-22470812:+	chr16	22470676	22470812	7.73221e+18	100	+	CUFF.35873.2.4;CUFF.35873.1.4
chr19	3456548	3456633	5.20421e+18	100	+	GESS_chr19@3456548-3456633:+	chr19	3456548	3456633	5.20421e+18	100	+	CUFF.40629.2.9;CUFF.40629.1.10
chr22	21341793	21341872	8.42908e+18	100	+	GESS_chr22@21341793-21341872:+	chr22	21341793	21341872	8.42908e+18	100	+	CUFF.45678.1.4
chr4	109002742	109002825	5.23618e+18	100	-	GESS_chr4@109002742-109002825:-	chr4	109002742	109002825	5.23618e+18	100	-	CUFF.12187.2.7
chr3	183551280	183551377	-6.0633e+18	100	-	GESS_chr3@183551280-183551377:-	chr3	183551280	183551377	-6.0633e+18	100	-	CUFF.10463.1.2;CUFF.10463.2.2
chr6	159044582	159044639	8.97057e+18	100	+	GESS_chr6@159044582-159044639:+	chr6	159044582	159044639	8.97057e+18	100	+	CUFF.17768.3.2;CUFF.17768.1.11
chr9	96320863	96321000	-4.15394e+18	100	+	GESS_chr9@96320863-96321000:+	chr9	96320863	96321000	-4.15394e+18	100	+	CUFF.23544.1.8
chr16	24946791	24946960	-2.86056e+18	100	-	GESS_chr16@24946791-24946960:-	chr16	24946791	24946960	-2.86056e+18	100	-	CUFF.35862.1.3;CUFF.35862.2.3;CUFF.35862.3.4
chr16	347056	347226	-3.59936e+18	100	-	GESS_chr16@347056-347226:-	chr16	347056	347226	-3.59936e+18	100	-	CUFF.35095.2.4;CUFF.35095.1.5
chr10	70679588	70679737	2.74332e+18	100	+	GESS_chr10@70679588-70679737:+	chr10	70679588	70679737	2.74332e+18	100	+	CUFF.25415.1.8
chr17	41107859	41107989	5.48131e+18	100	-	GESS_chr17@41107859-41107989:-	chr17	41107859	41107989	5.48131e+18	100	-	CUFF.38239.1.5;CUFF.38239.2.6
chr16	10855614	10855716	7.291e+18	100	+	GESS_chr16@10855614-10855716:+	chr16	10855614	10855716	7.291e+18	100	+	CUFF.35537.1.7
chr7	73664069	73664110	7.11115e+18	100	-	GESS_chr7@73664069-73664110:-	chr7	73664069	73664110	7.11115e+18	100	-	CUFF.19143.1.9
chr5	114605400	114605495	-7.59319e+18	100	-	GESS_chr5@114605400-114605495:-	chr5	114605400	114605495	-7.59319e+18	100	-	CUFF.14205.1.3
chr3	136714256	136714398	8.04019e+18	100	+	GESS_chr3@136714256-136714398:+	chr3	136714256	136714398	8.04019e+18	100	+	CUFF.10020.2.5;CUFF.10020.1.6
chr5	149389674	149390171	2.51755e+18	100	+	GESS_chr5@149389674-149390171:+	chr5	149389674	149390171	2.51755e+18	100	+	CUFF.14749.2.4
chr9	134015936	134016097	-7.60166e+18	100	+	GESS_chr9@134015936-134016097:+	chr9	134015936	134016097	-7.60166e+18	100	+	CUFF.24286.1.11;CUFF.24286.3.11;CUFF.24286.2.11
chr13	41382574	41382732	8.30476e+18	100	+	GESS_chr13@41382574-41382732:+	chr13	41382574	41382732	8.30476e+18	100	+	CUFF.31503.2.6;CUFF.31503.3.4
chr3	9495423	9495552	2.58082e+17	100	+	GESS_chr3@9495423-9495552:+	chr3	9495423	9495552	2.58082e+17	100	+	CUFF.8253.1.18;CUFF.8253.3.17;CUFF.8253.2.19
chr6	30557465	30557497	-4.63941e+17	100	+	GESS_chr6@30557465-30557497:+	chr6	30557465	30557499	-4.63941e+17	100	+	CUFF.16015.2.21
chr6	30557465	30557497	-4.63941e+17	100	+	GESS_chr6@30557465-30557497:+	chr6	30557465	30557497	-4.63941e+17	100	+	CUFF.16015.3.21;CUFF.16015.4.21;CUFF.16015.1.21
chr17	36864016	36864125	2.63287e+18	100	+	GESS_chr17@36864016-36864125:+	chr17	36864016	36864125	2.63287e+18	100	+	CUFF.38039.2.4;CUFF.38039.1.4
chr16	70499029	70499079	8.82129e+18	100	+	GESS_chr16@70499029-70499079:+	chr16	70499029	70499079	8.82129e+18	100	+	CUFF.36542.1.4
chr16	1747813	1747861	-2.83866e+18	100	+	GESS_chr16@1747813-1747861:+	chr16	1747813	1747861	-2.83866e+18	100	+	CUFF.35221.1.4
chr17	41108421	41108577	-1.78551e+18	100	-	GESS_chr17@41108421-41108577:-	chr17	41108421	41108577	-1.78551e+18	100	-	CUFF.38239.2.8;CUFF.38239.1.7
chr2	71653590	71654544	1.5528e+18	100	+	GESS_chr2@71653590-71654544:+	chr2	71653590	71654544	1.5528e+18	100	+	CUFF.5736.1.24;CUFF.5736.2.24
chr2	37506889	37507072	-1.19086e+17	100	-	GESS_chr2@37506889-37507072:-	chr2	37506889	37507072	-1.19086e+17	100	-	CUFF.5191.1.12;CUFF.5191.2.12
chr17	79864340	79864422	7.63352e+18	100	-	GESS_chr17@79864340-79864422:-	chr17	79864340	79864422	7.63352e+18	100	-	CUFF.39898.2.5;CUFF.39898.1.6
chr10	60121098	60121161	6.12382e+18	100	+	GESS_chr10@60121098-60121161:+	chr10	60121098	60121161	6.12382e+18	100	+	CUFF.25330.1.2
chr22	22326249	22326323	-6.04032e+18	100	-	GESS_chr22@22326249-22326323:-	chr22	22326249	22326323	-6.04032e+18	100	-	CUFF.45746.2.14;CUFF.45746.1.15
chr15	65273202	65273363	4.30182e+18	100	-	GESS_chr15@65273202-65273363:-	chr15	65273202	65273363	4.30182e+18	100	-	CUFF.34323.1.7
chr8	120758945	120759174	8.88738e+18	100	-	GESS_chr8@120758945-120759174:-	chr8	120758945	120759174	8.88738e+18	100	-	CUFF.22124.1.4
chr11	118926782	118926879	4.94287e+18	100	-	GESS_chr11@118926782-118926879:-	chr11	118926782	118926879	4.94287e+18	100	-	CUFF.28941.1.25
chr1	117086933	117087226	3.19513e+18	100	-	GESS_chr1@117086933-117087226:-	chr1	117086933	117087226	3.19513e+18	100	-	CUFF.2517.1.5
chr5	7891485	7891527	6.96624e+18	100	+	GESS_chr5@7891485-7891527:+	chr5	7891485	7891527	6.96624e+18	100	+	CUFF.13152.1.10;CUFF.13152.2.9
chr9	123170625	123170746	-2.46754e+18	100	-	GESS_chr9@123170625-123170746:-	chr9	123170625	123170746	-2.46754e+18	100	-	CUFF.23931.1.8;CUFF.23931.2.8
chr8	108276449	108276579	-3.49373e+18	100	-	GESS_chr8@108276449-108276579:-	chr8	108276449	108276579	-3.49373e+18	100	-	CUFF.22048.1.2;CUFF.22048.2.2
chr8	22475212	22475291	7.65076e+18	100	+	GESS_chr8@22475212-22475291:+	chr8	22475209	22475291	8.05604e+18	100	+	CUFF.20988.1.16;CUFF.20988.2.16
chr1	27097610	27097817	-3.49105e+18	100	+	GESS_chr1@27097610-27097817:+	chr1	27097610	27097817	-3.49105e+18	100	+	CUFF.799.1.12;CUFF.799.2.12
chr14	64921441	64921593	-3.13517e+18	100	+	GESS_chr14@64921441-64921593:+	chr14	64921441	64921593	-3.13517e+18	100	+	CUFF.32860.1.26
chr22	24451336	24451622	2.16356e+18	100	+	GESS_chr22@24451336-24451622:+	chr22	24451336	24451622	2.16356e+18	100	+	CUFF.45869.1.8;CUFF.45869.2.9
chr5	139918504	139918668	-2.03654e+18	100	+	GESS_chr5@139918504-139918668:+	chr5	139918504	139918668	-2.03654e+18	100	+	CUFF.14658.1.32;CUFF.14658.2.33
chr2	39234172	39234334	5.44457e+18	100	-	GESS_chr2@39234172-39234334:-	chr2	39234172	39234334	5.44457e+18	100	-	CUFF.5231.1.8
chr12	57064059	57064148	-1.28172e+18	100	-	GESS_chr12@57064059-57064148:-	chr12	57064059	57064148	-1.28172e+18	100	-	CUFF.29888.2.3
chr11	65427137	65427268	-2.38059e+18	100	-	GESS_chr11@65427137-65427268:-	chr11	65427137	65427268	-2.38059e+18	100	-	CUFF.27587.1.6
chr10	15172141	15172311	2.9185e+18	100	-	GESS_chr10@15172141-15172311:-	chr10	15172141	15172311	2.9185e+18	100	-	CUFF.24830.1.6
chr13	96547434	96547558	-1.54273e+18	100	-	GESS_chr13@96547434-96547558:-	chr13	96547434	96547558	-1.54273e+18	100	-	CUFF.31890.3.5;CUFF.31890.2.17;CUFF.31890.1.17
chr8	144903767	144903856	-3.31428e+18	100	-	GESS_chr8@144903767-144903856:-	chr8	144903767	144903856	-3.31428e+18	100	-	CUFF.22465.1.7
chr8	62559309	62559437	-1.36813e+18	100	-	GESS_chr8@62559309-62559437:-	chr8	62559309	62559437	-1.36813e+18	100	-	CUFF.21534.1.20
chr9	116770757	116770834	-1.22474e+18	100	+	GESS_chr9@116770757-116770834:+	chr9	116770757	116770834	-1.22474e+18	100	+	CUFF.23899.3.7;CUFF.23899.2.9;CUFF.23899.1.8
chr9	130947826	130948055	-8.91914e+18	100	-	GESS_chr9@130947826-130948055:-	chr9	130947826	130948055	-8.91914e+18	100	-	CUFF.24216.2.13;CUFF.24216.1.15
chrX	47085982	47086102	2.89209e+18	100	+	GESS_chrX@47085982-47086102:+	chrX	47085982	47086102	2.89209e+18	100	+	CUFF.47313.2.10;CUFF.47313.1.10
chr3	47551674	47551744	-6.43787e+18	100	-	GESS_chr3@47551674-47551744:-	chr3	47551674	47551744	-6.43787e+18	100	-	CUFF.8888.2.3;CUFF.8888.1.5
chr22	29105994	29106047	-9.89175e+17	100	-	GESS_chr22@29105994-29106047:-	chr22	29105994	29106047	-9.89175e+17	100	-	CUFF.46047.2.9;CUFF.46047.1.9
chr15	28900641	28900837	6.13122e+17	100	+	GESS_chr15@28900641-28900837:+	chr15	28900641	28900837	6.13122e+17	100	+	CUFF.33566.1.22
chr16	30128991	30129105	2.40502e+18	100	-	GESS_chr16@30128991-30129105:-	chr16	30128991	30129105	2.40502e+18	100	-	CUFF.35989.1.14
chr10	45956679	45956859	-5.54749e+17	100	-	GESS_chr10@45956679-45956859:-	chr10	45956679	45956859	-5.54749e+17	100	-	CUFF.25212.1.3;CUFF.25212.2.3
chr10	5754357	5754502	6.0532e+18	100	+	GESS_chr10@5754357-5754502:+	chr10	5754357	5754502	6.0532e+18	100	+	CUFF.24718.1.3
chr1	202104587	202104654	-7.0409e+18	100	-	GESS_chr1@202104587-202104654:-	chr1	202104587	202104654	-7.0409e+18	100	-	CUFF.3852.1.3
chr11	63519979	63520117	-2.05749e+18	100	+	GESS_chr11@63519979-63520117:+	chr11	63519979	63520117	-2.05749e+18	100	+	CUFF.27478.1.3
chr3	47552638	47552716	-6.67441e+18	100	-	GESS_chr3@47552638-47552716:-	chr3	47552638	47552716	-6.67441e+18	100	-	CUFF.8888.1.6;CUFF.8888.2.4
chr20	61299097	61299262	-3.12128e+18	100	+	GESS_chr20@61299097-61299262:+	chr20	61299097	61299262	-3.12128e+18	100	+	CUFF.44551.3.8;CUFF.44551.2.8
chr8	144457723	144457838	-5.19863e+18	100	+	GESS_chr8@144457723-144457838:+	chr8	144457723	144457838	-5.19863e+18	100	+	CUFF.22394.2.2;CUFF.22394.1.2
chr10	43319057	43319232	5.86147e+18	100	+	GESS_chr10@43319057-43319232:+	chr10	43319057	43319232	5.86147e+18	100	+	CUFF.25180.2.21;CUFF.25180.3.21
chr19	35752828	35752884	4.20979e+18	100	+	GESS_chr19@35752828-35752884:+	chr19	35752824	35752884	4.20977e+18	100	+	CUFF.41956.3.1
chr6	7246657	7247454	2.25734e+18	100	+	GESS_chr6@7246657-7247454:+	chr6	7246657	7247454	2.25734e+18	100	+	CUFF.15357.1.12;CUFF.15357.3.11
chr1	213341201	213341316	8.16778e+18	100	+	GESS_chr1@213341201-213341316:+	chr1	213341201	213341316	8.16778e+18	100	+	CUFF.4126.1.8;CUFF.4126.2.7
chr12	46764295	46764410	-1.91034e+18	100	-	GESS_chr12@46764295-46764410:-	chr12	46764295	46764410	-1.91034e+18	100	-	CUFF.29457.2.13
chr8	101719115	101719225	-5.05614e+18	100	-	GESS_chr8@101719115-101719225:-	chr8	101719115	101719225	-5.05614e+18	100	-	CUFF.22288.2.2;CUFF.22288.1.2
chr9	130886771	130886829	-4.9195e+18	100	-	GESS_chr9@130886771-130886829:-	chr9	130886771	130886829	-4.9195e+18	100	-	CUFF.24138.1.11
chr14	105718844	105718916	-6.6339e+18	100	-	GESS_chr14@105718844-105718916:-	chr14	105718844	105718916	-6.6339e+18	100	-	CUFF.33405.2.13;CUFF.33405.1.14
chr9	123253585	123253755	5.23018e+18	100	-	GESS_chr9@123253585-123253755:-	chr9	123253585	123253755	5.23018e+18	100	-	CUFF.23931.2.26;CUFF.23931.1.25
chr2	10104015	10104171	5.48651e+18	100	+	GESS_chr2@10104015-10104171:+	chr2	10104015	10104171	5.48651e+18	100	+	CUFF.4743.2.6;CUFF.4743.1.6;CUFF.4743.3.6
chr2	198273093	198273305	-6.67483e+18	100	-	GESS_chr2@198273093-198273305:-	chr2	198273093	198273305	-6.67483e+18	100	-	CUFF.7477.1.18
chrX	103420304	103420523	1.3112e+18	100	+	GESS_chrX@103420304-103420523:+	chrX	103420304	103420523	1.3112e+18	100	+	CUFF.48032.1.2
chr9	128103456	128103543	-7.47618e+17	100	+	GESS_chr9@128103456-128103543:+	chr9	128103456	128103543	-7.47618e+17	100	+	CUFF.24042.2.16;CUFF.24042.3.17;CUFF.24042.1.18
chr12	53554547	53554628	-4.80682e+17	100	-	GESS_chr12@53554547-53554628:-	chr12	53554547	53554628	-4.80682e+17	100	-	CUFF.29684.1.5
chr6	26463025	26463125	-4.21717e+17	100	+	GESS_chr6@26463025-26463125:+	chr6	26463025	26463125	-4.21717e+17	100	+	CUFF.15666.2.4
chr1	145682023	145682094	3.85317e+18	100	+	GESS_chr1@145682023-145682094:+	chr1	145682023	145682094	3.85317e+18	100	+	CUFF.2691.2.5;CUFF.2691.1.5
chr6	79724799	79724933	-9.1987e+18	100	-	GESS_chr6@79724799-79724933:-	chr6	79724799	79724933	-9.1987e+18	100	-	CUFF.16828.1.26
chr6	168314848	168314993	8.83051e+18	100	+	GESS_chr6@168314848-168314993:+	chr6	168314848	168314993	8.83051e+18	100	+	CUFF.17916.3.16;CUFF.17916.2.16;CUFF.17916.1.16
chr12	50490633	50490755	-9.00535e+18	100	+	GESS_chr12@50490633-50490755:+	chr12	50490633	50490755	-9.00535e+18	100	+	CUFF.29610.1.11
chr12	50480539	50480661	4.49126e+18	100	+	GESS_chr12@50480539-50480661:+	chr12	50480539	50480661	4.49126e+18	100	+	CUFF.29610.1.4
chr17	26512205	26512291	-3.56131e+18	100	+	GESS_chr17@26512205-26512291:+	chr17	26512205	26512291	-3.56131e+18	100	+	CUFF.37752.2.8;CUFF.37752.1.8
chr14	56108410	56108478	2.27359e+18	100	+	GESS_chr14@56108410-56108478:+	chr14	56108410	56108478	2.27359e+18	100	+	CUFF.32692.1.18;CUFF.32692.2.18
chr10	123661906	123662135	-3.08364e+18	100	-	GESS_chr10@123661906-123662135:-	chr10	123661906	123662135	-3.08364e+18	100	-	CUFF.26262.1.8;CUFF.26262.2.7
chr2	202137621	202137665	-8.99468e+18	100	+	GESS_chr2@202137621-202137665:+	chr2	202137621	202137665	-8.99468e+18	100	+	CUFF.7522.1.6;CUFF.7522.3.5
chr1	110558047	110558153	-8.9748e+18	100	+	GESS_chr1@110558047-110558153:+	chr1	110558047	110558153	-8.9748e+18	100	+	CUFF.2350.1.7
chr18	11897525	11897619	6.68969e+18	100	-	GESS_chr18@11897525-11897619:-	chr18	11897525	11897619	6.68969e+18	100	-	CUFF.39767.3.2;CUFF.39767.2.2
chr2	44121684	44121768	-2.97321e+18	100	-	GESS_chr2@44121684-44121768:-	chr2	44121684	44121768	-2.97321e+18	100	-	CUFF.5306.1.3
chr5	179045146	179045324	-2.1431e+18	100	-	GESS_chr5@179045146-179045324:-	chr5	179045146	179045324	-2.1431e+18	100	-	CUFF.15162.2.8
chr12	109094900	109095099	-3.82592e+18	100	-	GESS_chr12@109094900-109095099:-	chr12	109094900	109095099	-3.82592e+18	100	-	CUFF.30616.1.10
chrX	48544123	48544225	5.03969e+18	100	+	GESS_chrX@48544123-48544225:+	chrX	48544123	48544225	5.03969e+18	100	+	CUFF.47323.1.4
chr11	45936155	45936235	-1.37156e+18	100	-	GESS_chr11@45936155-45936235:-	chr11	45936155	45936235	-1.37156e+18	100	-	CUFF.27131.1.6
chr6	161575181	161575342	-1.26409e+18	100	-	GESS_chr6@161575181-161575342:-	chr6	161575181	161575342	-1.26409e+18	100	-	CUFF.17839.1.6
chr1	207510038	207510163	-2.36942e+17	100	+	GESS_chr1@207510038-207510163:+	chr1	207510038	207510163	-2.36942e+17	100	+	CUFF.3996.1.7
chrX	153993174	153993241	-8.50529e+18	100	+	GESS_chrX@153993174-153993241:+	chrX	153993174	153993241	-8.50529e+18	100	+	CUFF.48641.2.2;CUFF.48641.1.2
chr3	171395356	171395484	-4.98516e+18	100	-	GESS_chr3@171395356-171395484:-	chr3	171395356	171395484	-4.98516e+18	100	-	CUFF.10340.2.10;CUFF.10340.1.11
chr8	143425327	143425833	4.61429e+18	100	-	GESS_chr8@143425327-143425833:-	chr8	143425327	143425833	4.61429e+18	100	-	CUFF.22361.3.7;CUFF.22361.2.10
chr12	48495252	48495299	3.42463e+18	100	-	GESS_chr12@48495252-48495299:-	chr12	48495252	48495299	3.42463e+18	100	-	CUFF.29525.2.17;CUFF.29525.1.17
chr10	60148430	60148579	4.55681e+18	100	+	GESS_chr10@60148430-60148579:+	chr10	60148430	60148579	4.55681e+18	100	+	CUFF.25335.1.4
chr5	39388407	39388469	-1.64248e+18	100	-	GESS_chr5@39388407-39388469:-	chr5	39388407	39388469	-1.64248e+18	100	-	CUFF.13417.1.8;CUFF.13417.2.7
chr9	139571037	139571132	4.10904e+18	100	-	GESS_chr9@139571037-139571132:-	chr9	139571037	139571132	4.10904e+18	100	-	CUFF.24441.1.3
chr1	67721520	67721610	-1.60111e+18	100	+	GESS_chr1@67721520-67721610:+	chr1	67721520	67721610	-1.60111e+18	100	+	CUFF.1820.2.4;CUFF.1820.1.3;CUFF.1820.3.4
chr11	57439493	57440666	1.16876e+18	100	+	GESS_chr11@57439493-57440666:+	chr11	57439493	57440666	1.16876e+18	100	+	CUFF.27274.1.2;CUFF.27274.2.2
chr22	36900562	36900813	-7.48507e+18	100	-	GESS_chr22@36900562-36900813:-	chr22	36900562	36900813	-7.48507e+18	100	-	CUFF.46242.2.7;CUFF.46242.1.6
chr1	183515101	183515472	-6.43018e+18	100	+	GESS_chr1@183515101-183515472:+	chr1	183515101	183515472	-6.43018e+18	100	+	CUFF.3672.1.17
chr7	128265851	128265909	4.98586e+18	100	+	GESS_chr7@128265851-128265909:+	chr7	128265851	128265909	4.98586e+18	100	+	CUFF.20099.1.15
chr1	201966447	201966682	-9.11959e+18	100	+	GESS_chr1@201966447-201966682:+	chr1	201966447	201966682	-9.11959e+18	100	+	CUFF.3847.1.5
chr15	69732647	69732826	7.82079e+18	100	+	GESS_chr15@69732647-69732826:+	chr15	69732647	69732826	7.82079e+18	100	+	CUFF.34405.1.17;CUFF.34405.2.18
chr1	63974199	63974241	-4.97708e+17	100	-	GESS_chr1@63974199-63974241:-	chr1	63974199	63974241	-4.97708e+17	100	-	CUFF.1765.1.8;CUFF.1765.2.7
chr11	67942485	67942650	2.52084e+18	100	-	GESS_chr11@67942485-67942650:-	chr11	67942485	67942650	2.52084e+18	100	-	CUFF.27762.2.7;CUFF.27762.1.7
chr1	146751699	146751864	1.78968e+18	100	+	GESS_chr1@146751699-146751864:+	chr1	146751699	146751864	1.78968e+18	100	+	CUFF.2740.1.15
chr19	38968350	38968510	-4.7427e+18	100	+	GESS_chr19@38968350-38968510:+	chr19	38968350	38968510	-4.7427e+18	100	+	CUFF.42121.1.19;CUFF.42121.2.19
chr19	50331706	50331804	-8.93951e+18	100	+	GESS_chr19@50331706-50331804:+	chr19	50331706	50331804	-8.93951e+18	100	+	CUFF.42857.2.4;CUFF.42857.1.4
chr15	74280940	74281143	-8.20101e+17	100	-	GESS_chr15@74280940-74281143:-	chr15	74280940	74281143	-8.20101e+17	100	-	CUFF.34477.2.4;CUFF.34477.1.4
chr19	46124741	46124895	6.52475e+18	100	-	GESS_chr19@46124741-46124895:-	chr19	46124741	46124895	6.52475e+18	100	-	CUFF.42545.2.3;CUFF.42545.1.10
chr19	33095169	33095330	4.06838e+18	100	-	GESS_chr19@33095169-33095330:-	chr19	33095169	33095330	4.06838e+18	100	-	CUFF.41882.2.5;CUFF.41882.1.5
chr3	56597712	56598153	3.74763e+18	100	+	GESS_chr3@56597712-56598153:+	chr3	56597712	56598153	3.74763e+18	100	+	CUFF.9198.1.4
chr17	56424890	56424945	-1.28633e+18	100	-	GESS_chr17@56424890-56424945:-	chr17	56424890	56424945	-1.28633e+18	100	-	CUFF.38741.1.3
chr3	129188185	129188260	-2.97515e+18	100	+	GESS_chr3@129188185-129188260:+	chr3	129188185	129188260	-2.97515e+18	100	+	CUFF.9921.1.4
chr4	2673848	2674099	9.13158e+18	100	+	GESS_chr4@2673848-2674099:+	chr4	2673848	2674099	9.13158e+18	100	+	CUFF.10974.2.7;CUFF.10974.1.13
chr13	20411796	20411961	7.92211e+18	100	-	GESS_chr13@20411796-20411961:-	chr13	20411796	20411964	7.92211e+18	100	-	CUFF.31251.1.3
chr7	112102056	112102234	-8.40324e+17	100	+	GESS_chr7@112102056-112102234:+	chr7	112102056	112102234	-8.40324e+17	100	+	CUFF.19829.1.7
chr1	114963002	114963073	-5.22747e+18	100	-	GESS_chr1@114963002-114963073:-	chr1	114963007	114963073	-5.22746e+18	100	-	CUFF.2471.3.1
chr14	91119185	91119242	4.58885e+18	100	-	GESS_chr14@91119185-91119242:-	chr14	91119185	91119242	4.58885e+18	100	-	CUFF.33559.1.8
chr1	92733470	92733559	-8.26653e+18	100	-	GESS_chr1@92733470-92733559:-	chr1	92733470	92733559	-8.26653e+18	100	-	CUFF.2129.1.9
chr9	127975649	127975801	7.13001e+18	100	+	GESS_chr9@127975649-127975801:+	chr9	127975649	127975801	7.13001e+18	100	+	CUFF.24089.1.5
chr16	16173209	16173335	-2.65425e+18	100	+	GESS_chr16@16173209-16173335:+	chr16	16173209	16173335	-2.65425e+18	100	+	CUFF.35628.2.16;CUFF.35628.1.16
chr5	131066597	131066731	2.71723e+18	100	-	GESS_chr5@131066597-131066731:-	chr5	131066597	131066731	2.71723e+18	100	-	CUFF.14360.1.15;CUFF.14360.2.16
chr2	128744359	128744533	8.16308e+18	100	-	GESS_chr2@128744359-128744533:-	chr2	128744359	128744536	8.16308e+18	100	-	CUFF.6619.1.8
chr2	128744359	128744533	8.16308e+18	100	-	GESS_chr2@128744359-128744533:-	chr2	128744359	128744533	8.16308e+18	100	-	CUFF.6619.2.7
chr4	120983130	120983250	5.43292e+18	100	-	GESS_chr4@120983130-120983250:-	chr4	120983130	120983250	5.43292e+18	100	-	CUFF.12315.1.3;CUFF.12315.2.3
chr5	1334404	1334498	-7.97064e+18	100	-	GESS_chr5@1334404-1334498:-	chr5	1334404	1334498	-7.97064e+18	100	-	CUFF.13051.1.11
chr17	6919814	6920004	-3.65321e+18	100	+	GESS_chr17@6919814-6920004:+	chr17	6919814	6920004	-3.65321e+18	100	+	CUFF.37286.1.6
chrX	123224425	123224614	-7.28932e+18	100	+	GESS_chrX@123224425-123224614:+	chrX	123224425	123224614	-7.28932e+18	100	+	CUFF.48233.2.31;CUFF.48233.1.30
chr15	41020909	41021022	5.12543e+18	100	+	GESS_chr15@41020909-41021022:+	chr15	41020909	41021022	5.12543e+18	100	+	CUFF.33804.1.7
chr11	62105439	62105639	7.49319e+18	100	+	GESS_chr11@62105439-62105639:+	chr11	62105439	62105639	7.49319e+18	100	+	CUFF.27360.1.2;CUFF.27360.3.2
chr11	126134086	126134184	-7.5345e+18	100	-	GESS_chr11@126134086-126134184:-	chr11	126134086	126134184	-7.5345e+18	100	-	CUFF.28733.1.2
chr5	6632712	6632869	-7.95387e+18	100	-	GESS_chr5@6632712-6632869:-	chr5	6632712	6632869	-7.95387e+18	100	-	CUFF.13147.1.18
chr6	99819304	99819463	-5.18807e+17	100	-	GESS_chr6@99819304-99819463:-	chr6	99819304	99819463	-5.18807e+17	100	-	CUFF.17022.1.2
chr15	69076736	69076934	-5.79587e+18	100	-	GESS_chr15@69076736-69076934:-	chr15	69076736	69076934	-5.79587e+18	100	-	CUFF.34402.1.4
chr1	11181303	11181425	-5.30749e+18	100	-	GESS_chr1@11181303-11181425:-	chr1	11181303	11181425	-5.30749e+18	100	-	CUFF.333.1.10
chr2	73195577	73195662	1.28151e+18	100	-	GESS_chr2@73195577-73195662:-	chr2	73195577	73195662	1.28151e+18	100	-	CUFF.5754.2.2;CUFF.5754.1.4;CUFF.5754.3.2
chr14	91666101	91666249	5.65913e+17	100	+	GESS_chr14@91666101-91666249:+	chr14	91666101	91666249	5.65913e+17	100	+	CUFF.33172.1.11;CUFF.33172.2.11;CUFF.33172.3.13;CUFF.33172.4.11
chr19	11226770	11226888	-9.66388e+17	100	+	GESS_chr19@11226770-11226888:+	chr19	11226770	11226888	-9.66388e+17	100	+	CUFF.41049.2.11;CUFF.41049.1.10
chr17	25637087	25637200	-8.66213e+18	100	+	GESS_chr17@25637087-25637200:+	chr17	25637087	25637200	-8.66213e+18	100	+	CUFF.37718.1.7;CUFF.37718.2.2
chr9	102814699	102814814	-6.9401e+18	100	-	GESS_chr9@102814699-102814814:-	chr9	102814699	102814814	-6.9401e+18	100	-	CUFF.23742.1.9
chr5	68491544	68491618	1.05871e+17	100	+	GESS_chr5@68491544-68491618:+	chr5	68491544	68491618	1.05871e+17	100	+	CUFF.13721.1.4
chr1	26887996	26888154	-8.80834e+18	100	+	GESS_chr1@26887996-26888154:+	chr1	26887996	26888154	-8.80834e+18	100	+	CUFF.780.1.17
chr20	34218663	34218717	-1.55447e+18	100	-	GESS_chr20@34218663-34218717:-	chr20	34218663	34218717	-1.55447e+18	100	-	CUFF.44133.1.5
chr4	77201417	77201494	6.1254e+18	100	+	GESS_chr4@77201417-77201494:+	chr4	77201417	77201494	6.1254e+18	100	+	CUFF.11807.1.6
chr3	14708931	14709025	-8.21703e+18	100	+	GESS_chr3@14708931-14709025:+	chr3	14708931	14709025	-8.21703e+18	100	+	CUFF.8409.1.8
chr11	46702843	46702929	8.50431e+18	100	-	GESS_chr11@46702843-46702929:-	chr11	46702843	46702929	8.50431e+18	100	-	CUFF.27158.1.8
chr3	43759935	43760053	6.33265e+18	100	+	GESS_chr3@43759935-43760053:+	chr3	43759935	43760053	6.33265e+18	100	+	CUFF.8808.2.6
chr7	157015948	157016045	3.85892e+18	100	+	GESS_chr7@157015948-157016045:+	chr7	157015948	157016045	3.85892e+18	100	+	CUFF.20655.1.16
chr15	28441607	28441715	-5.6003e+18	100	-	GESS_chr15@28441607-28441715:-	chr15	28441607	28441715	-5.6003e+18	100	-	CUFF.33572.2.43
chr3	10106413	10106559	-8.27043e+18	100	+	GESS_chr3@10106413-10106559:+	chr3	10106413	10106559	-8.27043e+18	100	+	CUFF.8344.1.23
chr4	170520251	170520348	-3.28623e+18	100	-	GESS_chr4@170520251-170520348:-	chr4	170520251	170520348	-3.28623e+18	100	-	CUFF.12757.2.29;CUFF.12757.1.30;CUFF.12757.3.14
chr5	137520201	137520365	8.53775e+18	100	+	GESS_chr5@137520201-137520365:+	chr5	137520201	137520365	8.53775e+18	100	+	CUFF.14507.1.12
chr2	152135342	152135504	2.34917e+17	100	-	GESS_chr2@152135342-152135504:-	chr2	152135342	152135504	2.34917e+17	100	-	CUFF.6898.1.5
chr7	12409171	12410135	-6.63347e+18	100	-	GESS_chr7@12409171-12410135:-	chr7	12409171	12410135	-6.63347e+18	100	-	CUFF.18227.2.18;CUFF.18227.3.8;CUFF.18227.1.18
chr21	46285310	46285362	5.33699e+18	100	-	GESS_chr21@46285310-46285362:-	chr21	46285310	46285362	5.33699e+18	100	-	CUFF.45271.1.5
chr11	43464875	43465134	-5.16741e+18	100	+	GESS_chr11@43464875-43465134:+	chr11	43464875	43465134	-5.16741e+18	100	+	CUFF.27105.1.18;CUFF.27105.2.18
chr7	158723146	158723206	-6.25406e+18	100	+	GESS_chr7@158723146-158723206:+	chr7	158723146	158723206	-6.25406e+18	100	+	CUFF.20687.1.21
chr9	36597219	36597287	-4.35008e+18	100	+	GESS_chr9@36597219-36597287:+	chr9	36597219	36597287	-4.35008e+18	100	+	CUFF.22945.3.5;CUFF.22945.1.6;CUFF.22945.2.5
chr2	170393741	170393850	-3.15328e+18	100	-	GESS_chr2@170393741-170393850:-	chr2	170393737	170393850	-7.57287e+18	100	-	CUFF.7065.1.4;CUFF.7065.3.4;CUFF.7065.2.4
chr3	48447131	48447205	5.59453e+18	100	-	GESS_chr3@48447131-48447205:-	chr3	48447131	48447205	5.59453e+18	100	-	CUFF.8926.1.2;CUFF.8926.2.2
chr3	12546653	12546730	-3.92011e+18	100	+	GESS_chr3@12546653-12546730:+	chr3	12546653	12546730	-3.92011e+18	100	+	CUFF.8300.3.6;CUFF.8300.2.6
chr3	185390329	185390457	-4.42236e+18	100	-	GESS_chr3@185390329-185390457:-	chr3	185390329	185390457	-4.42236e+18	100	-	CUFF.10513.2.7;CUFF.10513.1.7
chr1	155231448	155231525	5.46607e+18	100	-	GESS_chr1@155231448-155231525:-	chr1	155231448	155231525	5.46607e+18	100	-	CUFF.3116.1.8
chr20	37653873	37654002	-4.27283e+18	100	+	GESS_chr20@37653873-37654002:+	chr20	37653873	37654002	-4.27283e+18	100	+	CUFF.44242.2.18;CUFF.44242.1.18;CUFF.44242.3.14
chr3	196650285	196650422	-7.33329e+18	100	+	GESS_chr3@196650285-196650422:+	chr3	196650285	196650422	-7.33329e+18	100	+	CUFF.10779.1.7
chr2	208432187	208432287	4.01632e+17	100	+	GESS_chr2@208432187-208432287:+	chr2	208432187	208432287	4.01632e+17	100	+	CUFF.7645.2.5;CUFF.7645.1.4
chr5	137323150	137323305	-6.07923e+18	100	-	GESS_chr5@137323150-137323305:-	chr5	137323150	137323305	-6.07923e+18	100	-	CUFF.14501.1.16;CUFF.14501.3.16
chr1	54426029	54426147	-7.85253e+18	100	+	GESS_chr1@54426029-54426147:+	chr1	54426029	54426147	-7.85253e+18	100	+	CUFF.1686.2.5;CUFF.1686.1.5;CUFF.1686.3.4
chr15	93547847	93547981	-3.97477e+18	100	+	GESS_chr15@93547847-93547981:+	chr15	93547847	93547981	-3.97477e+18	100	+	CUFF.34938.1.33;CUFF.34938.2.34
chr10	15858834	15858914	6.3571e+18	100	-	GESS_chr10@15858834-15858914:-	chr10	15858834	15858914	6.3571e+18	100	-	CUFF.24841.2.6;CUFF.24841.1.6
chr9	130952967	130953141	-3.16134e+18	100	-	GESS_chr9@130952967-130953141:-	chr9	130952967	130953141	-3.16134e+18	100	-	CUFF.24216.2.16;CUFF.24216.1.18
chr9	127969843	127970000	-4.89754e+17	100	+	GESS_chr9@127969843-127970000:+	chr9	127969843	127970000	-4.89754e+17	100	+	CUFF.24089.1.4
chr15	85054638	85054698	7.63646e+18	100	-	GESS_chr15@85054638-85054698:-	chr15	85054638	85054698	7.63646e+18	100	-	CUFF.34788.1.3
chr8	48798505	48798708	-1.88696e+18	100	-	GESS_chr8@48798505-48798708:-	chr8	48798505	48798708	-1.88696e+18	100	-	CUFF.21408.1.51
chr1	150818739	150818783	-8.95085e+18	100	-	GESS_chr1@150818739-150818783:-	chr1	150818739	150818783	-8.95085e+18	100	-	CUFF.2901.1.20;CUFF.2901.2.19
chr21	34904651	34904762	-8.99971e+18	100	-	GESS_chr21@34904651-34904762:-	chr21	34904657	34904762	-8.99971e+18	100	-	CUFF.45056.3.7
chr21	34904651	34904762	-8.99971e+18	100	-	GESS_chr21@34904651-34904762:-	chr21	34904651	34904762	-8.99971e+18	100	-	CUFF.45056.1.19;CUFF.45056.2.18
chr9	134014668	134014794	-6.46214e+18	100	+	GESS_chr9@134014668-134014794:+	chr9	134014668	134014794	-6.46214e+18	100	+	CUFF.24286.1.10;CUFF.24286.3.10;CUFF.24286.2.10
chr6	53385576	53385758	8.56676e+18	100	-	GESS_chr6@53385576-53385758:-	chr6	53385576	53385758	8.56676e+18	100	-	CUFF.16630.2.13;CUFF.16630.1.14
chr17	61657186	61657304	8.04328e+18	100	+	GESS_chr17@61657186-61657304:+	chr17	61657186	61657304	8.04328e+18	100	+	CUFF.38869.1.4;CUFF.38869.2.4
chr15	41605471	41605552	6.84899e+18	100	-	GESS_chr15@41605471-41605552:-	chr15	41605471	41605552	6.84899e+18	100	-	CUFF.33854.1.2
chr10	75283341	75283508	6.13264e+18	100	-	GESS_chr10@75283341-75283508:-	chr10	75283341	75283508	6.13264e+18	100	-	CUFF.25540.1.7;CUFF.25540.2.8
chr22	51011949	51012144	8.47022e+17	100	-	GESS_chr22@51011949-51012144:-	chr22	51011949	51012144	8.47022e+17	100	-	CUFF.46707.2.11;CUFF.46707.1.11
chr12	57898008	57898082	-6.49908e+18	100	+	GESS_chr12@57898008-57898082:+	chr12	57898008	57898082	-6.49908e+18	100	+	CUFF.30005.1.11
chr8	27373837	27373915	-1.60948e+17	100	+	GESS_chr8@27373837-27373915:+	chr8	27373837	27373915	-1.60948e+17	100	+	CUFF.21042.1.8
chr6	170173415	170173498	-7.14863e+18	100	+	GESS_chr6@170173415-170173498:+	chr6	170173414	170173498	-7.14863e+18	100	+	CUFF.17936.1.1
chr19	3779376	3779449	-5.8149e+18	100	-	GESS_chr19@3779376-3779449:-	chr19	3779376	3779449	-5.8149e+18	100	-	CUFF.40647.2.4;CUFF.40647.1.4
chr22	41979963	41980062	-1.19686e+18	100	-	GESS_chr22@41979963-41980062:-	chr22	41979963	41980062	-1.19686e+18	100	-	CUFF.46471.1.4
chr22	50686121	50686205	-5.51251e+18	100	-	GESS_chr22@50686121-50686205:-	chr22	50686121	50686205	-5.51251e+18	100	-	CUFF.46701.2.8
chr8	23117657	23117836	8.84148e+18	100	+	GESS_chr8@23117657-23117836:+	chr8	23117657	23117836	8.84148e+18	100	+	CUFF.21026.1.12
chr7	5369568	5369600	-2.88569e+18	100	-	GESS_chr7@5369568-5369600:-	chr7	5369568	5369600	-2.88569e+18	100	-	CUFF.24656.1.13
chr7	38385622	38385728	-4.20362e+18	100	+	GESS_chr7@38385622-38385728:+	chr7	38385622	38385728	-4.20362e+18	100	+	CUFF.18562.2.2;CUFF.18562.1.2
chr8	30610555	30610622	-3.89381e+17	100	+	GESS_chr8@30610555-30610622:+	chr8	30610555	30610622	-3.89381e+17	100	+	CUFF.21102.1.3;CUFF.21102.3.3;CUFF.21102.2.3
chr9	5754841	5754930	1.62175e+18	100	+	GESS_chr9@5754841-5754930:+	chr9	5754841	5754930	1.62175e+18	100	+	CUFF.22668.1.14;CUFF.22668.2.15
chr14	20840892	20841016	8.79637e+18	100	-	GESS_chr14@20840892-20841016:-	chr14	20840892	20841016	8.79637e+18	100	-	CUFF.32143.1.7
chr12	50867782	50867950	-6.2438e+18	100	+	GESS_chr12@50867782-50867950:+	chr12	50867782	50867950	-6.2438e+18	100	+	CUFF.29632.1.15;CUFF.29632.2.15
chr17	27017939	27018081	7.57926e+18	100	+	GESS_chr17@27017939-27018081:+	chr17	27017939	27018081	7.57926e+18	100	+	CUFF.37832.1.27;CUFF.37832.2.27
chr19	55857581	55857717	1.26762e+18	100	+	GESS_chr19@55857581-55857717:+	chr19	55857581	55857717	1.26762e+18	100	+	CUFF.43501.3.5;CUFF.43501.1.7;CUFF.43501.2.6
chr14	100809612	100809724	-7.19529e+18	100	-	GESS_chr14@100809612-100809724:-	chr14	100809612	100809724	-7.19529e+18	100	-	CUFF.33285.1.4;CUFF.33285.2.4
chr15	49319562	49319677	6.65987e+18	100	-	GESS_chr15@49319562-49319677:-	chr15	49319562	49319677	6.65987e+18	100	-	CUFF.34022.1.8;CUFF.34022.2.7
chr19	46025426	46025475	-3.79586e+18	100	+	GESS_chr19@46025426-46025475:+	chr19	46025426	46025475	-3.79586e+18	100	+	CUFF.42538.1.5;CUFF.42538.2.5
chrX	46322633	46322728	8.14858e+18	100	+	GESS_chrX@46322633-46322728:+	chrX	46322633	46322741	8.14857e+18	100	+	CUFF.47242.2.5
chrX	46322633	46322728	8.14858e+18	100	+	GESS_chrX@46322633-46322728:+	chrX	46322633	46322728	8.14858e+18	100	+	CUFF.47242.1.5;CUFF.47242.3.5
chr22	29763196	29763259	-7.34725e+18	100	-	GESS_chr22@29763196-29763259:-	chr22	29763193	29763259	-7.34722e+18	100	-	CUFF.46064.1.1
chr6	53380907	53381020	-7.40585e+18	100	-	GESS_chr6@53380907-53381020:-	chr6	53380907	53381020	-7.40585e+18	100	-	CUFF.16630.1.13
chr16	2510624	2510694	-8.4468e+18	100	+	GESS_chr16@2510624-2510694:+	chr16	2510624	2510694	-8.4468e+18	100	+	CUFF.35259.2.2;CUFF.35259.1.2
chr3	136045645	136045752	-6.9305e+18	100	+	GESS_chr3@136045645-136045752:+	chr3	136045645	136045752	-6.9305e+18	100	+	CUFF.9999.2.11;CUFF.9999.1.11
chr3	9982795	9982890	-6.0595e+18	100	+	GESS_chr3@9982795-9982890:+	chr3	9982795	9982890	-6.0595e+18	100	+	CUFF.8314.3.2
chr18	47811695	47811721	1.14707e+18	100	-	GESS_chr18@47811695-47811721:-	chr18	47811695	47811721	1.14707e+18	100	-	CUFF.40107.1.10
chr14	105695157	105695250	-1.47201e+18	100	-	GESS_chr14@105695157-105695250:-	chr14	105695157	105695250	-1.47201e+18	100	-	CUFF.33405.1.12;CUFF.33405.2.12
chr15	78458492	78458644	4.51425e+18	100	+	GESS_chr15@78458492-78458644:+	chr15	78458492	78458644	4.51425e+18	100	+	CUFF.34603.1.10
chr1	169351300	169351519	-1.61049e+18	100	+	GESS_chr1@169351300-169351519:+	chr1	169351300	169351519	-1.61049e+18	100	+	CUFF.3460.2.6;CUFF.3460.1.6
chr1	150469286	150469384	-7.07765e+17	100	+	GESS_chr1@150469286-150469384:+	chr1	150469286	150469384	-7.07765e+17	100	+	CUFF.2837.2.9
chr3	186502751	186502890	4.96781e+18	100	+	GESS_chr3@186502751-186502890:+	chr3	186502751	186502890	4.96781e+18	100	+	CUFF.10550.2.3
chr20	61299829	61299893	7.48685e+18	100	+	GESS_chr20@61299829-61299893:+	chr20	61299829	61299893	7.48685e+18	100	+	CUFF.44551.3.9;CUFF.44551.2.10
chr1	85031524	85031695	-4.48123e+18	100	-	GESS_chr1@85031524-85031695:-	chr1	85031524	85031695	-4.48123e+18	100	-	CUFF.2009.2.4;CUFF.2009.1.4
chr15	40278006	40278089	-2.56136e+18	100	+	GESS_chr15@40278006-40278089:+	chr15	40278006	40278089	-2.56136e+18	100	+	CUFF.33789.1.14
chr20	62372723	62372832	6.72948e+18	100	+	GESS_chr20@62372723-62372832:+	chr20	62372723	62372832	6.72948e+18	100	+	CUFF.44626.2.2;CUFF.44626.1.3
chr1	156939790	156939835	-1.78479e+18	100	-	GESS_chr1@156939790-156939835:-	chr1	156939790	156939835	-1.78479e+18	100	-	CUFF.3209.2.33;CUFF.3209.1.33
chr2	242437031	242437102	-2.36681e+18	100	-	GESS_chr2@242437031-242437102:-	chr2	242437031	242437102	-2.36681e+18	100	-	CUFF.8148.1.3;CUFF.8148.3.3;CUFF.8148.2.3
chr6	170697375	170697581	-3.78365e+18	100	+	GESS_chr6@170697375-170697581:+	chr6	170697375	170697581	-3.78365e+18	100	+	CUFF.17952.1.8;CUFF.17952.2.7
chr5	112339639	112339774	-3.58112e+18	100	+	GESS_chr5@112339639-112339774:+	chr5	112339639	112339774	-3.58112e+18	100	+	CUFF.14186.1.8
chrX	117880917	117881055	9.58729e+17	100	+	GESS_chrX@117880917-117881055:+	chrX	117880917	117881055	9.58729e+17	100	+	CUFF.48148.1.3;CUFF.48148.2.3
chr5	145631274	145631438	6.62734e+18	100	+	GESS_chr5@145631274-145631438:+	chr5	145631274	145631438	6.62734e+18	100	+	CUFF.14697.1.9
chr3	122849327	122849463	-6.51251e+18	100	+	GESS_chr3@122849327-122849463:+	chr3	122849327	122849463	-6.51251e+18	100	+	CUFF.9730.1.11;CUFF.9730.2.11
chr8	82586076	82586184	5.18251e+18	100	-	GESS_chr8@82586076-82586184:-	chr8	82586076	82586184	5.18251e+18	100	-	CUFF.21726.1.4
chr9	70465708	70465794	5.50855e+18	100	-	GESS_chr9@70465708-70465794:-	chr9	70465708	70465794	5.50855e+18	100	-	CUFF.23236.1.8
chr22	29521251	29521404	1.68366e+18	100	+	GESS_chr22@29521251-29521404:+	chr22	29521251	29521404	1.68366e+18	100	+	CUFF.46058.2.5;CUFF.46058.1.5
chr5	93386436	93386536	7.28404e+18	100	-	GESS_chr5@93386436-93386536:-	chr5	93386436	93386536	7.28404e+18	100	-	CUFF.14594.1.8;CUFF.14594.2.8
chr15	65931933	65932041	-3.82478e+18	100	+	GESS_chr15@65931933-65932041:+	chr15	65931933	65932041	-3.82478e+18	100	+	CUFF.34330.2.4;CUFF.34330.1.4
chr11	14793483	14793533	5.26663e+18	100	+	GESS_chr11@14793483-14793533:+	chr11	14793483	14793533	5.26663e+18	100	+	CUFF.26817.1.2;CUFF.26817.2.2
chr8	66691955	66692038	8.32818e+18	100	-	GESS_chr8@66691955-66692038:-	chr8	66691955	66692038	8.32818e+18	100	-	CUFF.21553.1.11
chr10	28897115	28897360	6.93817e+18	100	+	GESS_chr10@28897115-28897360:+	chr10	28897115	28897360	6.93817e+18	100	+	CUFF.25031.1.8;CUFF.25031.2.7
chr9	140471922	140472055	-6.5367e+18	100	-	GESS_chr9@140471922-140472055:-	chr9	140471922	140472055	-6.5367e+18	100	-	CUFF.24529.1.7;CUFF.24529.2.9
chr13	96515883	96515968	-5.36233e+18	100	-	GESS_chr13@96515883-96515968:-	chr13	96515883	96515968	-5.36233e+18	100	-	CUFF.31890.1.9;CUFF.31890.2.9
chr6	112405392	112405449	3.73224e+18	100	-	GESS_chr6@112405392-112405449:-	chr6	112405392	112405449	3.73224e+18	100	-	CUFF.17170.1.9
chr14	23239402	23239487	5.87303e+18	100	+	GESS_chr14@23239402-23239487:+	chr14	23239402	23239487	5.87303e+18	100	+	CUFF.32219.1.5
chr20	35399276	35399596	2.49616e+18	100	-	GESS_chr20@35399276-35399596:-	chr20	35399276	35399596	2.49616e+18	100	-	CUFF.44154.3.9;CUFF.44154.1.9
chr3	10088264	10088407	4.85014e+18	100	+	GESS_chr3@10088264-10088407:+	chr3	10088264	10088407	4.85014e+18	100	+	CUFF.8344.1.15
chr17	35937478	35937711	9.0226e+18	100	-	GESS_chr17@35937478-35937711:-	chr17	35937478	35937711	9.0226e+18	100	-	CUFF.38044.2.5;CUFF.38044.1.5
chr7	99695237	99695368	-7.05776e+18	100	-	GESS_chr7@99695237-99695368:-	chr7	99695237	99695368	-7.05776e+18	100	-	CUFF.19534.3.2;CUFF.19534.2.7
chr2	25062742	25062900	-9.18556e+17	100	-	GESS_chr2@25062742-25062900:-	chr2	25062742	25062900	-9.18556e+17	100	-	CUFF.4978.2.15;CUFF.4978.1.15
chr17	7798235	7798468	-1.37554e+18	100	+	GESS_chr17@7798235-7798468:+	chr17	7798235	7798468	-1.37554e+18	100	+	CUFF.37336.2.10;CUFF.37336.3.9;CUFF.37336.1.9
chr16	28992791	28992936	-4.63003e+18	100	+	GESS_chr16@28992791-28992936:+	chr16	28992791	28992936	-4.63003e+18	100	+	CUFF.35953.1.6
chr2	242590679	242590750	3.62118e+18	100	+	GESS_chr2@242590679-242590750:+	chr2	242590679	242590750	3.62118e+18	100	+	CUFF.8100.2.3;CUFF.8100.1.3
chr20	57246210	57246353	2.72645e+18	100	+	GESS_chr20@57246210-57246353:+	chr20	57246210	57246353	2.72645e+18	100	+	CUFF.44502.1.6;CUFF.44502.2.6
chr19	10789773	10789868	-8.00338e+18	100	+	GESS_chr19@10789773-10789868:+	chr19	10789773	10789868	-8.00338e+18	100	+	CUFF.41095.3.2;CUFF.41095.2.6;CUFF.41095.1.7
chr1	168201072	168201157	3.64988e+18	100	+	GESS_chr1@168201072-168201157:+	chr1	168201072	168201157	3.64988e+18	100	+	CUFF.3424.1.3;CUFF.3424.2.3
chr1	231079552	231079644	3.05424e+18	100	-	GESS_chr1@231079552-231079644:-	chr1	231079552	231079644	3.05424e+18	100	-	CUFF.4422.3.18;CUFF.4422.2.16
chr16	30904533	30904611	-6.17378e+18	100	-	GESS_chr16@30904533-30904611:-	chr16	30904533	30904611	-6.17378e+18	100	-	CUFF.36058.1.5
chr10	60150525	60150620	8.25181e+17	100	+	GESS_chr10@60150525-60150620:+	chr10	60150525	60150620	8.25181e+17	100	+	CUFF.25335.1.5
chr6	4119420	4119509	-7.23335e+18	100	-	GESS_chr6@4119420-4119509:-	chr6	4119420	4119509	-7.23335e+18	100	-	CUFF.15309.2.3;CUFF.15309.1.3
chr7	56049903	56049973	7.43297e+18	100	+	GESS_chr7@56049903-56049973:+	chr7	56049903	56049973	7.43297e+18	100	+	CUFF.18907.1.5
chr14	91937181	91937339	-3.72739e+18	100	-	GESS_chr14@91937181-91937339:-	chr14	91937181	91937339	-3.72739e+18	100	-	CUFF.33128.2.6;CUFF.33128.1.6
chr22	50696672	50696730	-4.84975e+18	100	-	GESS_chr22@50696672-50696730:-	chr22	50696672	50696730	-4.84975e+18	100	-	CUFF.46701.3.22
chr17	17171199	17171291	5.56681e+18	100	-	GESS_chr17@17171199-17171291:-	chr17	17171199	17171291	5.56681e+18	100	-	CUFF.37515.1.8
chr19	55603810	55603912	-3.3066e+18	100	-	GESS_chr19@55603810-55603912:-	chr19	55603810	55603912	-3.3066e+18	100	-	CUFF.43217.2.5;CUFF.43217.1.5
chr12	122622741	122622842	-3.00664e+18	100	+	GESS_chr12@122622741-122622842:+	chr12	122622741	122622842	-3.00664e+18	100	+	CUFF.30882.1.13
chr1	220240644	220240735	-5.19115e+18	100	-	GESS_chr1@220240644-220240735:-	chr1	220240644	220240735	-5.19115e+18	100	-	CUFF.4167.1.4
chr17	12916524	12916592	-7.16877e+18	100	-	GESS_chr17@12916524-12916592:-	chr17	12916524	12916592	-7.16877e+18	100	-	CUFF.37422.1.18
chr6	44011319	44011422	-4.25409e+18	100	-	GESS_chr6@44011319-44011422:-	chr6	44011319	44011422	-4.25409e+18	100	-	CUFF.16485.1.4;CUFF.16485.3.2
chr16	89824985	89825113	-1.17636e+18	100	-	GESS_chr16@89824985-89825113:-	chr16	89824985	89825113	-1.17636e+18	100	-	CUFF.36971.1.14
chr4	83742190	83742261	2.75126e+18	100	-	GESS_chr4@83742190-83742261:-	chr4	83742190	83742261	2.75126e+18	100	-	CUFF.11950.3.2;CUFF.11950.1.2;CUFF.11950.2.2
chr5	154202947	154203152	-8.4328e+18	100	-	GESS_chr5@154202947-154203152:-	chr5	154202947	154203152	-8.4328e+18	100	-	CUFF.14841.2.4;CUFF.14841.1.4
chr12	102517664	102517819	7.14894e+18	100	+	GESS_chr12@102517664-102517819:+	chr12	102517664	102517819	7.14894e+18	100	+	CUFF.30488.1.2
chr17	60766213	60766321	9.20774e+18	100	+	GESS_chr17@60766213-60766321:+	chr17	60766213	60766321	9.20774e+18	100	+	CUFF.38831.2.5;CUFF.38831.1.23
chr21	47929170	47929289	7.16954e+18	100	+	GESS_chr21@47929170-47929289:+	chr21	47929170	47929289	7.16954e+18	100	+	CUFF.45335.1.7
chr20	44573507	44573669	-6.65761e+18	100	+	GESS_chr20@44573507-44573669:+	chr20	44573507	44573669	-6.65761e+18	100	+	CUFF.44324.1.11
chr20	62373483	62373583	-9.4654e+16	100	+	GESS_chr20@62373483-62373583:+	chr20	62373483	62373583	-9.4654e+16	100	+	CUFF.44626.1.5;CUFF.44626.2.4
chr12	56120484	56120579	6.57677e+18	100	-	GESS_chr12@56120484-56120579:-	chr12	56120484	56120579	6.57677e+18	100	-	CUFF.29920.1.5;CUFF.29920.2.4
chr17	45299746	45299823	-7.90004e+18	100	+	GESS_chr17@45299746-45299823:+	chr17	45299746	45299823	-7.90004e+18	100	+	CUFF.38419.2.5;CUFF.38419.1.6
chr14	31774111	31774383	-1.12032e+18	100	-	GESS_chr14@31774111-31774383:-	chr14	31774111	31774383	-1.12032e+18	100	-	CUFF.32382.1.5
chr14	31774111	31774383	-1.12032e+18	100	-	GESS_chr14@31774111-31774383:-	chr14	31774107	31774383	2.54288e+17	100	-	CUFF.32382.2.5
chr1	150972933	150973091	5.53414e+18	100	-	GESS_chr1@150972933-150973091:-	chr1	150972933	150973091	5.53414e+18	100	-	CUFF.2914.1.6
chr1	243335999	243336148	6.87195e+18	100	-	GESS_chr1@243335999-243336148:-	chr1	243335999	243336148	6.87195e+18	100	-	CUFF.4553.1.10;CUFF.4553.2.10
chr5	1335172	1335289	8.56735e+18	100	-	GESS_chr5@1335172-1335289:-	chr5	1335172	1335289	8.56735e+18	100	-	CUFF.13051.1.12
chr15	75185002	75185143	-2.92297e+18	100	+	GESS_chr15@75185002-75185143:+	chr15	75185002	75185143	-2.92297e+18	100	+	CUFF.34516.3.4;CUFF.34516.1.4;CUFF.34516.2.4
chr11	125448029	125448153	-1.80775e+18	100	+	GESS_chr11@125448029-125448153:+	chr11	125448029	125448153	-1.80775e+18	100	+	CUFF.28700.1.6;CUFF.28700.2.6
chr19	6039991	6040252	-6.60074e+18	100	-	GESS_chr19@6039991-6040252:-	chr19	6039991	6040252	-6.60074e+18	100	-	CUFF.40805.1.14
chr19	6039991	6040252	-6.60074e+18	100	-	GESS_chr19@6039991-6040252:-	chr19	6039946	6040252	-8.63127e+18	100	-	CUFF.40805.3.1
chr19	6039991	6040252	-6.60074e+18	100	-	GESS_chr19@6039991-6040252:-	chr19	6039991	6040254	-6.60074e+18	100	-	CUFF.40805.2.13
chr6	10906253	10906287	-3.27673e+18	100	+	GESS_chr6@10906253-10906287:+	chr6	10906253	10906287	-3.27673e+18	100	+	CUFF.15413.2.2
chr19	46127977	46128076	-8.84615e+18	100	-	GESS_chr19@46127977-46128076:-	chr19	46127977	46128076	-8.84615e+18	100	-	CUFF.42545.2.4;CUFF.42545.1.11
chr16	89818546	89818630	-5.52151e+18	100	-	GESS_chr16@89818546-89818630:-	chr16	89818546	89818630	-5.52151e+18	100	-	CUFF.36971.1.13
chr2	238933983	238934053	-2.15886e+18	100	+	GESS_chr2@238933983-238934053:+	chr2	238933983	238934053	-2.15886e+18	100	+	CUFF.8010.1.6
chr2	11913746	11913871	-2.12458e+18	100	+	GESS_chr2@11913746-11913871:+	chr2	11913746	11913871	-2.12458e+18	100	+	CUFF.4800.2.5;CUFF.4800.3.5;CUFF.4800.1.5
chr20	57248687	57248767	-3.46477e+18	100	+	GESS_chr20@57248687-57248767:+	chr20	57248687	57248767	-3.46477e+18	100	+	CUFF.44502.1.7;CUFF.44502.2.7
chr2	173426948	173427019	-4.84189e+18	100	+	GESS_chr2@173426948-173427019:+	chr2	173426948	173427019	-4.84189e+18	100	+	CUFF.7166.1.3;CUFF.7166.3.3;CUFF.7166.2.3
chr4	106345353	106345479	-8.35295e+18	100	-	GESS_chr4@106345353-106345479:-	chr4	106345353	106345479	-8.35295e+18	100	-	CUFF.12146.1.6
chr10	32142994	32143134	3.61911e+18	100	-	GESS_chr10@32142994-32143134:-	chr10	32142994	32143134	3.61911e+18	100	-	CUFF.25062.1.16
chr3	5251860	5251933	5.98502e+17	100	+	GESS_chr3@5251860-5251933:+	chr3	5251860	5251933	5.98502e+17	100	+	CUFF.8183.1.9
chr9	36651743	36651874	9.07623e+18	100	+	GESS_chr9@36651743-36651874:+	chr9	36651743	36651874	9.07623e+18	100	+	CUFF.22945.2.11;CUFF.22945.1.12;CUFF.22945.3.11
chr1	43831235	43831294	2.75057e+18	100	-	GESS_chr1@43831235-43831294:-	chr1	43831235	43831294	2.75057e+18	100	-	CUFF.1360.1.7
chr3	49934713	49934849	-7.36559e+18	100	-	GESS_chr3@49934713-49934849:-	chr3	49934713	49934849	-7.36559e+18	100	-	CUFF.9031.2.10;CUFF.9031.3.7
chr2	24240328	24240458	-7.0383e+18	100	+	GESS_chr2@24240328-24240458:+	chr2	24240328	24240458	-7.0383e+18	100	+	CUFF.4922.1.6
chr8	95746858	95746982	-6.2397e+18	100	+	GESS_chr8@95746858-95746982:+	chr8	95746858	95746982	-6.2397e+18	100	+	CUFF.21879.3.3;CUFF.21879.4.3;CUFF.21879.1.3
chr10	14893218	14893322	6.94802e+18	100	+	GESS_chr10@14893218-14893322:+	chr10	14893218	14893322	6.94802e+18	100	+	CUFF.24807.2.7
chr11	67048564	67048655	3.57442e+18	100	+	GESS_chr11@67048564-67048655:+	chr11	67048564	67048655	3.57442e+18	100	+	CUFF.27687.1.8
chr1	156941489	156941608	-5.11869e+18	100	-	GESS_chr1@156941489-156941608:-	chr1	156941489	156941608	-5.11869e+18	100	-	CUFF.3209.1.34
chr14	78397861	78398054	3.8284e+17	100	+	GESS_chr14@78397861-78398054:+	chr14	78397861	78398054	3.8284e+17	100	+	CUFF.33048.1.10
chrX	2761254	2761395	9.20313e+18	100	+	GESS_chrX@2761254-2761395:+	chrX	2761254	2761395	9.20313e+18	100	+	CUFF.46787.2.3
chr1	156562157	156562267	2.90636e+18	100	+	GESS_chr1@156562157-156562267:+	chr1	156562157	156562267	2.90636e+18	100	+	CUFF.3150.1.3
chr5	176370336	176370489	-8.107e+18	100	-	GESS_chr5@176370336-176370489:-	chr5	176370336	176370489	-8.107e+18	100	-	CUFF.15020.2.6;CUFF.15020.1.6
chr15	50781998	50782078	-7.46389e+17	100	+	GESS_chr15@50781998-50782078:+	chr15	50781998	50782078	-7.46389e+17	100	+	CUFF.34044.2.11;CUFF.34044.3.12;CUFF.34044.1.13
chr7	72877252	72877429	6.55804e+18	100	-	GESS_chr7@72877252-72877429:-	chr7	72877252	72877429	6.55804e+18	100	-	CUFF.19123.1.8
chr7	128446291	128446449	-8.16388e+18	100	+	GESS_chr7@128446291-128446449:+	chr7	128446291	128446449	-8.16388e+18	100	+	CUFF.20033.1.9;CUFF.20033.2.9
chr6	135813366	135813429	-8.04301e+18	100	-	GESS_chr6@135813366-135813429:-	chr6	135813366	135813429	-8.04301e+18	100	-	CUFF.17413.2.6;CUFF.17413.1.18
chr1	63919589	63919645	-5.00148e+18	100	-	GESS_chr1@63919589-63919645:-	chr1	63919589	63919645	-5.00148e+18	100	-	CUFF.1765.1.3;CUFF.1765.2.2
chr17	41355698	41355803	8.75325e+18	100	+	GESS_chr17@41355698-41355803:+	chr17	41355698	41355803	8.75325e+18	100	+	CUFF.38268.1.20
chr11	774008	774113	6.33167e+18	100	-	GESS_chr11@774008-774113:-	chr11	774008	774113	6.33167e+18	100	-	CUFF.26529.1.5;CUFF.26529.2.7
chr16	21973781	21973837	-8.02923e+18	100	+	GESS_chr16@21973781-21973837:+	chr16	21973781	21973837	-8.02923e+18	100	+	CUFF.35790.1.5
chr17	7123441	7123516	-1.25117e+18	100	+	GESS_chr17@7123441-7123516:+	chr17	7123455	7123516	-4.23658e+18	100	+	CUFF.37385.1.1
chr22	31286715	31286960	-7.44931e+18	100	+	GESS_chr22@31286715-31286960:+	chr22	31286715	31286960	-7.44931e+18	100	+	CUFF.46117.1.6
chr6	53379237	53379295	6.26138e+17	100	-	GESS_chr6@53379237-53379295:-	chr6	53379237	53379295	6.26138e+17	100	-	CUFF.16630.2.12;CUFF.16630.1.12
chrX	129156872	129156952	-1.68937e+17	100	+	GESS_chrX@129156872-129156952:+	chrX	129156872	129156952	-1.68937e+17	100	+	CUFF.48268.1.7;CUFF.48268.2.6
chr19	3778507	3778593	8.18312e+18	100	-	GESS_chr19@3778507-3778593:-	chr19	3778507	3778593	8.18312e+18	100	-	CUFF.40647.1.2;CUFF.40647.2.2
chr11	89939916	89939978	3.42151e+18	100	-	GESS_chr11@89939916-89939978:-	chr11	89939916	89939978	3.42151e+18	100	-	CUFF.28256.2.6
chr7	99688525	99688572	3.84313e+18	100	+	GESS_chr7@99688525-99688572:+	chr7	99688525	99688572	3.84313e+18	100	+	CUFF.19530.1.6
chr5	148624444	148624578	-7.01447e+18	100	+	GESS_chr5@148624444-148624578:+	chr5	148624444	148624578	-7.01447e+18	100	+	CUFF.14725.1.13;CUFF.14725.2.12
chr19	9268656	9268751	-8.86239e+18	100	+	GESS_chr19@9268656-9268751:+	chr19	9268656	9268751	-8.86239e+18	100	+	CUFF.40961.2.5
chr10	71144552	71144671	4.39809e+18	100	+	GESS_chr10@71144552-71144671:+	chr10	71144552	71144671	4.39809e+18	100	+	CUFF.25553.1.12
chr1	75184893	75185056	-2.70044e+18	100	-	GESS_chr1@75184893-75185056:-	chr1	75184893	75185056	-2.70044e+18	100	-	CUFF.1897.2.6;CUFF.1897.1.6
chr6	161587280	161587449	-6.57516e+18	100	-	GESS_chr6@161587280-161587449:-	chr6	161587280	161587449	-6.57516e+18	100	-	CUFF.17839.1.7
chr1	45798590	45798631	-1.37535e+18	100	-	GESS_chr1@45798590-45798631:-	chr1	45798590	45798631	-1.37535e+18	100	-	CUFF.1447.1.9
chr9	95874500	95874571	-2.07031e+18	100	+	GESS_chr9@95874500-95874571:+	chr9	95874500	95874571	-2.07031e+18	100	+	CUFF.23505.2.4;CUFF.23505.3.5;CUFF.23505.1.3
chr4	120982029	120982132	-1.02838e+17	100	-	GESS_chr4@120982029-120982132:-	chr4	120982029	120982132	-1.02838e+17	100	-	CUFF.12315.1.2;CUFF.12315.2.2
chr2	37505009	37505132	-1.64733e+18	100	-	GESS_chr2@37505009-37505132:-	chr2	37505009	37505132	-1.64733e+18	100	-	CUFF.5191.2.11;CUFF.5191.1.11
chr1	22032960	22033082	5.24305e+18	100	-	GESS_chr1@22032960-22033082:-	chr1	22032960	22033082	5.24305e+18	100	-	CUFF.577.2.11;CUFF.577.1.11
chr22	41190518	41190584	2.48705e+18	100	-	GESS_chr22@41190518-41190584:-	chr22	41190518	41190584	2.48705e+18	100	-	CUFF.46423.1.7
chr7	100276021	100276237	5.18394e+18	100	+	GESS_chr7@100276021-100276237:+	chr7	100276021	100276237	5.18394e+18	100	+	CUFF.19533.1.9
chr1	179057046	179057224	-4.83588e+18	100	+	GESS_chr1@179057046-179057224:+	chr1	179057046	179057224	-4.83588e+18	100	+	CUFF.3575.2.4;CUFF.3575.1.3
chr4	10117737	10117858	8.14208e+18	100	-	GESS_chr4@10117737-10117858:-	chr4	10117737	10117858	8.14208e+18	100	-	CUFF.11159.1.14
chr16	70595533	70595687	4.94028e+18	100	+	GESS_chr16@70595533-70595687:+	chr16	70595533	70595687	4.94028e+18	100	+	CUFF.36530.1.17
chrX	30861083	30861166	-5.57044e+18	100	-	GESS_chrX@30861083-30861166:-	chrX	30861083	30861166	-5.57044e+18	100	-	CUFF.47077.2.3
chr4	39328183	39328260	2.7726e+16	100	-	GESS_chr4@39328183-39328260:-	chr4	39328183	39328260	2.7726e+16	100	-	CUFF.11387.2.20;CUFF.11387.1.20
chr1	3551724	3551858	7.6489e+18	100	-	GESS_chr1@3551724-3551858:-	chr1	3551724	3551858	7.6489e+18	100	-	CUFF.158.2.6
chr6	136698893	136699006	9.20173e+18	100	-	GESS_chr6@136698893-136699006:-	chr6	136698893	136699006	9.20173e+18	100	-	CUFF.17430.1.12
chr17	79573717	79573840	-2.69207e+18	100	-	GESS_chr17@79573717-79573840:-	chr17	79573717	79573840	-2.69207e+18	100	-	CUFF.39437.1.11
chr7	100238599	100238851	8.50512e+18	100	-	GESS_chr7@100238599-100238851:-	chr7	100238599	100238851	8.50512e+18	100	-	CUFF.19521.1.17
chr7	99688215	99688277	-7.19996e+18	100	+	GESS_chr7@99688215-99688277:+	chr7	99688215	99688277	-7.19996e+18	100	+	CUFF.19530.1.5
chr8	133806656	133806827	7.97031e+18	100	+	GESS_chr8@133806656-133806827:+	chr8	133806656	133806827	7.97031e+18	100	+	CUFF.22302.2.3;CUFF.22302.3.3;CUFF.22302.4.3;CUFF.22302.1.3
chr6	131201284	131201346	-3.43584e+18	100	-	GESS_chr6@131201284-131201346:-	chr6	131201284	131201346	-3.43584e+18	100	-	CUFF.17373.1.8
chr4	1941381	1941505	-8.96913e+18	100	+	GESS_chr4@1941381-1941505:+	chr4	1941381	1941505	-8.96913e+18	100	+	CUFF.10939.2.9
chr9	138905710	138905815	-2.95531e+18	100	-	GESS_chr9@138905710-138905815:-	chr9	138905710	138905815	-2.95531e+18	100	-	CUFF.24399.1.3
chr9	5805027	5805217	6.93924e+18	100	-	GESS_chr9@5805027-5805217:-	chr9	5805027	5805217	6.93924e+18	100	-	CUFF.22685.2.6
chrX	135760095	135760115	1.07549e+18	100	-	GESS_chrX@135760095-135760115:-	chrX	135760095	135760115	1.07549e+18	100	-	CUFF.48398.2.6;CUFF.48398.3.6;CUFF.48398.1.7
chr1	16248744	16248844	4.15315e+17	100	+	GESS_chr1@16248744-16248844:+	chr1	16248744	16248844	4.15315e+17	100	+	CUFF.461.2.9;CUFF.461.1.10
chr12	113871939	113872027	8.56948e+17	100	+	GESS_chr12@113871939-113872027:+	chr12	113871939	113872027	8.56948e+17	100	+	CUFF.30733.2.5;CUFF.30733.1.5
chr1	146747768	146747921	-5.5917e+18	100	+	GESS_chr1@146747768-146747921:+	chr1	146747768	146747921	-5.5917e+18	100	+	CUFF.2740.1.14
chr1	156238081	156238206	2.37184e+18	100	-	GESS_chr1@156238081-156238206:-	chr1	156238081	156238206	2.37184e+18	100	-	CUFF.3143.2.21;CUFF.3143.1.21
chr8	141710990	141711121	-3.90637e+18	100	-	GESS_chr8@141710990-141711121:-	chr8	141710990	141711121	-3.90637e+18	100	-	CUFF.22334.5.7;CUFF.22334.2.7;CUFF.22334.1.7;CUFF.22334.4.7;CUFF.22334.3.7
chr1	150464074	150464138	5.41169e+18	100	+	GESS_chr1@150464074-150464138:+	chr1	150464074	150464138	5.41169e+18	100	+	CUFF.2837.1.6;CUFF.2837.2.6
chr10	74833489	74833585	5.81491e+18	100	-	GESS_chr10@74833489-74833585:-	chr10	74833489	74833585	5.81491e+18	100	-	CUFF.25527.5.4;CUFF.25527.2.14;CUFF.25527.3.14;CUFF.25527.4.13;CUFF.25527.1.14
chr16	88788626	88788805	-1.29524e+18	100	-	GESS_chr16@88788626-88788805:-	chr16	88788626	88788805	-1.29524e+18	100	-	CUFF.36927.1.15
chr9	100672242	100672898	1.14147e+18	100	-	GESS_chr9@100672242-100672898:-	chr9	100672242	100672898	1.14147e+18	100	-	CUFF.23677.1.2;CUFF.23677.2.2
chr2	33335649	33335818	-5.71678e+18	100	+	GESS_chr2@33335649-33335818:+	chr2	33335649	33335818	-5.71678e+18	100	+	CUFF.5168.3.4;CUFF.5168.1.4;CUFF.5168.2.4
chr17	42936448	42936549	1.87796e+18	100	-	GESS_chr17@42936448-42936549:-	chr17	42936448	42936549	1.87796e+18	100	-	CUFF.38345.1.10;CUFF.38345.2.5
chr7	36456689	36456799	-5.67698e+18	100	+	GESS_chr7@36456689-36456799:+	chr7	36456689	36456799	-5.67698e+18	100	+	CUFF.18536.2.9
chr3	183479885	183480067	-3.62435e+18	100	+	GESS_chr3@183479885-183480067:+	chr3	183479885	183480067	-3.62435e+18	100	+	CUFF.10471.3.15;CUFF.10471.1.15;CUFF.10471.2.15
chr1	21929297	21929406	2.1395e+18	100	-	GESS_chr1@21929297-21929406:-	chr1	21929297	21929406	2.1395e+18	100	-	CUFF.564.4.5;CUFF.564.3.7;CUFF.564.1.7;CUFF.564.2.7
chr4	77065543	77065626	7.24859e+18	100	-	GESS_chr4@77065543-77065626:-	chr4	77065543	77065626	7.24859e+18	100	-	CUFF.11809.2.10;CUFF.11809.1.11
chr9	72961521	72961565	4.20474e+18	100	+	GESS_chr9@72961521-72961565:+	chr9	72961521	72961565	4.20474e+18	100	+	CUFF.23266.1.19
chr13	41941575	41941788	-4.64342e+17	100	+	GESS_chr13@41941575-41941788:+	chr13	41941575	41941788	-4.64342e+17	100	+	CUFF.31516.3.15;CUFF.31516.4.14
chr16	630858	630972	-1.05114e+18	100	+	GESS_chr16@630858-630972:+	chr16	630858	630972	-1.05114e+18	100	+	CUFF.35116.1.9;CUFF.35116.3.9
chr3	9724862	9724928	-2.72981e+18	100	+	GESS_chr3@9724862-9724928:+	chr3	9724862	9724928	-2.72981e+18	100	+	CUFF.8220.3.10;CUFF.8220.1.10;CUFF.8220.2.10
chr5	137717205	137717279	-2.22063e+18	100	+	GESS_chr5@137717205-137717279:+	chr5	137717205	137717279	-2.22063e+18	100	+	CUFF.14512.1.6
chr3	9471511	9471735	4.90004e+17	100	+	GESS_chr3@9471511-9471735:+	chr3	9471511	9471735	4.90004e+17	100	+	CUFF.8253.2.4;CUFF.8253.1.4
chr8	38095607	38095727	1.86796e+18	100	+	GESS_chr8@38095607-38095727:+	chr8	38095607	38095727	1.86796e+18	100	+	CUFF.21204.1.5
chr5	174943617	174943666	7.52334e+18	100	+	GESS_chr5@174943617-174943666:+	chr5	174943617	174943666	7.52334e+18	100	+	CUFF.14970.1.8
chr5	138979957	138980020	-1.93119e+18	100	+	GESS_chr5@138979957-138980020:+	chr5	138979957	138980020	-1.93119e+18	100	+	CUFF.14562.1.2
chr1	39900086	39900304	8.25449e+18	100	+	GESS_chr1@39900086-39900304:+	chr1	39900086	39900304	8.25449e+18	100	+	CUFF.1225.1.63;CUFF.1225.2.33;CUFF.1225.3.28
chr3	196796090	196796131	-4.89173e+18	100	-	GESS_chr3@196796090-196796131:-	chr3	196796090	196796131	-4.89173e+18	100	-	CUFF.10768.3.7;CUFF.10768.1.7;CUFF.10768.2.7
chr19	35760484	35760602	-2.82692e+18	100	+	GESS_chr19@35760484-35760602:+	chr19	35760484	35760602	-2.82692e+18	100	+	CUFF.41955.1.3;CUFF.41955.2.3
chr14	68113361	68113455	3.48663e+18	100	+	GESS_chr14@68113361-68113455:+	chr14	68113361	68113455	3.48663e+18	100	+	CUFF.32891.1.5
chr19	46119719	46119816	-5.50045e+17	100	-	GESS_chr19@46119719-46119816:-	chr19	46119719	46119816	-5.50045e+17	100	-	CUFF.42545.1.5
chr14	35548133	35548230	-5.81791e+18	100	+	GESS_chr14@35548133-35548230:+	chr14	35548133	35548230	-5.81791e+18	100	+	CUFF.32412.2.4
chr12	42768665	42768876	2.95844e+18	100	+	GESS_chr12@42768665-42768876:+	chr12	42768665	42768876	2.95844e+18	100	+	CUFF.29415.2.4;CUFF.29415.1.5
chr7	156961742	156961816	8.67272e+18	100	+	GESS_chr7@156961742-156961816:+	chr7	156961742	156961816	8.67272e+18	100	+	CUFF.20655.1.3
chr17	30205269	30205346	-8.06104e+18	100	-	GESS_chr17@30205269-30205346:-	chr17	30205269	30205346	-8.06104e+18	100	-	CUFF.37915.1.7
chr2	175957271	175957344	-1.08241e+18	100	-	GESS_chr2@175957271-175957344:-	chr2	175957271	175957332	-1.08238e+18	100	-	CUFF.7206.1.3
chr7	105190502	105190612	-1.50726e+18	100	+	GESS_chr7@105190502-105190612:+	chr7	105190502	105190612	-1.50726e+18	100	+	CUFF.19680.2.8;CUFF.19680.1.8
chr2	172325398	172325540	-5.75731e+18	100	+	GESS_chr2@172325398-172325540:+	chr2	172325398	172325540	-5.75731e+18	100	+	CUFF.7142.1.8
chrX	13785246	13785403	7.63545e+18	100	+	GESS_chrX@13785246-13785403:+	chrX	13785246	13785403	7.63545e+18	100	+	CUFF.46893.2.13;CUFF.46893.1.16
chr15	65989605	65989721	9.16384e+17	100	-	GESS_chr15@65989605-65989721:-	chr15	65989605	65989721	9.16384e+17	100	-	CUFF.34338.1.9;CUFF.34338.2.9
chr6	44010480	44010575	1.2735e+18	100	-	GESS_chr6@44010480-44010575:-	chr6	44010480	44010575	1.2735e+18	100	-	CUFF.16485.2.3;CUFF.16485.1.3
chr10	13653615	13653683	-1.15042e+18	100	+	GESS_chr10@13653615-13653683:+	chr10	13653615	13653683	-1.15042e+18	100	+	CUFF.24783.1.6
chr11	60665573	60665743	8.78958e+18	100	-	GESS_chr11@60665573-60665743:-	chr11	60665573	60665743	8.78958e+18	100	-	CUFF.27336.1.3
chr1	1685983	1686137	8.36014e+18	100	-	GESS_chr1@1685983-1686137:-	chr1	1685983	1686137	8.36014e+18	100	-	CUFF.270.1.5
chr3	37378634	37378654	-7.07829e+18	100	+	GESS_chr3@37378634-37378654:+	chr3	37378634	37378654	-7.07829e+18	100	+	CUFF.8622.3.18;CUFF.8622.2.18
chr8	90796278	90796367	4.82313e+18	100	+	GESS_chr8@90796278-90796367:+	chr8	90796278	90796367	4.82313e+18	100	+	CUFF.21793.1.8
chr9	132632732	132632826	-4.75176e+18	100	+	GESS_chr9@132632732-132632826:+	chr9	132632732	132632826	-4.75176e+18	100	+	CUFF.24248.1.15;CUFF.24248.2.15;CUFF.24248.3.10
chr12	50482304	50482420	2.25117e+17	100	+	GESS_chr12@50482304-50482420:+	chr12	50482304	50482420	2.25117e+17	100	+	CUFF.29610.1.6
chr17	27409334	27409456	-1.07241e+18	100	-	GESS_chr17@27409334-27409456:-	chr17	27409334	27409456	-1.07241e+18	100	-	CUFF.37791.1.2;CUFF.37791.2.2
chr12	99100263	99100388	-2.78923e+18	100	+	GESS_chr12@99100263-99100388:+	chr12	99100263	99100388	-2.78923e+18	100	+	CUFF.30426.2.10;CUFF.30426.1.9
chr19	14508470	14508616	7.54519e+18	100	+	GESS_chr19@14508470-14508616:+	chr19	14508470	14508616	7.54519e+18	100	+	CUFF.41321.1.7;CUFF.41321.2.6
chr8	17933050	17933089	-7.55706e+18	100	-	GESS_chr8@17933050-17933089:-	chr8	17933050	17933096	-7.55706e+18	100	-	CUFF.20922.1.13
chr16	88722064	88722138	-1.26286e+18	100	-	GESS_chr16@88722064-88722138:-	chr16	88722064	88722138	-1.26286e+18	100	-	CUFF.36869.1.5
chr12	104332118	104332237	5.0869e+18	100	+	GESS_chr12@104332118-104332237:+	chr12	104332118	104332237	5.0869e+18	100	+	CUFF.30520.1.7
chr17	42289241	42289374	-4.97824e+18	100	-	GESS_chr17@42289241-42289374:-	chr17	42289241	42289374	-4.97824e+18	100	-	CUFF.38307.1.12;CUFF.38307.2.12
chr3	126676259	126676394	-4.93787e+18	100	+	GESS_chr3@126676259-126676394:+	chr3	126676259	126676394	-4.93787e+18	100	+	CUFF.9795.1.4;CUFF.9795.2.2;CUFF.9795.3.3;CUFF.9795.4.3
chr9	35706765	35706897	-1.46989e+18	100	-	GESS_chr9@35706765-35706897:-	chr9	35706765	35706897	-1.46989e+18	100	-	CUFF.23014.1.19
chr1	67702396	67702485	3.98297e+18	100	+	GESS_chr1@67702396-67702485:+	chr1	67702396	67702485	3.98297e+18	100	+	CUFF.1820.3.2;CUFF.1820.2.3
chr2	198264779	198264890	8.74444e+18	100	-	GESS_chr2@198264779-198264890:-	chr2	198264779	198264890	8.74444e+18	100	-	CUFF.7477.1.6
chr6	31829776	31829968	4.92379e+18	100	-	GESS_chr6@31829776-31829968:-	chr6	31829776	31829968	4.92379e+18	100	-	CUFF.16078.1.5
chr16	4920845	4920973	-5.50194e+18	100	+	GESS_chr16@4920845-4920973:+	chr16	4920845	4920973	-5.50194e+18	100	+	CUFF.35426.1.11
chr11	117066518	117066631	8.0311e+18	100	+	GESS_chr11@117066518-117066631:+	chr11	117066518	117066631	8.0311e+18	100	+	CUFF.28511.2.25;CUFF.28511.1.25
chr12	112327844	112327948	-7.97438e+18	100	+	GESS_chr12@112327844-112327948:+	chr12	112327844	112327948	-7.97438e+18	100	+	CUFF.30744.1.13;CUFF.30744.2.13
chr10	43297585	43297666	-9.47531e+17	100	+	GESS_chr10@43297585-43297666:+	chr10	43297585	43297666	-9.47531e+17	100	+	CUFF.25180.1.13;CUFF.25180.2.13;CUFF.25180.3.13
chr7	97487590	97487717	-6.33991e+18	100	-	GESS_chr7@97487590-97487717:-	chr7	97487590	97487717	-6.33991e+18	100	-	CUFF.19428.1.7
chr22	29099493	29099554	3.30157e+18	100	-	GESS_chr22@29099493-29099554:-	chr22	29099493	29099554	3.30157e+18	100	-	CUFF.46047.2.8;CUFF.46047.1.8
chr12	133158025	133158102	5.67495e+18	100	+	GESS_chr12@133158025-133158102:+	chr12	133158025	133158102	5.67495e+18	100	+	CUFF.31137.1.15
chr1	31532051	31532424	-1.16957e+18	100	-	GESS_chr1@31532051-31532424:-	chr1	31532051	31532424	-1.16957e+18	100	-	CUFF.936.1.21;CUFF.936.2.21
chr11	130010293	130010378	-4.09964e+17	100	+	GESS_chr11@130010293-130010378:+	chr11	130010293	130010378	-4.09964e+17	100	+	CUFF.28764.1.14;CUFF.28764.2.13
chr22	29650192	29650276	-8.58305e+18	100	+	GESS_chr22@29650192-29650276:+	chr22	29650192	29650276	-8.58305e+18	100	+	CUFF.46116.2.14
chr7	156589083	156589186	-3.65665e+17	100	-	GESS_chr7@156589083-156589186:-	chr7	156589083	156589186	-3.65665e+17	100	-	CUFF.20665.2.13;CUFF.20665.1.16;CUFF.20665.3.14
chr7	151944987	151945705	6.3259e+18	100	-	GESS_chr7@151944987-151945705:-	chr7	151944987	151945705	6.3259e+18	100	-	CUFF.20579.1.46;CUFF.20579.3.45;CUFF.20579.2.47
chr7	72721391	72721499	-4.75185e+18	100	-	GESS_chr7@72721391-72721499:-	chr7	72721391	72721499	-4.75185e+18	100	-	CUFF.19199.1.7
chr14	64879190	64879243	5.77211e+18	100	+	GESS_chr14@64879190-64879243:+	chr14	64879190	64879243	5.77211e+18	100	+	CUFF.32860.1.4
chr15	25599500	25599573	-5.91593e+17	100	-	GESS_chr15@25599500-25599573:-	chr15	25599500	25599573	-5.91593e+17	100	-	CUFF.33540.1.3;CUFF.33540.3.3;CUFF.33540.2.3
chr5	33998746	33998932	5.33032e+18	100	-	GESS_chr5@33998746-33998932:-	chr5	33998746	33998932	5.33032e+18	100	-	CUFF.13336.1.2;CUFF.13336.2.2
chr4	8217838	8217984	2.3627e+18	100	+	GESS_chr4@8217838-8217984:+	chr4	8217838	8217984	2.3627e+18	100	+	CUFF.11119.3.6;CUFF.11119.1.6;CUFF.11119.2.6
chr3	121544898	121545027	-2.13331e+18	100	-	GESS_chr3@121544898-121545027:-	chr3	121544898	121545027	-2.13331e+18	100	-	CUFF.9704.2.9;CUFF.9704.1.11
chr22	45719056	45719308	-7.22885e+18	100	+	GESS_chr22@45719056-45719308:+	chr22	45719056	45719308	-7.22885e+18	100	+	CUFF.46612.2.3;CUFF.46612.1.3
chr13	28794368	28794515	-2.21531e+18	100	+	GESS_chr13@28794368-28794515:+	chr13	28794368	28794515	-2.21531e+18	100	+	CUFF.31413.3.6;CUFF.31413.1.6;CUFF.31413.2.5
chr2	26492821	26492865	8.2735e+18	100	+	GESS_chr2@26492821-26492865:+	chr2	26492821	26492865	8.2735e+18	100	+	CUFF.5064.1.5
chr5	10387106	10387178	8.36179e+18	100	+	GESS_chr5@10387106-10387178:+	chr5	10387106	10387178	8.36179e+18	100	+	CUFF.13173.1.4;CUFF.13173.2.5
chr10	101480744	101480825	-3.42423e+18	100	-	GESS_chr10@101480744-101480825:-	chr10	101480744	101480825	-3.42423e+18	100	-	CUFF.25965.2.4;CUFF.25965.1.4
chr9	131196689	131196892	-7.58802e+17	100	+	GESS_chr9@131196689-131196892:+	chr9	131196689	131196892	-7.58802e+17	100	+	CUFF.24136.1.11
chr11	64031163	64031267	-1.43935e+18	100	+	GESS_chr11@64031163-64031267:+	chr11	64031163	64031267	-1.43935e+18	100	+	CUFF.27494.1.20
chr1	155722995	155723205	7.93546e+18	100	-	GESS_chr1@155722995-155723205:-	chr1	155722975	155723205	2.0889e+18	100	-	CUFF.3130.2.1
chr1	155722995	155723205	7.93546e+18	100	-	GESS_chr1@155722995-155723205:-	chr1	155722995	155723205	7.93546e+18	100	-	CUFF.3130.1.4
chr1	231475515	231475614	4.35989e+18	100	+	GESS_chr1@231475515-231475614:+	chr1	231475515	231475614	4.35989e+18	100	+	CUFF.4437.1.2
chr12	57993183	57993221	8.85035e+18	100	+	GESS_chr12@57993183-57993221:+	chr12	57993183	57993221	8.85035e+18	100	+	CUFF.29959.2.5;CUFF.29959.1.6
chr15	76152219	76152323	-8.7079e+18	100	+	GESS_chr15@76152219-76152323:+	chr15	76152219	76152323	-8.7079e+18	100	+	CUFF.34551.2.3
chr5	175573969	175574108	-1.98708e+18	100	-	GESS_chr5@175573969-175574108:-	chr5	175573969	175574108	-1.98708e+18	100	-	CUFF.14974.2.4;CUFF.14974.1.4;CUFF.14974.3.4
chr5	172573869	172573961	7.78873e+18	100	+	GESS_chr5@172573869-172573961:+	chr5	172573869	172573961	7.78873e+18	100	+	CUFF.14937.1.2
chr12	27128429	27128591	-1.00818e+18	100	-	GESS_chr12@27128429-27128591:-	chr12	27128429	27128591	-1.00818e+18	100	-	CUFF.29244.1.2
chr15	89816608	89816700	7.31027e+18	100	+	GESS_chr15@89816608-89816700:+	chr15	89816608	89816700	7.31027e+18	100	+	CUFF.34880.2.11;CUFF.34880.1.11
chr13	103303709	103303747	-8.12971e+18	100	+	GESS_chr13@103303709-103303747:+	chr13	103303709	103303747	-8.12971e+18	100	+	CUFF.31930.2.12
chr22	29517345	29517469	-1.36705e+18	100	+	GESS_chr22@29517345-29517469:+	chr22	29517345	29517469	-1.36705e+18	100	+	CUFF.46058.2.4;CUFF.46058.1.4
chr9	134072603	134074402	-5.43872e+18	100	+	GESS_chr9@134072603-134074402:+	chr9	134072603	134074402	-5.43872e+18	100	+	CUFF.24286.3.29;CUFF.24286.1.29;CUFF.24286.2.29
chr16	74382765	74382913	-8.50268e+18	100	-	GESS_chr16@74382765-74382913:-	chr16	74382765	74382913	-8.50268e+18	100	-	CUFF.36651.1.10
chr1	10460467	10460629	-7.11989e+18	100	+	GESS_chr1@10460467-10460629:+	chr1	10460450	10460629	-5.89739e+18	100	+	CUFF.327.1.3
chr15	78452434	78452548	-5.48731e+18	100	+	GESS_chr15@78452434-78452548:+	chr15	78452434	78452548	-5.48731e+18	100	+	CUFF.34603.1.4
chr6	30860845	30860940	2.32406e+18	100	+	GESS_chr6@30860845-30860940:+	chr6	30860845	30860940	2.32406e+18	100	+	CUFF.15956.1.9;CUFF.15956.2.9;CUFF.15956.3.10
chr12	113758136	113758303	6.8178e+18	100	-	GESS_chr12@113758136-113758303:-	chr12	113758136	113758303	6.8178e+18	100	-	CUFF.30745.1.10
chrX	122747490	122747559	-6.87185e+18	100	-	GESS_chrX@122747490-122747559:-	chrX	122747490	122747559	-6.87185e+18	100	-	CUFF.48220.2.5;CUFF.48220.1.5;CUFF.48220.3.5
chr1	155698999	155699157	-7.25315e+18	100	+	GESS_chr1@155698999-155699157:+	chr1	155698999	155699157	-7.25315e+18	100	+	CUFF.3146.1.9;CUFF.3146.2.9
chrX	129146554	129146644	-2.20606e+18	100	+	GESS_chrX@129146554-129146644:+	chrX	129146554	129146644	-2.20606e+18	100	+	CUFF.48268.1.4;CUFF.48268.2.3
chr10	11299701	11299835	-7.73142e+18	100	+	GESS_chr10@11299701-11299835:+	chr10	11299701	11299835	-7.73142e+18	100	+	CUFF.24743.1.5
chr10	101165513	101165617	6.83853e+18	100	-	GESS_chr10@101165513-101165617:-	chr10	101165513	101165617	6.83853e+18	100	-	CUFF.25956.1.5
chr16	2169308	2169379	6.99948e+18	100	-	GESS_chr16@2169308-2169379:-	chr16	2169308	2169379	6.99948e+18	100	-	CUFF.35278.1.45
chr9	128094789	128094908	-1.64618e+18	100	+	GESS_chr9@128094789-128094908:+	chr9	128094789	128094908	-1.64618e+18	100	+	CUFF.24042.1.14;CUFF.24042.3.14;CUFF.24042.2.13
chr12	3121336	3121398	6.62323e+17	100	+	GESS_chr12@3121336-3121398:+	chr12	3121336	3121398	6.62323e+17	100	+	CUFF.28831.1.5
chr17	33348390	33348800	6.9961e+18	100	-	GESS_chr17@33348390-33348800:-	chr17	33348389	33348797	-1.87119e+18	100	.	CUFF.38178.1.1
chr1	150484828	150485048	-3.80669e+18	100	+	GESS_chr1@150484828-150485048:+	chr1	150484828	150485048	-3.80669e+18	100	+	CUFF.2839.1.8
chr8	145638621	145638773	6.86769e+18	100	-	GESS_chr8@145638621-145638773:-	chr8	145638621	145638773	6.86769e+18	100	-	CUFF.22497.2.38
chr9	131589311	131589470	-2.7793e+18	100	-	GESS_chr9@131589311-131589470:-	chr9	131589311	131589470	-2.7793e+18	100	-	CUFF.24181.1.9
chr15	69715498	69715668	-8.42792e+18	100	+	GESS_chr15@69715498-69715668:+	chr15	69715498	69715668	-8.42792e+18	100	+	CUFF.34405.1.7;CUFF.34405.2.7
chr15	51742326	51742543	4.4266e+17	100	-	GESS_chr15@51742326-51742543:-	chr15	51742326	51742543	4.4266e+17	100	-	CUFF.34079.1.2;CUFF.34079.2.2
chr10	43127377	43127472	-3.67256e+18	100	-	GESS_chr10@43127377-43127472:-	chr10	43127377	43127472	-3.67256e+18	100	-	CUFF.25173.2.3;CUFF.25173.1.3;CUFF.25173.3.3
chr22	29621122	29621205	-7.98476e+18	100	+	GESS_chr22@29621122-29621205:+	chr22	29621122	29621205	-7.98476e+18	100	+	CUFF.46116.1.4;CUFF.46116.2.4
chr14	51221460	51221585	-8.1475e+18	100	-	GESS_chr14@51221460-51221585:-	chr14	51221460	51221585	-8.1475e+18	100	-	CUFF.32605.1.13;CUFF.32605.2.13
chr9	34617882	34617968	-4.45677e+18	100	-	GESS_chr9@34617882-34617968:-	chr9	34617882	34617968	-4.45677e+18	100	-	CUFF.22888.1.5
chr7	1520471	1520569	-7.53224e+18	100	-	GESS_chr7@1520471-1520569:-	chr7	1520471	1520569	-7.53224e+18	100	-	CUFF.18035.1.19
chr5	1331914	1331998	3.35713e+18	100	-	GESS_chr5@1331914-1331998:-	chr5	1331914	1331998	3.35713e+18	100	-	CUFF.13051.1.10
chr3	15123874	15124115	6.49991e+18	100	-	GESS_chr3@15123874-15124115:-	chr3	15123874	15124115	6.49991e+18	100	-	CUFF.8417.2.6;CUFF.8417.1.6;CUFF.8417.4.6;CUFF.8417.3.6
chr19	46120023	46120111	-1.59429e+18	100	-	GESS_chr19@46120023-46120111:-	chr19	46120023	46120111	-1.59429e+18	100	-	CUFF.42545.1.6
chr16	11855766	11855899	6.26728e+18	100	-	GESS_chr16@11855766-11855899:-	chr16	11855766	11855899	6.26728e+18	100	-	CUFF.35564.1.3
chr10	14894369	14894530	-8.63841e+18	100	+	GESS_chr10@14894369-14894530:+	chr10	14894369	14894530	-8.63841e+18	100	+	CUFF.24807.2.8
chr22	18232871	18232940	-3.82712e+18	100	-	GESS_chr22@18232871-18232940:-	chr22	18232871	18232940	-3.82712e+18	100	-	CUFF.45434.1.5
chr7	95906508	95906650	-4.55176e+18	100	-	GESS_chr7@95906508-95906650:-	chr7	95906508	95906650	-4.55176e+18	100	-	CUFF.19414.2.16
chr2	172930992	172931034	-8.16413e+18	100	+	GESS_chr2@172930992-172931034:+	chr2	172930992	172931034	-8.16413e+18	100	+	CUFF.7131.2.4;CUFF.7131.3.5;CUFF.7131.1.5
chr19	55743170	55743350	-5.50026e+18	100	-	GESS_chr19@55743170-55743350:-	chr19	55743170	55743350	-5.50026e+18	100	-	CUFF.43248.1.7
chr7	148512598	148512638	6.25819e+17	100	-	GESS_chr7@148512598-148512638:-	chr7	148512598	148512638	6.25819e+17	100	-	CUFF.20411.1.7
chr1	29527028	29527101	4.49542e+18	100	-	GESS_chr1@29527028-29527101:-	chr1	29527028	29527101	4.49542e+18	100	-	CUFF.907.1.4
chr5	173337526	173337607	5.34059e+17	100	+	GESS_chr5@173337526-173337607:+	chr5	173337526	173337607	5.34059e+17	100	+	CUFF.14952.2.2;CUFF.14952.1.2
chr19	35753449	35753595	3.73126e+17	100	+	GESS_chr19@35753449-35753595:+	chr19	35753449	35753595	3.73126e+17	100	+	CUFF.41956.3.2;CUFF.41956.1.4
chr16	1910404	1910476	-1.05057e+18	100	-	GESS_chr16@1910404-1910476:-	chr16	1910404	1910476	-1.05057e+18	100	-	CUFF.35206.2.10;CUFF.35206.1.10;CUFF.35206.3.8
chrX	23700513	23700643	-5.93906e+17	100	+	GESS_chrX@23700513-23700643:+	chrX	23700513	23700643	-5.93906e+17	100	+	CUFF.47029.1.5
chr9	125616231	125616365	-2.47003e+18	100	-	GESS_chr9@125616231-125616365:-	chr9	125616231	125616365	-2.47003e+18	100	-	CUFF.23993.1.3
chr5	141391477	141391606	5.91905e+18	100	-	GESS_chr5@141391477-141391606:-	chr5	141391477	141391606	5.91905e+18	100	-	CUFF.14654.3.6;CUFF.14654.1.6;CUFF.14654.2.6
chr1	21934706	21934843	-6.25588e+18	100	-	GESS_chr1@21934706-21934843:-	chr1	21934706	21934843	-6.25588e+18	100	-	CUFF.564.4.7;CUFF.564.2.9;CUFF.564.1.9;CUFF.564.3.9
chr5	138650364	138650425	5.78151e+18	100	+	GESS_chr5@138650364-138650425:+	chr5	138650364	138650425	5.78151e+18	100	+	CUFF.14556.1.7
chr1	29386934	29386996	-6.99767e+18	100	+	GESS_chr1@29386934-29386996:+	chr1	29386934	29386996	-6.99767e+18	100	+	CUFF.960.1.13
chr14	75295916	75296046	-5.09534e+18	100	+	GESS_chr14@75295916-75296046:+	chr14	75295916	75296046	-5.09534e+18	100	+	CUFF.33002.1.18;CUFF.33002.2.19
chr17	49052132	49052308	-4.72611e+18	100	-	GESS_chr17@49052132-49052308:-	chr17	49052132	49052308	-4.72611e+18	100	-	CUFF.38640.1.3;CUFF.38640.2.3
chr22	18305713	18305826	-6.96715e+18	100	-	GESS_chr22@18305713-18305826:-	chr22	18305713	18305826	-6.96715e+18	100	-	CUFF.45474.1.10
chr1	119576718	119576836	5.17468e+18	100	-	GESS_chr1@119576718-119576836:-	chr1	119576718	119576836	5.17468e+18	100	-	CUFF.2550.2.2;CUFF.2550.1.2
chr1	156526325	156526485	-4.0997e+18	100	-	GESS_chr1@156526325-156526485:-	chr1	156526325	156526485	-4.0997e+18	100	-	CUFF.3159.2.26;CUFF.3159.3.16
chr9	101796831	101796866	-7.05118e+18	100	+	GESS_chr9@101796831-101796866:+	chr9	101796831	101796866	-7.05118e+18	100	+	CUFF.23703.1.17
chr19	46024580	46024664	-7.48395e+18	100	+	GESS_chr19@46024580-46024664:+	chr19	46024580	46024664	-7.48395e+18	100	+	CUFF.42538.1.4;CUFF.42538.2.4
chr7	100855811	100855936	-8.45117e+18	100	-	GESS_chr7@100855811-100855936:-	chr7	100855811	100855936	-8.45117e+18	100	-	CUFF.19601.1.11
chr19	49685835	49686124	-3.86962e+18	100	+	GESS_chr19@49685835-49686124:+	chr19	49685835	49686124	-3.86962e+18	100	+	CUFF.42832.2.11
chr19	49685835	49686124	-3.86962e+18	100	+	GESS_chr19@49685835-49686124:+	chr19	49685835	49686179	-3.86966e+18	100	+	CUFF.42832.1.8
chr10	22209727	22209892	4.79681e+18	100	-	GESS_chr10@22209727-22209892:-	chr10	22209727	22209892	4.79681e+18	100	-	CUFF.24915.1.9
chrX	154528098	154528223	-6.38708e+17	100	-	GESS_chrX@154528098-154528223:-	chrX	154528098	154528223	-6.38708e+17	100	-	CUFF.48656.1.4
chr18	21084335	21084411	-2.79462e+18	100	+	GESS_chr18@21084335-21084411:+	chr18	21084335	21084411	-2.79462e+18	100	+	CUFF.39931.1.2
chr4	1209779	1209993	-5.88038e+18	100	-	GESS_chr4@1209779-1209993:-	chr4	1209779	1209993	-5.88038e+18	100	-	CUFF.10902.1.5
chr11	73688931	73689141	-9.85315e+17	100	-	GESS_chr11@73688931-73689141:-	chr11	73688931	73689141	-9.85315e+17	100	-	CUFF.28016.1.5
chr10	51580880	51580968	-8.33394e+18	100	+	GESS_chr10@51580880-51580968:+	chr10	51580880	51580968	-8.33394e+18	100	+	CUFF.25322.1.2
chr5	6625677	6625782	7.17357e+17	100	-	GESS_chr5@6625677-6625782:-	chr5	6625677	6625782	7.17357e+17	100	-	CUFF.13147.1.16
chr15	65942720	65943280	8.75002e+18	100	+	GESS_chr15@65942720-65943280:+	chr15	65942720	65943280	8.75002e+18	100	+	CUFF.34330.2.7;CUFF.34330.1.7
chr10	49609655	49609825	7.36676e+18	100	+	GESS_chr10@49609655-49609825:+	chr10	49609655	49609825	7.36676e+18	100	+	CUFF.25231.1.4;CUFF.25231.2.2;CUFF.25231.3.3
chr9	91077411	91077664	7.75659e+18	100	+	GESS_chr9@91077411-91077664:+	chr9	91077411	91077664	7.75659e+18	100	+	CUFF.23439.3.4;CUFF.23439.4.4;CUFF.23439.1.5
chr17	41108221	41108337	7.55521e+18	100	-	GESS_chr17@41108221-41108337:-	chr17	41108221	41108337	7.55521e+18	100	-	CUFF.38239.1.6;CUFF.38239.2.7
chr20	37531311	37531435	1.18935e+17	100	+	GESS_chr20@37531311-37531435:+	chr20	37531311	37531435	1.18935e+17	100	+	CUFF.44238.1.6
chr10	100189330	100189399	-6.49629e+17	100	-	GESS_chr10@100189330-100189399:-	chr10	100189330	100189399	-6.49629e+17	100	-	CUFF.25945.2.11;CUFF.25945.1.13
chr2	29158387	29158473	2.48668e+18	100	+	GESS_chr2@29158387-29158473:+	chr2	29158387	29158473	2.48668e+18	100	+	CUFF.5109.2.12;CUFF.5109.1.12
chr14	69349590	69349772	-8.77508e+18	100	-	GESS_chr14@69349590-69349772:-	chr14	69349590	69349772	-8.77508e+18	100	-	CUFF.32912.1.7
chr11	10823841	10823982	-8.97899e+18	100	-	GESS_chr11@10823841-10823982:-	chr11	10823841	10823982	-8.97899e+18	100	-	CUFF.26759.2.11;CUFF.26759.1.10
chr7	115890215	115890550	-7.88567e+18	100	+	GESS_chr7@115890215-115890550:+	chr7	115890215	115890550	-7.88567e+18	100	+	CUFF.19880.1.4
chr5	74695135	74695212	2.83872e+18	100	-	GESS_chr5@74695135-74695212:-	chr5	74695135	74695212	2.83872e+18	100	-	CUFF.13785.2.8
chr2	10101175	10101565	-2.04697e+18	100	+	GESS_chr2@10101175-10101565:+	chr2	10101175	10101565	-2.04697e+18	100	+	CUFF.4743.2.4;CUFF.4743.3.4;CUFF.4743.1.4
chr12	9447028	9447114	-7.99254e+18	100	+	GESS_chr12@9447028-9447114:+	chr12	9447028	9447114	-7.99254e+18	100	+	CUFF.29016.1.5;CUFF.29016.3.4;CUFF.29016.2.4
chr1	78167054	78167156	-3.77482e+17	100	-	GESS_chr1@78167054-78167156:-	chr1	78167054	78167156	-3.77482e+17	100	-	CUFF.1935.2.3;CUFF.1935.1.3
chr17	4619268	4619328	-5.08102e+18	100	+	GESS_chr17@4619268-4619328:+	chr17	4619268	4619328	-5.08102e+18	100	+	CUFF.37178.1.3;CUFF.37178.2.2
chr6	13584308	13584457	3.3734e+18	100	+	GESS_chr6@13584308-13584457:+	chr6	13584308	13584457	3.3734e+18	100	+	CUFF.15432.1.3;CUFF.15432.2.3
chr2	201305372	201305507	3.27002e+18	100	+	GESS_chr2@201305372-201305507:+	chr2	201305372	201305507	3.27002e+18	100	+	CUFF.7504.2.8;CUFF.7504.3.7;CUFF.7504.1.7
chr4	8218684	8218894	-2.64337e+18	100	+	GESS_chr4@8218684-8218894:+	chr4	8218684	8218894	-2.64337e+18	100	+	CUFF.11119.3.7;CUFF.11119.2.7
chr17	38564219	38564376	-6.19008e+18	100	-	GESS_chr17@38564219-38564376:-	chr17	38564219	38564376	-6.19008e+18	100	-	CUFF.38113.1.24
chr3	52561310	52561391	-6.03835e+18	100	-	GESS_chr3@52561310-52561391:-	chr3	52561310	52561391	-6.03835e+18	100	-	CUFF.9179.1.5
chr1	92731976	92732049	2.96851e+17	100	-	GESS_chr1@92731976-92732049:-	chr1	92731976	92732049	2.96851e+17	100	-	CUFF.2129.1.7
chr5	96065316	96065429	-3.95062e+18	100	+	GESS_chr5@96065316-96065429:+	chr5	96065316	96065429	-3.95062e+18	100	+	CUFF.14054.1.4;CUFF.14054.2.4
chr1	110583257	110583325	4.13099e+18	100	+	GESS_chr1@110583257-110583325:+	chr1	110583257	110583325	4.13099e+18	100	+	CUFF.2341.1.6;CUFF.2341.2.6
chr6	39881061	39881172	-3.38686e+18	100	-	GESS_chr6@39881061-39881172:-	chr6	39881061	39881172	-3.38686e+18	100	-	CUFF.16360.1.7;CUFF.16360.2.5
chr8	28929137	28929833	7.52947e+18	100	-	GESS_chr8@28929137-28929833:-	chr8	28929137	28929833	7.52947e+18	100	-	CUFF.21075.2.2;CUFF.21075.1.2
chr5	112862283	112862482	-4.86215e+18	100	+	GESS_chr5@112862283-112862482:+	chr5	112862283	112862482	-4.86215e+18	100	+	CUFF.14193.2.4
chr12	120149983	120150152	9.08957e+18	100	-	GESS_chr12@120149983-120150152:-	chr12	120149983	120150152	9.08957e+18	100	-	CUFF.30811.2.13;CUFF.30811.1.12
chr1	17752037	17752180	-8.82173e+18	100	-	GESS_chr1@17752037-17752180:-	chr1	17752037	17752180	-8.82173e+18	100	-	CUFF.481.1.10
chr16	4718266	4718313	7.93446e+18	100	+	GESS_chr16@4718266-4718313:+	chr16	4718266	4718313	7.93446e+18	100	+	CUFF.35401.2.8;CUFF.35401.1.8
chr7	151046159	151046326	1.18169e+18	100	+	GESS_chr7@151046159-151046326:+	chr7	151046159	151046326	1.18169e+18	100	+	CUFF.20527.1.3;CUFF.20527.2.3
chr4	52729836	52729875	-5.67854e+18	100	+	GESS_chr4@52729836-52729875:+	chr4	52729836	52729875	-5.67854e+18	100	+	CUFF.11509.2.3;CUFF.11509.1.3;CUFF.11509.3.3
chr17	4877680	4877795	-8.62875e+18	100	-	GESS_chr17@4877680-4877795:-	chr17	4877680	4877795	-8.62875e+18	100	-	CUFF.37201.1.17;CUFF.37201.2.17
chr9	102782898	102783013	8.5287e+18	100	-	GESS_chr9@102782898-102783013:-	chr9	102782898	102783013	8.5287e+18	100	-	CUFF.23742.1.7
chr1	19202809	19202961	1.39528e+18	100	-	GESS_chr1@19202809-19202961:-	chr1	19202809	19202961	1.39528e+18	100	-	CUFF.491.2.4
chr17	48626404	48626547	2.55335e+18	100	+	GESS_chr17@48626404-48626547:+	chr17	48626404	48626547	2.55335e+18	100	+	CUFF.38630.1.5
chr3	107510087	107510146	-7.5972e+18	100	+	GESS_chr3@107510087-107510146:+	chr3	107510087	107510146	-7.5972e+18	100	+	CUFF.9552.2.5;CUFF.9552.1.6
chrX	134706740	134706958	7.84144e+18	100	+	GESS_chrX@134706740-134706958:+	chrX	134706740	134706958	7.84144e+18	100	+	CUFF.48375.2.12;CUFF.48375.1.12;CUFF.48375.3.11
chr16	1869116	1869224	-1.05772e+18	100	-	GESS_chr16@1869116-1869224:-	chr16	1869116	1869224	-1.05772e+18	100	-	CUFF.35205.1.5;CUFF.35205.2.5
chr7	106888841	106888944	-6.64912e+18	100	-	GESS_chr7@106888841-106888944:-	chr7	106888841	106888944	-6.64912e+18	100	-	CUFF.19779.1.6
chr2	103040691	103040874	-5.27092e+18	100	+	GESS_chr2@103040691-103040874:+	chr2	103040691	103040874	-5.27092e+18	100	+	CUFF.6243.2.5;CUFF.6243.1.5;CUFF.6243.3.4
chr1	23660011	23660124	6.0358e+18	100	-	GESS_chr1@23660011-23660124:-	chr1	23660011	23660124	6.0358e+18	100	-	CUFF.649.1.7
chr7	56128500	56128633	7.37744e+18	100	+	GESS_chr7@56128500-56128633:+	chr7	56128500	56128633	7.37744e+18	100	+	CUFF.18944.1.11;CUFF.18944.2.11
chr8	17927301	17927387	7.01071e+18	100	-	GESS_chr8@17927301-17927387:-	chr8	17927301	17927387	7.01071e+18	100	-	CUFF.20922.1.11
chr19	39412878	39412907	-4.23483e+18	100	-	GESS_chr19@39412878-39412907:-	chr19	39412878	39412907	-4.23483e+18	100	-	CUFF.42142.3.14;CUFF.42142.1.15
chr17	12913930	12913988	8.51791e+18	100	-	GESS_chr17@12913930-12913988:-	chr17	12913930	12913988	8.51791e+18	100	-	CUFF.37422.1.16
chr15	43856301	43856363	5.36518e+18	100	-	GESS_chr15@43856301-43856363:-	chr15	43856301	43856363	5.36518e+18	100	-	CUFF.33976.2.4
chr17	73279504	73279674	-2.93246e+18	100	-	GESS_chr17@73279504-73279674:-	chr17	73279504	73279674	-2.93246e+18	100	-	CUFF.39106.2.4;CUFF.39106.3.4;CUFF.39106.1.4
chr11	71191801	71191925	2.41499e+18	100	+	GESS_chr11@71191801-71191925:+	chr11	71191801	71191925	2.41499e+18	100	+	CUFF.27836.2.2;CUFF.27836.1.11
chr16	1867169	1867272	1.42815e+18	100	-	GESS_chr16@1867169-1867272:-	chr16	1867169	1867272	1.42815e+18	100	-	CUFF.35205.1.4;CUFF.35205.2.4
chr3	5249778	5249948	-5.50426e+17	100	+	GESS_chr3@5249778-5249948:+	chr3	5249778	5249948	-5.50426e+17	100	+	CUFF.8183.1.8
chr16	10861806	10861889	-1.54275e+18	100	+	GESS_chr16@10861806-10861889:+	chr16	10861806	10861889	-1.54275e+18	100	+	CUFF.35537.1.8
chr16	69746931	69747032	-5.46105e+18	100	-	GESS_chr16@69746931-69747032:-	chr16	69746931	69747032	-5.46105e+18	100	-	CUFF.36534.1.3;CUFF.36534.2.2
chr17	40817494	40817580	-8.23639e+18	100	+	GESS_chr17@40817494-40817580:+	chr17	40817494	40817580	-8.23639e+18	100	+	CUFF.38208.1.2
chr3	184064723	184064809	4.31727e+18	100	-	GESS_chr3@184064723-184064809:-	chr3	184064723	184064821	4.31727e+18	100	-	CUFF.10489.1.2
chr2	54036351	54036410	6.90098e+18	100	+	GESS_chr2@54036351-54036410:+	chr2	54036351	54036410	6.90098e+18	100	+	CUFF.5414.1.10;CUFF.5414.3.10;CUFF.5414.2.9
chr6	42985883	42985954	4.13872e+18	100	+	GESS_chr6@42985883-42985954:+	chr6	42985883	42985954	4.13872e+18	100	+	CUFF.16529.1.5;CUFF.16529.3.5;CUFF.16529.2.5
chr16	69189774	69189896	1.62594e+18	100	+	GESS_chr16@69189774-69189896:+	chr16	69189774	69189896	1.62594e+18	100	+	CUFF.36506.2.11;CUFF.36506.1.11
chr16	30673741	30673789	3.49409e+18	100	+	GESS_chr16@30673741-30673789:+	chr16	30673741	30673789	3.49409e+18	100	+	CUFF.36043.1.5
chr2	237998505	237998637	8.97501e+18	100	+	GESS_chr2@237998505-237998637:+	chr2	237998505	237998637	8.97501e+18	100	+	CUFF.8000.1.4
chr11	126134854	126135067	2.70117e+18	100	-	GESS_chr11@126134854-126135067:-	chr11	126134854	126135067	2.70117e+18	100	-	CUFF.28733.1.4
chr18	12344131	12344246	3.93765e+17	100	-	GESS_chr18@12344131-12344246:-	chr18	12344131	12344246	3.93765e+17	100	-	CUFF.39833.1.4
chr8	42720559	42720632	-2.11205e+18	100	-	GESS_chr8@42720559-42720632:-	chr8	42720559	42720632	-2.11205e+18	100	-	CUFF.21271.2.3
chr8	90798821	90798914	-7.52891e+18	100	+	GESS_chr8@90798821-90798914:+	chr8	90798821	90798914	-7.52891e+18	100	+	CUFF.21793.1.9;CUFF.21793.2.7
chr7	129122683	129122887	-2.37674e+17	100	+	GESS_chr7@129122683-129122887:+	chr7	129122683	129122887	-2.37674e+17	100	+	CUFF.20046.3.20
chr4	83369073	83369174	-6.16227e+18	100	+	GESS_chr4@83369073-83369174:+	chr4	83369073	83369174	-6.16227e+18	100	+	CUFF.11957.1.2
chr22	32000295	32000390	1.90453e+18	100	+	GESS_chr22@32000295-32000390:+	chr22	32000295	32000390	1.90453e+18	100	+	CUFF.46154.1.17
chr3	158541217	158541314	-3.01734e+17	100	+	GESS_chr3@158541217-158541314:+	chr3	158541217	158541312	-3.01734e+17	100	+	CUFF.10238.1.12
chr7	102626558	102626733	-1.29608e+18	100	+	GESS_chr7@102626558-102626733:+	chr7	102626558	102626733	-1.29608e+18	100	+	CUFF.19831.1.2
chr15	83689427	83689514	4.46772e+17	100	-	GESS_chr15@83689427-83689514:-	chr15	83689427	83689514	4.46772e+17	100	-	CUFF.34766.1.3
chr5	6620219	6620411	-1.00574e+18	100	-	GESS_chr5@6620219-6620411:-	chr5	6620219	6620411	-1.00574e+18	100	-	CUFF.13147.1.13
chr5	145634506	145634655	-8.06561e+18	100	+	GESS_chr5@145634506-145634655:+	chr5	145634506	145634655	-8.06561e+18	100	+	CUFF.14697.1.10;CUFF.14697.2.9
chr15	74711142	74711293	6.90173e+18	100	-	GESS_chr15@74711142-74711293:-	chr15	74711142	74711293	6.90173e+18	100	-	CUFF.34481.1.13
chr1	214822018	214822170	-2.78732e+18	100	+	GESS_chr1@214822018-214822170:+	chr1	214822018	214822170	-2.78732e+18	100	+	CUFF.4139.1.13;CUFF.4139.2.14
chr1	29528455	29528557	-2.81068e+18	100	-	GESS_chr1@29528455-29528557:-	chr1	29528455	29528557	-2.81068e+18	100	-	CUFF.907.1.5
chr9	70483188	70483279	7.90164e+18	100	-	GESS_chr9@70483188-70483279:-	chr9	70483188	70483279	7.90164e+18	100	-	CUFF.23236.1.12
chr11	47266286	47266418	-8.78748e+17	100	-	GESS_chr11@47266286-47266418:-	chr11	47266286	47266418	-8.78748e+17	100	-	CUFF.27188.1.5
chr2	36785581	36785656	7.679e+18	100	-	GESS_chr2@36785581-36785656:-	chr2	36785581	36785656	7.679e+18	100	-	CUFF.5181.1.3
chr3	154000977	154001060	-3.87231e+18	100	-	GESS_chr3@154000977-154001060:-	chr3	154000977	154001060	-3.87231e+18	100	-	CUFF.10181.1.7
chr5	149769450	149769586	1.28157e+18	100	+	GESS_chr5@149769450-149769586:+	chr5	149769450	149769586	1.28157e+18	100	+	CUFF.14764.2.19;CUFF.14764.3.19;CUFF.14764.1.17;CUFF.14764.4.20
chr12	57925996	57926098	-5.47416e+18	100	-	GESS_chr12@57925996-57926098:-	chr12	57925996	57926098	-5.47416e+18	100	-	CUFF.30025.1.3
chr4	178272534	178272703	-8.14022e+17	100	+	GESS_chr4@178272534-178272703:+	chr4	178272534	178272703	-8.14022e+17	100	+	CUFF.12808.1.7
chr8	134254266	134254317	2.11803e+18	100	-	GESS_chr8@134254266-134254317:-	chr8	134254266	134254317	2.11803e+18	100	-	CUFF.22305.1.2
chr11	73687868	73688062	3.24642e+18	100	-	GESS_chr11@73687868-73688062:-	chr11	73687868	73688062	3.24642e+18	100	-	CUFF.28016.1.4
chr7	102944858	102944937	2.29586e+18	100	+	GESS_chr7@102944858-102944937:+	chr7	102944858	102944937	2.29586e+18	100	+	CUFF.19808.1.6
chr14	100820024	100820206	2.65449e+18	100	-	GESS_chr14@100820024-100820206:-	chr14	100820024	100820206	2.65449e+18	100	-	CUFF.33285.1.6;CUFF.33285.2.6
chr1	75172787	75172888	-5.77247e+18	100	-	GESS_chr1@75172787-75172888:-	chr1	75172787	75172888	-5.77247e+18	100	-	CUFF.1897.2.3
chr4	2254135	2254249	-3.71505e+17	100	-	GESS_chr4@2254135-2254249:-	chr4	2254135	2254249	-3.71505e+17	100	-	CUFF.10946.1.4;CUFF.10946.2.3
chr12	120587410	120587517	3.01225e+18	100	-	GESS_chr12@120587410-120587517:-	chr12	120587410	120587524	3.01226e+18	100	-	CUFF.30817.1.23
chr16	4850499	4850579	5.17174e+18	100	-	GESS_chr16@4850499-4850579:-	chr16	4850499	4850579	5.17174e+18	100	-	CUFF.35423.2.7;CUFF.35423.3.7;CUFF.35423.1.7
chr1	39844133	39844195	3.58408e+18	100	+	GESS_chr1@39844133-39844195:+	chr1	39844133	39844195	3.58408e+18	100	+	CUFF.1225.3.12;CUFF.1225.2.17;CUFF.1225.1.47
chr14	91749673	91749861	7.48537e+17	100	-	GESS_chr14@91749673-91749861:-	chr14	91749673	91749861	7.48537e+17	100	-	CUFF.33132.2.5;CUFF.33132.1.5
chr4	54265903	54266006	8.82351e+18	100	+	GESS_chr4@54265903-54266006:+	chr4	54265897	54266006	3.69798e+17	100	+	CUFF.11553.3.8;CUFF.11553.2.10;CUFF.11553.1.9
chr2	145158766	145158874	-4.20808e+18	100	-	GESS_chr2@145158766-145158874:-	chr2	145158766	145158874	-4.20808e+18	100	-	CUFF.6840.2.4;CUFF.6840.1.4
chr12	57926355	57926426	1.38035e+18	100	-	GESS_chr12@57926355-57926426:-	chr12	57926355	57926426	1.38035e+18	100	-	CUFF.30025.1.4
chr16	72132544	72132691	-2.81273e+18	100	+	GESS_chr16@72132544-72132691:+	chr16	72132544	72132691	-2.81273e+18	100	+	CUFF.36585.1.5;CUFF.36585.2.5
chr1	65849876	65850009	6.43598e+18	100	+	GESS_chr1@65849876-65850009:+	chr1	65849876	65850009	6.43598e+18	100	+	CUFF.1789.1.6
chr6	31856376	31856524	-6.2458e+18	100	-	GESS_chr6@31856376-31856524:-	chr6	31856376	31856524	-6.2458e+18	100	-	CUFF.16082.1.18
chr9	139275192	139275302	-6.58954e+18	100	-	GESS_chr9@139275192-139275302:-	chr9	139275192	139275302	-6.58954e+18	100	-	CUFF.24423.1.5;CUFF.24423.2.5
chr16	24580066	24581820	4.15061e+17	100	+	GESS_chr16@24580066-24581820:+	chr16	24580066	24581820	4.15061e+17	100	+	CUFF.35842.1.16
chr1	24979404	24979523	-9.13258e+18	100	+	GESS_chr1@24979404-24979523:+	chr1	24979404	24979523	-9.13258e+18	100	+	CUFF.721.2.8;CUFF.721.3.9;CUFF.721.1.9
chr17	80863812	80863929	-5.8345e+18	100	+	GESS_chr17@80863812-80863929:+	chr17	80863812	80863929	-5.8345e+18	100	+	CUFF.39558.2.8;CUFF.39558.1.20
chr11	12260983	12261132	-2.36924e+18	100	+	GESS_chr11@12260983-12261132:+	chr11	12260983	12261132	-2.36924e+18	100	+	CUFF.26775.2.17;CUFF.26775.1.17
chr12	56648649	56648736	-8.36901e+18	100	-	GESS_chr12@56648649-56648736:-	chr12	56648649	56648736	-8.36901e+18	100	-	CUFF.29850.2.23;CUFF.29850.1.23
chr11	120302480	120302620	-1.77892e+18	100	+	GESS_chr11@120302480-120302620:+	chr11	120302480	120302620	-1.77892e+18	100	+	CUFF.28592.1.10;CUFF.28592.3.11;CUFF.28592.2.10
chr8	38099768	38099903	-7.58449e+18	100	+	GESS_chr8@38099768-38099903:+	chr8	38099768	38099903	-7.58449e+18	100	+	CUFF.21204.1.7
chr17	38564744	38564882	-7.38099e+18	100	-	GESS_chr17@38564744-38564882:-	chr17	38564744	38564882	-7.38099e+18	100	-	CUFF.38113.1.25
chr17	80541889	80542064	-5.78769e+18	100	+	GESS_chr17@80541889-80542064:+	chr17	80541889	80542064	-5.78769e+18	100	+	CUFF.39507.1.6
chr14	68112360	68112519	-4.57372e+18	100	+	GESS_chr14@68112360-68112519:+	chr14	68112360	68112519	-4.57372e+18	100	+	CUFF.32891.1.4
chr5	96071876	96071944	-2.72155e+18	100	+	GESS_chr5@96071876-96071944:+	chr5	96071876	96071944	-2.72155e+18	100	+	CUFF.14054.1.6;CUFF.14054.2.6
chrX	117727177	117727300	-8.70833e+18	100	+	GESS_chrX@117727177-117727300:+	chrX	117727177	117727300	-8.70833e+18	100	+	CUFF.48164.1.20
chr1	38168924	38169019	-1.75681e+18	100	+	GESS_chr1@38168924-38169019:+	chr1	38168924	38169019	-1.75681e+18	100	+	CUFF.1172.1.7
chr11	63988488	63988612	-4.80953e+18	100	+	GESS_chr11@63988488-63988612:+	chr11	63988488	63988612	-4.80953e+18	100	+	CUFF.27520.1.13;CUFF.27520.2.13
chr11	57464233	57464345	2.46914e+17	100	+	GESS_chr11@57464233-57464345:+	chr11	57464233	57464345	2.46914e+17	100	+	CUFF.27274.1.9;CUFF.27274.2.10
chr5	131722717	131722843	-3.43998e+18	100	+	GESS_chr5@131722717-131722843:+	chr5	131722717	131722843	-3.43998e+18	100	+	CUFF.14374.2.3;CUFF.14374.1.5
chr17	30688487	30688534	-7.57615e+18	100	+	GESS_chr17@30688487-30688534:+	chr17	30688487	30688534	-7.57615e+18	100	+	CUFF.37946.1.6;CUFF.37946.2.6
chr20	44569114	44569251	9.16926e+18	100	+	GESS_chr20@44569114-44569251:+	chr20	44569114	44569251	9.16926e+18	100	+	CUFF.44324.1.5
chr18	61064267	61064486	-1.55397e+18	100	-	GESS_chr18@61064267-61064486:-	chr18	61064267	61064486	-1.55397e+18	100	-	CUFF.40240.1.3
chr2	73303121	73303310	1.05207e+18	100	-	GESS_chr2@73303121-73303310:-	chr2	73303121	73303310	1.05207e+18	100	-	CUFF.5758.1.2;CUFF.5758.2.2
chr15	76161292	76161351	-4.65125e+16	100	+	GESS_chr15@76161292-76161351:+	chr15	76161292	76161351	-4.65125e+16	100	+	CUFF.34551.2.4;CUFF.34551.1.3
chr17	43545575	43545959	3.19099e+18	100	-	GESS_chr17@43545575-43545959:-	chr17	43545575	43545959	3.19099e+18	100	-	CUFF.38386.1.8
chr1	176153769	176153828	6.90814e+18	100	-	GESS_chr1@176153769-176153828:-	chr1	176153766	176153828	6.90814e+18	100	-	CUFF.3568.1.1
chr17	65960328	65960520	1.05839e+18	100	+	GESS_chr17@65960328-65960520:+	chr17	65960328	65960520	1.05839e+18	100	+	CUFF.38975.1.15
chr11	3712577	3712719	-1.83929e+18	100	-	GESS_chr11@3712577-3712719:-	chr11	3712577	3712719	-1.83929e+18	100	-	CUFF.26603.1.5;CUFF.26603.2.6
chr7	127229539	127229648	-7.85215e+18	100	+	GESS_chr7@127229539-127229648:+	chr7	127229539	127229648	-7.85215e+18	100	+	CUFF.20003.1.3
chr15	40303482	40303547	-2.13232e+18	100	+	GESS_chr15@40303482-40303547:+	chr15	40303482	40303547	-2.13232e+18	100	+	CUFF.33789.1.27
chr2	220082392	220082529	4.59269e+17	100	-	GESS_chr2@220082392-220082529:-	chr2	220082392	220082529	4.59269e+17	100	-	CUFF.7806.1.18
chr1	160213750	160213824	3.23466e+18	100	-	GESS_chr1@160213750-160213824:-	chr1	160213750	160213824	3.23466e+18	100	-	CUFF.3264.1.12;CUFF.3264.3.12;CUFF.3264.2.12
chr3	152132730	152132900	-6.4315e+18	100	+	GESS_chr3@152132730-152132900:+	chr3	152132730	152132900	-6.4315e+18	100	+	CUFF.10153.3.3;CUFF.10153.1.3;CUFF.10153.2.3
chr6	160204973	160205088	5.35657e+18	100	-	GESS_chr6@160204973-160205088:-	chr6	160204973	160205099	5.35657e+18	100	-	CUFF.17842.1.6
chr3	49948959	49949444	-3.74646e+18	100	-	GESS_chr3@49948959-49949444:-	chr3	49948959	49949444	-3.74646e+18	100	-	CUFF.9030.2.4
chr19	47225499	47225597	-6.89893e+18	100	-	GESS_chr19@47225499-47225597:-	chr19	47225499	47225597	-6.89893e+18	100	-	CUFF.42603.1.4;CUFF.42603.2.4
chr3	48338217	48338319	2.17442e+18	100	-	GESS_chr3@48338217-48338319:-	chr3	48338217	48338319	2.17442e+18	100	-	CUFF.8936.1.4;CUFF.8936.2.3;CUFF.8936.3.3
chr11	68848868	68848967	-5.76245e+17	100	+	GESS_chr11@68848868-68848967:+	chr11	68848868	68848967	-5.76245e+17	100	+	CUFF.27803.1.17
chr11	68848868	68848967	-5.76245e+17	100	+	GESS_chr11@68848868-68848967:+	chr11	68848871	68848967	7.24523e+17	100	+	CUFF.27803.3.2
chrX	64958387	64958479	5.24226e+17	100	+	GESS_chrX@64958387-64958479:+	chrX	64958387	64958479	5.24226e+17	100	+	CUFF.47625.1.6
chr1	22033237	22033361	6.33791e+18	100	-	GESS_chr1@22033237-22033361:-	chr1	22033237	22033361	6.33791e+18	100	-	CUFF.577.1.12;CUFF.577.2.12
chr1	225592106	225592228	7.63757e+18	100	-	GESS_chr1@225592106-225592228:-	chr1	225592106	225592228	7.63757e+18	100	-	CUFF.4262.1.2
chrX	70775040	70775235	3.41914e+17	100	+	GESS_chrX@70775040-70775235:+	chrX	70775040	70775235	3.41914e+17	100	+	CUFF.47716.1.6;CUFF.47716.2.7
chr15	83788330	83788433	-9.98105e+17	100	+	GESS_chr15@83788330-83788433:+	chr15	83788330	83788433	-9.98105e+17	100	+	CUFF.34747.1.4
chr1	43240408	43240539	2.06397e+18	100	+	GESS_chr1@43240408-43240539:+	chr1	43240408	43240539	2.06397e+18	100	+	CUFF.1331.2.3;CUFF.1331.1.3
chr3	141122769	141122873	-2.33949e+18	100	+	GESS_chr3@141122769-141122873:+	chr3	141122769	141122873	-2.33949e+18	100	+	CUFF.10064.2.5;CUFF.10064.1.6
chr1	53723991	53724143	-7.01322e+18	100	-	GESS_chr1@53723991-53724143:-	chr1	53723991	53724143	-7.01322e+18	100	-	CUFF.1663.2.5;CUFF.1663.3.6;CUFF.1663.1.5
chr11	59425003	59425197	4.14086e+18	100	-	GESS_chr11@59425003-59425197:-	chr11	59425003	59425197	4.14086e+18	100	-	CUFF.27293.1.14
chr4	83375875	83376007	-7.10453e+18	100	+	GESS_chr4@83375875-83376007:+	chr4	83375875	83376007	-7.10453e+18	100	+	CUFF.11957.1.4
chr22	43272894	43273016	6.46269e+18	100	-	GESS_chr22@43272894-43273016:-	chr22	43272894	43273016	6.46269e+18	100	-	CUFF.46576.1.3;CUFF.46576.2.3
chr5	40767568	40767792	2.38465e+18	100	-	GESS_chr5@40767568-40767792:-	chr5	40767568	40767792	2.38465e+18	100	-	CUFF.13437.2.4;CUFF.13437.3.4
chr14	20849472	20849560	9.15285e+17	100	-	GESS_chr14@20849472-20849560:-	chr14	20849472	20849560	9.15285e+17	100	-	CUFF.32143.2.23;CUFF.32143.1.24
chr19	34706029	34706205	-4.93999e+18	100	+	GESS_chr19@34706029-34706205:+	chr19	34706029	34706205	-4.93999e+18	100	+	CUFF.41924.2.5;CUFF.41924.1.5
chr19	55855048	55855211	-9.38703e+17	100	+	GESS_chr19@55855048-55855211:+	chr19	55855048	55855211	-9.38703e+17	100	+	CUFF.43501.1.5;CUFF.43501.3.3;CUFF.43501.2.4
chr2	85626259	85626408	8.58143e+18	100	-	GESS_chr2@85626259-85626408:-	chr2	85626259	85626408	8.58143e+18	100	-	CUFF.5966.2.5;CUFF.5966.1.5
chr3	170858188	170858298	-7.60444e+18	100	-	GESS_chr3@170858188-170858298:-	chr3	170858188	170858298	-7.60444e+18	100	-	CUFF.10359.1.19;CUFF.10359.2.19
chr17	34870956	34871025	-4.03875e+18	100	-	GESS_chr17@34870956-34871025:-	chr17	34870956	34871025	-4.03875e+18	100	-	CUFF.37995.2.19
chr5	145531425	145531565	-5.82833e+17	100	-	GESS_chr5@145531425-145531565:-	chr5	145531425	145531565	-5.82833e+17	100	-	CUFF.14713.1.19
chr1	169349719	169349847	8.30747e+18	100	+	GESS_chr1@169349719-169349847:+	chr1	169349719	169349847	8.30747e+18	100	+	CUFF.3460.2.5;CUFF.3460.1.5
chr1	202104835	202104928	5.00239e+18	100	-	GESS_chr1@202104835-202104928:-	chr1	202104835	202104928	5.00239e+18	100	-	CUFF.3852.1.4
chr3	129183478	129183624	5.33619e+18	100	+	GESS_chr3@129183478-129183624:+	chr3	129183478	129183624	5.33619e+18	100	+	CUFF.9921.1.3
chrX	65475947	65476172	-8.99673e+18	100	+	GESS_chrX@65475947-65476172:+	chrX	65475947	65476172	-8.99673e+18	100	+	CUFF.47619.1.17
chr11	118920268	118920347	-5.60539e+18	100	-	GESS_chr11@118920268-118920347:-	chr11	118920268	118920347	-5.60539e+18	100	-	CUFF.28941.1.11
chr16	30678240	30678311	4.58719e+18	100	+	GESS_chr16@30678240-30678311:+	chr16	30678240	30678311	4.58719e+18	100	+	CUFF.36043.1.13;CUFF.36043.2.9
chr13	23932474	23932620	5.4339e+18	100	-	GESS_chr13@23932474-23932620:-	chr13	23932474	23932620	5.4339e+18	100	-	CUFF.31344.1.4
chr16	630183	630263	8.52909e+17	100	+	GESS_chr16@630183-630263:+	chr16	630183	630263	8.52909e+17	100	+	CUFF.35116.1.8;CUFF.35116.3.8
chr1	234534128	234534299	-1.16101e+18	100	-	GESS_chr1@234534128-234534299:-	chr1	234534128	234534299	-1.16101e+18	100	-	CUFF.4472.1.5;CUFF.4472.2.5
chr2	174227954	174228190	-1.84836e+18	100	+	GESS_chr2@174227954-174228190:+	chr2	174227954	174228190	-1.84836e+18	100	+	CUFF.7180.2.2;CUFF.7180.1.3
chr20	33954360	33954417	8.14589e+18	100	-	GESS_chr20@33954360-33954417:-	chr20	33954360	33954417	8.14589e+18	100	-	CUFF.44076.1.5;CUFF.44076.2.2
chrX	106359880	106359996	2.17783e+18	100	-	GESS_chrX@106359880-106359996:-	chrX	106359880	106359996	2.17783e+18	100	-	CUFF.48053.2.9;CUFF.48053.1.8;CUFF.48053.3.8
chr21	43230510	43230685	-4.67017e+18	100	-	GESS_chr21@43230510-43230685:-	chr21	43230510	43230685	-4.67017e+18	100	-	CUFF.45150.2.4;CUFF.45150.3.4;CUFF.45150.1.6;CUFF.45150.4.4
chr12	88448117	88448190	8.01586e+18	100	-	GESS_chr12@88448117-88448190:-	chr12	88448117	88448190	8.01586e+18	100	-	CUFF.30277.1.4
chr17	73214280	73214401	7.40437e+18	100	+	GESS_chr17@73214280-73214401:+	chr17	73214280	73214401	7.40437e+18	100	+	CUFF.39102.1.7
chr11	95550951	95551067	-5.31448e+18	100	+	GESS_chr11@95550951-95551067:+	chr11	95550951	95551067	-5.31448e+18	100	+	CUFF.28336.2.6;CUFF.28336.1.5
chr8	74495005	74495065	5.30756e+18	100	-	GESS_chr8@74495005-74495065:-	chr8	74495005	74495065	5.30756e+18	100	-	CUFF.21647.1.4;CUFF.21647.2.3
chr1	16559005	16559141	-4.99215e+18	100	-	GESS_chr1@16559005-16559141:-	chr1	16559005	16559141	-4.99215e+18	100	-	CUFF.451.2.2;CUFF.451.1.2
chr22	39122263	39122445	-9.21484e+18	100	+	GESS_chr22@39122263-39122445:+	chr22	39122263	39122445	-9.21484e+18	100	+	CUFF.46364.1.8
chr3	150276175	150276249	4.3602e+18	100	+	GESS_chr3@150276175-150276249:+	chr3	150276175	150276249	4.3602e+18	100	+	CUFF.10147.1.3
chr2	65316073	65316204	3.91153e+18	100	-	GESS_chr2@65316073-65316204:-	chr2	65316073	65316204	3.91153e+18	100	-	CUFF.5647.1.2
chr7	128266349	128266584	-6.53324e+18	100	+	GESS_chr7@128266349-128266584:+	chr7	128266349	128266584	-6.53324e+18	100	+	CUFF.20099.1.16
chr14	74189401	74189550	5.28333e+18	100	-	GESS_chr14@74189401-74189550:-	chr14	74189401	74189550	5.28333e+18	100	-	CUFF.32978.2.4;CUFF.32978.1.4
chr9	139351896	139352036	-4.61722e+18	100	-	GESS_chr9@139351896-139352036:-	chr9	139351896	139352036	-4.61722e+18	100	-	CUFF.24420.3.14;CUFF.24420.2.14;CUFF.24420.1.14
chr1	45475873	45475965	3.56261e+18	100	-	GESS_chr1@45475873-45475965:-	chr1	45475873	45475965	3.56261e+18	100	-	CUFF.1477.1.19
chr1	146399555	146399627	7.2011e+17	100	+	GESS_chr1@146399555-146399627:+	chr1	146399555	146399627	7.2011e+17	100	+	CUFF.2719.2.2
chr19	5016268	5016350	7.37277e+18	100	+	GESS_chr19@5016268-5016350:+	chr19	5016268	5016350	7.37277e+18	100	+	CUFF.40722.1.2;CUFF.40722.2.2
chr1	236706061	236706087	4.46545e+18	100	+	GESS_chr1@236706061-236706087:+	chr1	236706061	236706087	4.46545e+18	100	+	CUFF.4509.1.7;CUFF.4509.2.7
chr20	13789488	13789548	8.22838e+18	100	+	GESS_chr20@13789488-13789548:+	chr20	13789488	13789548	8.22838e+18	100	+	CUFF.43733.1.7;CUFF.43733.2.8
chr10	103542235	103542354	-6.88362e+18	100	-	GESS_chr10@103542235-103542354:-	chr10	103542235	103542354	-6.88362e+18	100	-	CUFF.26025.1.4
chr1	9671811	9671948	9.08428e+18	100	+	GESS_chr1@9671811-9671948:+	chr1	9671811	9671948	9.08428e+18	100	+	CUFF.282.1.10
chr12	56362562	56362732	8.16582e+18	100	+	GESS_chr12@56362562-56362732:+	chr12	56362562	56362732	8.16582e+18	100	+	CUFF.29804.1.4;CUFF.29804.2.4
chr16	15179986	15180115	6.82502e+18	100	-	GESS_chr16@15179986-15180115:-	chr16	15179986	15180115	6.82502e+18	100	-	CUFF.35708.1.14;CUFF.35708.2.14
chr1	53699214	53699324	2.81315e+18	100	-	GESS_chr1@53699214-53699324:-	chr1	53699214	53699324	2.81315e+18	100	-	CUFF.1654.2.3
chr10	70433158	70433244	-7.39213e+18	100	+	GESS_chr10@70433158-70433244:+	chr10	70433158	70433244	-7.39213e+18	100	+	CUFF.25410.1.9
chr8	144458695	144458823	8.66602e+18	100	+	GESS_chr8@144458695-144458823:+	chr8	144458695	144458823	8.66602e+18	100	+	CUFF.22394.1.3
chr19	55785766	55785990	7.90688e+18	100	-	GESS_chr19@55785766-55785990:-	chr19	55785766	55785990	7.90688e+18	100	-	CUFF.43250.2.5;CUFF.43250.1.5
chr2	27355098	27355271	-2.21826e+18	100	-	GESS_chr2@27355098-27355271:-	chr2	27355098	27355271	-2.21826e+18	100	-	CUFF.5018.1.4
chr6	135816952	135817036	-8.83827e+18	100	-	GESS_chr6@135816952-135817036:-	chr6	135816952	135817036	-8.83827e+18	100	-	CUFF.17413.2.7
chr2	184022172	184022241	-3.01779e+18	100	+	GESS_chr2@184022172-184022241:+	chr2	184022172	184022241	-3.01779e+18	100	+	CUFF.7319.1.6;CUFF.7319.2.6
chr19	13936364	13936527	-4.16208e+18	100	+	GESS_chr19@13936364-13936527:+	chr19	13936364	13936527	-4.16208e+18	100	+	CUFF.41271.3.3;CUFF.41271.1.11
chr2	232030585	232030731	-8.51079e+18	100	+	GESS_chr2@232030585-232030731:+	chr2	232030585	232030731	-8.51079e+18	100	+	CUFF.7937.1.23
chr1	246078832	246078942	-8.86414e+18	100	-	GESS_chr1@246078832-246078942:-	chr1	246078832	246078942	-8.86414e+18	100	-	CUFF.4570.3.4;CUFF.4570.1.5;CUFF.4570.2.5
chr1	173797471	173797537	-3.38278e+18	100	+	GESS_chr1@173797471-173797537:+	chr1	173797471	173797537	-3.38278e+18	100	+	CUFF.3561.1.3
chr4	2659530	2659607	5.07868e+18	100	+	GESS_chr4@2659530-2659607:+	chr4	2659530	2659607	5.07868e+18	100	+	CUFF.10974.2.2;CUFF.10974.1.8
chr7	124532320	124532434	6.48158e+18	100	-	GESS_chr7@124532320-124532434:-	chr7	124532320	124532434	6.48158e+18	100	-	CUFF.19973.1.14
chr20	30142549	30142632	5.53753e+18	100	+	GESS_chr20@30142549-30142632:+	chr20	30142549	30142632	5.53753e+18	100	+	CUFF.43931.2.8;CUFF.43931.1.8
chr14	74390098	74390225	-4.56735e+18	100	+	GESS_chr14@74390098-74390225:+	chr14	74390098	74390225	-4.56735e+18	100	+	CUFF.32970.1.11;CUFF.32970.2.11
chr4	113474991	113475138	-3.8865e+18	100	-	GESS_chr4@113474991-113475138:-	chr4	113474991	113475138	-3.8865e+18	100	-	CUFF.12263.1.7
chr3	37998602	37998634	-8.28694e+18	100	+	GESS_chr3@37998602-37998634:+	chr3	37998602	37998634	-8.28694e+18	100	+	CUFF.8629.1.3
chr22	39123218	39123353	-7.09368e+18	100	+	GESS_chr22@39123218-39123353:+	chr22	39123218	39123353	-7.09368e+18	100	+	CUFF.46364.1.9
chr1	146740441	146740537	6.96134e+18	100	+	GESS_chr1@146740441-146740537:+	chr1	146740441	146740537	6.96134e+18	100	+	CUFF.2740.1.10
chr4	52729603	52729673	-8.37948e+18	100	+	GESS_chr4@52729603-52729673:+	chr4	52729603	52729673	-8.37948e+18	100	+	CUFF.11509.2.2;CUFF.11509.1.2;CUFF.11509.3.2
chr12	57065533	57065631	-1.47908e+18	100	-	GESS_chr12@57065533-57065631:-	chr12	57065533	57065631	-1.47908e+18	100	-	CUFF.29888.2.4;CUFF.29888.1.3
chr11	63586274	63586474	8.698e+18	100	+	GESS_chr11@63586274-63586474:+	chr11	63586274	63586474	8.698e+18	100	+	CUFF.27457.1.5;CUFF.27457.2.5
chr21	44427601	44427728	2.43623e+18	100	+	GESS_chr21@44427601-44427728:+	chr21	44427601	44427728	2.43623e+18	100	+	CUFF.45167.1.3
chr7	12406983	12407119	4.79707e+17	100	-	GESS_chr7@12406983-12407119:-	chr7	12406983	12407119	4.79707e+17	100	-	CUFF.18227.1.17;CUFF.18227.3.7;CUFF.18227.2.17
chr15	69713986	69714091	-7.5408e+18	100	+	GESS_chr15@69713986-69714091:+	chr15	69713986	69714091	-7.5408e+18	100	+	CUFF.34405.1.4;CUFF.34405.2.4
chr3	9984761	9984856	5.9037e+18	100	+	GESS_chr3@9984761-9984856:+	chr3	9984761	9984856	5.9037e+18	100	+	CUFF.8314.3.4;CUFF.8314.2.8;CUFF.8314.1.8
chr11	65427595	65427686	-6.01492e+18	100	-	GESS_chr11@65427595-65427686:-	chr11	65427595	65427686	-6.01492e+18	100	-	CUFF.27587.1.7
chr1	51871577	51871780	8.53848e+18	100	-	GESS_chr1@51871577-51871780:-	chr1	51871577	51871780	8.53848e+18	100	-	CUFF.1593.1.10
chr5	174940466	174940593	5.02838e+18	100	+	GESS_chr5@174940466-174940593:+	chr5	174940466	174940593	5.02838e+18	100	+	CUFF.14970.1.7
chr16	81725380	81725445	-4.96598e+17	100	+	GESS_chr16@81725380-81725445:+	chr16	81725380	81725445	-4.96598e+17	100	+	CUFF.36759.1.11;CUFF.36759.2.9
chr6	17665470	17665616	-3.81279e+18	100	-	GESS_chr6@17665470-17665616:-	chr6	17665471	17665616	-3.81279e+18	100	-	CUFF.15556.2.1;CUFF.15556.1.1
chr15	79221754	79221835	4.61353e+18	100	-	GESS_chr15@79221754-79221835:-	chr15	79221754	79221835	4.61353e+18	100	-	CUFF.34624.1.5
chr14	99929823	99929915	6.65646e+18	100	-	GESS_chr14@99929823-99929915:-	chr14	99929823	99929915	6.65646e+18	100	-	CUFF.33245.1.11
chr20	31393144	31393213	5.09781e+17	100	+	GESS_chr20@31393144-31393213:+	chr20	31393144	31393213	5.09781e+17	100	+	CUFF.43992.1.19
chr3	127294592	127294652	4.1966e+18	100	-	GESS_chr3@127294592-127294652:-	chr3	127294592	127294652	4.1966e+18	100	-	CUFF.9812.1.4;CUFF.9812.3.4
chr15	65411714	65411801	-6.39724e+18	100	-	GESS_chr15@65411714-65411801:-	chr15	65411714	65411801	-6.39724e+18	100	-	CUFF.34296.1.2
chr20	42328397	42328684	2.53662e+18	100	+	GESS_chr20@42328397-42328684:+	chr20	42328397	42328684	2.53662e+18	100	+	CUFF.44272.1.7
chr15	75706546	75706652	3.74364e+18	100	-	GESS_chr15@75706546-75706652:-	chr15	75706546	75706652	3.74364e+18	100	-	CUFF.34597.1.41;CUFF.34597.3.23
chr7	116830888	116830990	-1.38574e+18	100	+	GESS_chr7@116830888-116830990:+	chr7	116830888	116830990	-1.38574e+18	100	+	CUFF.19888.1.11;CUFF.19888.2.12;CUFF.19888.3.12
chr12	69207334	69207408	-9.0881e+18	100	+	GESS_chr12@69207334-69207408:+	chr12	69207334	69207408	-9.0881e+18	100	+	CUFF.30124.1.3
chr18	2772248	2772370	-7.12771e+18	100	+	GESS_chr18@2772248-2772370:+	chr18	2772248	2772370	-7.12771e+18	100	+	CUFF.39606.1.41
chr6	129901215	129901276	6.1639e+17	100	-	GESS_chr6@129901215-129901276:-	chr6	129901215	129901276	6.1639e+17	100	-	CUFF.17345.1.2
chr2	32372287	32372327	7.62165e+18	100	+	GESS_chr2@32372287-32372327:+	chr2	32372287	32372327	7.62165e+18	100	+	CUFF.5156.2.15;CUFF.5156.1.16
chr14	91751739	91752180	3.30764e+18	100	-	GESS_chr14@91751739-91752180:-	chr14	91751739	91752180	3.30764e+18	100	-	CUFF.33132.2.6
chr1	75180263	75180314	3.99398e+18	100	-	GESS_chr1@75180263-75180314:-	chr1	75180263	75180314	3.99398e+18	100	-	CUFF.1897.2.5;CUFF.1897.1.5
chr16	53672222	53672323	-1.31032e+18	100	-	GESS_chr16@53672222-53672323:-	chr16	53672222	53672323	-1.31032e+18	100	-	CUFF.36238.1.5
chr1	28862383	28862538	-7.04655e+18	100	+	GESS_chr1@28862383-28862538:+	chr1	28862383	28862538	-7.04655e+18	100	+	CUFF.925.2.7
chr22	38948671	38948712	-8.60564e+18	100	-	GESS_chr22@38948671-38948712:-	chr22	38948671	38948712	-8.60564e+18	100	-	CUFF.46338.2.6;CUFF.46338.3.6
chr15	30010470	30011342	7.35684e+18	100	-	GESS_chr15@30010470-30011342:-	chr15	30010470	30011342	7.35684e+18	100	-	CUFF.33679.2.8;CUFF.33679.1.8;CUFF.33679.3.8
chr8	42146152	42146246	-2.11303e+18	100	+	GESS_chr8@42146152-42146246:+	chr8	42146152	42146246	-2.11303e+18	100	+	CUFF.21257.2.3
chr17	71229359	71229464	-4.43512e+18	100	+	GESS_chr17@71229359-71229464:+	chr17	71229359	71229464	-4.43512e+18	100	+	CUFF.39042.1.2;CUFF.39042.2.2
chr9	386331	386426	1.87143e+18	100	+	GESS_chr9@386331-386426:+	chr9	386331	386426	1.87143e+18	100	+	CUFF.22553.1.23
chr1	156235572	156236171	-4.76229e+18	100	-	GESS_chr1@156235572-156236171:-	chr1	156235572	156236171	-4.76229e+18	100	-	CUFF.3143.1.17;CUFF.3143.2.17
chr22	36894038	36894203	3.70302e+18	100	-	GESS_chr22@36894038-36894203:-	chr22	36894038	36894203	3.70302e+18	100	-	CUFF.46242.2.4;CUFF.46242.1.4
chr8	101276262	101276423	-8.57211e+18	100	-	GESS_chr8@101276262-101276423:-	chr8	101276262	101276423	-8.57211e+18	100	-	CUFF.21951.2.4;CUFF.21951.3.4;CUFF.21951.4.4;CUFF.21951.1.4
chr7	106768657	106768740	-7.61974e+18	100	+	GESS_chr7@106768657-106768740:+	chr7	106768657	106768740	-7.61974e+18	100	+	CUFF.19757.1.4
chr1	21932559	21932690	8.06138e+18	100	-	GESS_chr1@21932559-21932690:-	chr1	21932559	21932690	8.06138e+18	100	-	CUFF.564.4.6;CUFF.564.2.8;CUFF.564.1.8;CUFF.564.3.8
chr13	111870026	111870227	1.85171e+18	100	+	GESS_chr13@111870026-111870227:+	chr13	111870026	111870227	1.85171e+18	100	+	CUFF.32045.2.4;CUFF.32045.1.5;CUFF.32045.3.4
chr9	6486821	6486925	5.03072e+18	100	+	GESS_chr9@6486821-6486925:+	chr9	6486821	6486925	5.03072e+18	100	+	CUFF.22660.1.9;CUFF.22660.2.6
chr22	19346859	19347007	-8.18843e+18	100	-	GESS_chr22@19346859-19347007:-	chr22	19346859	19347007	-8.18843e+18	100	-	CUFF.45539.1.8
chr11	67200811	67200918	-6.11172e+18	100	+	GESS_chr11@67200811-67200918:+	chr11	67200811	67200918	-6.11172e+18	100	+	CUFF.27718.1.10
chr22	36900145	36900414	5.96301e+18	100	-	GESS_chr22@36900145-36900414:-	chr22	36900145	36900414	5.96301e+18	100	-	CUFF.46242.2.6
chr13	115016024	115016149	1.86125e+18	100	+	GESS_chr13@115016024-115016149:+	chr13	115016024	115016149	1.86125e+18	100	+	CUFF.32118.1.12
chr20	34262967	34263124	-3.70894e+18	100	-	GESS_chr20@34262967-34263124:-	chr20	34262967	34263124	-3.70894e+18	100	-	CUFF.44147.1.6
chr1	111434014	111434093	2.37195e+18	100	+	GESS_chr1@111434014-111434093:+	chr1	111434014	111434093	2.37195e+18	100	+	CUFF.2376.1.3
chr5	141014378	141014520	6.31239e+18	100	-	GESS_chr5@141014378-141014520:-	chr5	141014378	141014520	6.31239e+18	100	-	CUFF.14700.1.13
chr7	77531079	77531237	1.43621e+18	100	+	GESS_chr7@77531079-77531237:+	chr7	77531079	77531237	1.43621e+18	100	+	CUFF.19253.1.5
chr19	5645352	5645410	-8.86999e+18	100	+	GESS_chr19@5645352-5645410:+	chr19	5645348	5645410	-2.76231e+18	100	+	CUFF.40794.2.5;CUFF.40794.1.5
chr16	4871381	4871454	8.63979e+18	100	-	GESS_chr16@4871381-4871454:-	chr16	4871381	4871454	8.63979e+18	100	-	CUFF.35440.1.9;CUFF.35440.3.9;CUFF.35440.2.9
chr17	18635352	18635447	2.65696e+17	100	+	GESS_chr17@18635352-18635447:+	chr17	18635352	18635447	2.65696e+17	100	+	CUFF.37560.3.5;CUFF.37560.1.9;CUFF.37560.2.6
chr3	9731648	9731827	-2.13941e+18	100	+	GESS_chr3@9731648-9731827:+	chr3	9731648	9731827	-2.13941e+18	100	+	CUFF.8220.2.17;CUFF.8220.3.17
chr10	121564896	121564973	-6.57027e+18	100	+	GESS_chr10@121564896-121564973:+	chr10	121564896	121564973	-6.57027e+18	100	+	CUFF.26242.2.3;CUFF.26242.1.3
chr9	123201677	123202250	5.7266e+18	100	-	GESS_chr9@123201677-123202250:-	chr9	123201677	123202250	5.7266e+18	100	-	CUFF.23931.2.15;CUFF.23931.1.15
chr8	101273770	101273983	1.193e+18	100	-	GESS_chr8@101273770-101273983:-	chr8	101273770	101273983	1.193e+18	100	-	CUFF.21951.1.3;CUFF.21951.4.3;CUFF.21951.3.3;CUFF.21951.2.3
chr3	141632494	141632678	-4.67516e+17	100	+	GESS_chr3@141632494-141632678:+	chr3	141632494	141632678	-4.67516e+17	100	+	CUFF.10078.2.4;CUFF.10078.1.4
chr7	98935804	98935908	7.65202e+18	100	+	GESS_chr7@98935804-98935908:+	chr7	98935804	98935908	7.65202e+18	100	+	CUFF.19676.1.3;CUFF.19676.2.3
chr1	171537386	171537478	-2.82444e+18	100	+	GESS_chr1@171537386-171537478:+	chr1	171537386	171537478	-2.82444e+18	100	+	CUFF.3520.1.23;CUFF.3520.3.23;CUFF.3520.2.23;CUFF.3520.4.23
chr2	97751436	97751598	4.19071e+18	100	-	GESS_chr2@97751436-97751598:-	chr2	97751436	97751598	4.19071e+18	100	-	CUFF.6154.1.4
chr1	26601455	26601562	-7.8832e+18	100	+	GESS_chr1@26601455-26601562:+	chr1	26601455	26601562	-7.8832e+18	100	+	CUFF.782.2.12;CUFF.782.1.12
chr14	76230958	76231115	3.25967e+18	100	+	GESS_chr14@76230958-76231115:+	chr14	76230958	76231115	3.25967e+18	100	+	CUFF.33033.1.20
chr17	79863258	79863323	-1.20244e+17	100	-	GESS_chr17@79863258-79863323:-	chr17	79863258	79863323	-1.20244e+17	100	-	CUFF.39898.1.3;CUFF.39898.2.2
chr18	23615795	23615887	-6.53316e+18	100	-	GESS_chr18@23615795-23615887:-	chr18	23615795	23615887	-6.53316e+18	100	-	CUFF.39943.1.4
chr4	17503342	17503482	-8.17997e+18	100	-	GESS_chr4@17503342-17503482:-	chr4	17503342	17503482	-8.17997e+18	100	-	CUFF.11230.2.4;CUFF.11230.1.3
chr5	78964715	78964851	3.55299e+18	100	+	GESS_chr5@78964715-78964851:+	chr5	78964715	78964851	3.55299e+18	100	+	CUFF.13846.2.12;CUFF.13846.3.12;CUFF.13846.1.12
chr17	28846957	28847039	-1.26271e+18	100	+	GESS_chr17@28846957-28847039:+	chr17	28846957	28847039	-1.26271e+18	100	+	CUFF.37830.2.8;CUFF.37830.1.8
chr1	160195381	160195453	9.18416e+18	100	-	GESS_chr1@160195381-160195453:-	chr1	160195381	160195453	9.18416e+18	100	-	CUFF.3264.2.7;CUFF.3264.1.7;CUFF.3264.3.7
chr15	43713223	43713372	8.024e+18	100	-	GESS_chr15@43713223-43713372:-	chr15	43713223	43713372	8.024e+18	100	-	CUFF.33944.1.9;CUFF.33944.2.9
chr16	68300496	68300624	-2.78778e+17	100	+	GESS_chr16@68300496-68300624:+	chr16	68300496	68300624	-2.78778e+17	100	+	CUFF.36472.1.2
chr1	144618082	144618296	2.92576e+18	100	+	GESS_chr1@144618082-144618296:+	chr1	144618082	144618296	2.92576e+18	100	+	CUFF.2633.2.4
chr1	26581662	26582356	4.78565e+18	100	+	GESS_chr1@26581662-26582356:+	chr1	26581662	26582356	4.78565e+18	100	+	CUFF.782.1.4;CUFF.782.2.4
chr1	20220861	20220973	-5.54644e+18	100	+	GESS_chr1@20220861-20220973:+	chr1	20220861	20220973	-5.54644e+18	100	+	CUFF.526.2.3
chrX	118770990	118771158	-8.03298e+18	100	-	GESS_chrX@118770990-118771158:-	chrX	118770990	118771158	-8.03298e+18	100	-	CUFF.48166.1.4;CUFF.48166.3.5;CUFF.48166.2.5
chr20	56090770	56090890	1.26445e+18	100	-	GESS_chr20@56090770-56090890:-	chr20	56090770	56090890	1.26445e+18	100	-	CUFF.44487.2.6;CUFF.44487.1.6
chr15	102241289	102241387	-7.91226e+18	100	-	GESS_chr15@102241289-102241387:-	chr15	102241289	102241387	-7.91226e+18	100	-	CUFF.35049.2.11;CUFF.35049.1.10
chr12	22214215	22214386	-3.24179e+18	100	+	GESS_chr12@22214215-22214386:+	chr12	22214215	22214386	-3.24179e+18	100	+	CUFF.29204.1.6
chr10	11312629	11312787	-2.14787e+18	100	+	GESS_chr10@11312629-11312787:+	chr10	11312629	11312787	-2.14787e+18	100	+	CUFF.24743.1.7
chr4	8372635	8372721	-8.53084e+18	100	-	GESS_chr4@8372635-8372721:-	chr4	8372635	8372721	-8.53084e+18	100	-	CUFF.11131.1.2
chr19	18544395	18544423	8.55604e+18	100	+	GESS_chr19@18544395-18544423:+	chr19	18544395	18544423	8.55604e+18	100	+	CUFF.41566.1.15
chr12	58024763	58024869	9.00082e+18	100	-	GESS_chr12@58024763-58024869:-	chr12	58024763	58024869	9.00082e+18	100	-	CUFF.29963.1.8
chr8	108296910	108297076	-1.0712e+18	100	-	GESS_chr8@108296910-108297076:-	chr8	108296910	108297076	-1.0712e+18	100	-	CUFF.22048.1.3;CUFF.22048.2.3
chr1	235543334	235543464	5.0461e+18	100	+	GESS_chr1@235543334-235543464:+	chr1	235543334	235543464	5.0461e+18	100	+	CUFF.4494.2.2;CUFF.4494.1.2
chr12	133272470	133272632	2.33438e+18	100	+	GESS_chr12@133272470-133272632:+	chr12	133272470	133272632	2.33438e+18	100	+	CUFF.31118.1.3
chr19	41286290	41286404	-7.67177e+18	100	+	GESS_chr19@41286290-41286404:+	chr19	41286290	41286404	-7.67177e+18	100	+	CUFF.42248.1.3
chr10	60121255	60121286	-8.44195e+18	100	+	GESS_chr10@60121255-60121286:+	chr10	60121255	60121286	-8.44195e+18	100	+	CUFF.25330.1.3
chr3	195611683	195611904	-7.19361e+18	100	-	GESS_chr3@195611683-195611904:-	chr3	195611683	195611904	-7.19361e+18	100	-	CUFF.10674.2.12;CUFF.10674.3.12;CUFF.10674.4.11
chr1	156908210	156908305	-8.74068e+18	100	-	GESS_chr1@156908210-156908305:-	chr1	156908210	156908305	-8.74068e+18	100	-	CUFF.3209.2.4;CUFF.3209.1.4
chr19	10781650	10781879	-2.97291e+18	100	+	GESS_chr19@10781650-10781879:+	chr19	10781650	10781879	-2.97291e+18	100	+	CUFF.41095.1.3;CUFF.41095.2.2
chr13	28771322	28771483	9.21388e+18	100	+	GESS_chr13@28771322-28771483:+	chr13	28771322	28771483	9.21388e+18	100	+	CUFF.31413.1.5;CUFF.31413.3.5
chr12	62696571	62696701	-5.18968e+18	100	+	GESS_chr12@62696571-62696701:+	chr12	62696571	62696701	-5.18968e+18	100	+	CUFF.30036.2.3;CUFF.30036.1.3
chr5	39124355	39124380	-7.25798e+18	100	-	GESS_chr5@39124355-39124380:-	chr5	39124355	39124380	-7.25798e+18	100	-	CUFF.13418.1.7;CUFF.13418.2.7
chr11	76174865	76175124	5.21101e+18	100	+	GESS_chr11@76174865-76175124:+	chr11	76174865	76175124	5.21101e+18	100	+	CUFF.28092.1.7
chr1	3440688	3440810	-6.12102e+18	100	-	GESS_chr1@3440688-3440810:-	chr1	3440688	3440810	-6.12102e+18	100	-	CUFF.167.1.32;CUFF.167.3.5
chr21	38530433	38530505	4.01599e+17	100	+	GESS_chr21@38530433-38530505:+	chr21	38530433	38530505	4.01599e+17	100	+	CUFF.45067.3.17
chr5	169138939	169139011	-7.80281e+18	100	+	GESS_chr5@169138939-169139011:+	chr5	169138939	169139011	-7.80281e+18	100	+	CUFF.14901.1.16
chr15	93552375	93552553	5.69311e+18	100	+	GESS_chr15@93552375-93552553:+	chr15	93552375	93552553	5.69311e+18	100	+	CUFF.34938.1.34;CUFF.34938.2.35
chr18	43577715	43577794	-7.78016e+18	100	-	GESS_chr18@43577715-43577794:-	chr18	43577715	43577794	-7.78016e+18	100	-	CUFF.40051.1.7
chr11	46780819	46780992	7.27629e+17	100	-	GESS_chr11@46780819-46780992:-	chr11	46780819	46780992	7.27629e+17	100	-	CUFF.27179.1.11
chr12	53563856	53563910	-8.41621e+18	100	-	GESS_chr12@53563856-53563910:-	chr12	53563856	53563910	-8.41621e+18	100	-	CUFF.29684.1.8
chr10	5759622	5759713	-2.12431e+17	100	+	GESS_chr10@5759622-5759713:+	chr10	5759622	5759713	-2.12431e+17	100	+	CUFF.24718.1.6
chr12	27133499	27133579	7.16483e+18	100	-	GESS_chr12@27133499-27133579:-	chr12	27133499	27133579	7.16483e+18	100	-	CUFF.29244.1.5
chr20	13797109	13797192	-9.10858e+18	100	+	GESS_chr20@13797109-13797192:+	chr20	13797109	13797192	-9.10858e+18	100	+	CUFF.43733.2.9;CUFF.43733.1.9
chr2	61711072	61711240	-2.89861e+18	100	-	GESS_chr2@61711072-61711240:-	chr2	61711072	61711240	-2.89861e+18	100	-	CUFF.5561.2.5;CUFF.5561.1.5
chr17	48432862	48432942	4.55888e+18	100	+	GESS_chr17@48432862-48432942:+	chr17	48432862	48432942	4.55888e+18	100	+	CUFF.38618.1.5;CUFF.38618.2.5
chr16	2169115	2169186	-9.16129e+18	100	-	GESS_chr16@2169115-2169186:-	chr16	2169115	2169186	-9.16129e+18	100	-	CUFF.35278.1.44
chr10	75029372	75029473	-8.06725e+18	100	-	GESS_chr10@75029372-75029473:-	chr10	75029372	75029473	-8.06725e+18	100	-	CUFF.25667.1.8
chr12	120569730	120569826	1.35518e+18	100	-	GESS_chr12@120569730-120569826:-	chr12	120569730	120569826	1.35518e+18	100	-	CUFF.30817.1.5
chr1	54681814	54682017	-9.21497e+18	100	+	GESS_chr1@54681814-54682017:+	chr1	54681814	54682017	-9.21497e+18	100	+	CUFF.1693.1.6
chrX	48676448	48676516	5.33822e+17	100	+	GESS_chrX@48676448-48676516:+	chrX	48676448	48676516	5.33822e+17	100	+	CUFF.47337.1.10
chr17	73240700	73240798	-1.67847e+18	100	-	GESS_chr17@73240700-73240798:-	chr17	73240700	73240798	-1.67847e+18	100	-	CUFF.39111.1.14
chr6	99374353	99374936	-2.75146e+18	100	-	GESS_chr6@99374353-99374936:-	chr6	99374353	99374936	-2.75146e+18	100	-	CUFF.17019.2.3;CUFF.17019.1.2
chr14	39623415	39623498	-8.90662e+18	100	-	GESS_chr14@39623415-39623498:-	chr14	39623415	39623498	-8.90662e+18	100	-	CUFF.32458.2.3
chr2	242437650	242437764	-3.31413e+18	100	-	GESS_chr2@242437650-242437764:-	chr2	242437650	242437764	-3.31413e+18	100	-	CUFF.8148.2.4;CUFF.8148.3.4;CUFF.8148.1.4
chr1	45475658	45475793	-8.03203e+18	100	-	GESS_chr1@45475658-45475793:-	chr1	45475658	45475793	-8.03203e+18	100	-	CUFF.1477.1.18
chr12	58010067	58010278	-5.57869e+18	100	+	GESS_chr12@58010067-58010278:+	chr12	58010067	58010278	-5.57869e+18	100	+	CUFF.29960.1.14
chr11	118526315	118526400	4.39512e+18	100	+	GESS_chr11@118526315-118526400:+	chr11	118526315	118526400	4.39512e+18	100	+	CUFF.28540.2.20;CUFF.28540.3.17;CUFF.28540.1.20
chr7	100877559	100877723	-4.06049e+18	100	-	GESS_chr7@100877559-100877723:-	chr7	100877559	100877723	-4.06049e+18	100	-	CUFF.19595.1.4
chr17	79863976	79864053	8.45556e+18	100	-	GESS_chr17@79863976-79864053:-	chr17	79863976	79864053	8.45556e+18	100	-	CUFF.39898.2.4;CUFF.39898.1.5
chr8	91983294	91983369	-1.56383e+18	100	-	GESS_chr8@91983294-91983369:-	chr8	91983294	91983369	-1.56383e+18	100	-	CUFF.21827.1.3
chr8	145112759	145112826	-1.69026e+18	100	-	GESS_chr8@145112759-145112826:-	chr8	145112759	145112826	-1.69026e+18	100	-	CUFF.22450.3.13;CUFF.22450.1.15
chr7	157013383	157013470	8.91044e+18	100	+	GESS_chr7@157013383-157013470:+	chr7	157013383	157013470	8.91044e+18	100	+	CUFF.20655.1.15
chr2	100022787	100022952	-8.03025e+17	100	-	GESS_chr2@100022787-100022952:-	chr2	100022787	100022952	-8.03025e+17	100	-	CUFF.6221.1.8
chr1	29424319	29424447	4.45383e+17	100	+	GESS_chr1@29424319-29424447:+	chr1	29424319	29424447	4.45383e+17	100	+	CUFF.960.3.14;CUFF.960.2.15;CUFF.960.1.15
chr2	202139612	202139676	6.81867e+18	100	+	GESS_chr2@202139612-202139676:+	chr2	202139612	202139676	6.81867e+18	100	+	CUFF.7522.1.7;CUFF.7522.3.6;CUFF.7522.2.5
chr22	19808121	19808246	2.33043e+17	100	-	GESS_chr22@19808121-19808246:-	chr22	19808121	19808246	2.33043e+17	100	-	CUFF.45564.1.5;CUFF.45564.2.5
chr1	6704618	6704734	-9.08979e+17	100	-	GESS_chr1@6704618-6704734:-	chr1	6704618	6704734	-9.08979e+17	100	-	CUFF.226.1.7
chr9	131848418	131848546	-4.17237e+18	100	+	GESS_chr9@131848418-131848546:+	chr9	131848418	131848546	-4.17237e+18	100	+	CUFF.24188.2.6
chr6	335114	335163	-2.56829e+18	100	+	GESS_chr6@335114-335163:+	chr6	335114	335163	-2.56829e+18	100	+	CUFF.15231.1.4
chr7	106897177	106897239	7.52323e+18	100	-	GESS_chr7@106897177-106897239:-	chr7	106897177	106897239	7.52323e+18	100	-	CUFF.19779.1.7
chr9	4823548	4823619	4.01121e+17	100	+	GESS_chr9@4823548-4823619:+	chr9	4823548	4823619	4.01121e+17	100	+	CUFF.22605.1.2
chr2	179213951	179214116	2.59956e+18	100	+	GESS_chr2@179213951-179214116:+	chr2	179213951	179214116	2.59956e+18	100	+	CUFF.7238.3.11;CUFF.7238.2.11;CUFF.7238.1.10
chr19	50308712	50308833	2.56591e+18	100	+	GESS_chr19@50308712-50308833:+	chr19	50308710	50308833	2.56591e+18	100	+	CUFF.42846.1.19
chr19	38973667	38973753	-2.2367e+16	100	+	GESS_chr19@38973667-38973753:+	chr19	38973667	38973753	-2.2367e+16	100	+	CUFF.42121.1.20;CUFF.42121.2.20
chr3	167759180	167759262	-2.47547e+18	100	-	GESS_chr3@167759180-167759262:-	chr3	167759180	167759262	-2.47547e+18	100	-	CUFF.10308.1.10;CUFF.10308.2.11
chr3	9785265	9785585	4.66261e+18	100	+	GESS_chr3@9785265-9785585:+	chr3	9785265	9785585	4.66261e+18	100	+	CUFF.8298.2.3;CUFF.8298.1.8
chr10	103542015	103542108	1.24538e+18	100	-	GESS_chr10@103542015-103542108:-	chr10	103542015	103542108	1.24538e+18	100	-	CUFF.26025.1.3
chr2	234758409	234758505	-4.3707e+18	100	-	GESS_chr2@234758409-234758505:-	chr2	234758409	234758505	-4.3707e+18	100	-	CUFF.7976.1.6
chr12	122837273	122837333	4.23981e+18	100	-	GESS_chr12@122837273-122837333:-	chr12	122837273	122837333	4.23981e+18	100	-	CUFF.30897.3.17;CUFF.30897.2.17;CUFF.30897.1.17
chrX	24744098	24744172	-3.02783e+18	100	+	GESS_chrX@24744098-24744172:+	chrX	24744098	24744172	-3.02783e+18	100	+	CUFF.47083.2.13;CUFF.47083.1.13
chr6	17669524	17669568	-1.60094e+18	100	-	GESS_chr6@17669524-17669568:-	chr6	17669524	17669568	-1.60094e+18	100	-	CUFF.15556.2.2;CUFF.15556.1.3
chr2	39536602	39536660	3.71474e+18	100	-	GESS_chr2@39536602-39536660:-	chr2	39536602	39536660	3.71474e+18	100	-	CUFF.5236.2.21;CUFF.5236.1.20
chr4	40103695	40104838	-4.98572e+18	100	+	GESS_chr4@40103695-40104838:+	chr4	40103695	40104739	3.61585e+18	100	+	CUFF.11425.2.4;CUFF.11425.3.3;CUFF.11425.1.3
chr17	48432215	48432417	-4.41401e+18	100	+	GESS_chr17@48432215-48432417:+	chr17	48432215	48432417	-4.41401e+18	100	+	CUFF.38618.1.4;CUFF.38618.2.4
chr1	224488264	224488365	-7.18267e+18	100	-	GESS_chr1@224488264-224488365:-	chr1	224488264	224488365	-7.18267e+18	100	-	CUFF.4247.1.14
chr12	124135541	124135603	4.13938e+18	100	+	GESS_chr12@124135541-124135603:+	chr12	124135541	124135603	4.13938e+18	100	+	CUFF.30977.2.5;CUFF.30977.1.5
chr5	154214185	154214288	-6.88526e+18	100	-	GESS_chr5@154214185-154214288:-	chr5	154214185	154214288	-6.88526e+18	100	-	CUFF.14841.1.6
chr12	49072819	49072933	8.33632e+18	100	-	GESS_chr12@49072819-49072933:-	chr12	49072819	49072933	8.33632e+18	100	-	CUFF.29520.2.7;CUFF.29520.1.7
chr19	2220107	2220221	-2.32922e+18	100	+	GESS_chr19@2220107-2220221:+	chr19	2220107	2220221	-2.32922e+18	100	+	CUFF.40756.1.23
chr14	64920472	64920579	7.18954e+17	100	+	GESS_chr14@64920472-64920579:+	chr14	64920472	64920579	7.18954e+17	100	+	CUFF.32860.1.25
chr14	50141068	50141145	1.87134e+18	100	-	GESS_chr14@50141068-50141145:-	chr14	50141068	50141145	1.87134e+18	100	-	CUFF.32571.1.4
chr2	71220826	71220905	7.06125e+18	100	-	GESS_chr2@71220826-71220905:-	chr2	71220826	71220905	7.06125e+18	100	-	CUFF.5731.1.5;CUFF.5731.2.4
chr16	89717977	89718054	7.60321e+17	100	-	GESS_chr16@89717977-89718054:-	chr16	89717977	89718054	7.60321e+17	100	-	CUFF.36911.2.5;CUFF.36911.1.5
chr5	145551473	145551553	-1.42714e+18	100	-	GESS_chr5@145551473-145551553:-	chr5	145551473	145551553	-1.42714e+18	100	-	CUFF.14713.1.29
chr9	86591910	86591966	-1.05594e+18	100	-	GESS_chr9@86591910-86591966:-	chr9	86591910	86591966	-1.05594e+18	100	-	CUFF.23407.3.11;CUFF.23407.1.12
chr1	155896895	155896947	5.25693e+18	100	-	GESS_chr1@155896895-155896947:-	chr1	155896895	155896947	5.25693e+18	100	-	CUFF.3110.2.9;CUFF.3110.1.10
chr2	238002733	238002840	3.07736e+18	100	+	GESS_chr2@238002733-238002840:+	chr2	238002733	238002840	3.07736e+18	100	+	CUFF.8000.1.5;CUFF.8000.2.5
chr5	137726702	137727950	4.56077e+17	100	+	GESS_chr5@137726702-137727950:+	chr5	137726702	137727950	4.56077e+17	100	+	CUFF.14512.1.8
chr11	674536	674783	2.1076e+18	100	-	GESS_chr11@674536-674783:-	chr11	674536	674783	2.1076e+18	100	-	CUFF.26476.1.3;CUFF.26476.2.3
chr14	23380537	23380612	-7.83993e+17	100	-	GESS_chr14@23380537-23380612:-	chr14	23380537	23380612	-7.83993e+17	100	-	CUFF.32245.1.9;CUFF.32245.2.9
chr9	127818155	127818286	-2.52396e+17	100	-	GESS_chr9@127818155-127818286:-	chr9	127818155	127818286	-2.52396e+17	100	-	CUFF.24040.2.2;CUFF.24040.1.4
chr3	136260961	136261037	3.28065e+18	100	-	GESS_chr3@136260961-136261037:-	chr3	136260961	136261037	3.28065e+18	100	-	CUFF.10017.1.29
chr19	5610650	5610699	-3.84207e+18	100	-	GESS_chr19@5610650-5610699:-	chr19	5610650	5610699	-3.84207e+18	100	-	CUFF.40787.1.14
chr12	39711875	39712003	2.11403e+18	100	-	GESS_chr12@39711875-39712003:-	chr12	39711875	39712003	2.11403e+18	100	-	CUFF.29378.1.8
chr1	156946775	156946846	-1.39936e+18	100	-	GESS_chr1@156946775-156946846:-	chr1	156946775	156946846	-1.39936e+18	100	-	CUFF.3209.1.35;CUFF.3209.2.34
chr19	10781192	10781284	-7.36118e+18	100	+	GESS_chr19@10781192-10781284:+	chr19	10781192	10781284	-7.36118e+18	100	+	CUFF.41095.1.2
chr19	10781192	10781284	-7.36118e+18	100	+	GESS_chr19@10781192-10781284:+	chr19	10781188	10781284	-8.6685e+18	100	+	CUFF.41095.2.1
chr19	49967674	49967779	1.61886e+18	100	+	GESS_chr19@49967674-49967779:+	chr19	49967674	49967779	1.61886e+18	100	+	CUFF.42779.2.6;CUFF.42779.1.11
chr6	110481838	110481935	-4.21314e+18	100	-	GESS_chr6@110481838-110481935:-	chr6	110481838	110481935	-4.21314e+18	100	-	CUFF.17137.1.9
chr19	10475290	10475447	-4.4258e+18	100	-	GESS_chr19@10475290-10475447:-	chr19	10475290	10475447	-4.4258e+18	100	-	CUFF.41019.1.17
chr8	28704264	28704326	-7.17469e+18	100	-	GESS_chr8@28704264-28704326:-	chr8	28704264	28704326	-7.17469e+18	100	-	CUFF.21069.1.14
chr21	34123430	34123529	-3.6805e+18	100	-	GESS_chr21@34123430-34123529:-	chr21	34123430	34123529	-3.6805e+18	100	-	CUFF.44970.2.7;CUFF.44970.1.10
chr6	52141066	52141274	2.38879e+18	100	-	GESS_chr6@52141066-52141274:-	chr6	52141066	52141274	2.38879e+18	100	-	CUFF.16614.1.9
chr3	136045997	136046097	-8.20513e+18	100	+	GESS_chr3@136045997-136046097:+	chr3	136045997	136046097	-8.20513e+18	100	+	CUFF.9999.1.12;CUFF.9999.2.12
chr16	11782159	11782301	-3.0355e+18	100	-	GESS_chr16@11782159-11782301:-	chr16	11782159	11782301	-3.0355e+18	100	-	CUFF.35567.1.4;CUFF.35567.2.4
chr9	136226826	136227005	3.37245e+18	100	+	GESS_chr9@136226826-136227005:+	chr9	136226826	136227005	3.37245e+18	100	+	CUFF.24323.1.4
chr7	152498706	152498816	-1.68007e+18	100	+	GESS_chr7@152498706-152498816:+	chr7	152498706	152498816	-1.68007e+18	100	+	CUFF.20576.1.4;CUFF.20576.3.4;CUFF.20576.2.4
chr15	58936085	58936177	-2.8649e+18	100	-	GESS_chr15@58936085-58936177:-	chr15	58936085	58936177	-2.8649e+18	100	-	CUFF.34147.1.10
chr4	89658623	89658706	-6.91693e+18	100	-	GESS_chr4@89658623-89658706:-	chr4	89658623	89658706	-6.91693e+18	100	-	CUFF.12036.1.4
chr5	64824746	64824844	-2.59221e+18	100	-	GESS_chr5@64824746-64824844:-	chr5	64824746	64824844	-2.59221e+18	100	-	CUFF.13684.1.4
chr1	213061831	213061936	1.13374e+17	100	+	GESS_chr1@213061831-213061936:+	chr1	213061831	213061936	1.13374e+17	100	+	CUFF.4112.1.7
chr3	44673597	44673688	-3.91805e+18	100	+	GESS_chr3@44673597-44673688:+	chr3	44673597	44673688	-3.91805e+18	100	+	CUFF.8789.2.4;CUFF.8789.1.4
chrX	153062913	153062987	3.34304e+18	100	+	GESS_chrX@153062913-153062987:+	chrX	153062913	153062987	3.34304e+18	100	+	CUFF.48639.1.3
chr1	144013901	144014093	3.46144e+18	100	+	GESS_chr1@144013901-144014093:+	chr1	144013901	144014093	3.46144e+18	100	+	CUFF.2631.1.3;CUFF.2631.2.3
chr3	47868837	47868967	8.07154e+18	100	+	GESS_chr3@47868837-47868967:+	chr3	47868837	47868967	8.07154e+18	100	+	CUFF.8980.1.2
chr17	35783609	35783715	-1.00409e+18	100	+	GESS_chr17@35783609-35783715:+	chr17	35783609	35783715	-1.00409e+18	100	+	CUFF.38011.2.3;CUFF.38011.1.3
chr9	130952608	130952723	1.53817e+18	100	-	GESS_chr9@130952608-130952723:-	chr9	130952608	130952723	1.53817e+18	100	-	CUFF.24216.1.17;CUFF.24216.2.15
chr9	133573549	133573638	5.11393e+18	100	+	GESS_chr9@133573549-133573638:+	chr9	133573549	133573638	5.11393e+18	100	+	CUFF.24261.1.4;CUFF.24261.2.4
chr6	32943161	32943298	3.33399e+18	100	+	GESS_chr6@32943161-32943298:+	chr6	32943161	32943298	3.33399e+18	100	+	CUFF.16137.2.4;CUFF.16137.1.5
chr6	79655718	79655977	4.84496e+18	100	-	GESS_chr6@79655718-79655977:-	chr6	79655718	79655977	4.84496e+18	100	-	CUFF.16828.2.3;CUFF.16828.1.3
chr19	19307995	19308060	-3.96768e+18	100	+	GESS_chr19@19307995-19308060:+	chr19	19307995	19308060	-3.96768e+18	100	+	CUFF.41598.2.5
chr2	204267299	204267457	-4.35371e+18	100	+	GESS_chr2@204267299-204267457:+	chr2	204267299	204267457	-4.35371e+18	100	+	CUFF.7595.2.6;CUFF.7595.1.7
chr10	101995424	101995521	-8.85122e+18	100	-	GESS_chr10@101995424-101995521:-	chr10	101995424	101995521	-8.85122e+18	100	-	CUFF.25979.2.2;CUFF.25979.1.2
chr4	99969884	99970027	4.27555e+18	100	+	GESS_chr4@99969884-99970027:+	chr4	99969884	99970027	4.27555e+18	100	+	CUFF.12096.1.9
chr19	45495491	45495658	6.2755e+18	100	+	GESS_chr19@45495491-45495658:+	chr19	45495491	45495658	6.2755e+18	100	+	CUFF.42475.2.13;CUFF.42475.1.13
chr6	42902213	42902336	-8.24776e+18	100	+	GESS_chr6@42902213-42902336:+	chr6	42902213	42902336	-8.24776e+18	100	+	CUFF.16504.2.2;CUFF.16504.1.2
chr11	62496295	62496558	-5.25382e+18	100	+	GESS_chr11@62496295-62496558:+	chr11	62496295	62496558	-5.25382e+18	100	+	CUFF.27403.1.2;CUFF.27403.2.2
chr15	44884529	44884636	4.82175e+18	100	-	GESS_chr15@44884529-44884636:-	chr15	44884529	44884636	4.82175e+18	100	-	CUFF.33993.1.14
chr11	43837897	43837941	6.62497e+18	100	+	GESS_chr11@43837897-43837941:+	chr11	43837897	43837941	6.62497e+18	100	+	CUFF.27112.1.6
chrX	44921892	44921993	1.16519e+18	100	+	GESS_chrX@44921892-44921993:+	chrX	44921892	44921993	1.16519e+18	100	+	CUFF.47223.2.16
chr1	3552508	3552594	-4.97025e+18	100	-	GESS_chr1@3552508-3552594:-	chr1	3552508	3552594	-4.97025e+18	100	-	CUFF.158.1.6;CUFF.158.2.7
chr1	110591734	110591860	-1.68719e+17	100	+	GESS_chr1@110591734-110591860:+	chr1	110591734	110591860	-1.68719e+17	100	+	CUFF.2341.1.16;CUFF.2341.2.16
chr5	133474642	133474729	7.61505e+18	100	+	GESS_chr5@133474642-133474729:+	chr5	133474642	133474729	7.61505e+18	100	+	CUFF.14437.1.5
chr21	17172076	17172162	3.79982e+18	100	+	GESS_chr21@17172076-17172162:+	chr21	17172076	17172162	3.79982e+18	100	+	CUFF.44801.1.6
chr9	133510054	133510125	2.95757e+18	100	+	GESS_chr9@133510054-133510125:+	chr9	133510054	133510125	2.95757e+18	100	+	CUFF.24257.2.17
chr14	73876645	73876776	3.32986e+18	100	-	GESS_chr14@73876645-73876776:-	chr14	73876645	73876776	3.32986e+18	100	-	CUFF.32984.1.10;CUFF.32984.3.11;CUFF.32984.2.11
chr2	44116873	44117015	2.6075e+18	100	-	GESS_chr2@44116873-44117015:-	chr2	44116873	44117015	2.6075e+18	100	-	CUFF.5306.1.2
chr22	36653129	36653182	-2.54966e+18	100	+	GESS_chr22@36653129-36653182:+	chr22	36653129	36653182	-2.54966e+18	100	+	CUFF.46226.1.3
chr16	68324299	68324443	8.23857e+17	100	+	GESS_chr16@68324299-68324443:+	chr16	68324299	68324443	8.23857e+17	100	+	CUFF.36472.1.5
chr9	88628634	88628812	-5.53006e+18	100	+	GESS_chr9@88628634-88628812:+	chr9	88628634	88628812	-5.53006e+18	100	+	CUFF.23380.1.17;CUFF.23380.2.17
chr19	49344406	49344567	-4.10479e+18	100	-	GESS_chr19@49344406-49344567:-	chr19	49344406	49344567	-4.10479e+18	100	-	CUFF.42743.2.4;CUFF.42743.1.3;CUFF.42743.3.3
chr15	28878338	28878441	8.28777e+18	100	+	GESS_chr15@28878338-28878441:+	chr15	28878338	28878441	8.28777e+18	100	+	CUFF.33566.1.6
chr11	124972630	124972705	2.37419e+18	100	-	GESS_chr11@124972630-124972705:-	chr11	124972630	124972705	2.37419e+18	100	-	CUFF.28684.2.4
chr16	89816138	89816310	-6.34061e+18	100	-	GESS_chr16@89816138-89816310:-	chr16	89816138	89816310	-6.34061e+18	100	-	CUFF.36971.1.12
chr11	74641345	74641417	-1.68938e+18	100	-	GESS_chr11@74641345-74641417:-	chr11	74641345	74641417	-1.68938e+18	100	-	CUFF.28067.2.9;CUFF.28067.1.10
chr6	17764386	17765177	6.94811e+18	100	-	GESS_chr6@17764386-17765177:-	chr6	17764386	17765177	6.94811e+18	100	-	CUFF.15533.3.2;CUFF.15533.1.2;CUFF.15533.2.2
chr9	36657238	36657360	6.324e+18	100	+	GESS_chr9@36657238-36657360:+	chr9	36657238	36657360	6.324e+18	100	+	CUFF.22945.2.12
chr18	77737598	77737701	-7.60902e+18	100	-	GESS_chr18@77737598-77737701:-	chr18	77737598	77737701	-7.60902e+18	100	-	CUFF.40331.1.2
chr19	10599868	10600044	6.5001e+17	100	-	GESS_chr19@10599868-10600044:-	chr19	10599868	10600044	6.5001e+17	100	-	CUFF.41027.2.2;CUFF.41027.1.2
chr14	50140841	50140934	4.48471e+18	100	-	GESS_chr14@50140841-50140934:-	chr14	50140841	50140934	4.48471e+18	100	-	CUFF.32571.1.3
chr1	228558380	228558457	9.04624e+18	100	+	GESS_chr1@228558380-228558457:+	chr1	228558380	228558457	9.04624e+18	100	+	CUFF.4361.1.6;CUFF.4361.2.4
chr19	49303444	49303554	-8.23742e+18	100	-	GESS_chr19@49303444-49303554:-	chr19	49303444	49303554	-8.23742e+18	100	-	CUFF.42728.2.8;CUFF.42728.1.8
chr4	1713601	1713717	-6.14104e+18	100	-	GESS_chr4@1713601-1713717:-	chr4	1713601	1713717	-6.14104e+18	100	-	CUFF.10918.1.2
chr11	62502854	62503036	8.66118e+18	100	+	GESS_chr11@62502854-62503036:+	chr11	62502854	62503036	8.66118e+18	100	+	CUFF.27403.1.3;CUFF.27403.2.3
chr15	44846751	44846865	3.89576e+18	100	+	GESS_chr15@44846751-44846865:+	chr15	44846751	44846865	3.89576e+18	100	+	CUFF.33992.1.5;CUFF.33992.2.5
chr3	150289745	150290316	2.97505e+18	100	+	GESS_chr3@150289745-150290316:+	chr3	150289745	150290316	2.97505e+18	100	+	CUFF.10147.1.10
chr12	9446626	9446842	5.46015e+18	100	+	GESS_chr12@9446626-9446842:+	chr12	9446626	9446842	5.46015e+18	100	+	CUFF.29016.1.4
chr19	39367333	39367421	-8.77294e+17	100	-	GESS_chr19@39367333-39367421:-	chr19	39367333	39367421	-8.77294e+17	100	-	CUFF.42133.4.10;CUFF.42133.2.9
chr7	97488525	97488710	5.12191e+18	100	-	GESS_chr7@97488525-97488710:-	chr7	97488525	97488710	5.12191e+18	100	-	CUFF.19428.1.9;CUFF.19428.2.3
chr19	1625575	1625707	5.31287e+18	100	-	GESS_chr19@1625575-1625707:-	chr19	1625575	1625707	5.31287e+18	100	-	CUFF.40490.1.14;CUFF.40490.3.14;CUFF.40490.2.13
chr2	47641408	47641557	8.39904e+18	100	+	GESS_chr2@47641408-47641557:+	chr2	47641408	47641557	8.39904e+18	100	+	CUFF.5375.1.5
chr3	58131648	58131776	8.98192e+17	100	+	GESS_chr3@58131648-58131776:+	chr3	58131648	58131776	8.98192e+17	100	+	CUFF.9229.1.32
chr18	61060642	61060782	-1.57766e+18	100	-	GESS_chr18@61060642-61060782:-	chr18	61060642	61060782	-1.57766e+18	100	-	CUFF.40240.1.2
chr4	170458960	170459062	4.82109e+18	100	-	GESS_chr4@170458960-170459062:-	chr4	170458960	170459062	4.82109e+18	100	-	CUFF.12757.1.17;CUFF.12757.2.16
chr15	74317198	74317268	1.40776e+18	100	+	GESS_chr15@74317198-74317268:+	chr15	74317198	74317268	1.40776e+18	100	+	CUFF.34479.3.4;CUFF.34479.1.4;CUFF.34479.4.4;CUFF.34479.2.4;CUFF.34479.5.4
chr1	201465320	201465432	-8.81038e+18	100	-	GESS_chr1@201465320-201465432:-	chr1	201465320	201465432	-8.81038e+18	100	-	CUFF.3842.1.5
chr14	78187054	78187171	4.47666e+18	100	-	GESS_chr14@78187054-78187171:-	chr14	78187054	78187171	4.47666e+18	100	-	CUFF.33050.2.3;CUFF.33050.1.3
chr2	237997248	237997296	7.35782e+18	100	+	GESS_chr2@237997248-237997296:+	chr2	237997248	237997296	7.35782e+18	100	+	CUFF.8000.2.4;CUFF.8000.1.3
chr2	103040271	103040595	-8.84592e+18	100	+	GESS_chr2@103040271-103040595:+	chr2	103040271	103040595	-8.84592e+18	100	+	CUFF.6243.3.3;CUFF.6243.2.4;CUFF.6243.1.4
chr9	72961982	72962077	8.11245e+18	100	+	GESS_chr9@72961982-72962077:+	chr9	72961982	72962077	8.11245e+18	100	+	CUFF.23266.1.20
chr2	9731521	9731644	5.95499e+18	100	-	GESS_chr2@9731521-9731644:-	chr2	9731521	9731644	5.95499e+18	100	-	CUFF.4742.1.4
chr17	42152337	42152455	-6.77761e+18	100	+	GESS_chr17@42152337-42152455:+	chr17	42152337	42152455	-6.77761e+18	100	+	CUFF.38301.1.4
chr7	77214860	77214898	-7.2128e+18	100	+	GESS_chr7@77214860-77214898:+	chr7	77214860	77214898	-7.2128e+18	100	+	CUFF.19235.1.5
chr17	44055741	44055806	2.14389e+18	100	+	GESS_chr17@44055741-44055806:+	chr17	44055741	44055806	2.14389e+18	100	+	CUFF.38376.2.3
chr11	116629790	116629895	6.37026e+18	100	-	GESS_chr11@116629790-116629895:-	chr11	116629790	116629895	6.37026e+18	100	-	CUFF.28502.1.5
chr15	43695881	43695997	-6.85445e+18	100	+	GESS_chr15@43695881-43695997:+	chr15	43695881	43695997	-6.85445e+18	100	+	CUFF.33943.1.16
chr17	26912882	26913016	1.00605e+17	100	-	GESS_chr17@26912882-26913016:-	chr17	26912882	26913016	1.00605e+17	100	-	CUFF.37825.1.18
chr3	131208825	131208924	1.95842e+18	100	-	GESS_chr3@131208825-131208924:-	chr3	131208825	131208924	1.95842e+18	100	-	CUFF.9934.1.6
chr3	14709556	14709688	-6.80041e+18	100	+	GESS_chr3@14709556-14709688:+	chr3	14709556	14709688	-6.80041e+18	100	+	CUFF.8409.1.9
chr15	59189314	59189432	1.07073e+18	100	-	GESS_chr15@59189314-59189432:-	chr15	59189314	59189432	1.07073e+18	100	-	CUFF.34159.3.13;CUFF.34159.2.12;CUFF.34159.1.12
chr16	15973661	15973745	-6.78043e+18	100	-	GESS_chr16@15973661-15973745:-	chr16	15973661	15973745	-6.78043e+18	100	-	CUFF.35623.1.3
chr9	139271995	139273751	1.89414e+18	100	-	GESS_chr9@139271995-139273751:-	chr9	139271995	139273751	1.89414e+18	100	-	CUFF.24423.2.3;CUFF.24423.1.3
chr2	174223440	174223565	-1.76199e+18	100	+	GESS_chr2@174223440-174223565:+	chr2	174223440	174223565	-1.76199e+18	100	+	CUFF.7180.1.2
chr3	9506109	9506356	-4.95964e+18	100	+	GESS_chr3@9506109-9506356:+	chr3	9506109	9506356	-4.95964e+18	100	+	CUFF.8253.1.19;CUFF.8253.3.18;CUFF.8253.2.20
chr9	95003138	95003243	-2.52038e+18	100	-	GESS_chr9@95003138-95003243:-	chr9	95003138	95003243	-2.52038e+18	100	-	CUFF.23571.2.5;CUFF.23571.3.5;CUFF.23571.1.5
chr15	93499689	93499879	5.38344e+18	100	+	GESS_chr15@93499689-93499879:+	chr15	93499689	93499879	5.38344e+18	100	+	CUFF.34938.2.16
chr12	49091921	49091966	-4.61376e+18	100	-	GESS_chr12@49091921-49091966:-	chr12	49091921	49091966	-4.61376e+18	100	-	CUFF.29538.2.4;CUFF.29538.1.5
chr10	27404989	27405062	-7.148e+18	100	-	GESS_chr10@27404989-27405062:-	chr10	27404989	27405062	-7.148e+18	100	-	CUFF.25003.1.3
chr16	10850547	10850637	8.72103e+16	100	+	GESS_chr16@10850547-10850637:+	chr16	10850547	10850637	8.72103e+16	100	+	CUFF.35537.1.4
chr9	4833154	4833228	-8.98358e+18	100	+	GESS_chr9@4833154-4833228:+	chr9	4833154	4833228	-8.98358e+18	100	+	CUFF.22605.1.4
chr12	57625496	57625696	-6.96158e+18	100	+	GESS_chr12@57625496-57625696:+	chr12	57625496	57625696	-6.96158e+18	100	+	CUFF.29957.1.5;CUFF.29957.2.5
chr3	32804225	32804355	3.67542e+18	100	+	GESS_chr3@32804225-32804355:+	chr3	32804225	32804355	3.67542e+18	100	+	CUFF.8578.1.15
chr6	135818326	135818387	-1.89126e+18	100	-	GESS_chr6@135818326-135818387:-	chr6	135818326	135818387	-1.89126e+18	100	-	CUFF.17413.1.19;CUFF.17413.2.8
chr17	27017100	27017247	1.02006e+18	100	+	GESS_chr17@27017100-27017247:+	chr17	27017100	27017247	1.02006e+18	100	+	CUFF.37832.1.26;CUFF.37832.2.26
chr7	66520822	66520874	-4.42137e+18	100	+	GESS_chr7@66520822-66520874:+	chr7	66520822	66520874	-4.42137e+18	100	+	CUFF.19067.1.9
chr5	176662822	176662946	4.10361e+18	100	+	GESS_chr5@176662822-176662946:+	chr5	176662822	176662946	4.10361e+18	100	+	CUFF.15013.1.7
chr11	3844139	3844223	-4.12944e+18	100	+	GESS_chr11@3844139-3844223:+	chr11	3844139	3844223	-4.12944e+18	100	+	CUFF.26630.2.3
chr16	15977865	15978062	-8.50195e+18	100	-	GESS_chr16@15977865-15978062:-	chr16	15977865	15978062	-8.50195e+18	100	-	CUFF.35623.1.4
chr9	131094432	131094561	8.38176e+18	100	+	GESS_chr9@131094432-131094561:+	chr9	131094432	131094561	8.38176e+18	100	+	CUFF.24173.1.5
chr1	22159761	22159877	5.93387e+18	100	-	GESS_chr1@22159761-22159877:-	chr1	22159761	22159877	5.93387e+18	100	-	CUFF.654.2.18;CUFF.654.1.18
chr1	110592082	110592182	8.79449e+18	100	+	GESS_chr1@110592082-110592182:+	chr1	110592082	110592182	8.79449e+18	100	+	CUFF.2341.2.17;CUFF.2341.1.17
chr21	38604678	38604752	-6.817e+18	100	-	GESS_chr21@38604678-38604752:-	chr21	38604678	38604752	-6.817e+18	100	-	CUFF.45073.1.4
chr14	37203712	37203778	-4.31943e+18	100	-	GESS_chr14@37203712-37203778:-	chr14	37203712	37203778	-4.31943e+18	100	-	CUFF.32449.2.7;CUFF.32449.1.7
chr17	80040403	80040554	5.76348e+18	100	-	GESS_chr17@80040403-80040554:-	chr17	80040403	80040554	5.76348e+18	100	-	CUFF.39535.1.10;CUFF.39535.2.10
chr14	23419523	23419619	3.85796e+18	100	-	GESS_chr14@23419523-23419619:-	chr14	23419523	23419619	3.85796e+18	100	-	CUFF.32246.2.5;CUFF.32246.1.5
chr10	127519131	127519220	-6.30959e+18	100	+	GESS_chr10@127519131-127519220:+	chr10	127519131	127519220	-6.30959e+18	100	+	CUFF.26341.3.4;CUFF.26341.1.4;CUFF.26341.2.4
chr3	183521044	183521123	-5.60655e+18	100	+	GESS_chr3@183521044-183521123:+	chr3	183521044	183521123	-5.60655e+18	100	+	CUFF.10471.1.26;CUFF.10471.3.25
chr1	235564818	235564902	4.52583e+18	100	+	GESS_chr1@235564818-235564902:+	chr1	235564818	235564902	4.52583e+18	100	+	CUFF.4494.2.3;CUFF.4494.1.3
chr12	48073487	48073557	4.03446e+17	100	-	GESS_chr12@48073487-48073557:-	chr12	48073487	48073557	4.03446e+17	100	-	CUFF.29489.1.7
chr17	19845139	19845223	-4.67766e+18	100	-	GESS_chr17@19845139-19845223:-	chr17	19845139	19845223	-4.67766e+18	100	-	CUFF.37595.1.10
chr16	70165205	70165322	4.39419e+18	100	+	GESS_chr16@70165205-70165322:+	chr16	70165205	70165322	4.39419e+18	100	+	CUFF.36520.2.7
chr9	116091161	116091235	-2.68386e+18	100	-	GESS_chr9@116091161-116091235:-	chr9	116091161	116091235	-2.68386e+18	100	-	CUFF.23882.1.2;CUFF.23882.2.2
chr11	3756421	3756554	3.32065e+18	100	-	GESS_chr11@3756421-3756554:-	chr11	3756421	3756554	3.32065e+18	100	-	CUFF.26603.2.21;CUFF.26603.3.11;CUFF.26603.1.20
chr8	6301914	6303068	4.4564e+18	100	+	GESS_chr8@6301914-6303068:+	chr8	6301914	6303068	4.4564e+18	100	+	CUFF.20813.3.8
chr19	3753763	3753924	-4.91125e+18	100	-	GESS_chr19@3753763-3753924:-	chr19	3753763	3753924	-4.91125e+18	100	-	CUFF.40650.1.6
chr3	32806174	32806301	-3.6816e+18	100	+	GESS_chr3@32806174-32806301:+	chr3	32806174	32806301	-3.6816e+18	100	+	CUFF.8578.1.17
chr4	39465145	39465225	1.07785e+18	100	+	GESS_chr4@39465145-39465225:+	chr4	39465145	39465225	1.07785e+18	100	+	CUFF.11398.2.4
chr9	35077261	35077396	8.35598e+18	100	-	GESS_chr9@35077261-35077396:-	chr9	35077261	35077396	8.35598e+18	100	-	CUFF.22930.3.10;CUFF.22930.2.10
chr7	74131214	74131270	-7.27528e+18	100	+	GESS_chr7@74131214-74131270:+	chr7	74131214	74131270	-7.27528e+18	100	+	CUFF.19152.1.10;CUFF.19152.3.10;CUFF.19152.2.10
chr17	5424844	5425106	2.34122e+18	100	-	GESS_chr17@5424844-5425106:-	chr17	5424844	5425106	2.34122e+18	100	-	CUFF.37221.2.5;CUFF.37221.5.4;CUFF.37221.1.6;CUFF.37221.3.5;CUFF.37221.4.4
chr1	160319895	160320040	-4.16232e+18	100	+	GESS_chr1@160319895-160320040:+	chr1	160319895	160320040	-4.16232e+18	100	+	CUFF.3335.1.5
chr19	17339065	17339118	1.84349e+18	100	+	GESS_chr19@17339065-17339118:+	chr19	17339065	17339118	1.84349e+18	100	+	CUFF.41464.3.3;CUFF.41464.2.5;CUFF.41464.1.3
chr18	1272443	1272512	8.35875e+18	100	-	GESS_chr18@1272443-1272512:-	chr18	1272443	1272512	8.35875e+18	100	-	CUFF.39578.1.2
chr1	225592328	225592408	6.2304e+18	100	-	GESS_chr1@225592328-225592408:-	chr1	225592328	225592408	6.2304e+18	100	-	CUFF.4262.1.3
chr14	55650278	55650471	-1.69528e+18	100	-	GESS_chr14@55650278-55650471:-	chr14	55650278	55650471	-1.69528e+18	100	-	CUFF.32667.1.17;CUFF.32667.2.17
chr15	43714053	43714324	6.21603e+18	100	-	GESS_chr15@43714053-43714324:-	chr15	43714053	43714324	6.21603e+18	100	-	CUFF.33944.1.10;CUFF.33944.2.10
chr18	163308	163453	1.68526e+18	100	+	GESS_chr18@163308-163453:+	chr18	163308	163453	1.68526e+18	100	+	CUFF.39539.1.2
chr2	97403686	97403804	-3.26263e+18	100	-	GESS_chr2@97403686-97403804:-	chr2	97403686	97403804	-3.26263e+18	100	-	CUFF.6148.1.7
chr10	75528765	75528910	6.45655e+18	100	+	GESS_chr10@75528765-75528910:+	chr10	75528765	75528910	6.45655e+18	100	+	CUFF.25583.1.20;CUFF.25583.2.17
chr3	15633107	15633187	-8.1291e+18	100	-	GESS_chr3@15633107-15633187:-	chr3	15633107	15633187	-8.1291e+18	100	-	CUFF.8434.2.14;CUFF.8434.1.14
chr2	99175926	99175958	5.74865e+18	100	+	GESS_chr2@99175926-99175958:+	chr2	99175926	99175958	5.74865e+18	100	+	CUFF.6176.2.17
chr17	33925252	33925354	7.25758e+18	100	+	GESS_chr17@33925252-33925354:+	chr17	33925249	33925354	-4.71471e+18	100	+	CUFF.37985.1.3;CUFF.37985.3.3;CUFF.37985.2.3
chr3	107497218	107497366	5.12369e+18	100	+	GESS_chr3@107497218-107497366:+	chr3	107497218	107497366	5.12369e+18	100	+	CUFF.9552.2.4;CUFF.9552.1.4
chr11	57463392	57463515	3.29407e+18	100	+	GESS_chr11@57463392-57463515:+	chr11	57463392	57463515	3.29407e+18	100	+	CUFF.27274.1.8;CUFF.27274.2.9
chr1	9781185	9781306	-2.45006e+17	100	+	GESS_chr1@9781185-9781306:+	chr1	9781185	9781306	-2.45006e+17	100	+	CUFF.318.1.13;CUFF.318.2.13
chr6	35262233	35262346	-5.82922e+18	100	+	GESS_chr6@35262233-35262346:+	chr6	35262233	35262346	-5.82922e+18	100	+	CUFF.16259.3.13;CUFF.16259.1.13;CUFF.16259.2.12
chr9	132980111	132980249	-2.76143e+18	100	+	GESS_chr9@132980111-132980249:+	chr9	132980111	132980249	-2.76143e+18	100	+	CUFF.24246.2.3;CUFF.24246.1.3
chr2	159530395	159530512	5.5405e+18	100	+	GESS_chr2@159530395-159530512:+	chr2	159530395	159530512	5.5405e+18	100	+	CUFF.7026.3.11;CUFF.7026.1.19;CUFF.7026.2.19
chr3	45779075	45779144	-4.21862e+18	100	+	GESS_chr3@45779075-45779144:+	chr3	45779075	45779144	-4.21862e+18	100	+	CUFF.8842.2.15;CUFF.8842.1.14
chr22	30353025	30353077	-9.10679e+18	100	+	GESS_chr22@30353025-30353077:+	chr22	30353025	30353077	-9.10679e+18	100	+	CUFF.46083.2.2;CUFF.46083.1.2
chr20	34219867	34219947	2.48635e+18	100	-	GESS_chr20@34219867-34219947:-	chr20	34219867	34219947	2.48635e+18	100	-	CUFF.44133.1.11
chr22	19470213	19470350	5.52513e+18	100	+	GESS_chr22@19470213-19470350:+	chr22	19470213	19470350	5.52513e+18	100	+	CUFF.45634.1.5
chr19	42392823	42392936	3.59932e+18	100	+	GESS_chr19@42392823-42392936:+	chr19	42392823	42392936	3.59932e+18	100	+	CUFF.42305.1.4;CUFF.42305.2.4
chr6	5000797	5000865	-8.07685e+18	100	-	GESS_chr6@5000797-5000865:-	chr6	5000797	5000865	-8.07685e+18	100	-	CUFF.15323.1.6;CUFF.15323.2.6
chr9	33953283	33953472	-5.48659e+18	100	-	GESS_chr9@33953283-33953472:-	chr9	33953283	33953472	-5.48659e+18	100	-	CUFF.22877.1.18;CUFF.22877.3.18;CUFF.22877.2.18
chr7	116771939	116772014	-5.91843e+18	100	+	GESS_chr7@116771939-116772014:+	chr7	116771939	116772014	-5.91843e+18	100	+	CUFF.19888.2.6;CUFF.19888.1.6;CUFF.19888.3.6
chr14	95596395	95596529	-8.83449e+18	100	-	GESS_chr14@95596395-95596529:-	chr14	95596395	95596529	-8.83449e+18	100	-	CUFF.33215.1.23;CUFF.33215.2.23
chr19	11024553	11024730	-9.13523e+18	100	+	GESS_chr19@11024553-11024730:+	chr19	11024553	11024730	-9.13523e+18	100	+	CUFF.41050.2.6;CUFF.41050.1.6
chr16	1836758	1836956	3.86095e+18	100	+	GESS_chr16@1836758-1836956:+	chr16	1836758	1836956	3.86095e+18	100	+	CUFF.35238.1.3
chrX	134426207	134426399	7.13798e+17	100	-	GESS_chrX@134426207-134426399:-	chrX	134426207	134426399	7.13798e+17	100	-	CUFF.48368.2.4;CUFF.48368.1.4
chr13	46553948	46554139	-7.33763e+18	100	-	GESS_chr13@46553948-46554139:-	chr13	46553948	46554139	-7.33763e+18	100	-	CUFF.31581.1.9;CUFF.31581.3.9;CUFF.31581.2.9
chr3	58128377	58128479	5.58659e+18	100	+	GESS_chr3@58128377-58128479:+	chr3	58128377	58128479	5.58659e+18	100	+	CUFF.9229.1.30
chr2	152139382	152139468	-5.23983e+18	100	-	GESS_chr2@152139382-152139468:-	chr2	152139382	152139468	-5.23983e+18	100	-	CUFF.6898.1.7
chr14	54898826	54898938	-1.99187e+18	100	-	GESS_chr14@54898826-54898938:-	chr14	54898826	54898938	-1.99187e+18	100	-	CUFF.32670.1.3
chr15	43482253	43482349	8.8958e+18	100	+	GESS_chr15@43482253-43482349:+	chr15	43482253	43482349	8.8958e+18	100	+	CUFF.33888.1.5
chr5	137284644	137284873	5.85837e+18	100	-	GESS_chr5@137284644-137284873:-	chr5	137284644	137284873	5.85837e+18	100	-	CUFF.14501.2.6;CUFF.14501.3.7;CUFF.14501.1.7
chr18	77703329	77703462	-1.97187e+18	100	-	GESS_chr18@77703329-77703462:-	chr18	77703329	77703462	-1.97187e+18	100	-	CUFF.40334.1.3;CUFF.40334.3.2;CUFF.40334.2.3
chr2	228211942	228212100	8.23569e+17	100	+	GESS_chr2@228211942-228212100:+	chr2	228211942	228212100	8.23569e+17	100	+	CUFF.7900.4.6;CUFF.7900.1.7
chr5	175786484	175786570	3.57099e+18	100	-	GESS_chr5@175786484-175786570:-	chr5	175786482	175786570	3.57096e+18	100	-	CUFF.14997.2.1
chr19	19747516	19747596	1.60854e+18	100	-	GESS_chr19@19747516-19747596:-	chr19	19747516	19747596	1.60854e+18	100	-	CUFF.41605.2.11
chr19	19747516	19747596	1.60854e+18	100	-	GESS_chr19@19747516-19747596:-	chr19	19747516	19747605	-1.88159e+18	100	-	CUFF.41605.1.10
chr6	31669051	31669117	-5.60896e+18	100	-	GESS_chr6@31669051-31669117:-	chr6	31669051	31669117	-5.60896e+18	100	-	CUFF.16071.1.18
chr11	118968565	118968753	8.7854e+18	100	-	GESS_chr11@118968565-118968753:-	chr11	118968565	118968753	8.7854e+18	100	-	CUFF.28572.2.4;CUFF.28572.1.5;CUFF.28572.3.4
chr1	231081135	231081200	4.94307e+18	100	-	GESS_chr1@231081135-231081200:-	chr1	231081135	231081200	4.94307e+18	100	-	CUFF.4422.2.17;CUFF.4422.3.19
chr5	36166621	36166764	6.79284e+18	100	+	GESS_chr5@36166621-36166764:+	chr5	36166621	36166764	6.79284e+18	100	+	CUFF.13369.1.4
chr11	16769644	16769704	-4.84286e+18	100	+	GESS_chr11@16769644-16769704:+	chr11	16769644	16769704	-4.84286e+18	100	+	CUFF.26839.2.3;CUFF.26839.1.3
chr1	150789264	150789366	4.63385e+18	100	-	GESS_chr1@150789264-150789366:-	chr1	150789264	150789366	4.63385e+18	100	-	CUFF.2901.2.5;CUFF.2901.1.7
chr1	224492438	224492514	1.54113e+18	100	-	GESS_chr1@224492438-224492514:-	chr1	224492438	224492514	1.54113e+18	100	-	CUFF.4247.1.16
chr21	34903065	34903190	7.62911e+18	100	-	GESS_chr21@34903065-34903190:-	chr21	34903065	34903190	7.62911e+18	100	-	CUFF.45056.2.16;CUFF.45056.1.17;CUFF.45056.3.5
chr5	68667861	68668044	-1.24727e+18	100	+	GESS_chr5@68667861-68668044:+	chr5	68667861	68668044	-1.24727e+18	100	+	CUFF.13736.1.2
chr14	37194775	37194882	3.49621e+18	100	-	GESS_chr14@37194775-37194882:-	chr14	37194775	37194882	3.49621e+18	100	-	CUFF.32449.2.5;CUFF.32449.1.5
chr1	201757596	201757766	1.12706e+17	100	+	GESS_chr1@201757596-201757766:+	chr1	201757596	201757766	1.12706e+17	100	+	CUFF.3880.1.11
chr7	73960074	73960139	-8.02435e+18	100	+	GESS_chr7@73960074-73960139:+	chr7	73960074	73960139	-8.02435e+18	100	+	CUFF.19145.2.16;CUFF.19145.1.16
chr22	22325352	22325433	4.41018e+18	100	-	GESS_chr22@22325352-22325433:-	chr22	22325352	22325433	4.41018e+18	100	-	CUFF.45746.1.14
chr3	193334967	193335074	7.57842e+18	100	+	GESS_chr3@193334967-193335074:+	chr3	193334967	193335074	7.57842e+18	100	+	CUFF.10614.1.4;CUFF.10614.3.4;CUFF.10614.2.4
chr1	235323826	235323962	-3.28134e+18	100	-	GESS_chr1@235323826-235323962:-	chr1	235323826	235323962	-3.28134e+18	100	-	CUFF.4477.1.9
chr14	20850072	20850222	-2.27129e+18	100	-	GESS_chr14@20850072-20850222:-	chr14	20850072	20850222	-2.27129e+18	100	-	CUFF.32143.2.24;CUFF.32143.1.26
chr8	66594588	66594686	6.28963e+18	100	+	GESS_chr8@66594588-66594686:+	chr8	66594588	66594686	6.28963e+18	100	+	CUFF.21551.2.3;CUFF.21551.1.3
chr20	60838672	60838747	5.48391e+18	100	+	GESS_chr20@60838672-60838747:+	chr20	60838672	60838747	5.48391e+18	100	+	CUFF.44545.1.4;CUFF.44545.2.4
chr4	38682208	38682303	-9.15036e+18	100	+	GESS_chr4@38682208-38682303:+	chr4	38682208	38682303	-9.15036e+18	100	+	CUFF.11376.1.2
chr1	155697399	155697529	-9.62935e+17	100	+	GESS_chr1@155697399-155697529:+	chr1	155697399	155697529	-9.62935e+17	100	+	CUFF.3146.2.7;CUFF.3146.1.7
chr17	18630838	18631071	2.96603e+18	100	+	GESS_chr17@18630838-18631071:+	chr17	18630838	18631071	2.96603e+18	100	+	CUFF.37560.1.7;CUFF.37560.3.3;CUFF.37560.2.5
chr6	31669851	31669907	5.55993e+18	100	-	GESS_chr6@31669851-31669907:-	chr6	31669851	31669907	5.55993e+18	100	-	CUFF.16071.1.19
chr9	137020815	137020889	6.21905e+18	100	+	GESS_chr9@137020815-137020889:+	chr9	137020815	137020889	6.21905e+18	100	+	CUFF.24343.1.12
chr10	120936533	120936665	-2.1592e+18	100	-	GESS_chr10@120936533-120936665:-	chr10	120936533	120936665	-2.1592e+18	100	-	CUFF.26219.1.6
chr1	151734581	151734631	-8.76989e+18	100	-	GESS_chr1@151734581-151734631:-	chr1	151734581	151734631	-8.76989e+18	100	-	CUFF.2975.1.4
chr5	36170446	36170544	8.2423e+18	100	+	GESS_chr5@36170446-36170544:+	chr5	36170446	36170544	8.2423e+18	100	+	CUFF.13369.1.6
chr10	82271900	82272025	9.65052e+17	100	+	GESS_chr10@82271900-82272025:+	chr10	82271900	82272025	9.65052e+17	100	+	CUFF.25639.2.7;CUFF.25639.1.6
chrX	110964831	110964939	-6.10861e+18	100	+	GESS_chrX@110964831-110964939:+	chrX	110964831	110964939	-6.10861e+18	100	+	CUFF.48082.4.2
[truncated: 5,222 more rows]

## Sheet: K562_GESS_Exon
CHR	START	END	HASHID	SCORE	STRAND	EXONS
chr2	27261915	27262032	-6.76454e+17	100	+	GESS_chr2@27261915-27262032:+
chrX	123224704	123224814	9.14888e+18	100	+	GESS_chrX@123224704-123224814:+
chr16	30208295	30208422	-1.96567e+18	100	+	GESS_chr16@30208295-30208422:+
chr4	25760563	25760690	4.74673e+18	100	-	GESS_chr4@25760563-25760690:-
chr14	74422154	74422212	-4.44357e+18	100	+	GESS_chr14@74422154-74422212:+
chr1	111436949	111437023	-5.10152e+18	100	+	GESS_chr1@111436949-111437023:+
chr16	69660306	69660431	-2.68913e+18	100	+	GESS_chr16@69660306-69660431:+
chr6	170632167	170632347	-8.59813e+18	100	+	GESS_chr6@170632167-170632347:+
chr2	145155868	145157837	9.13684e+18	100	-	GESS_chr2@145155868-145157837:-
chr12	56823889	56824065	2.77398e+18	100	-	GESS_chr12@56823889-56824065:-
chr12	57501946	57502082	-1.89676e+18	100	-	GESS_chr12@57501946-57502082:-
chr1	53416427	53416558	6.39333e+18	100	+	GESS_chr1@53416427-53416558:+
chr21	34882090	34882227	-3.16714e+18	100	-	GESS_chr21@34882090-34882227:-
chr20	3001955	3002074	8.8073e+17	100	+	GESS_chr20@3001955-3002074:+
chr10	124919923	124920081	-6.84269e+18	100	+	GESS_chr10@124919923-124920081:+
chr7	102107786	102107926	3.66573e+18	100	+	GESS_chr7@102107786-102107926:+
chr7	2265045	2265185	-7.6195e+18	100	-	GESS_chr7@2265045-2265185:-
chr16	3721723	3721792	-2.90744e+18	100	-	GESS_chr16@3721723-3721792:-
chr7	24903115	24903218	-8.63599e+18	100	-	GESS_chr7@24903115-24903218:-
chr12	42778742	42778798	4.03478e+18	100	+	GESS_chr12@42778742-42778798:+
chr14	91121337	91121454	-6.82277e+18	100	-	GESS_chr14@91121337-91121454:-
chr5	31526186	31527019	-1.32931e+18	100	-	GESS_chr5@31526186-31527019:-
chr19	51009635	51009829	-3.73563e+18	100	-	GESS_chr19@51009635-51009829:-
chr22	19344413	19344574	1.10713e+18	100	-	GESS_chr22@19344413-19344574:-
chr19	11030271	11030356	-8.70528e+16	100	+	GESS_chr19@11030271-11030356:+
chr1	39847625	39847824	1.04605e+18	100	+	GESS_chr1@39847625-39847824:+
chr18	33263355	33263562	-5.01061e+18	100	+	GESS_chr18@33263355-33263562:+
chr1	19651127	19651256	-4.98818e+18	100	+	GESS_chr1@19651127-19651256:+
chr17	60766883	60767121	-8.82702e+18	100	+	GESS_chr17@60766883-60767121:+
chr5	137661710	137661743	1.53762e+18	100	-	GESS_chr5@137661710-137661743:-
chr8	124142438	124142573	-2.41976e+17	100	+	GESS_chr8@124142438-124142573:+
chr6	131979463	131979560	3.85681e+18	100	+	GESS_chr6@131979463-131979560:+
chr1	31212656	31212784	6.53559e+18	100	-	GESS_chr1@31212656-31212784:-
chr18	13037236	13037300	-8.11309e+18	100	+	GESS_chr18@13037236-13037300:+
chr19	44079062	44079154	6.02806e+18	100	-	GESS_chr19@44079062-44079154:-
chr17	27212875	27212965	3.82987e+18	100	-	GESS_chr17@27212875-27212965:-
chr14	35522484	35522657	4.46277e+18	100	+	GESS_chr14@35522484-35522657:+
chr9	90256884	90256973	-4.07959e+18	100	+	GESS_chr9@90256884-90256973:+
chr19	55607419	55607546	-6.69446e+18	100	-	GESS_chr19@55607419-55607546:-
chr1	75188802	75188954	5.41642e+17	100	-	GESS_chr1@75188802-75188954:-
chr1	1275116	1275192	-6.12555e+18	100	-	GESS_chr1@1275116-1275192:-
chr9	131588819	131588908	2.78092e+18	100	-	GESS_chr9@131588819-131588908:-
chr1	16270795	16271095	5.00798e+17	100	-	GESS_chr1@16270795-16271095:-
chr1	12090085	12090181	-4.5247e+16	100	+	GESS_chr1@12090085-12090181:+
chr7	24901232	24901388	4.90547e+18	100	-	GESS_chr7@24901232-24901388:-
chr19	48638937	48639036	-6.07359e+17	100	-	GESS_chr19@48638937-48639036:-
chr2	172314882	172314987	7.93025e+18	100	+	GESS_chr2@172314882-172314987:+
chr18	43572072	43572168	1.3509e+18	100	-	GESS_chr18@43572072-43572168:-
chr11	118638931	118639060	-5.43358e+18	100	-	GESS_chr11@118638931-118639060:-
chr11	62482972	62483079	-5.35155e+18	100	-	GESS_chr11@62482972-62483079:-
chr17	42452366	42452479	-9.81354e+17	100	-	GESS_chr17@42452366-42452479:-
chrX	70774363	70774442	1.87819e+18	100	+	GESS_chrX@70774363-70774442:+
chr16	4851268	4851322	-5.64057e+18	100	-	GESS_chr16@4851268-4851322:-
chr5	112337264	112337371	8.36177e+18	100	+	GESS_chr5@112337264-112337371:+
chrX	129144484	129144639	-7.5961e+17	100	+	GESS_chrX@129144484-129144639:+
chrX	18970612	18970659	-6.33775e+18	100	-	GESS_chrX@18970612-18970659:-
chr14	77794255	77794380	1.26328e+18	100	+	GESS_chr14@77794255-77794380:+
chr10	46233431	46233493	-8.42796e+18	100	+	GESS_chr10@46233431-46233493:+
chr1	53322670	53323421	-3.78911e+18	100	+	GESS_chr1@53322670-53323421:+
chr12	124941652	124941708	4.21517e+18	100	-	GESS_chr12@124941652-124941708:-
chr1	54509046	54509198	4.99566e+17	100	-	GESS_chr1@54509046-54509198:-
chr7	98946475	98946582	-3.57554e+18	100	+	GESS_chr7@98946475-98946582:+
chr7	2054137	2054277	-8.16169e+17	100	-	GESS_chr7@2054137-2054277:-
chr1	111998708	111998871	-5.11866e+18	100	+	GESS_chr1@111998708-111998871:+
chr12	6787293	6787626	1.62097e+18	100	-	GESS_chr12@6787293-6787626:-
chr3	129210984	129211037	-6.34458e+18	100	+	GESS_chr3@129210984-129211037:+
chr1	117626640	117626790	-4.31574e+18	100	+	GESS_chr1@117626640-117626790:+
chr3	137885923	137886147	4.60931e+17	100	-	GESS_chr3@137885923-137886147:-
chr1	51913718	51913807	-9.16621e+18	100	-	GESS_chr1@51913718-51913807:-
chr10	99221253	99221379	4.12754e+18	100	-	GESS_chr10@99221253-99221379:-
chr19	54687404	54687563	-5.80284e+17	100	-	GESS_chr19@54687404-54687563:-
chr9	132627582	132627660	4.67507e+17	100	+	GESS_chr9@132627582-132627660:+
chr19	14015675	14015726	-1.77692e+18	100	-	GESS_chr19@14015675-14015726:-
chr12	64178750	64178852	5.81478e+18	100	+	GESS_chr12@64178750-64178852:+
chr10	22217969	22218070	4.13087e+18	100	-	GESS_chr10@22217969-22218070:-
chr1	156237261	156237469	-7.99224e+18	100	-	GESS_chr1@156237261-156237469:-
chr5	118792010	118792063	6.54222e+18	100	+	GESS_chr5@118792010-118792063:+
chr21	34832720	34832812	2.62024e+17	100	-	GESS_chr21@34832720-34832812:-
chr5	74685417	74685512	7.65584e+17	100	-	GESS_chr5@74685417-74685512:-
chr9	37842086	37842283	-8.35882e+18	100	+	GESS_chr9@37842086-37842283:+
chr6	97717983	97718159	7.46235e+18	100	-	GESS_chr6@97717983-97718159:-
chr5	139918944	139919011	-3.80728e+18	100	+	GESS_chr5@139918944-139919011:+
chr9	134342950	134343140	2.59709e+18	100	+	GESS_chr9@134342950-134343140:+
chr14	78392107	78392304	1.71016e+18	100	+	GESS_chr14@78392107-78392304:+
chr4	853394	853510	1.56127e+18	100	-	GESS_chr4@853394-853510:-
chr16	29468953	29469080	-4.3775e+18	100	+	GESS_chr16@29468953-29469080:+
chr2	201725961	201726189	-8.29776e+18	100	-	GESS_chr2@201725961-201726189:-
chr11	118780623	118780724	7.43065e+18	100	-	GESS_chr11@118780623-118780724:-
chr19	1975108	1976113	8.84998e+18	100	+	GESS_chr19@1975108-1976113:+
chr10	120933963	120934104	-8.34621e+18	100	-	GESS_chr10@120933963-120934104:-
chr1	12030727	12030873	-6.79611e+18	100	+	GESS_chr1@12030727-12030873:+
chr18	2929063	2929156	8.64948e+18	100	-	GESS_chr18@2929063-2929156:-
chr2	9727543	9727638	8.88286e+18	100	-	GESS_chr2@9727543-9727638:-
chr3	15455528	15455669	3.57369e+18	100	-	GESS_chr3@15455528-15455669:-
chr16	2983717	2983980	8.22417e+18	100	+	GESS_chr16@2983717-2983980:+
chr17	46023689	46023759	3.81674e+18	100	+	GESS_chr17@46023689-46023759:+
chr10	120921852	120921926	3.36613e+18	100	-	GESS_chr10@120921852-120921926:-
chr11	64785836	64785946	-7.70663e+18	100	+	GESS_chr11@64785836-64785946:+
chr5	154335931	154335996	-2.43252e+18	100	+	GESS_chr5@154335931-154335996:+
chr2	204276008	204276094	-6.40278e+18	100	+	GESS_chr2@204276008-204276094:+
chr3	38051144	38051302	3.25983e+18	100	-	GESS_chr3@38051144-38051302:-
chr19	50510826	50511083	-7.41725e+18	100	-	GESS_chr19@50510826-50511083:-
chr17	30535126	30535328	-4.31467e+18	100	+	GESS_chr17@30535126-30535328:+
chr1	160194232	160194339	-2.79731e+18	100	-	GESS_chr1@160194232-160194339:-
chr1	161643750	161643863	4.25364e+18	100	+	GESS_chr1@161643750-161643863:+
chr1	981344	981468	5.50161e+18	100	+	GESS_chr1@981344-981468:+
chr12	32140173	32140256	3.97952e+18	100	+	GESS_chr12@32140173-32140256:+
chr12	56677576	56677641	7.209e+18	100	-	GESS_chr12@56677576-56677641:-
chr16	27448809	27449008	2.28258e+18	100	+	GESS_chr16@27448809-27449008:+
chr10	45959687	45959775	5.70998e+18	100	-	GESS_chr10@45959687-45959775:-
chr4	128859938	128859993	-9.07968e+18	100	-	GESS_chr4@128859938-128859993:-
chr11	126161320	126161464	-6.01177e+18	100	+	GESS_chr11@126161320-126161464:+
chr16	74384515	74384636	-3.13209e+17	100	-	GESS_chr16@74384515-74384636:-
chr14	56130673	56130759	4.54874e+18	100	+	GESS_chr14@56130673-56130759:+
chr9	70472572	70472659	2.74886e+18	100	-	GESS_chr9@70472572-70472659:-
chr4	186267691	186267804	9.1319e+18	100	+	GESS_chr4@186267691-186267804:+
chr12	109198832	109198960	7.22304e+18	100	-	GESS_chr12@109198832-109198960:-
chr6	8041372	8041501	2.87021e+18	100	-	GESS_chr6@8041372-8041501:-
chr2	63206323	63206470	7.7686e+18	100	+	GESS_chr2@63206323-63206470:+
chr9	101788186	101788248	4.51658e+18	100	+	GESS_chr9@101788186-101788248:+
chr1	235596261	235596486	2.76132e+18	100	+	GESS_chr1@235596261-235596486:+
chr6	32800404	32800601	-7.66593e+18	100	-	GESS_chr6@32800404-32800601:-
chr12	53679708	53680696	-8.227e+18	100	+	GESS_chr12@53679708-53680696:+
chr2	97279225	97279356	-7.01981e+18	100	-	GESS_chr2@97279225-97279356:-
chr1	70881639	70881720	-8.51542e+18	100	+	GESS_chr1@70881639-70881720:+
chr3	137963930	137964025	-1.0734e+18	100	+	GESS_chr3@137963930-137964025:+
chr2	36787928	36788008	-1.56176e+18	100	-	GESS_chr2@36787928-36788008:-
chr2	219602302	219603886	-6.52677e+17	100	+	GESS_chr2@219602302-219603886:+
chrX	135957630	135957744	-7.77561e+18	100	-	GESS_chrX@135957630-135957744:-
chr9	132984929	132985017	-1.1325e+18	100	+	GESS_chr9@132984929-132985017:+
chr7	99693397	99693790	6.94293e+17	100	-	GESS_chr7@99693397-99693790:-
chr5	32379221	32379316	5.38172e+18	100	-	GESS_chr5@32379221-32379316:-
chr1	9781502	9781645	-5.04937e+18	100	+	GESS_chr1@9781502-9781645:+
chr8	95543191	95543313	-5.40673e+17	100	-	GESS_chr8@95543191-95543313:-
chr5	139921757	139921866	5.60235e+18	100	+	GESS_chr5@139921757-139921866:+
chr5	53692827	53692964	7.38826e+17	100	+	GESS_chr5@53692827-53692964:+
chr15	43857065	43857190	6.85908e+18	100	-	GESS_chr15@43857065-43857190:-
chr3	57850969	57851019	-7.17988e+18	100	+	GESS_chr3@57850969-57851019:+
chr16	72557231	72557314	-3.51043e+18	100	-	GESS_chr16@72557231-72557314:-
chr1	161643254	161643338	7.15293e+18	100	+	GESS_chr1@161643254-161643338:+
chr2	238330768	238330876	3.3472e+18	100	-	GESS_chr2@238330768-238330876:-
chr12	109196098	109196144	-4.27847e+18	100	-	GESS_chr12@109196098-109196144:-
chr10	43109730	43109806	7.30464e+18	100	-	GESS_chr10@43109730-43109806:-
chr2	97749906	97750014	-2.52103e+18	100	-	GESS_chr2@97749906-97750014:-
chr9	130982267	130982365	-2.61437e+18	100	+	GESS_chr9@130982267-130982365:+
chr1	93721892	93722095	6.27813e+18	100	+	GESS_chr1@93721892-93722095:+
chr14	74500731	74500874	1.77647e+18	100	+	GESS_chr14@74500731-74500874:+
chr17	17118499	17118630	6.41694e+18	100	-	GESS_chr17@17118499-17118630:-
chr21	34903795	34903863	4.70188e+17	100	-	GESS_chr21@34903795-34903863:-
chr1	225142661	225142800	6.31875e+18	100	+	GESS_chr1@225142661-225142800:+
chr1	234561419	234561539	-1.51432e+18	100	-	GESS_chr1@234561419-234561539:-
chr14	24569204	24569422	-8.96512e+18	100	+	GESS_chr14@24569204-24569422:+
chr3	10086625	10087428	-5.7286e+18	100	+	GESS_chr3@10086625-10087428:+
chr17	80895147	80895236	-8.13279e+15	100	+	GESS_chr17@80895147-80895236:+
chr3	40571700	40571807	7.3815e+18	100	+	GESS_chr3@40571700-40571807:+
chr5	112159004	112159057	7.836e+18	100	+	GESS_chr5@112159004-112159057:+
chr7	103124100	103124297	-2.05856e+18	100	-	GESS_chr7@103124100-103124297:-
chr8	28707730	28707790	1.43062e+18	100	-	GESS_chr8@28707730-28707790:-
chr2	61431391	61431515	-4.32858e+18	100	-	GESS_chr2@61431391-61431515:-
chr10	88231965	88232101	7.54339e+18	100	-	GESS_chr10@88231965-88232101:-
chr12	124132510	124132673	-1.57662e+18	100	+	GESS_chr12@124132510-124132673:+
chr3	28379428	28379527	-6.99192e+18	100	-	GESS_chr3@28379428-28379527:-
chr4	146041084	146041305	-8.4182e+18	100	+	GESS_chr4@146041084-146041305:+
chr2	33498723	33498848	-6.47021e+18	100	+	GESS_chr2@33498723-33498848:+
chr2	219592748	219592790	7.69337e+17	100	+	GESS_chr2@219592748-219592790:+
chr19	45494108	45494203	-8.34459e+18	100	+	GESS_chr19@45494108-45494203:+
chrX	118767323	118767455	8.51044e+18	100	-	GESS_chrX@118767323-118767455:-
chr12	57677607	57677839	-4.7183e+18	100	-	GESS_chr12@57677607-57677839:-
chr6	47494364	47494476	-7.73649e+18	100	+	GESS_chr6@47494364-47494476:+
chr8	117658710	117658842	8.23486e+17	100	-	GESS_chr8@117658710-117658842:-
chr4	109000648	109000770	-8.91672e+18	100	-	GESS_chr4@109000648-109000770:-
chr2	152324514	152324660	-4.98881e+18	100	+	GESS_chr2@152324514-152324660:+
chr10	5754786	5754881	-3.25682e+18	100	+	GESS_chr10@5754786-5754881:+
chr9	127990189	127990338	-5.43745e+18	100	+	GESS_chr9@127990189-127990338:+
chr16	70497072	70497175	1.1777e+18	100	+	GESS_chr16@70497072-70497175:+
chr17	36522170	36522300	-4.59201e+18	100	+	GESS_chr17@36522170-36522300:+
chr15	74281449	74281598	7.15386e+18	100	-	GESS_chr15@74281449-74281598:-
chr2	203147074	203147195	6.99999e+17	100	+	GESS_chr2@203147074-203147195:+
chr19	51013543	51013702	6.8921e+18	100	-	GESS_chr19@51013543-51013702:-
chr1	29435848	29435949	7.88246e+18	100	+	GESS_chr1@29435848-29435949:+
chr14	57092100	57092248	4.45176e+18	100	+	GESS_chr14@57092100-57092248:+
chr10	101163226	101163391	1.03048e+18	100	-	GESS_chr10@101163226-101163391:-
chr11	46534277	46534363	9.02288e+18	100	-	GESS_chr11@46534277-46534363:-
chr17	36520635	36520739	-7.04468e+18	100	+	GESS_chr17@36520635-36520739:+
chr10	4877867	4878001	2.68041e+17	100	+	GESS_chr10@4877867-4878001:+
chr6	110499801	110499945	4.50181e+18	100	-	GESS_chr6@110499801-110499945:-
chr8	20070293	20070416	2.02362e+18	100	+	GESS_chr8@20070293-20070416:+
chr12	56563313	56563479	-7.44276e+18	100	-	GESS_chr12@56563313-56563479:-
chr6	34949467	34949763	-5.46474e+18	100	+	GESS_chr6@34949467-34949763:+
chr16	15694498	15694558	-5.33959e+18	100	-	GESS_chr16@15694498-15694558:-
chr6	32803420	32803550	4.11723e+18	100	-	GESS_chr6@32803420-32803550:-
chr6	150001011	150001593	-8.60577e+18	100	-	GESS_chr6@150001011-150001593:-
chr5	93388831	93388932	4.16322e+18	100	-	GESS_chr5@93388831-93388932:-
chr11	93487102	93487203	6.91449e+18	100	+	GESS_chr11@93487102-93487203:+
chr16	20810585	20810673	3.4004e+18	100	-	GESS_chr16@20810585-20810673:-
chr15	64706284	64706410	1.996e+18	100	+	GESS_chr15@64706284-64706410:+
chr1	9781819	9781918	-6.75288e+18	100	+	GESS_chr1@9781819-9781918:+
chr19	36038021	36038142	4.62866e+18	100	+	GESS_chr19@36038021-36038142:+
chr6	106740903	106740981	3.64002e+18	100	-	GESS_chr6@106740903-106740981:-
chr3	48581013	48581079	5.807e+17	100	-	GESS_chr3@48581013-48581079:-
chrX	135761694	135761819	8.24103e+18	100	-	GESS_chrX@135761694-135761819:-
chr19	19293382	19293492	2.25402e+18	100	-	GESS_chr19@19293382-19293492:-
chr5	68861958	68862035	4.91212e+18	100	+	GESS_chr5@68861958-68862035:+
chr6	26459709	26460056	7.70048e+18	100	+	GESS_chr6@26459709-26460056:+
chr10	88233635	88233730	1.25183e+18	100	-	GESS_chr10@88233635-88233730:-
chr12	53898482	53898599	6.64997e+18	100	+	GESS_chr12@53898482-53898599:+
chr1	10195046	10195244	5.94052e+18	100	+	GESS_chr1@10195046-10195244:+
chr19	1270927	1271035	9.16887e+18	100	+	GESS_chr19@1270927-1271035:+
chr14	74759857	74759951	-4.55523e+18	100	-	GESS_chr14@74759857-74759951:-
chr9	35662509	35662738	1.45988e+18	100	-	GESS_chr9@35662509-35662738:-
chr7	56129440	56129542	-4.28911e+18	100	+	GESS_chr7@56129440-56129542:+
chr10	120920427	120920481	9.16538e+18	100	-	GESS_chr10@120920427-120920481:-
chr5	90445847	90446038	-8.13998e+18	100	+	GESS_chr5@90445847-90446038:+
chr1	161197674	161197779	1.17603e+18	100	+	GESS_chr1@161197674-161197779:+
chr5	176794715	176794826	-2.89229e+18	100	+	GESS_chr5@176794715-176794826:+
chr7	102628480	102628679	9.1684e+18	100	+	GESS_chr7@102628480-102628679:+
chr19	1428841	1428994	2.18678e+18	100	+	GESS_chr19@1428841-1428994:+
chr2	20478344	20478580	-8.65217e+17	100	-	GESS_chr2@20478344-20478580:-
chr1	78045212	78045313	-5.90315e+17	100	-	GESS_chr1@78045212-78045313:-
chr2	61712903	61713097	5.52994e+18	100	-	GESS_chr2@61712903-61713097:-
chr5	98205458	98205586	-1.7807e+18	100	-	GESS_chr5@98205458-98205586:-
chr11	59423972	59424073	1.71931e+18	100	-	GESS_chr11@59423972-59424073:-
chr15	65748093	65748179	-3.90364e+18	100	-	GESS_chr15@65748093-65748179:-
chr19	45926528	45926639	-4.50343e+18	100	-	GESS_chr19@45926528-45926639:-
chr1	32561261	32561363	3.99778e+18	100	+	GESS_chr1@32561261-32561363:+
chr3	47712148	47712207	-7.84149e+18	100	-	GESS_chr3@47712148-47712207:-
chr17	30303540	30303633	5.60511e+18	100	+	GESS_chr17@30303540-30303633:+
chr6	109691614	109691670	5.88509e+18	100	-	GESS_chr6@109691614-109691670:-
chr1	234529108	234529232	2.48048e+18	100	-	GESS_chr1@234529108-234529232:-
chr8	145488906	145489060	3.94913e+17	100	-	GESS_chr8@145488906-145489060:-
chr2	61729384	61729445	8.49088e+18	100	-	GESS_chr2@61729384-61729445:-
chr9	123166314	123166391	-3.36172e+17	100	-	GESS_chr9@123166314-123166391:-
chr5	174939114	174939199	8.68473e+18	100	+	GESS_chr5@174939114-174939199:+
chr5	137521650	137521741	5.6076e+18	100	+	GESS_chr5@137521650-137521741:+
chr1	33233388	33233558	2.80369e+18	100	+	GESS_chr1@33233388-33233558:+
chr8	42220130	42220216	2.41636e+18	100	+	GESS_chr8@42220130-42220216:+
chr2	7137047	7137192	-3.11206e+18	100	+	GESS_chr2@7137047-7137192:+
chr18	662146	662320	-3.62352e+18	100	+	GESS_chr18@662146-662320:+
chr14	74388769	74388909	8.01468e+18	100	+	GESS_chr14@74388769-74388909:+
chr2	71658457	71658558	7.61964e+18	100	+	GESS_chr2@71658457-71658558:+
chr14	73763919	73763993	8.42241e+18	100	-	GESS_chr14@73763919-73763993:-
chr1	40027995	40028088	7.74466e+18	100	-	GESS_chr1@40027995-40028088:-
chr16	629069	629180	1.88032e+18	100	+	GESS_chr16@629069-629180:+
chr12	50481146	50481268	9.15513e+18	100	+	GESS_chr12@50481146-50481268:+
chr8	145151937	145152037	8.5239e+18	100	+	GESS_chr8@145151937-145152037:+
chr1	100533533	100533751	-3.88354e+18	100	+	GESS_chr1@100533533-100533751:+
chr6	76412361	76412788	-3.36212e+18	100	+	GESS_chr6@76412361-76412788:+
chr5	71627085	71627202	7.14156e+18	100	+	GESS_chr5@71627085-71627202:+
chr7	23015829	23015924	-1.33712e+16	100	-	GESS_chr7@23015829-23015924:-
chr19	10475527	10475724	-7.3902e+18	100	-	GESS_chr19@10475527-10475724:-
chr7	38399101	38399207	-7.18783e+18	100	+	GESS_chr7@38399101-38399207:+
chr15	44859622	44859790	3.5253e+18	100	-	GESS_chr15@44859622-44859790:-
chr14	51226575	51227077	8.11749e+18	100	-	GESS_chr14@51226575-51227077:-
chr11	125452242	125452315	2.33715e+18	100	+	GESS_chr11@125452242-125452315:+
chr7	139734035	139734131	-1.30176e+18	100	-	GESS_chr7@139734035-139734131:-
chr19	5648027	5648054	6.33881e+18	100	+	GESS_chr19@5648027-5648054:+
chr8	97258535	97258682	7.4573e+18	100	-	GESS_chr8@97258535-97258682:-
chr1	180257405	180257652	-7.09864e+18	100	-	GESS_chr1@180257405-180257652:-
chr10	74908034	74908162	8.98335e+18	100	-	GESS_chr10@74908034-74908162:-
chr2	37230685	37230829	1.48012e+18	100	-	GESS_chr2@37230685-37230829:-
chr9	70475019	70475078	8.70894e+17	100	-	GESS_chr9@70475019-70475078:-
chr17	7160176	7160357	-7.5811e+18	100	+	GESS_chr17@7160176-7160357:+
chr9	35718353	35718403	5.7733e+17	100	-	GESS_chr9@35718353-35718403:-
chr14	24567684	24567887	-2.24906e+18	100	+	GESS_chr14@24567684-24567887:+
chr7	151048510	151048568	5.26568e+18	100	+	GESS_chr7@151048510-151048568:+
chrX	55050190	55050300	4.98293e+18	100	-	GESS_chrX@55050190-55050300:-
chr10	97893340	97893405	7.99624e+17	100	+	GESS_chr10@97893340-97893405:+
chr17	35771356	35771477	7.60608e+18	100	+	GESS_chr17@35771356-35771477:+
chr3	10019073	10019130	6.4298e+18	100	-	GESS_chr3@10019073-10019130:-
chr1	36216851	36217107	-7.19827e+18	100	-	GESS_chr1@36216851-36217107:-
chr19	10461728	10461838	-6.16414e+18	100	-	GESS_chr19@10461728-10461838:-
chr11	47315434	47315534	-5.75378e+18	100	+	GESS_chr11@47315434-47315534:+
chr14	72054288	72056087	-8.58518e+17	100	+	GESS_chr14@72054288-72056087:+
chr19	18305768	18305896	7.34167e+18	100	+	GESS_chr19@18305768-18305896:+
chr15	78412910	78413003	-8.55284e+18	100	-	GESS_chr15@78412910-78413003:-
chr18	43619913	43620013	4.61231e+18	100	-	GESS_chr18@43619913-43620013:-
chr7	102949399	102949542	3.59824e+18	100	+	GESS_chr7@102949399-102949542:+
chr15	43478018	43478077	5.98752e+17	100	+	GESS_chr15@43478018-43478077:+
chr7	86800311	86800405	-1.70309e+18	100	+	GESS_chr7@86800311-86800405:+
chr9	130887523	130887720	5.90615e+18	100	-	GESS_chr9@130887523-130887720:-
chr17	26901085	26901259	-2.20071e+18	100	-	GESS_chr17@26901085-26901259:-
chr15	43430772	43430817	-1.45449e+18	100	+	GESS_chr15@43430772-43430817:+
chr11	36300027	36300166	-6.30504e+18	100	-	GESS_chr11@36300027-36300166:-
chr19	45923582	45923685	8.34048e+18	100	-	GESS_chr19@45923582-45923685:-
chr10	79579653	79579776	8.15126e+18	100	-	GESS_chr10@79579653-79579776:-
chr17	41114192	41114312	-9.01976e+17	100	-	GESS_chr17@41114192-41114312:-
chr1	150811917	150812130	-2.68905e+18	100	-	GESS_chr1@150811917-150812130:-
chr9	77746686	77746739	9.41923e+17	100	+	GESS_chr9@77746686-77746739:+
chr21	47611795	47611873	-5.05222e+18	100	-	GESS_chr21@47611795-47611873:-
chr11	71192969	71193071	2.32863e+18	100	+	GESS_chr11@71192969-71193071:+
chr6	8420954	8421061	-4.12475e+17	100	-	GESS_chr6@8420954-8421061:-
chrX	53409153	53409304	-1.89221e+18	100	-	GESS_chrX@53409153-53409304:-
chr18	76973962	76974038	5.66697e+17	100	+	GESS_chr18@76973962-76974038:+
chr1	234563322	234563512	-4.93612e+18	100	-	GESS_chr1@234563322-234563512:-
chrX	74514398	74514455	4.45331e+17	100	+	GESS_chrX@74514398-74514455:+
chr19	45918119	45918218	-5.01124e+18	100	-	GESS_chr19@45918119-45918218:-
chr3	37132958	37133029	-7.93554e+18	100	-	GESS_chr3@37132958-37133029:-
chr1	32686732	32686798	-6.36569e+18	100	-	GESS_chr1@32686732-32686798:-
chr20	33961987	33962059	-7.78039e+18	100	-	GESS_chr20@33961987-33962059:-
chr5	137354644	137354835	6.21544e+18	100	-	GESS_chr5@137354644-137354835:-
chrX	77372809	77372912	4.39024e+18	100	+	GESS_chrX@77372809-77372912:+
chr1	23648021	23648156	-3.85658e+18	100	-	GESS_chr1@23648021-23648156:-
chr9	5823896	5824001	-3.15984e+18	100	-	GESS_chr9@5823896-5824001:-
chr3	186509514	186509639	6.98472e+18	100	-	GESS_chr3@186509514-186509639:-
chr4	8376705	8376879	4.6897e+18	100	-	GESS_chr4@8376705-8376879:-
chr19	56201233	56201316	5.17171e+18	100	+	GESS_chr19@56201233-56201316:+
chr12	110720550	110720600	4.18294e+18	100	+	GESS_chr12@110720550-110720600:+
chr8	38097793	38097882	5.24645e+18	100	+	GESS_chr8@38097793-38097882:+
chr5	70356671	70356757	3.81772e+18	100	-	GESS_chr5@70356671-70356757:-
chr9	132671169	132671278	4.14912e+18	100	-	GESS_chr9@132671169-132671278:-
chr14	105167694	105168093	-6.15235e+18	100	+	GESS_chr14@105167694-105168093:+
chr16	72747846	72747888	-5.21149e+18	100	+	GESS_chr16@72747846-72747888:+
chr14	56133959	56134048	1.89466e+18	100	+	GESS_chr14@56133959-56134048:+
chr17	45249283	45249430	3.26429e+18	100	-	GESS_chr17@45249283-45249430:-
chr14	74426118	74426225	-8.17424e+18	100	+	GESS_chr14@74426118-74426225:+
chrX	110963323	110963398	4.76316e+18	100	+	GESS_chrX@110963323-110963398:+
chr3	197350091	197350253	-8.51151e+18	100	-	GESS_chr3@197350091-197350253:-
chr6	32085100	32085181	1.49039e+18	100	-	GESS_chr6@32085100-32085181:-
chr3	187444519	187444686	-1.72024e+18	100	-	GESS_chr3@187444519-187444686:-
chr17	12914980	12915099	-1.15534e+18	100	-	GESS_chr17@12914980-12915099:-
chr17	48541887	48541960	4.26651e+18	100	+	GESS_chr17@48541887-48541960:+
chr2	231256802	231256944	-7.87078e+18	100	+	GESS_chr2@231256802-231256944:+
chr13	52992127	52992191	5.70374e+18	100	-	GESS_chr13@52992127-52992191:-
chr10	101163481	101163631	-7.04042e+18	100	-	GESS_chr10@101163481-101163631:-
chr8	97263134	97263323	3.06234e+18	100	-	GESS_chr8@97263134-97263323:-
chr12	123424658	123424831	4.96587e+18	100	-	GESS_chr12@123424658-123424831:-
chr9	136330444	136330569	5.27684e+18	100	+	GESS_chr9@136330444-136330569:+
chr11	93535001	93535138	-2.67155e+18	100	+	GESS_chr11@93535001-93535138:+
chr19	19612778	19612852	4.11973e+18	100	+	GESS_chr19@19612778-19612852:+
chr1	111440431	111440514	6.00302e+18	100	+	GESS_chr1@111440431-111440514:+
chr2	198274494	198274731	-4.91195e+18	100	-	GESS_chr2@198274494-198274731:-
chr11	62407099	62407203	8.97503e+18	100	-	GESS_chr11@62407099-62407203:-
chr1	35562918	35563167	9.80197e+17	100	+	GESS_chr1@35562918-35563167:+
chr17	4619442	4619486	-6.6482e+18	100	+	GESS_chr17@4619442-4619486:+
chr12	57992848	57992994	8.6091e+18	100	+	GESS_chr12@57992848-57992994:+
chrX	101619712	101619827	-1.6922e+18	100	-	GESS_chrX@101619712-101619827:-
chr8	30546678	30546836	-2.20054e+18	100	-	GESS_chr8@30546678-30546836:-
chr9	33261085	33261167	9.1461e+18	100	-	GESS_chr9@33261085-33261167:-
chr7	90001469	90001542	-8.39607e+18	100	+	GESS_chr7@90001469-90001542:+
chr19	56880235	56880305	3.54929e+18	100	+	GESS_chr19@56880235-56880305:+
chr10	76863652	76863855	-7.83774e+18	100	-	GESS_chr10@76863652-76863855:-
chr1	47154025	47154216	2.10494e+18	100	-	GESS_chr1@47154025-47154216:-
chr21	34955794	34955972	-2.96161e+17	100	-	GESS_chr21@34955794-34955972:-
chr3	49950653	49950792	-5.60337e+17	100	-	GESS_chr3@49950653-49950792:-
chr11	14807983	14808231	-2.61056e+18	100	+	GESS_chr11@14807983-14808231:+
chr11	59554510	59554609	-6.22456e+18	100	+	GESS_chr11@59554510-59554609:+
chr19	34949674	34949829	-9.24915e+17	100	+	GESS_chr19@34949674-34949829:+
chr19	11151983	11152236	-7.24667e+18	100	+	GESS_chr19@11151983-11152236:+
chr3	137928659	137928735	6.43782e+18	100	+	GESS_chr3@137928659-137928735:+
chr11	9164269	9164392	8.73419e+18	100	-	GESS_chr11@9164269-9164392:-
chr7	2588700	2588758	-6.08982e+18	100	-	GESS_chr7@2588700-2588758:-
chr6	43015886	43015991	-6.01668e+18	100	-	GESS_chr6@43015886-43015991:-
chr11	117988020	117988169	3.7466e+18	100	+	GESS_chr11@117988020-117988169:+
chr11	6638206	6638384	-6.23846e+18	100	-	GESS_chr11@6638206-6638384:-
chr5	149210330	149210446	-7.61154e+18	100	+	GESS_chr5@149210330-149210446:+
chr6	42984872	42985084	7.18631e+18	100	+	GESS_chr6@42984872-42985084:+
chr15	72642859	72642991	-2.28995e+18	100	-	GESS_chr15@72642859-72642991:-
chr6	157495142	157495251	-6.74461e+18	100	+	GESS_chr6@157495142-157495251:+
chr7	95864114	95864229	-1.45643e+18	100	-	GESS_chr7@95864114-95864229:-
chr8	144459550	144459625	5.88317e+18	100	+	GESS_chr8@144459550-144459625:+
chr17	33932724	33932859	1.13025e+18	100	+	GESS_chr17@33932724-33932859:+
chrX	117722376	117722441	1.09306e+18	100	+	GESS_chrX@117722376-117722441:+
chr13	45983062	45983209	-1.67216e+18	100	-	GESS_chr13@45983062-45983209:-
chr8	144877590	144877700	-6.01446e+18	100	-	GESS_chr8@144877590-144877700:-
chr21	45483419	45483666	7.62697e+18	100	+	GESS_chr21@45483419-45483666:+
chr11	111624167	111624301	-8.34678e+17	100	-	GESS_chr11@111624167-111624301:-
chr1	1274742	1274819	-9.03961e+18	100	-	GESS_chr1@1274742-1274819:-
chr5	88238833	88238939	4.29448e+18	100	+	GESS_chr5@88238833-88238939:+
chr3	172050879	172050965	9.21769e+18	100	+	GESS_chr3@172050879-172050965:+
chr10	94220948	94221009	8.14605e+17	100	-	GESS_chr10@94220948-94221009:-
chr17	80039477	80039719	2.55747e+18	100	-	GESS_chr17@80039477-80039719:-
chr3	176816254	176816329	5.27439e+18	100	-	GESS_chr3@176816254-176816329:-
chrX	40523559	40523741	6.11683e+18	100	-	GESS_chrX@40523559-40523741:-
chr15	52849297	52849419	2.33389e+18	100	-	GESS_chr15@52849297-52849419:-
chr11	116746582	116746725	8.97485e+17	100	-	GESS_chr11@116746582-116746725:-
chr9	117396048	117396158	-8.52748e+17	100	+	GESS_chr9@117396048-117396158:+
chr2	173429231	173429415	-4.04173e+18	100	+	GESS_chr2@173429231-173429415:+
chr22	26388329	26388459	3.23886e+18	100	+	GESS_chr22@26388329-26388459:+
chr3	140681969	140682069	3.09205e+18	100	+	GESS_chr3@140681969-140682069:+
chr10	75484533	75484596	4.66191e+18	100	-	GESS_chr10@75484533-75484596:-
chr8	145466325	145466471	6.44532e+18	100	+	GESS_chr8@145466325-145466471:+
chr11	12270731	12270793	3.87424e+18	100	+	GESS_chr11@12270731-12270793:+
chr15	75130607	75130685	-5.69412e+17	100	-	GESS_chr15@75130607-75130685:-
chr5	87516380	87516536	7.62271e+18	100	-	GESS_chr5@87516380-87516536:-
chr3	195389442	195389604	1.54489e+18	100	+	GESS_chr3@195389442-195389604:+
chr12	10762430	10762540	2.74225e+18	100	-	GESS_chr12@10762430-10762540:-
chr4	128861008	128861152	-5.53764e+18	100	-	GESS_chr4@128861008-128861152:-
chr19	17628097	17628198	-5.54224e+18	100	+	GESS_chr19@17628097-17628198:+
chr3	50137965	50138038	-2.27968e+18	100	+	GESS_chr3@50137965-50138038:+
chr15	85056446	85056533	-2.18002e+18	100	-	GESS_chr15@85056446-85056533:-
chr4	106624043	106624180	-6.58913e+18	100	-	GESS_chr4@106624043-106624180:-
chr17	41354672	41354729	-2.7555e+18	100	+	GESS_chr17@41354672-41354729:+
chr19	52032978	52033235	7.22765e+18	100	-	GESS_chr19@52032978-52033235:-
chr12	10871679	10871742	1.95066e+18	100	-	GESS_chr12@10871679-10871742:-
chr5	233592	233760	5.96813e+18	100	+	GESS_chr5@233592-233760:+
chr16	89865359	89865487	3.91602e+17	100	-	GESS_chr16@89865359-89865487:-
chr17	30806269	30806394	-6.87685e+18	100	+	GESS_chr17@30806269-30806394:+
chr12	53708535	53708633	5.87156e+18	100	-	GESS_chr12@53708535-53708633:-
chrX	153581140	153581276	-5.9932e+17	100	-	GESS_chrX@153581140-153581276:-
chr12	122622971	122623098	1.97777e+18	100	+	GESS_chr12@122622971-122623098:+
chr4	13462323	13462452	2.45181e+18	100	-	GESS_chr4@13462323-13462452:-
chr16	46702842	46702964	-4.93557e+18	100	-	GESS_chr16@46702842-46702964:-
chr10	111648261	111648353	-5.85159e+18	100	-	GESS_chr10@111648261-111648353:-
chr20	44049168	44049333	1.02518e+18	100	+	GESS_chr20@44049168-44049333:+
chr5	138117612	138117718	-4.62926e+18	100	+	GESS_chr5@138117612-138117718:+
chr9	37857238	37857348	3.60385e+18	100	+	GESS_chr9@37857238-37857348:+
chr14	105617620	105617733	-2.79784e+17	100	-	GESS_chr14@105617620-105617733:-
chr2	99787000	99787115	-1.7143e+18	100	-	GESS_chr2@99787000-99787115:-
chrX	153580549	153580815	-4.31591e+18	100	-	GESS_chrX@153580549-153580815:-
chr17	30536369	30536464	-5.58159e+18	100	+	GESS_chr17@30536369-30536464:+
chr3	182756814	182756923	3.79677e+18	100	-	GESS_chr3@182756814-182756923:-
chr19	49510275	49510404	-2.44812e+18	100	+	GESS_chr19@49510275-49510404:+
chr10	74803645	74803715	-3.07866e+18	100	-	GESS_chr10@74803645-74803715:-
chr10	70893288	70893393	7.96194e+18	100	+	GESS_chr10@70893288-70893393:+
chr5	7870883	7871036	2.41162e+18	100	+	GESS_chr5@7870883-7871036:+
chr19	49675266	49675365	3.56399e+18	100	+	GESS_chr19@49675266-49675365:+
chr3	48587297	48587393	4.39212e+18	100	-	GESS_chr3@48587297-48587393:-
chr6	18134035	18134120	-7.72718e+18	100	-	GESS_chr6@18134035-18134120:-
chr1	40667600	40667783	6.4058e+18	100	+	GESS_chr1@40667600-40667783:+
chr6	114270332	114270424	7.52039e+18	100	-	GESS_chr6@114270332-114270424:-
chr1	32793137	32793278	1.91094e+18	100	+	GESS_chr1@32793137-32793278:+
chr4	164438586	164438628	7.83758e+18	100	+	GESS_chr4@164438586-164438628:+
chr4	104064405	104064563	-4.97986e+18	100	-	GESS_chr4@104064405-104064563:-
chr5	138145727	138145893	-6.18608e+16	100	+	GESS_chr5@138145727-138145893:+
chr9	5801176	5801328	2.48962e+18	100	-	GESS_chr9@5801176-5801328:-
chr9	131591014	131591139	5.92869e+18	100	-	GESS_chr9@131591014-131591139:-
chr5	110837660	110837786	1.73079e+18	100	-	GESS_chr5@110837660-110837786:-
chr7	97488166	97488267	-3.9876e+18	100	-	GESS_chr7@97488166-97488267:-
chr9	131477648	131477739	5.4805e+18	100	+	GESS_chr9@131477648-131477739:+
chr17	80039885	80040036	-7.59366e+18	100	-	GESS_chr17@80039885-80040036:-
chr17	42231924	42232032	-8.48548e+17	100	+	GESS_chr17@42231924-42232032:+
chr8	30550486	30550572	-8.27408e+18	100	-	GESS_chr8@30550486-30550572:-
chr5	176338312	176338390	2.18437e+18	100	-	GESS_chr5@176338312-176338390:-
chr9	139686163	139686229	4.63176e+18	100	+	GESS_chr9@139686163-139686229:+
chr7	74470008	74470181	5.01538e+18	100	-	GESS_chr7@74470008-74470181:-
chr19	12991616	12991694	-6.36554e+18	100	-	GESS_chr19@12991616-12991694:-
chr15	82710841	82710997	-1.17328e+18	100	+	GESS_chr15@82710841-82710997:+
chr12	112305376	112305473	3.51403e+18	100	+	GESS_chr12@112305376-112305473:+
chr19	11118578	11118699	1.78478e+18	100	+	GESS_chr19@11118578-11118699:+
chr2	74593910	74594059	7.02438e+18	100	-	GESS_chr2@74593910-74594059:-
chr4	170663108	170663258	-6.29196e+18	100	-	GESS_chr4@170663108-170663258:-
chr16	2978825	2978918	-1.26111e+18	100	+	GESS_chr16@2978825-2978918:+
chr9	115181140	115181238	3.68478e+18	100	+	GESS_chr9@115181140-115181238:+
chr1	2330854	2330953	5.65345e+18	100	+	GESS_chr1@2330854-2330953:+
chr16	339440	339607	-8.07034e+18	100	-	GESS_chr16@339440-339607:-
chr4	77057339	77057565	-3.5159e+18	100	-	GESS_chr4@77057339-77057565:-
chr3	47963255	47963368	-6.45946e+18	100	-	GESS_chr3@47963255-47963368:-
chr16	33108059	33111140	-8.19398e+17	100	-	GESS_chr16@33108059-33111140:-
chr1	160231075	160231148	-5.16499e+18	100	-	GESS_chr1@160231075-160231148:-
chr10	51381762	51381846	1.61009e+18	100	+	GESS_chr10@51381762-51381846:+
chr6	27220587	27220728	2.8902e+18	100	+	GESS_chr6@27220587-27220728:+
chr11	62123797	62123939	8.2609e+18	100	+	GESS_chr11@62123797-62123939:+
chr6	35547813	35547998	1.23584e+18	100	-	GESS_chr6@35547813-35547998:-
chr4	83799883	83800081	-7.05338e+18	100	-	GESS_chr4@83799883-83800081:-
chr20	1106141	1106293	-3.05454e+18	100	+	GESS_chr20@1106141-1106293:+
chr3	43641876	43642073	-7.05494e+18	100	-	GESS_chr3@43641876-43642073:-
chr19	44248924	44249036	-4.77657e+17	100	-	GESS_chr19@44248924-44249036:-
chr1	38047824	38047937	-5.43391e+18	100	-	GESS_chr1@38047824-38047937:-
chr1	47030713	47030808	-2.29609e+18	100	-	GESS_chr1@47030713-47030808:-
chr3	15457005	15457090	-7.93301e+18	100	-	GESS_chr3@15457005-15457090:-
chr5	61694647	61694708	-5.3415e+18	100	-	GESS_chr5@61694647-61694708:-
chr15	85307938	85308046	-7.59919e+18	100	+	GESS_chr15@85307938-85308046:+
chr17	61712069	61712161	4.70748e+18	100	+	GESS_chr17@61712069-61712161:+
chr2	179170757	179171013	-6.0689e+18	100	+	GESS_chr2@179170757-179171013:+
chr11	118926462	118926555	-5.80306e+18	100	-	GESS_chr11@118926462-118926555:-
chr21	30380561	30380628	-5.43134e+18	100	-	GESS_chr21@30380561-30380628:-
chr1	93592789	93592856	-6.47255e+18	100	+	GESS_chr1@93592789-93592856:+
chr1	150464887	150464965	1.06846e+18	100	+	GESS_chr1@150464887-150464965:+
chr2	63217851	63217975	3.29742e+18	100	+	GESS_chr2@63217851-63217975:+
chr3	56694942	56695045	-5.31313e+18	100	-	GESS_chr3@56694942-56695045:-
chr15	28878736	28878886	8.69382e+18	100	+	GESS_chr15@28878736-28878886:+
chr1	47048900	47049001	-2.23014e+18	100	-	GESS_chr1@47048900-47049001:-
chr7	129317472	129317598	-1.24131e+18	100	+	GESS_chr7@129317472-129317598:+
chr16	50355893	50355949	-5.53803e+18	100	-	GESS_chr16@50355893-50355949:-
chr15	28881633	28881847	4.48005e+18	100	+	GESS_chr15@28881633-28881847:+
chr19	4408900	4409756	8.92849e+18	100	+	GESS_chr19@4408900-4409756:+
chr2	71655677	71655781	-4.41617e+18	100	+	GESS_chr2@71655677-71655781:+
chr10	76865419	76865626	7.79844e+17	100	-	GESS_chr10@76865419-76865626:-
chr10	11308561	11308640	9.04365e+18	100	+	GESS_chr10@11308561-11308640:+
chr12	57625264	57625343	1.86744e+18	100	+	GESS_chr12@57625264-57625343:+
chr1	150972338	150972440	-3.83794e+18	100	-	GESS_chr1@150972338-150972440:-
chr19	45864782	45864900	-1.61356e+18	100	-	GESS_chr19@45864782-45864900:-
chr1	235318196	235318427	-1.24485e+18	100	-	GESS_chr1@235318196-235318427:-
chr3	12544761	12545283	-7.00142e+18	100	+	GESS_chr3@12544761-12545283:+
chr6	34940358	34940420	-9.78582e+17	100	+	GESS_chr6@34940358-34940420:+
chr1	38046943	38047146	-4.97621e+18	100	-	GESS_chr1@38046943-38047146:-
chr6	42985591	42985706	1.15905e+18	100	+	GESS_chr6@42985591-42985706:+
chr19	41313043	41313179	-9.17823e+18	100	+	GESS_chr19@41313043-41313179:+
chr19	6759605	6759681	4.35549e+18	100	-	GESS_chr19@6759605-6759681:-
chr1	32694328	32694417	-7.64769e+17	100	+	GESS_chr1@32694328-32694417:+
chr17	36517594	36517658	5.43659e+18	100	+	GESS_chr17@36517594-36517658:+
chr3	185332352	185332528	5.21521e+18	100	+	GESS_chr3@185332352-185332528:+
chr20	1108069	1108151	2.68834e+18	100	+	GESS_chr20@1108069-1108151:+
chr1	114441340	114441423	4.30147e+18	100	-	GESS_chr1@114441340-114441423:-
chr1	32670199	32670221	-6.39645e+18	100	+	GESS_chr1@32670199-32670221:+
chr14	73833605	73833689	9.80308e+17	100	-	GESS_chr14@73833605-73833689:-
chr12	30816423	30816588	-2.74283e+18	100	-	GESS_chr12@30816423-30816588:-
chr16	84120963	84121065	-5.69549e+18	100	-	GESS_chr16@84120963-84121065:-
chr1	231487050	231487317	-3.87024e+18	100	+	GESS_chr1@231487050-231487317:+
chr18	23637553	23637706	3.77576e+18	100	-	GESS_chr18@23637553-23637706:-
chr1	153915032	153915101	7.2915e+18	100	-	GESS_chr1@153915032-153915101:-
chr1	3496389	3496493	6.09966e+18	100	-	GESS_chr1@3496389-3496493:-
chr6	160201967	160202142	3.3176e+18	100	-	GESS_chr6@160201967-160202142:-
chr19	7996023	7996073	6.90615e+18	100	-	GESS_chr19@7996023-7996073:-
chr6	41895112	41895274	-3.70128e+17	100	+	GESS_chr6@41895112-41895274:+
chr20	5958522	5958663	-2.01063e+18	100	+	GESS_chr20@5958522-5958663:+
chr22	20920754	20921104	-7.65666e+18	100	+	GESS_chr22@20920754-20921104:+
chr12	76453918	76454059	6.01535e+18	100	-	GESS_chr12@76453918-76454059:-
chr20	3002700	3002866	1.47808e+18	100	+	GESS_chr20@3002700-3002866:+
chr7	140058440	140058585	-6.09938e+18	100	-	GESS_chr7@140058440-140058585:-
chr1	201759817	201759894	-1.02824e+18	100	+	GESS_chr1@201759817-201759894:+
chr1	205767032	205767179	6.29564e+18	100	-	GESS_chr1@205767032-205767179:-
chr16	69680420	69680481	2.87842e+18	100	+	GESS_chr16@69680420-69680481:+
chr1	70888898	70888955	4.29271e+18	100	+	GESS_chr1@70888898-70888955:+
chr4	104084636	104084710	-5.96623e+18	100	-	GESS_chr4@104084636-104084710:-
chr3	121563300	121563394	9.24363e+17	100	+	GESS_chr3@121563300-121563394:+
chr6	345854	345928	2.85281e+18	100	+	GESS_chr6@345854-345928:+
chr17	26888440	26888647	1.60965e+18	100	-	GESS_chr17@26888440-26888647:-
chr11	65307191	65307352	4.05734e+18	100	-	GESS_chr11@65307191-65307352:-
chr11	46113734	46113774	-2.56666e+18	100	-	GESS_chr11@46113734-46113774:-
chr2	232028349	232028441	3.12724e+18	100	+	GESS_chr2@232028349-232028441:+
chr17	49054469	49054582	1.05525e+18	100	-	GESS_chr17@49054469-49054582:-
chr2	24240156	24240234	6.01847e+18	100	+	GESS_chr2@24240156-24240234:+
chr3	9478534	9478572	8.82123e+18	100	+	GESS_chr3@9478534-9478572:+
chr6	136582403	136582615	6.78505e+18	100	-	GESS_chr6@136582403-136582615:-
chr19	35502378	35502458	7.13565e+18	100	+	GESS_chr19@35502378-35502458:+
chr16	30006424	30006538	7.4866e+18	100	-	GESS_chr16@30006424-30006538:-
chr4	2900986	2901162	-2.76281e+18	100	+	GESS_chr4@2900986-2901162:+
chr20	37652333	37652410	6.04017e+18	100	+	GESS_chr20@37652333-37652410:+
chrX	153993719	153993805	-1.95496e+18	100	+	GESS_chrX@153993719-153993805:+
chr10	15863655	15863725	-3.17382e+18	100	-	GESS_chr10@15863655-15863725:-
chr5	34005861	34006004	2.16595e+18	100	-	GESS_chr5@34005861-34006004:-
chr10	13655741	13655881	-1.13752e+18	100	+	GESS_chr10@13655741-13655881:+
chr17	74084545	74084643	-1.08636e+18	100	-	GESS_chr17@74084545-74084643:-
chr15	57383987	57384089	4.56141e+18	100	+	GESS_chr15@57383987-57384089:+
chr12	98931253	98931350	6.23778e+18	100	+	GESS_chr12@98931253-98931350:+
chr7	102618828	102618967	-6.67501e+18	100	+	GESS_chr7@102618828-102618967:+
chr20	35396372	35396445	3.29221e+18	100	-	GESS_chr20@35396372-35396445:-
chr18	20581549	20581692	-4.64718e+18	100	+	GESS_chr18@20581549-20581692:+
chr14	74507268	74507348	4.95667e+18	100	+	GESS_chr14@74507268-74507348:+
chr2	15644269	15644337	6.53233e+17	100	-	GESS_chr2@15644269-15644337:-
chr7	2041700	2041756	1.88876e+17	100	-	GESS_chr7@2041700-2041756:-
chr16	56870513	56870629	3.77325e+18	100	+	GESS_chr16@56870513-56870629:+
chr9	100092604	100093049	7.92258e+18	100	+	GESS_chr9@100092604-100093049:+
chr3	10106040	10106113	8.59203e+18	100	+	GESS_chr3@10106040-10106113:+
chr22	24032419	24032543	5.92738e+17	100	-	GESS_chr22@24032419-24032543:-
chr5	134246025	134246156	-2.49104e+18	100	+	GESS_chr5@134246025-134246156:+
chr3	141626009	141626116	6.85724e+18	100	+	GESS_chr3@141626009-141626116:+
chr1	201817521	201817722	-4.57735e+17	100	+	GESS_chr1@201817521-201817722:+
chr1	150476811	150476911	2.69347e+18	100	+	GESS_chr1@150476811-150476911:+
chr8	134511378	134511432	-6.65058e+18	100	-	GESS_chr8@134511378-134511432:-
chr8	98725890	98725997	-6.08138e+18	100	+	GESS_chr8@98725890-98725997:+
chr16	15011397	15011468	-7.95496e+17	100	+	GESS_chr16@15011397-15011468:+
chr11	47266856	47266945	-4.59678e+18	100	-	GESS_chr11@47266856-47266945:-
chr6	35888245	35888305	2.85603e+18	100	-	GESS_chr6@35888245-35888305:-
chr12	9446258	9446506	-2.29274e+18	100	+	GESS_chr12@9446258-9446506:+
chr1	151070328	151070478	-4.57194e+18	100	+	GESS_chr1@151070328-151070478:+
chr9	132687239	132687436	-5.45708e+18	100	-	GESS_chr9@132687239-132687436:-
chr8	124146354	124146446	2.8262e+18	100	+	GESS_chr8@124146354-124146446:+
chr2	130918759	130918845	-4.59957e+18	100	-	GESS_chr2@130918759-130918845:-
chr2	112843582	112843681	-7.39686e+18	100	+	GESS_chr2@112843582-112843681:+
chr20	34218361	34218412	-8.09432e+18	100	-	GESS_chr20@34218361-34218412:-
chr12	123498375	123498589	2.10961e+18	100	-	GESS_chr12@123498375-123498589:-
chrX	103430747	103430896	-6.9607e+18	100	+	GESS_chrX@103430747-103430896:+
chr15	29287960	29288009	-8.17418e+18	100	+	GESS_chr15@29287960-29288009:+
chr12	32123123	32123290	2.93191e+18	100	+	GESS_chr12@32123123-32123290:+
chr9	94991283	94991408	-7.51602e+18	100	-	GESS_chr9@94991283-94991408:-
chr12	30884277	30884444	-7.18043e+18	100	-	GESS_chr12@30884277-30884444:-
chr7	2297370	2297438	-1.64427e+18	100	-	GESS_chr7@2297370-2297438:-
chr2	39984388	39984508	4.79471e+18	100	-	GESS_chr2@39984388-39984508:-
chr3	56600622	56600768	-7.68949e+18	100	+	GESS_chr3@56600622-56600768:+
chr22	35659975	35660089	-4.1487e+18	100	+	GESS_chr22@35659975-35660089:+
chr1	167653137	167653238	-7.27336e+18	100	+	GESS_chr1@167653137-167653238:+
chr12	53666505	53666641	3.21087e+18	100	+	GESS_chr12@53666505-53666641:+
chr2	47249001	47249118	-6.37121e+18	100	+	GESS_chr2@47249001-47249118:+
chr3	50137415	50137484	-4.56865e+18	100	+	GESS_chr3@50137415-50137484:+
chr17	65920663	65920705	-1.60448e+18	100	+	GESS_chr17@65920663-65920705:+
chr1	179959642	179959756	5.33654e+17	100	+	GESS_chr1@179959642-179959756:+
chr1	171540459	171540560	-8.59275e+18	100	+	GESS_chr1@171540459-171540560:+
chr16	28188541	28188653	2.70593e+18	100	-	GESS_chr16@28188541-28188653:-
chr2	220431995	220432297	4.24579e+18	100	-	GESS_chr2@220431995-220432297:-
chr21	47801609	47801755	2.4775e+18	100	+	GESS_chr21@47801609-47801755:+
chr3	9710403	9710478	-5.113e+18	100	+	GESS_chr3@9710403-9710478:+
chr15	58932976	58933159	2.77145e+18	100	-	GESS_chr15@58932976-58933159:-
chr13	76143596	76143643	3.87902e+18	100	+	GESS_chr13@76143596-76143643:+
chr14	54882617	54882648	2.36981e+18	100	+	GESS_chr14@54882617-54882648:+
chr9	33960824	33960876	7.482e+18	100	-	GESS_chr9@33960824-33960876:-
chr11	3844843	3844970	-3.25807e+17	100	+	GESS_chr11@3844843-3844970:+
chr16	72130721	72130908	1.89889e+18	100	+	GESS_chr16@72130721-72130908:+
chr9	132625465	132625578	7.55616e+18	100	+	GESS_chr9@132625465-132625578:+
chrX	19372609	19372701	-8.10868e+18	100	+	GESS_chrX@19372609-19372701:+
chr11	66590035	66590145	-9.21051e+18	100	+	GESS_chr11@66590035-66590145:+
chr2	20518298	20518406	1.34029e+18	100	-	GESS_chr2@20518298-20518406:-
chr12	6779926	6780004	-5.89479e+18	100	-	GESS_chr12@6779926-6780004:-
chr2	55201831	55201900	5.1428e+18	100	-	GESS_chr2@55201831-55201900:-
chr11	59556346	59556420	7.24665e+18	100	+	GESS_chr11@59556346-59556420:+
chr3	15473594	15473730	6.4448e+18	100	+	GESS_chr3@15473594-15473730:+
chr1	171556142	171556360	-9.01098e+18	100	+	GESS_chr1@171556142-171556360:+
chr17	18770595	18770647	5.7229e+18	100	+	GESS_chr17@18770595-18770647:+
chr1	28599869	28600019	5.93267e+18	100	+	GESS_chr1@28599869-28600019:+
chr2	220082847	220085174	3.10411e+18	100	-	GESS_chr2@220082847-220085174:-
chr7	2586958	2587112	-4.78497e+18	100	-	GESS_chr7@2586958-2587112:-
chr22	29126408	29126536	-7.04335e+17	100	-	GESS_chr22@29126408-29126536:-
chr20	31967267	31967497	6.08565e+18	100	-	GESS_chr20@31967267-31967497:-
chr11	3721840	3722069	3.05298e+18	100	-	GESS_chr11@3721840-3722069:-
chr1	6698355	6698424	-7.18043e+18	100	-	GESS_chr1@6698355-6698424:-
chr1	43296439	43296786	-5.70086e+18	100	+	GESS_chr1@43296439-43296786:+
chr13	41381430	41381599	1.33276e+18	100	+	GESS_chr13@41381430-41381599:+
chr15	41663725	41663882	-1.60972e+18	100	+	GESS_chr15@41663725-41663882:+
chr5	137503623	137503767	6.55517e+18	100	-	GESS_chr5@137503623-137503767:-
chr16	11815433	11815526	5.07305e+18	100	-	GESS_chr16@11815433-11815526:-
chr10	65024411	65024524	-5.1735e+18	100	-	GESS_chr10@65024411-65024524:-
chr19	54692071	54692200	2.07105e+18	100	-	GESS_chr19@54692071-54692200:-
chr1	100472590	100472712	-1.21786e+17	100	+	GESS_chr1@100472590-100472712:+
chr1	169356235	169356447	-8.62296e+18	100	+	GESS_chr1@169356235-169356447:+
chr2	172928439	172928588	6.3142e+18	100	+	GESS_chr2@172928439-172928588:+
chr3	146246401	146246618	7.63619e+18	100	-	GESS_chr3@146246401-146246618:-
chr7	74114936	74114964	4.63773e+18	100	+	GESS_chr7@74114936-74114964:+
chr15	65421370	65421508	-3.41034e+18	100	-	GESS_chr15@65421370-65421508:-
chr9	6493826	6493932	2.97694e+18	100	+	GESS_chr9@6493826-6493932:+
chr2	36805740	36806008	2.00422e+18	100	-	GESS_chr2@36805740-36806008:-
chr1	35972213	35972736	8.22574e+18	100	-	GESS_chr1@35972213-35972736:-
chr9	86281265	86281348	7.87219e+18	100	-	GESS_chr9@86281265-86281348:-
chr7	100231039	100231179	-3.31005e+18	100	-	GESS_chr7@100231039-100231179:-
chr19	10602253	10602938	-4.49491e+18	100	-	GESS_chr19@10602253-10602938:-
chr5	162896647	162896835	8.83271e+18	100	+	GESS_chr5@162896647-162896835:+
chr17	40744074	40744180	2.9508e+18	100	-	GESS_chr17@40744074-40744180:-
chr1	25555489	25555614	4.10239e+18	100	-	GESS_chr1@25555489-25555614:-
chr4	71698024	71698167	-2.48107e+18	100	-	GESS_chr4@71698024-71698167:-
chr12	104331473	104331584	7.82962e+18	100	+	GESS_chr12@104331473-104331584:+
chr10	82269057	82269227	2.22042e+18	100	+	GESS_chr10@82269057-82269227:+
chr11	107920617	107920793	4.44373e+18	100	+	GESS_chr11@107920617-107920793:+
chr21	47809114	47809346	-4.67292e+18	100	+	GESS_chr21@47809114-47809346:+
chr4	77051809	77051902	-3.51186e+17	100	-	GESS_chr4@77051809-77051902:-
chr9	95874161	95874220	9.21323e+18	100	+	GESS_chr9@95874161-95874220:+
chr6	123038932	123039108	-1.48699e+18	100	+	GESS_chr6@123038932-123039108:+
chr1	1560926	1561033	-3.24271e+18	100	+	GESS_chr1@1560926-1561033:+
chr1	100181142	100181228	-8.73135e+18	100	-	GESS_chr1@100181142-100181228:-
chr2	11919645	11919771	-5.29416e+18	100	+	GESS_chr2@11919645-11919771:+
chr15	58287276	58287337	-2.37705e+18	100	-	GESS_chr15@58287276-58287337:-
chr3	45776727	45776865	-4.50647e+17	100	+	GESS_chr3@45776727-45776865:+
chr19	10791695	10791806	-1.27757e+18	100	+	GESS_chr19@10791695-10791806:+
chr1	198673601	198673627	-3.02003e+18	100	+	GESS_chr1@198673601-198673627:+
chr1	172525009	172525163	6.57835e+18	100	+	GESS_chr1@172525009-172525163:+
chr6	8027440	8027632	5.81656e+18	100	-	GESS_chr6@8027440-8027632:-
chr2	97281229	97281281	7.70198e+18	100	-	GESS_chr2@97281229-97281281:-
chr10	46238838	46238931	3.78339e+17	100	+	GESS_chr10@46238838-46238931:+
chr19	45868300	45868416	8.3342e+18	100	-	GESS_chr19@45868300-45868416:-
chr15	28473364	28473555	4.11234e+18	100	-	GESS_chr15@28473364-28473555:-
chr1	93720028	93720171	-3.93335e+18	100	+	GESS_chr1@93720028-93720171:+
chr1	229781606	229781716	8.36456e+18	100	+	GESS_chr1@229781606-229781716:+
chr11	773522	773629	4.49326e+18	100	-	GESS_chr11@773522-773629:-
chr10	51387653	51387763	4.435e+18	100	+	GESS_chr10@51387653-51387763:+
chr3	138219577	138219723	-1.49363e+18	100	-	GESS_chr3@138219577-138219723:-
chr20	48467347	48467381	-5.82197e+17	100	+	GESS_chr20@48467347-48467381:+
chr17	7345913	7346111	5.58683e+18	100	+	GESS_chr17@7345913-7346111:+
chr15	82970614	82970704	-1.75455e+18	100	+	GESS_chr15@82970614-82970704:+
chr17	60525062	60525127	-4.0667e+18	100	+	GESS_chr17@60525062-60525127:+
chr1	146639346	146639512	1.75526e+18	100	-	GESS_chr1@146639346-146639512:-
chr6	18255962	18256082	3.50971e+18	100	-	GESS_chr6@18255962-18256082:-
chr5	141009611	141009692	3.8935e+18	100	-	GESS_chr5@141009611-141009692:-
chr3	43647206	43647355	1.28515e+18	100	-	GESS_chr3@43647206-43647355:-
chr6	43410708	43410897	-1.87544e+18	100	+	GESS_chr6@43410708-43410897:+
chr22	31529392	31529469	8.23999e+18	100	+	GESS_chr22@31529392-31529469:+
chr11	65482292	65482381	3.93087e+18	100	+	GESS_chr11@65482292-65482381:+
chr19	1487140	1487312	-5.38742e+18	100	-	GESS_chr19@1487140-1487312:-
chr13	114128439	114128569	1.92914e+18	100	-	GESS_chr13@114128439-114128569:-
chr10	105169456	105169563	2.07639e+18	100	+	GESS_chr10@105169456-105169563:+
chr12	58144706	58144873	4.68312e+18	100	-	GESS_chr12@58144706-58144873:-
chr9	91956262	91956394	2.73097e+18	100	+	GESS_chr9@91956262-91956394:+
chr18	55274366	55274565	4.229e+18	100	-	GESS_chr18@55274366-55274565:-
chr6	11713214	11714745	3.73207e+18	100	-	GESS_chr6@11713214-11714745:-
chr3	47139445	47139571	-8.86313e+17	100	-	GESS_chr3@47139445-47139571:-
chr4	52740437	52740551	-5.17452e+17	100	+	GESS_chr4@52740437-52740551:+
chr7	927007	927156	3.4004e+18	100	+	GESS_chr7@927007-927156:+
chr18	9208655	9208795	-8.74184e+18	100	+	GESS_chr18@9208655-9208795:+
chr9	136221514	136221596	-2.05925e+18	100	-	GESS_chr9@136221514-136221596:-
chr6	13642711	13642823	5.0424e+18	100	-	GESS_chr6@13642711-13642823:-
chr16	30128475	30128606	1.13504e+17	100	-	GESS_chr16@30128475-30128606:-
chr19	35504160	35504272	-3.00984e+18	100	+	GESS_chr19@35504160-35504272:+
chr22	20922808	20922918	-5.43783e+18	100	+	GESS_chr22@20922808-20922918:+
chr14	21863457	21863511	-1.09401e+17	100	-	GESS_chr14@21863457-21863511:-
chr11	118983192	118983319	-5.53871e+18	100	+	GESS_chr11@118983192-118983319:+
chr3	17275177	17275242	-6.92601e+18	100	-	GESS_chr3@17275177-17275242:-
chr1	28323831	28323889	5.51264e+17	100	-	GESS_chr1@28323831-28323889:-
chr18	11905737	11905952	-6.08489e+18	100	-	GESS_chr18@11905737-11905952:-
chr15	83215893	83215987	-8.5199e+18	100	-	GESS_chr15@83215893-83215987:-
chr1	93667449	93667545	7.03297e+18	100	+	GESS_chr1@93667449-93667545:+
chr10	121567444	121567572	1.01462e+18	100	+	GESS_chr10@121567444-121567572:+
chr5	137627659	137627805	-2.52823e+18	100	-	GESS_chr5@137627659-137627805:-
chr2	32422413	32422461	-7.43587e+18	100	+	GESS_chr2@32422413-32422461:+
chr3	172064117	172064230	-6.65114e+18	100	+	GESS_chr3@172064117-172064230:+
chr7	140389397	140389525	5.87453e+18	100	+	GESS_chr7@140389397-140389525:+
chr7	100275721	100275922	-1.62901e+18	100	+	GESS_chr7@100275721-100275922:+
chr15	74282692	74282798	-2.02679e+18	100	-	GESS_chr15@74282692-74282798:-
chr17	41170609	41170812	-1.25893e+17	100	-	GESS_chr17@41170609-41170812:-
chr9	103065914	103066124	8.21388e+18	100	-	GESS_chr9@103065914-103066124:-
chr6	37429325	37429421	7.32719e+18	100	+	GESS_chr6@37429325-37429421:+
chr4	1221987	1222131	7.38545e+18	100	-	GESS_chr4@1221987-1222131:-
chr1	6711589	6711662	8.51818e+18	100	-	GESS_chr1@6711589-6711662:-
chr1	160194852	160194909	1.29378e+18	100	-	GESS_chr1@160194852-160194909:-
chr20	33324494	33324562	5.77963e+18	100	-	GESS_chr20@33324494-33324562:-
chr5	176919406	176919436	2.2604e+18	100	-	GESS_chr5@176919406-176919436:-
chr7	100859189	100859301	-7.31962e+18	100	-	GESS_chr7@100859189-100859301:-
chr11	76170977	76171129	1.9441e+18	100	+	GESS_chr11@76170977-76171129:+
chr10	6008108	6008302	-7.75537e+18	100	-	GESS_chr10@6008108-6008302:-
chr12	7078661	7078740	-4.16196e+18	100	-	GESS_chr12@7078661-7078740:-
chr17	79655734	79655857	-3.0111e+17	100	+	GESS_chr17@79655734-79655857:+
chr15	34691356	34691404	-8.03225e+18	100	-	GESS_chr15@34691356-34691404:-
chr7	140064208	140064291	6.84261e+18	100	-	GESS_chr7@140064208-140064291:-
chr1	11175453	11175525	7.8864e+18	100	-	GESS_chr1@11175453-11175525:-
chr16	28497668	28497811	1.95174e+18	100	-	GESS_chr16@28497668-28497811:-
chr15	25599675	25599830	6.87262e+18	100	-	GESS_chr15@25599675-25599830:-
chr6	35280079	35280315	-5.27325e+18	100	+	GESS_chr6@35280079-35280315:+
chr11	117063869	117063974	3.5326e+18	100	+	GESS_chr11@117063869-117063974:+
chr1	235647638	235647831	2.73005e+18	100	-	GESS_chr1@235647638-235647831:-
chr16	1402240	1402307	1.61731e+18	100	+	GESS_chr16@1402240-1402307:+
chrX	69717030	69717071	-7.15121e+18	100	+	GESS_chrX@69717030-69717071:+
chr6	17772139	17772290	6.97704e+18	100	-	GESS_chr6@17772139-17772290:-
chr4	1231971	1232125	2.48463e+17	100	-	GESS_chr4@1231971-1232125:-
chr4	106621007	106621171	-5.40213e+18	100	-	GESS_chr4@106621007-106621171:-
chr3	37089010	37089174	4.49559e+18	100	+	GESS_chr3@37089010-37089174:+
chr16	84118588	84118739	-6.61286e+18	100	-	GESS_chr16@84118588-84118739:-
chr11	64032423	64032576	1.24692e+17	100	+	GESS_chr11@64032423-64032576:+
chr1	224491425	224491559	2.51622e+18	100	-	GESS_chr1@224491425-224491559:-
chr12	125461888	125462036	-1.58251e+18	100	-	GESS_chr12@125461888-125462036:-
chr19	55855346	55855365	-2.07015e+18	100	+	GESS_chr19@55855346-55855365:+
chr2	39535084	39535146	6.05078e+18	100	-	GESS_chr2@39535084-39535146:-
chr1	113237371	113237518	-5.27083e+18	100	+	GESS_chr1@113237371-113237518:+
chr3	176782708	176782810	2.7574e+18	100	-	GESS_chr3@176782708-176782810:-
chr8	145666101	145666253	-2.94402e+18	100	-	GESS_chr8@145666101-145666253:-
chr4	185618801	185618957	-1.0033e+18	100	-	GESS_chr4@185618801-185618957:-
chrX	118974609	118974647	5.47333e+18	100	-	GESS_chrX@118974609-118974647:-
chr2	27354878	27354950	-6.98768e+18	100	-	GESS_chr2@27354878-27354950:-
chr16	5139108	5139257	5.62213e+18	100	-	GESS_chr16@5139108-5139257:-
chr3	150285963	150286079	5.90861e+18	100	+	GESS_chr3@150285963-150286079:+
chr7	92881966	92882088	-7.98478e+18	100	+	GESS_chr7@92881966-92882088:+
chr12	133158648	133158852	-7.44447e+18	100	+	GESS_chr12@133158648-133158852:+
chr1	243349081	243349374	4.34057e+18	100	-	GESS_chr1@243349081-243349374:-
chr19	1271139	1271245	-3.92465e+18	100	+	GESS_chr19@1271139-1271245:+
chr6	170657239	170657411	-3.40754e+17	100	+	GESS_chr6@170657239-170657411:+
chr15	93545407	93545547	-7.78716e+18	100	+	GESS_chr15@93545407-93545547:+
chr10	94694067	94694187	7.81014e+18	100	+	GESS_chr10@94694067-94694187:+
chr1	75204374	75204472	-4.04715e+17	100	+	GESS_chr1@75204374-75204472:+
chr1	65847504	65847558	8.48356e+18	100	+	GESS_chr1@65847504-65847558:+
chr5	236543	236714	-7.23042e+18	100	+	GESS_chr5@236543-236714:+
chr4	128812247	128812351	7.40011e+18	100	+	GESS_chr4@128812247-128812351:+
chrX	128691838	128691927	7.44572e+18	100	+	GESS_chrX@128691838-128691927:+
chr5	176395556	176396707	-1.74211e+18	100	-	GESS_chr5@176395556-176396707:-
chr3	197349058	197349201	-2.41427e+18	100	-	GESS_chr3@197349058-197349201:-
chr22	23656739	23656901	-2.54299e+17	100	+	GESS_chr22@23656739-23656901:+
chr22	36653365	36653453	1.86582e+18	100	+	GESS_chr22@36653365-36653453:+
chr15	68434284	68434368	4.21079e+17	100	+	GESS_chr15@68434284-68434368:+
chrX	123227868	123227994	8.97912e+18	100	+	GESS_chrX@123227868-123227994:+
chr9	126202639	126202770	-5.74432e+18	100	-	GESS_chr9@126202639-126202770:-
chr11	3704430	3704671	522704854518716	100	-	GESS_chr11@3704430-3704671:-
chr8	22471605	22471827	5.64382e+18	100	+	GESS_chr8@22471605-22471827:+
chr5	137520496	137520635	-1.57096e+18	100	+	GESS_chr5@137520496-137520635:+
chr3	65438933	65439015	-8.75732e+17	100	-	GESS_chr3@65438933-65439015:-
chr3	169501265	169501348	4.01259e+18	100	+	GESS_chr3@169501265-169501348:+
chr17	57089689	57089807	3.25804e+18	100	-	GESS_chr17@57089689-57089807:-
chr15	40308703	40308873	6.63922e+18	100	+	GESS_chr15@40308703-40308873:+
chr20	2928628	2928670	-7.23746e+18	100	+	GESS_chr20@2928628-2928670:+
chr11	116628985	116629123	5.33566e+18	100	-	GESS_chr11@116628985-116629123:-
chr6	41897870	41898008	8.26533e+17	100	+	GESS_chr6@41897870-41898008:+
chr12	57905481	57905651	-3.66502e+18	100	+	GESS_chr12@57905481-57905651:+
chr15	43696611	43696750	-6.1628e+18	100	+	GESS_chr15@43696611-43696750:+
chr8	22384905	22385030	7.16075e+18	100	+	GESS_chr8@22384905-22385030:+
chr12	10870687	10870720	-5.12649e+18	100	-	GESS_chr12@10870687-10870720:-
chr2	33002949	33003047	4.24816e+18	100	+	GESS_chr2@33002949-33003047:+
chr16	30206061	30206112	7.72232e+18	100	+	GESS_chr16@30206061-30206112:+
chr9	35607579	35607669	-4.70714e+18	100	+	GESS_chr9@35607579-35607669:+
chr6	88321807	88321966	6.96579e+18	100	+	GESS_chr6@88321807-88321966:+
chr6	35544771	35545010	-1.88582e+17	100	-	GESS_chr6@35544771-35545010:-
chr12	110825544	110825697	-3.65875e+18	100	-	GESS_chr12@110825544-110825697:-
chr11	68517147	68517210	5.76045e+18	100	-	GESS_chr11@68517147-68517210:-
chr2	47639553	47639699	-4.86432e+18	100	+	GESS_chr2@47639553-47639699:+
chr9	126214555	126214626	1.97074e+18	100	-	GESS_chr9@126214555-126214626:-
chr4	129012502	129012667	7.67851e+17	100	+	GESS_chr4@129012502-129012667:+
chr1	16778333	16778510	-6.60152e+17	100	+	GESS_chr1@16778333-16778510:+
chr5	179146669	179146782	8.02249e+18	100	+	GESS_chr5@179146669-179146782:+
chr9	70434347	70434415	1.07594e+18	100	-	GESS_chr9@70434347-70434415:-
chr20	60897714	60897814	6.0583e+18	100	-	GESS_chr20@60897714-60897814:-
chr12	112165766	112165947	4.98239e+18	100	+	GESS_chr12@112165766-112165947:+
chr3	16313652	16313828	-3.81218e+18	100	+	GESS_chr3@16313652-16313828:+
chr5	179706796	179707036	-4.43547e+18	100	-	GESS_chr5@179706796-179707036:-
chr1	44778841	44778900	-4.66985e+18	100	-	GESS_chr1@44778841-44778900:-
chr20	44538155	44538310	9.40899e+17	100	-	GESS_chr20@44538155-44538310:-
chr17	44049225	44049311	-1.38609e+18	100	+	GESS_chr17@44049225-44049311:+
chr1	26769222	26769364	3.70446e+17	100	+	GESS_chr1@26769222-26769364:+
chr3	182755006	182755222	3.7525e+18	100	-	GESS_chr3@182755006-182755222:-
chr3	48336565	48336725	-3.8671e+18	100	-	GESS_chr3@48336565-48336725:-
chr12	112223071	112223150	-3.96053e+18	100	+	GESS_chr12@112223071-112223150:+
chr19	45867001	45867169	2.34945e+17	100	-	GESS_chr19@45867001-45867169:-
chr4	128910876	128910976	8.53666e+18	100	+	GESS_chr4@128910876-128910976:+
chr1	222892605	222892701	7.64786e+18	100	+	GESS_chr1@222892605-222892701:+
chr2	236658998	236659132	3.91571e+18	100	+	GESS_chr2@236658998-236659132:+
chr4	83769957	83770130	6.14836e+18	100	-	GESS_chr4@83769957-83770130:-
chr7	100459014	100459206	9.3966e+17	100	+	GESS_chr7@100459014-100459206:+
chr7	102131433	102131570	-6.8994e+18	100	-	GESS_chr7@102131433-102131570:-
chrX	129480518	129480665	6.37985e+18	100	+	GESS_chrX@129480518-129480665:+
chr4	2691233	2691431	5.44349e+18	100	+	GESS_chr4@2691233-2691431:+
chr17	7345095	7345198	-8.78716e+18	100	+	GESS_chr17@7345095-7345198:+
chr2	86684106	86684194	8.01922e+17	100	+	GESS_chr2@86684106-86684194:+
chrX	65474877	65474983	7.98866e+18	100	+	GESS_chrX@65474877-65474983:+
chr2	74717152	74717254	8.50419e+18	100	+	GESS_chr2@74717152-74717254:+
chr19	30312629	30312724	-1.7008e+18	100	+	GESS_chr19@30312629-30312724:+
chr9	117390381	117390530	5.5369e+18	100	+	GESS_chr9@117390381-117390530:+
chr1	206773087	206773190	6.58284e+17	100	-	GESS_chr1@206773087-206773190:-
chr15	31200321	31200461	8.57924e+18	100	+	GESS_chr15@31200321-31200461:+
chr12	49460751	49460818	7.46541e+18	100	-	GESS_chr12@49460751-49460818:-
chr16	70166054	70166203	-5.12094e+18	100	+	GESS_chr16@70166054-70166203:+
chr1	75175782	75175931	3.8026e+18	100	-	GESS_chr1@75175782-75175931:-
chr20	37612342	37612419	3.05936e+18	100	+	GESS_chr20@37612342-37612419:+
chr22	29627009	29627129	-7.88948e+18	100	+	GESS_chr22@29627009-29627129:+
chr15	93470474	93470560	-6.33339e+18	100	+	GESS_chr15@93470474-93470560:+
chr1	100459093	100459297	6.96111e+18	100	+	GESS_chr1@100459093-100459297:+
chr17	8347578	8347675	-6.91669e+18	100	+	GESS_chr17@8347578-8347675:+
chr5	149749092	149749165	-2.88601e+18	100	+	GESS_chr5@149749092-149749165:+
chr7	98951532	98951744	2.21135e+18	100	+	GESS_chr7@98951532-98951744:+
chr13	28813716	28813833	2.09142e+18	100	+	GESS_chr13@28813716-28813833:+
chr16	48292529	48292651	2.06869e+18	100	+	GESS_chr16@48292529-48292651:+
chr11	117234145	117234222	6.57383e+18	100	+	GESS_chr11@117234145-117234222:+
chr3	10320569	10320718	-3.18657e+17	100	+	GESS_chr3@10320569-10320718:+
chr1	179054763	179055028	3.6757e+18	100	+	GESS_chr1@179054763-179055028:+
chr11	68822189	68822265	-4.22066e+18	100	+	GESS_chr11@68822189-68822265:+
chr1	202141072	202141347	-2.75014e+18	100	+	GESS_chr1@202141072-202141347:+
chr8	144885553	144885741	-2.70364e+18	100	-	GESS_chr8@144885553-144885741:-
chr10	27454318	27454468	1.93759e+18	100	+	GESS_chr10@27454318-27454468:+
chr10	74804739	74804809	-8.45793e+18	100	-	GESS_chr10@74804739-74804809:-
chr5	149386036	149386210	2.79439e+18	100	+	GESS_chr5@149386036-149386210:+
chr6	135299817	135299925	-2.79454e+18	100	-	GESS_chr6@135299817-135299925:-
chr3	131219274	131219365	3.94796e+18	100	-	GESS_chr3@131219274-131219365:-
chr1	91400965	91401087	-7.08639e+18	100	-	GESS_chr1@91400965-91401087:-
chr1	32495899	32496023	5.09344e+18	100	+	GESS_chr1@32495899-32496023:+
chr22	21104193	21104282	3.08264e+18	100	-	GESS_chr22@21104193-21104282:-
chr3	37090395	37090508	7.23376e+18	100	+	GESS_chr3@37090395-37090508:+
chr19	49513033	49513139	2.51499e+18	100	+	GESS_chr19@49513033-49513139:+
chr8	42024682	42024889	2.51169e+18	100	+	GESS_chr8@42024682-42024889:+
chr1	47040619	47040692	-5.96345e+18	100	-	GESS_chr1@47040619-47040692:-
chrX	48672847	48672973	6.63866e+18	100	+	GESS_chrX@48672847-48672973:+
chr3	121437235	121437348	3.61509e+18	100	-	GESS_chr3@121437235-121437348:-
chr9	77748210	77748317	-1.91552e+18	100	+	GESS_chr9@77748210-77748317:+
chr9	132982004	132982082	2.42299e+18	100	+	GESS_chr9@132982004-132982082:+
chr4	76573823	76573925	8.01745e+18	100	-	GESS_chr4@76573823-76573925:-
chr9	123280035	123280164	1.27493e+18	100	-	GESS_chr9@123280035-123280164:-
chr3	28379984	28380106	-5.4681e+18	100	-	GESS_chr3@28379984-28380106:-
chr15	74914461	74914557	8.78708e+18	100	+	GESS_chr15@74914461-74914557:+
chr2	223789174	223789313	5.77309e+18	100	+	GESS_chr2@223789174-223789313:+
chr1	32682860	32682952	6.88892e+18	100	-	GESS_chr1@32682860-32682952:-
chr19	10367384	10367501	-5.95795e+17	100	+	GESS_chr19@10367384-10367501:+
chr3	196449286	196449427	-5.69624e+17	100	+	GESS_chr3@196449286-196449427:+
chr13	41936867	41937009	2.12086e+18	100	+	GESS_chr13@41936867-41937009:+
chr3	9827000	9827109	8.88139e+18	100	-	GESS_chr3@9827000-9827109:-
chr7	100238309	100238495	2.09312e+18	100	-	GESS_chr7@100238309-100238495:-
chr12	109072048	109072170	-1.34992e+18	100	-	GESS_chr12@109072048-109072170:-
chr11	62459848	62459945	-7.26328e+18	100	-	GESS_chr11@62459848-62459945:-
chr1	22083039	22083195	2.43824e+18	100	-	GESS_chr1@22083039-22083195:-
chr14	74761851	74761901	6.19143e+18	100	-	GESS_chr14@74761851-74761901:-
chr12	58144439	58144548	-5.22628e+17	100	-	GESS_chr12@58144439-58144548:-
chr1	1455928	1455997	5.77925e+18	100	+	GESS_chr1@1455928-1455997:+
chr6	34735685	34735774	4.021e+18	100	+	GESS_chr6@34735685-34735774:+
chr16	29089222	29089278	5.41752e+18	100	+	GESS_chr16@29089222-29089278:+
chr22	50699596	50699725	2.36338e+18	100	-	GESS_chr22@50699596-50699725:-
chr5	131044894	131044965	-4.23542e+18	100	-	GESS_chr5@131044894-131044965:-
chr2	7081079	7081278	-8.99096e+18	100	+	GESS_chr2@7081079-7081278:+
chr12	113722523	113722576	7.54495e+18	100	+	GESS_chr12@113722523-113722576:+
chr11	63987908	63988141	-2.88775e+18	100	+	GESS_chr11@63987908-63988141:+
chr11	93435626	93435803	-8.06762e+18	100	+	GESS_chr11@93435626-93435803:+
chr17	29171853	29171934	-3.47669e+18	100	+	GESS_chr17@29171853-29171934:+
chr19	42795710	42795897	-6.49802e+18	100	+	GESS_chr19@42795710-42795897:+
chr9	37860045	37860190	4.68456e+18	100	+	GESS_chr9@37860045-37860190:+
chr7	142658882	142658955	7.98631e+18	100	-	GESS_chr7@142658882-142658955:-
chr8	145298397	145298519	8.59107e+18	100	+	GESS_chr8@145298397-145298519:+
chr14	103418835	103418940	-1.50653e+18	100	-	GESS_chr14@103418835-103418940:-
chr21	45494205	45494351	4.50418e+18	100	+	GESS_chr21@45494205-45494351:+
chr3	45773545	45773643	-8.31806e+18	100	+	GESS_chr3@45773545-45773643:+
chr4	128998943	128999117	-5.9492e+18	100	+	GESS_chr4@128998943-128999117:+
chr22	38254686	38254747	2.26194e+18	100	+	GESS_chr22@38254686-38254747:+
chr20	33719445	33719586	-6.36611e+18	100	-	GESS_chr20@33719445-33719586:-
chr17	78865520	78865637	-6.462e+18	100	+	GESS_chr17@78865520-78865637:+
chr15	59181629	59181753	-7.65494e+18	100	-	GESS_chr15@59181629-59181753:-
chr2	20462954	20463221	6.16685e+18	100	-	GESS_chr2@20462954-20463221:-
chr17	60517978	60518117	-1.91279e+18	100	+	GESS_chr17@60517978-60518117:+
chr14	97029156	97029230	7.40516e+18	100	+	GESS_chr14@97029156-97029230:+
chr7	75616856	75616920	-4.35266e+18	100	-	GESS_chr7@75616856-75616920:-
chr17	57728564	57728677	-2.79047e+18	100	+	GESS_chr17@57728564-57728677:+
chr2	99232895	99232996	8.8964e+18	100	+	GESS_chr2@99232895-99232996:+
chr5	32385614	32385755	2.60445e+17	100	-	GESS_chr5@32385614-32385755:-
chr15	63826002	63826117	5.24233e+18	100	+	GESS_chr15@63826002-63826117:+
chr8	27965430	27965493	-6.33273e+18	100	+	GESS_chr8@27965430-27965493:+
chr1	28343665	28343750	-8.00119e+18	100	-	GESS_chr1@28343665-28343750:-
chr9	75782413	75782471	6.08514e+16	100	+	GESS_chr9@75782413-75782471:+
chr2	112838912	112839095	4.81122e+18	100	+	GESS_chr2@112838912-112839095:+
chr4	83795764	83795904	-8.14476e+18	100	-	GESS_chr4@83795764-83795904:-
chr8	95549331	95549379	-3.78337e+18	100	-	GESS_chr8@95549331-95549379:-
chr5	70237228	70237335	1.14398e+18	100	+	GESS_chr5@70237228-70237335:+
chr22	21101871	21101990	-9.13211e+18	100	-	GESS_chr22@21101871-21101990:-
chr19	42796238	42796359	4.15212e+18	100	+	GESS_chr19@42796238-42796359:+
chr11	8932991	8933218	7.9109e+18	100	+	GESS_chr11@8932991-8933218:+
chr15	34692913	34692960	4.13482e+18	100	-	GESS_chr15@34692913-34692960:-
chr10	72504982	72505062	4.80048e+18	100	+	GESS_chr10@72504982-72505062:+
chr15	51018270	51018323	8.55725e+18	100	-	GESS_chr15@51018270-51018323:-
chr16	70390749	70390809	-3.4901e+18	100	+	GESS_chr16@70390749-70390809:+
chr10	101502910	101503119	-7.98648e+18	100	+	GESS_chr10@101502910-101503119:+
chr14	50070270	50070336	7.56051e+18	100	+	GESS_chr14@50070270-50070336:+
chr17	57076742	57076820	-6.06626e+18	100	-	GESS_chr17@57076742-57076820:-
chr2	87359092	87359240	8.59002e+18	100	+	GESS_chr2@87359092-87359240:+
chr12	88447429	88447523	-2.03889e+18	100	-	GESS_chr12@88447429-88447523:-
chr12	109055805	109055934	6.67749e+18	100	-	GESS_chr12@109055805-109055934:-
chr14	23420764	23420898	-2.91307e+18	100	-	GESS_chr14@23420764-23420898:-
chr11	65653001	65653134	8.65832e+18	100	-	GESS_chr11@65653001-65653134:-
chr2	55805383	55805478	-4.44739e+18	100	-	GESS_chr2@55805383-55805478:-
chr16	20811624	20811724	2.55019e+17	100	-	GESS_chr16@20811624-20811724:-
chrX	69623714	69623884	1.60855e+17	100	+	GESS_chrX@69623714-69623884:+
chr17	40817696	40817845	2.90557e+18	100	+	GESS_chr17@40817696-40817845:+
chr7	50682467	50682577	-7.966e+18	100	-	GESS_chr7@50682467-50682577:-
chr1	36225943	36226517	8.43354e+18	100	-	GESS_chr1@36225943-36226517:-
chr17	26901714	26901874	-5.65271e+18	100	-	GESS_chr17@26901714-26901874:-
chr10	43318566	43318713	-7.00599e+18	100	+	GESS_chr10@43318566-43318713:+
chr17	73274233	73274416	-6.70722e+18	100	-	GESS_chr17@73274233-73274416:-
chr12	56713648	56713805	-6.77789e+17	100	-	GESS_chr12@56713648-56713805:-
chr9	37819285	37819398	-1.9148e+17	100	+	GESS_chr9@37819285-37819398:+
chr7	11014462	11014572	3.01065e+18	100	+	GESS_chr7@11014462-11014572:+
chr2	33500032	33500157	-6.66523e+18	100	+	GESS_chr2@33500032-33500157:+
chr22	35660641	35661596	3.2907e+18	100	+	GESS_chr22@35660641-35661596:+
chr10	70915568	70915643	7.09253e+18	100	+	GESS_chr10@70915568-70915643:+
chr1	158621157	158621258	-8.27321e+18	100	-	GESS_chr1@158621157-158621258:-
chr1	91403042	91403647	-8.25439e+18	100	-	GESS_chr1@91403042-91403647:-
chr4	89653153	89653349	2.42414e+18	100	-	GESS_chr4@89653153-89653349:-
chr21	11029598	11029717	-5.60509e+17	100	-	GESS_chr21@11029598-11029717:-
chr17	35804798	35804870	6.04298e+18	100	+	GESS_chr17@35804798-35804870:+
chr2	61715300	61715406	-2.20792e+18	100	-	GESS_chr2@61715300-61715406:-
chr11	4128665	4128765	4.27363e+18	100	+	GESS_chr11@4128665-4128765:+
chr2	242592927	242593025	-5.88458e+18	100	+	GESS_chr2@242592927-242593025:+
chr1	155695173	155695281	5.73136e+17	100	+	GESS_chr1@155695173-155695281:+
chr1	52246836	52247007	5.87638e+18	100	+	GESS_chr1@52246836-52247007:+
chr3	38178083	38178176	-5.25371e+18	100	-	GESS_chr3@38178083-38178176:-
chr7	30477189	30477272	-3.25713e+18	100	-	GESS_chr7@30477189-30477272:-
chr7	100275375	100275441	-8.77265e+18	100	+	GESS_chr7@100275375-100275441:+
chr17	12906796	12906891	4.26584e+18	100	-	GESS_chr17@12906796-12906891:-
chr4	83778842	83778917	-4.79961e+18	100	-	GESS_chr4@83778842-83778917:-
chr14	50300141	50300214	2.0807e+18	100	-	GESS_chr14@50300141-50300214:-
chr2	55481790	55481961	5.44753e+18	100	-	GESS_chr2@55481790-55481961:-
chr21	17194607	17194730	8.33299e+18	100	+	GESS_chr21@17194607-17194730:+
chr12	112220962	112221102	3.38249e+18	100	+	GESS_chr12@112220962-112221102:+
chr16	68355329	68355365	-7.86284e+18	100	+	GESS_chr16@68355329-68355365:+
chr6	47501338	47501491	-4.34182e+18	100	+	GESS_chr6@47501338-47501491:+
chr2	55761009	55761096	-3.03337e+18	100	+	GESS_chr2@55761009-55761096:+
chr2	32417405	32417485	-2.67626e+18	100	+	GESS_chr2@32417405-32417485:+
chr1	100185090	100185203	-6.91998e+18	100	-	GESS_chr1@100185090-100185203:-
chr3	47882367	47882668	6.00518e+18	100	+	GESS_chr3@47882367-47882668:+
chr2	242174536	242174670	6.39481e+18	100	-	GESS_chr2@242174536-242174670:-
chr6	26388241	26388522	9.14013e+18	100	+	GESS_chr6@26388241-26388522:+
chr4	106624805	106624966	-6.41293e+18	100	-	GESS_chr4@106624805-106624966:-
chr8	57878750	57878911	5.91395e+18	100	-	GESS_chr8@57878750-57878911:-
chr18	9195549	9195696	7.00207e+18	100	+	GESS_chr18@9195549-9195696:+
chr9	133511386	133511513	8.62204e+18	100	+	GESS_chr9@133511386-133511513:+
chr1	981777	982115	6.38824e+18	100	+	GESS_chr1@981777-982115:+
chr5	141387364	141387465	-6.55617e+17	100	-	GESS_chr5@141387364-141387465:-
chr17	1564905	1565084	4.19524e+18	100	-	GESS_chr17@1564905-1565084:-
chr15	78403507	78403618	-8.0073e+17	100	-	GESS_chr15@78403507-78403618:-
chr1	182787948	182787994	4.21245e+18	100	+	GESS_chr1@182787948-182787994:+
chr2	228207461	228207535	-7.46588e+18	100	+	GESS_chr2@228207461-228207535:+
chr18	678696	678737	-3.46033e+18	100	-	GESS_chr18@678696-678737:-
chr2	198281465	198281631	-6.41738e+18	100	-	GESS_chr2@198281465-198281631:-
chr1	89427064	89427189	-1.30738e+18	100	-	GESS_chr1@89427064-89427189:-
chr7	139737515	139737656	4.86773e+18	100	-	GESS_chr7@139737515-139737656:-
chr2	220397605	220397661	1.02548e+18	100	+	GESS_chr2@220397605-220397661:+
chr17	42399787	42399896	8.3587e+18	100	-	GESS_chr17@42399787-42399896:-
chr22	50726096	50726222	-1.68648e+18	100	-	GESS_chr22@50726096-50726222:-
chrX	2748102	2748236	7.46307e+18	100	+	GESS_chrX@2748102-2748236:+
chr10	100193740	100193848	6.71835e+18	100	-	GESS_chr10@100193740-100193848:-
chr1	47027150	47027314	-5.23013e+18	100	-	GESS_chr1@47027150-47027314:-
chr4	10100616	10100763	1.56446e+18	100	-	GESS_chr4@10100616-10100763:-
chrX	55027979	55028062	-4.09278e+18	100	+	GESS_chrX@55027979-55028062:+
chr1	228557643	228557795	5.50866e+18	100	+	GESS_chr1@228557643-228557795:+
chr7	158727109	158727240	3.72885e+17	100	+	GESS_chr7@158727109-158727240:+
chr1	113650216	113650379	-3.97584e+18	100	+	GESS_chr1@113650216-113650379:+
chr4	77192721	77192921	7.27688e+18	100	+	GESS_chr4@77192721-77192921:+
chr11	63520541	63520610	6.9452e+18	100	+	GESS_chr11@63520541-63520610:+
chr7	91671982	91672085	6.40543e+18	100	+	GESS_chr7@91671982-91672085:+
chr1	60106952	60107023	-1.96248e+18	100	+	GESS_chr1@60106952-60107023:+
chr1	161196678	161196745	-9.19479e+18	100	+	GESS_chr1@161196678-161196745:+
chr10	4872867	4873034	-2.71954e+18	100	+	GESS_chr10@4872867-4873034:+
chr4	110394160	110394342	-7.46208e+17	100	+	GESS_chr4@110394160-110394342:+
chr1	228556423	228556595	3.75039e+18	100	+	GESS_chr1@228556423-228556595:+
chr11	61032594	61032684	-8.63321e+17	100	-	GESS_chr11@61032594-61032684:-
chr4	185621974	185622035	-1.43212e+18	100	-	GESS_chr4@185621974-185622035:-
chr12	53677842	53677951	2.96745e+18	100	+	GESS_chr12@53677842-53677951:+
chr19	18305587	18305663	2.8238e+18	100	+	GESS_chr19@18305587-18305663:+
chr2	160599572	160599764	-7.72112e+18	100	+	GESS_chr2@160599572-160599764:+
chr2	103039638	103039807	4.11887e+18	100	+	GESS_chr2@103039638-103039807:+
chr12	50532350	50532400	8.54921e+18	100	-	GESS_chr12@50532350-50532400:-
chrX	150789402	150789501	4.25358e+18	100	+	GESS_chrX@150789402-150789501:+
chr7	12428434	12428583	6.63822e+18	100	-	GESS_chr7@12428434-12428583:-
chr1	145497393	145497488	-6.23594e+18	100	+	GESS_chr1@145497393-145497488:+
chr7	86795799	86795921	-1.90845e+18	100	+	GESS_chr7@86795799-86795921:+
chr11	68514676	68514834	-9.05154e+18	100	-	GESS_chr11@68514676-68514834:-
chr10	127516127	127516207	5.69896e+18	100	+	GESS_chr10@127516127-127516207:+
chr7	5401225	5401353	1.15749e+18	100	-	GESS_chr7@5401225-5401353:-
chr17	27215963	27216044	2.02762e+18	100	-	GESS_chr17@27215963-27216044:-
chrX	64743936	64744142	-2.04122e+18	100	-	GESS_chrX@64743936-64744142:-
chr17	26912552	26912671	5.63796e+18	100	-	GESS_chr17@26912552-26912671:-
chr4	144380538	144380631	8.05624e+18	100	+	GESS_chr4@144380538-144380631:+
chr14	88859737	88859832	-4.99934e+18	100	+	GESS_chr14@88859737-88859832:+
chr8	42025184	42025328	8.54145e+17	100	+	GESS_chr8@42025184-42025328:+
chrX	48801451	48801541	1.54455e+18	100	-	GESS_chrX@48801451-48801541:-
chr5	36152873	36153144	-1.20423e+18	100	+	GESS_chr5@36152873-36153144:+
chr17	30315339	30315516	-6.03145e+18	100	+	GESS_chr17@30315339-30315516:+
chr6	86248556	86248582	-8.38918e+18	100	-	GESS_chr6@86248556-86248582:-
chr1	92732257	92732298	-7.10515e+18	100	-	GESS_chr1@92732257-92732298:-
chr12	112171727	112171872	-2.27282e+18	100	+	GESS_chr12@112171727-112171872:+
chr6	135639657	135639754	-7.86128e+16	100	-	GESS_chr6@135639657-135639754:-
chr1	111439275	111439355	1.37393e+18	100	+	GESS_chr1@111439275-111439355:+
chr7	66532272	66532390	-7.87747e+18	100	+	GESS_chr7@66532272-66532390:+
chr8	2813111	2813290	-1.02333e+18	100	-	GESS_chr8@2813111-2813290:-
chr16	24950685	24950918	-9.17357e+18	100	-	GESS_chr16@24950685-24950918:-
chr1	243456701	243456796	2.79398e+18	100	+	GESS_chr1@243456701-243456796:+
chr22	19393309	19393403	8.20534e+18	100	-	GESS_chr22@19393309-19393403:-
chr20	33334611	33334732	1.4549e+18	100	-	GESS_chr20@33334611-33334732:-
chr5	87494793	87494967	-8.60028e+18	100	-	GESS_chr5@87494793-87494967:-
chr9	35717616	35717783	8.33105e+18	100	-	GESS_chr9@35717616-35717783:-
chr20	33969721	33969828	8.13977e+18	100	-	GESS_chr20@33969721-33969828:-
chr18	12963159	12963370	3.29423e+18	100	+	GESS_chr18@12963159-12963370:+
chrX	55047485	55047707	-4.59732e+17	100	-	GESS_chrX@55047485-55047707:-
chr10	74790029	74790128	-4.9824e+18	100	-	GESS_chr10@74790029-74790128:-
chr10	120920567	120920593	4.26587e+18	100	-	GESS_chr10@120920567-120920593:-
chr16	22470676	22470812	7.73221e+18	100	+	GESS_chr16@22470676-22470812:+
chr19	3456548	3456633	5.20421e+18	100	+	GESS_chr19@3456548-3456633:+
chr22	21341793	21341872	8.42908e+18	100	+	GESS_chr22@21341793-21341872:+
chr4	109002742	109002825	5.23618e+18	100	-	GESS_chr4@109002742-109002825:-
chr3	183551280	183551377	-6.0633e+18	100	-	GESS_chr3@183551280-183551377:-
chr6	159044582	159044639	8.97057e+18	100	+	GESS_chr6@159044582-159044639:+
chr9	96320863	96321000	-4.15394e+18	100	+	GESS_chr9@96320863-96321000:+
chr16	24946791	24946960	-2.86056e+18	100	-	GESS_chr16@24946791-24946960:-
chr16	347056	347226	-3.59936e+18	100	-	GESS_chr16@347056-347226:-
chr10	70679588	70679737	2.74332e+18	100	+	GESS_chr10@70679588-70679737:+
chr17	41107859	41107989	5.48131e+18	100	-	GESS_chr17@41107859-41107989:-
chr16	10855614	10855716	7.291e+18	100	+	GESS_chr16@10855614-10855716:+
chr7	73664069	73664110	7.11115e+18	100	-	GESS_chr7@73664069-73664110:-
chr5	114605400	114605495	-7.59319e+18	100	-	GESS_chr5@114605400-114605495:-
chr3	136714256	136714398	8.04019e+18	100	+	GESS_chr3@136714256-136714398:+
chr5	149389674	149390171	2.51755e+18	100	+	GESS_chr5@149389674-149390171:+
chr9	134015936	134016097	-7.60166e+18	100	+	GESS_chr9@134015936-134016097:+
chr13	41382574	41382732	8.30476e+18	100	+	GESS_chr13@41382574-41382732:+
chr3	9495423	9495552	2.58082e+17	100	+	GESS_chr3@9495423-9495552:+
chr6	30557465	30557497	-4.63941e+17	100	+	GESS_chr6@30557465-30557497:+
chr17	36864016	36864125	2.63287e+18	100	+	GESS_chr17@36864016-36864125:+
chr16	70499029	70499079	8.82129e+18	100	+	GESS_chr16@70499029-70499079:+
chr16	1747813	1747861	-2.83866e+18	100	+	GESS_chr16@1747813-1747861:+
chr17	41108421	41108577	-1.78551e+18	100	-	GESS_chr17@41108421-41108577:-
chr2	71653590	71654544	1.5528e+18	100	+	GESS_chr2@71653590-71654544:+
chr2	37506889	37507072	-1.19086e+17	100	-	GESS_chr2@37506889-37507072:-
chr17	79864340	79864422	7.63352e+18	100	-	GESS_chr17@79864340-79864422:-
chr10	60121098	60121161	6.12382e+18	100	+	GESS_chr10@60121098-60121161:+
chr22	22326249	22326323	-6.04032e+18	100	-	GESS_chr22@22326249-22326323:-
chr15	65273202	65273363	4.30182e+18	100	-	GESS_chr15@65273202-65273363:-
chr8	120758945	120759174	8.88738e+18	100	-	GESS_chr8@120758945-120759174:-
chr11	118926782	118926879	4.94287e+18	100	-	GESS_chr11@118926782-118926879:-
chr1	117086933	117087226	3.19513e+18	100	-	GESS_chr1@117086933-117087226:-
chr5	7891485	7891527	6.96624e+18	100	+	GESS_chr5@7891485-7891527:+
chr9	123170625	123170746	-2.46754e+18	100	-	GESS_chr9@123170625-123170746:-
chr8	108276449	108276579	-3.49373e+18	100	-	GESS_chr8@108276449-108276579:-
chr8	22475212	22475291	7.65076e+18	100	+	GESS_chr8@22475212-22475291:+
chr1	27097610	27097817	-3.49105e+18	100	+	GESS_chr1@27097610-27097817:+
chr14	64921441	64921593	-3.13517e+18	100	+	GESS_chr14@64921441-64921593:+
chr22	24451336	24451622	2.16356e+18	100	+	GESS_chr22@24451336-24451622:+
chr5	139918504	139918668	-2.03654e+18	100	+	GESS_chr5@139918504-139918668:+
chr2	39234172	39234334	5.44457e+18	100	-	GESS_chr2@39234172-39234334:-
chr12	57064059	57064148	-1.28172e+18	100	-	GESS_chr12@57064059-57064148:-
chr5	176794415	176794558	-6.73126e+18	100	+	GESS_chr5@176794415-176794558:+
chr11	65427137	65427268	-2.38059e+18	100	-	GESS_chr11@65427137-65427268:-
chr10	15172141	15172311	2.9185e+18	100	-	GESS_chr10@15172141-15172311:-
chr13	96547434	96547558	-1.54273e+18	100	-	GESS_chr13@96547434-96547558:-
chr8	144903767	144903856	-3.31428e+18	100	-	GESS_chr8@144903767-144903856:-
chr8	62559309	62559437	-1.36813e+18	100	-	GESS_chr8@62559309-62559437:-
chr9	116770757	116770834	-1.22474e+18	100	+	GESS_chr9@116770757-116770834:+
chrX	101618901	101618973	2.77101e+17	100	-	GESS_chrX@101618901-101618973:-
chr10	47929795	47929897	-4.59815e+18	100	+	GESS_chr10@47929795-47929897:+
chr9	130947826	130948055	-8.91914e+18	100	-	GESS_chr9@130947826-130948055:-
chrX	47085982	47086102	2.89209e+18	100	+	GESS_chrX@47085982-47086102:+
chr3	47551674	47551744	-6.43787e+18	100	-	GESS_chr3@47551674-47551744:-
chr22	29105994	29106047	-9.89175e+17	100	-	GESS_chr22@29105994-29106047:-
chr15	28900641	28900837	6.13122e+17	100	+	GESS_chr15@28900641-28900837:+
chr16	30128991	30129105	2.40502e+18	100	-	GESS_chr16@30128991-30129105:-
chr3	49054045	49054106	-2.98742e+18	100	-	GESS_chr3@49054045-49054106:-
chr10	45956679	45956859	-5.54749e+17	100	-	GESS_chr10@45956679-45956859:-
chr7	102230606	102230743	8.79169e+18	100	-	GESS_chr7@102230606-102230743:-
chr10	5754357	5754502	6.0532e+18	100	+	GESS_chr10@5754357-5754502:+
chr1	202104587	202104654	-7.0409e+18	100	-	GESS_chr1@202104587-202104654:-
chr11	63519979	63520117	-2.05749e+18	100	+	GESS_chr11@63519979-63520117:+
chr3	47552638	47552716	-6.67441e+18	100	-	GESS_chr3@47552638-47552716:-
chr20	61299097	61299262	-3.12128e+18	100	+	GESS_chr20@61299097-61299262:+
chr8	144457723	144457838	-5.19863e+18	100	+	GESS_chr8@144457723-144457838:+
chr10	43319057	43319232	5.86147e+18	100	+	GESS_chr10@43319057-43319232:+
chr19	35752828	35752884	4.20979e+18	100	+	GESS_chr19@35752828-35752884:+
chr6	7246657	7247454	2.25734e+18	100	+	GESS_chr6@7246657-7247454:+
chr1	213341201	213341316	8.16778e+18	100	+	GESS_chr1@213341201-213341316:+
chr12	46764295	46764410	-1.91034e+18	100	-	GESS_chr12@46764295-46764410:-
chr5	81599847	81599924	-5.88748e+18	100	+	GESS_chr5@81599847-81599924:+
chr18	29703481	29703537	5.90884e+18	100	+	GESS_chr18@29703481-29703537:+
chr1	32669787	32669980	1.81229e+18	100	+	GESS_chr1@32669787-32669980:+
chr3	176797615	176797733	-1.25792e+18	100	-	GESS_chr3@176797615-176797733:-
chr8	101719115	101719225	-5.05614e+18	100	-	GESS_chr8@101719115-101719225:-
chr9	130886771	130886829	-4.9195e+18	100	-	GESS_chr9@130886771-130886829:-
chr14	105718844	105718916	-6.6339e+18	100	-	GESS_chr14@105718844-105718916:-
chr9	123253585	123253755	5.23018e+18	100	-	GESS_chr9@123253585-123253755:-
chr2	10104015	10104171	5.48651e+18	100	+	GESS_chr2@10104015-10104171:+
chr7	65943996	65944083	8.90354e+18	100	-	GESS_chr7@65943996-65944083:-
chr2	198273093	198273305	-6.67483e+18	100	-	GESS_chr2@198273093-198273305:-
chrX	103420304	103420523	1.3112e+18	100	+	GESS_chrX@103420304-103420523:+
chr9	128103456	128103543	-7.47618e+17	100	+	GESS_chr9@128103456-128103543:+
chr12	53554547	53554628	-4.80682e+17	100	-	GESS_chr12@53554547-53554628:-
chr6	26463025	26463125	-4.21717e+17	100	+	GESS_chr6@26463025-26463125:+
chr1	145682023	145682094	3.85317e+18	100	+	GESS_chr1@145682023-145682094:+
chr6	79724799	79724933	-9.1987e+18	100	-	GESS_chr6@79724799-79724933:-
chr6	168314848	168314993	8.83051e+18	100	+	GESS_chr6@168314848-168314993:+
chr12	50490633	50490755	-9.00535e+18	100	+	GESS_chr12@50490633-50490755:+
chr12	50480539	50480661	4.49126e+18	100	+	GESS_chr12@50480539-50480661:+
chr17	26512205	26512291	-3.56131e+18	100	+	GESS_chr17@26512205-26512291:+
chr14	56108410	56108478	2.27359e+18	100	+	GESS_chr14@56108410-56108478:+
chr10	123661906	123662135	-3.08364e+18	100	-	GESS_chr10@123661906-123662135:-
chr2	202137621	202137665	-8.99468e+18	100	+	GESS_chr2@202137621-202137665:+
chr1	110558047	110558153	-8.9748e+18	100	+	GESS_chr1@110558047-110558153:+
chr18	11897525	11897619	6.68969e+18	100	-	GESS_chr18@11897525-11897619:-
chr2	44121684	44121768	-2.97321e+18	100	-	GESS_chr2@44121684-44121768:-
chr5	179045146	179045324	-2.1431e+18	100	-	GESS_chr5@179045146-179045324:-
chr12	109094900	109095099	-3.82592e+18	100	-	GESS_chr12@109094900-109095099:-
chrX	48544123	48544225	5.03969e+18	100	+	GESS_chrX@48544123-48544225:+
chr11	45936155	45936235	-1.37156e+18	100	-	GESS_chr11@45936155-45936235:-
chr6	161575181	161575342	-1.26409e+18	100	-	GESS_chr6@161575181-161575342:-
chr1	207510038	207510163	-2.36942e+17	100	+	GESS_chr1@207510038-207510163:+
chrX	153993174	153993241	-8.50529e+18	100	+	GESS_chrX@153993174-153993241:+
chr3	171395356	171395484	-4.98516e+18	100	-	GESS_chr3@171395356-171395484:-
chrX	122745265	122745367	-1.69769e+18	100	-	GESS_chrX@122745265-122745367:-
chr8	143425327	143425833	4.61429e+18	100	-	GESS_chr8@143425327-143425833:-
chr12	48495252	48495299	3.42463e+18	100	-	GESS_chr12@48495252-48495299:-
chr10	60148430	60148579	4.55681e+18	100	+	GESS_chr10@60148430-60148579:+
chr5	39388407	39388469	-1.64248e+18	100	-	GESS_chr5@39388407-39388469:-
chr9	139571037	139571132	4.10904e+18	100	-	GESS_chr9@139571037-139571132:-
chr1	67721520	67721610	-1.60111e+18	100	+	GESS_chr1@67721520-67721610:+
chr11	57439493	57440666	1.16876e+18	100	+	GESS_chr11@57439493-57440666:+
chr22	36900562	36900813	-7.48507e+18	100	-	GESS_chr22@36900562-36900813:-
chr1	183515101	183515472	-6.43018e+18	100	+	GESS_chr1@183515101-183515472:+
chr7	128265851	128265909	4.98586e+18	100	+	GESS_chr7@128265851-128265909:+
chr1	201966447	201966682	-9.11959e+18	100	+	GESS_chr1@201966447-201966682:+
chr15	69732647	69732826	7.82079e+18	100	+	GESS_chr15@69732647-69732826:+
chr1	63974199	63974241	-4.97708e+17	100	-	GESS_chr1@63974199-63974241:-
chr17	74300496	74300606	-2.1032e+18	100	-	GESS_chr17@74300496-74300606:-
chr11	67942485	67942650	2.52084e+18	100	-	GESS_chr11@67942485-67942650:-
chr1	146751699	146751864	1.78968e+18	100	+	GESS_chr1@146751699-146751864:+
chr19	38968350	38968510	-4.7427e+18	100	+	GESS_chr19@38968350-38968510:+
chr19	50331706	50331804	-8.93951e+18	100	+	GESS_chr19@50331706-50331804:+
chr15	74280940	74281143	-8.20101e+17	100	-	GESS_chr15@74280940-74281143:-
chr19	46124741	46124895	6.52475e+18	100	-	GESS_chr19@46124741-46124895:-
chr19	33095169	33095330	4.06838e+18	100	-	GESS_chr19@33095169-33095330:-
chr3	56597712	56598153	3.74763e+18	100	+	GESS_chr3@56597712-56598153:+
chr17	56424890	56424945	-1.28633e+18	100	-	GESS_chr17@56424890-56424945:-
chr7	102232732	102232901	6.93533e+18	100	-	GESS_chr7@102232732-102232901:-
chr11	70196029	70196145	4.26247e+18	100	+	GESS_chr11@70196029-70196145:+
chr3	129188185	129188260	-2.97515e+18	100	+	GESS_chr3@129188185-129188260:+
chr4	2673848	2674099	9.13158e+18	100	+	GESS_chr4@2673848-2674099:+
chr13	20411796	20411961	7.92211e+18	100	-	GESS_chr13@20411796-20411961:-
chr1	198671516	198671659	-7.27343e+17	100	+	GESS_chr1@198671516-198671659:+
chr7	112102056	112102234	-8.40324e+17	100	+	GESS_chr7@112102056-112102234:+
chr1	114963002	114963073	-5.22747e+18	100	-	GESS_chr1@114963002-114963073:-
chr14	91119185	91119242	4.58885e+18	100	-	GESS_chr14@91119185-91119242:-
chr1	92733470	92733559	-8.26653e+18	100	-	GESS_chr1@92733470-92733559:-
chr9	127975649	127975801	7.13001e+18	100	+	GESS_chr9@127975649-127975801:+
chr16	16173209	16173335	-2.65425e+18	100	+	GESS_chr16@16173209-16173335:+
chr5	131066597	131066731	2.71723e+18	100	-	GESS_chr5@131066597-131066731:-
chr2	128744359	128744533	8.16308e+18	100	-	GESS_chr2@128744359-128744533:-
chr4	120983130	120983250	5.43292e+18	100	-	GESS_chr4@120983130-120983250:-
chr5	1334404	1334498	-7.97064e+18	100	-	GESS_chr5@1334404-1334498:-
chr17	6919814	6920004	-3.65321e+18	100	+	GESS_chr17@6919814-6920004:+
chrX	123224425	123224614	-7.28932e+18	100	+	GESS_chrX@123224425-123224614:+
chr15	41020909	41021022	5.12543e+18	100	+	GESS_chr15@41020909-41021022:+
chr11	62105439	62105639	7.49319e+18	100	+	GESS_chr11@62105439-62105639:+
chr11	126134086	126134184	-7.5345e+18	100	-	GESS_chr11@126134086-126134184:-
chr5	6632712	6632869	-7.95387e+18	100	-	GESS_chr5@6632712-6632869:-
chr6	99819304	99819463	-5.18807e+17	100	-	GESS_chr6@99819304-99819463:-
chr15	69076736	69076934	-5.79587e+18	100	-	GESS_chr15@69076736-69076934:-
chr1	11181303	11181425	-5.30749e+18	100	-	GESS_chr1@11181303-11181425:-
chr2	73195577	73195662	1.28151e+18	100	-	GESS_chr2@73195577-73195662:-
chr14	91666101	91666249	5.65913e+17	100	+	GESS_chr14@91666101-91666249:+
chr19	11226770	11226888	-9.66388e+17	100	+	GESS_chr19@11226770-11226888:+
chr17	25637087	25637200	-8.66213e+18	100	+	GESS_chr17@25637087-25637200:+
chr9	102814699	102814814	-6.9401e+18	100	-	GESS_chr9@102814699-102814814:-
chr5	68491544	68491618	1.05871e+17	100	+	GESS_chr5@68491544-68491618:+
chr11	116745874	116746167	-5.00009e+18	100	-	GESS_chr11@116745874-116746167:-
chr1	26887996	26888154	-8.80834e+18	100	+	GESS_chr1@26887996-26888154:+
chr20	34218663	34218717	-1.55447e+18	100	-	GESS_chr20@34218663-34218717:-
chr4	77201417	77201494	6.1254e+18	100	+	GESS_chr4@77201417-77201494:+
chr3	14708931	14709025	-8.21703e+18	100	+	GESS_chr3@14708931-14709025:+
chr11	46702843	46702929	8.50431e+18	100	-	GESS_chr11@46702843-46702929:-
chr3	43759935	43760053	6.33265e+18	100	+	GESS_chr3@43759935-43760053:+
chr7	157015948	157016045	3.85892e+18	100	+	GESS_chr7@157015948-157016045:+
chr15	28441607	28441715	-5.6003e+18	100	-	GESS_chr15@28441607-28441715:-
chr3	10106413	10106559	-8.27043e+18	100	+	GESS_chr3@10106413-10106559:+
chr4	170520251	170520348	-3.28623e+18	100	-	GESS_chr4@170520251-170520348:-
chr5	137520201	137520365	8.53775e+18	100	+	GESS_chr5@137520201-137520365:+
chr2	152135342	152135504	2.34917e+17	100	-	GESS_chr2@152135342-152135504:-
chr5	68862794	68862880	1.47294e+18	100	+	GESS_chr5@68862794-68862880:+
chr13	98009050	98009103	7.61136e+18	100	+	GESS_chr13@98009050-98009103:+
chr7	12409171	12410135	-6.63347e+18	100	-	GESS_chr7@12409171-12410135:-
chr22	19392986	19393054	-9.29944e+17	100	-	GESS_chr22@19392986-19393054:-
chr21	46285310	46285362	5.33699e+18	100	-	GESS_chr21@46285310-46285362:-
chr11	43464875	43465134	-5.16741e+18	100	+	GESS_chr11@43464875-43465134:+
chr7	158723146	158723206	-6.25406e+18	100	+	GESS_chr7@158723146-158723206:+
chr9	36597219	36597287	-4.35008e+18	100	+	GESS_chr9@36597219-36597287:+
chr2	170393741	170393850	-3.15328e+18	100	-	GESS_chr2@170393741-170393850:-
chr3	48447131	48447205	5.59453e+18	100	-	GESS_chr3@48447131-48447205:-
chr3	12546653	12546730	-3.92011e+18	100	+	GESS_chr3@12546653-12546730:+
chr3	185390329	185390457	-4.42236e+18	100	-	GESS_chr3@185390329-185390457:-
chr1	155231448	155231525	5.46607e+18	100	-	GESS_chr1@155231448-155231525:-
chr20	37653873	37654002	-4.27283e+18	100	+	GESS_chr20@37653873-37654002:+
chr3	196650285	196650422	-7.33329e+18	100	+	GESS_chr3@196650285-196650422:+
chr11	130007151	130007186	8.76958e+18	100	+	GESS_chr11@130007151-130007186:+
chr2	208432187	208432287	4.01632e+17	100	+	GESS_chr2@208432187-208432287:+
chr5	137323150	137323305	-6.07923e+18	100	-	GESS_chr5@137323150-137323305:-
chr1	54426029	54426147	-7.85253e+18	100	+	GESS_chr1@54426029-54426147:+
chr15	93547847	93547981	-3.97477e+18	100	+	GESS_chr15@93547847-93547981:+
chr10	15858834	15858914	6.3571e+18	100	-	GESS_chr10@15858834-15858914:-
chr9	130952967	130953141	-3.16134e+18	100	-	GESS_chr9@130952967-130953141:-
chr9	127969843	127970000	-4.89754e+17	100	+	GESS_chr9@127969843-127970000:+
chr15	85054638	85054698	7.63646e+18	100	-	GESS_chr15@85054638-85054698:-
chr3	52588740	52588895	-4.00601e+18	100	-	GESS_chr3@52588740-52588895:-
chr2	220397037	220397199	2.77753e+18	100	+	GESS_chr2@220397037-220397199:+
chr8	48798505	48798708	-1.88696e+18	100	-	GESS_chr8@48798505-48798708:-
chr1	150818739	150818783	-8.95085e+18	100	-	GESS_chr1@150818739-150818783:-
chr6	43023819	43024183	-6.99123e+18	100	-	GESS_chr6@43023819-43024183:-
chr21	34904651	34904762	-8.99971e+18	100	-	GESS_chr21@34904651-34904762:-
chr9	134014668	134014794	-6.46214e+18	100	+	GESS_chr9@134014668-134014794:+
chr6	53385576	53385758	8.56676e+18	100	-	GESS_chr6@53385576-53385758:-
chr19	48866548	48866788	-5.02829e+18	100	-	GESS_chr19@48866548-48866788:-
chr17	61657186	61657304	8.04328e+18	100	+	GESS_chr17@61657186-61657304:+
chr15	41605471	41605552	6.84899e+18	100	-	GESS_chr15@41605471-41605552:-
chr10	75283341	75283508	6.13264e+18	100	-	GESS_chr10@75283341-75283508:-
chr15	43486279	43486335	7.55955e+18	100	+	GESS_chr15@43486279-43486335:+
chr22	51011949	51012144	8.47022e+17	100	-	GESS_chr22@51011949-51012144:-
chr12	57898008	57898082	-6.49908e+18	100	+	GESS_chr12@57898008-57898082:+
chr8	27373837	27373915	-1.60948e+17	100	+	GESS_chr8@27373837-27373915:+
chr6	170173415	170173498	-7.14863e+18	100	+	GESS_chr6@170173415-170173498:+
chr19	3779376	3779449	-5.8149e+18	100	-	GESS_chr19@3779376-3779449:-
chr22	41979963	41980062	-1.19686e+18	100	-	GESS_chr22@41979963-41980062:-
chr17	62515439	62515554	7.71521e+18	100	+	GESS_chr17@62515439-62515554:+
chr22	50686121	50686205	-5.51251e+18	100	-	GESS_chr22@50686121-50686205:-
chr8	23117657	23117836	8.84148e+18	100	+	GESS_chr8@23117657-23117836:+
chr7	5369568	5369600	-2.88569e+18	100	-	GESS_chr7@5369568-5369600:-
chr7	38385622	38385728	-4.20362e+18	100	+	GESS_chr7@38385622-38385728:+
chr8	30610555	30610622	-3.89381e+17	100	+	GESS_chr8@30610555-30610622:+
chr9	5754841	5754930	1.62175e+18	100	+	GESS_chr9@5754841-5754930:+
chr14	20840892	20841016	8.79637e+18	100	-	GESS_chr14@20840892-20841016:-
chr12	50867782	50867950	-6.2438e+18	100	+	GESS_chr12@50867782-50867950:+
chr17	27017939	27018081	7.57926e+18	100	+	GESS_chr17@27017939-27018081:+
chr19	55857581	55857717	1.26762e+18	100	+	GESS_chr19@55857581-55857717:+
chr14	100809612	100809724	-7.19529e+18	100	-	GESS_chr14@100809612-100809724:-
chr15	49319562	49319677	6.65987e+18	100	-	GESS_chr15@49319562-49319677:-
chr19	46025426	46025475	-3.79586e+18	100	+	GESS_chr19@46025426-46025475:+
chrX	46322633	46322728	8.14858e+18	100	+	GESS_chrX@46322633-46322728:+
chr22	29763196	29763259	-7.34725e+18	100	-	GESS_chr22@29763196-29763259:-
chr6	53380907	53381020	-7.40585e+18	100	-	GESS_chr6@53380907-53381020:-
chr16	2510624	2510694	-8.4468e+18	100	+	GESS_chr16@2510624-2510694:+
chr3	136045645	136045752	-6.9305e+18	100	+	GESS_chr3@136045645-136045752:+
chr3	9982795	9982890	-6.0595e+18	100	+	GESS_chr3@9982795-9982890:+
chr18	47811695	47811721	1.14707e+18	100	-	GESS_chr18@47811695-47811721:-
chr14	105695157	105695250	-1.47201e+18	100	-	GESS_chr14@105695157-105695250:-
chr15	78458492	78458644	4.51425e+18	100	+	GESS_chr15@78458492-78458644:+
chr1	169351300	169351519	-1.61049e+18	100	+	GESS_chr1@169351300-169351519:+
chr1	150469286	150469384	-7.07765e+17	100	+	GESS_chr1@150469286-150469384:+
chr3	186502751	186502890	4.96781e+18	100	+	GESS_chr3@186502751-186502890:+
chr20	61299829	61299893	7.48685e+18	100	+	GESS_chr20@61299829-61299893:+
chr1	85031524	85031695	-4.48123e+18	100	-	GESS_chr1@85031524-85031695:-
chr15	40278006	40278089	-2.56136e+18	100	+	GESS_chr15@40278006-40278089:+
chr20	62372723	62372832	6.72948e+18	100	+	GESS_chr20@62372723-62372832:+
chr1	156939790	156939835	-1.78479e+18	100	-	GESS_chr1@156939790-156939835:-
chr2	242437031	242437102	-2.36681e+18	100	-	GESS_chr2@242437031-242437102:-
chr6	43446397	43446456	7.27895e+17	100	+	GESS_chr6@43446397-43446456:+
chr6	170697375	170697581	-3.78365e+18	100	+	GESS_chr6@170697375-170697581:+
chr5	112339639	112339774	-3.58112e+18	100	+	GESS_chr5@112339639-112339774:+
chrX	117880917	117881055	9.58729e+17	100	+	GESS_chrX@117880917-117881055:+
chr3	193335573	193335626	3.49631e+18	100	+	GESS_chr3@193335573-193335626:+
chr5	145631274	145631438	6.62734e+18	100	+	GESS_chr5@145631274-145631438:+
chr3	122849327	122849463	-6.51251e+18	100	+	GESS_chr3@122849327-122849463:+
chr8	82586076	82586184	5.18251e+18	100	-	GESS_chr8@82586076-82586184:-
chr9	70465708	70465794	5.50855e+18	100	-	GESS_chr9@70465708-70465794:-
chr22	29521251	29521404	1.68366e+18	100	+	GESS_chr22@29521251-29521404:+
chr5	93386436	93386536	7.28404e+18	100	-	GESS_chr5@93386436-93386536:-
chr15	65931933	65932041	-3.82478e+18	100	+	GESS_chr15@65931933-65932041:+
chr11	14793483	14793533	5.26663e+18	100	+	GESS_chr11@14793483-14793533:+
chr8	66691955	66692038	8.32818e+18	100	-	GESS_chr8@66691955-66692038:-
chr10	28897115	28897360	6.93817e+18	100	+	GESS_chr10@28897115-28897360:+
chr9	140471922	140472055	-6.5367e+18	100	-	GESS_chr9@140471922-140472055:-
chr13	96515883	96515968	-5.36233e+18	100	-	GESS_chr13@96515883-96515968:-
chr6	112405392	112405449	3.73224e+18	100	-	GESS_chr6@112405392-112405449:-
chr14	23239402	23239487	5.87303e+18	100	+	GESS_chr14@23239402-23239487:+
chr20	35399276	35399596	2.49616e+18	100	-	GESS_chr20@35399276-35399596:-
chr3	10088264	10088407	4.85014e+18	100	+	GESS_chr3@10088264-10088407:+
chr17	35937478	35937711	9.0226e+18	100	-	GESS_chr17@35937478-35937711:-
chr7	99695237	99695368	-7.05776e+18	100	-	GESS_chr7@99695237-99695368:-
chr2	25062742	25062900	-9.18556e+17	100	-	GESS_chr2@25062742-25062900:-
chr17	7798235	7798468	-1.37554e+18	100	+	GESS_chr17@7798235-7798468:+
chr16	28992791	28992936	-4.63003e+18	100	+	GESS_chr16@28992791-28992936:+
chr2	242590679	242590750	3.62118e+18	100	+	GESS_chr2@242590679-242590750:+
chr20	57246210	57246353	2.72645e+18	100	+	GESS_chr20@57246210-57246353:+
chr19	10789773	10789868	-8.00338e+18	100	+	GESS_chr19@10789773-10789868:+
chr1	168201072	168201157	3.64988e+18	100	+	GESS_chr1@168201072-168201157:+
chr1	231079552	231079644	3.05424e+18	100	-	GESS_chr1@231079552-231079644:-
chr16	30904533	30904611	-6.17378e+18	100	-	GESS_chr16@30904533-30904611:-
chr10	60150525	60150620	8.25181e+17	100	+	GESS_chr10@60150525-60150620:+
chr6	4119420	4119509	-7.23335e+18	100	-	GESS_chr6@4119420-4119509:-
chr7	56049903	56049973	7.43297e+18	100	+	GESS_chr7@56049903-56049973:+
chr14	91937181	91937339	-3.72739e+18	100	-	GESS_chr14@91937181-91937339:-
chr22	50696672	50696730	-4.84975e+18	100	-	GESS_chr22@50696672-50696730:-
chr17	17171199	17171291	5.56681e+18	100	-	GESS_chr17@17171199-17171291:-
chr19	55603810	55603912	-3.3066e+18	100	-	GESS_chr19@55603810-55603912:-
chr12	122622741	122622842	-3.00664e+18	100	+	GESS_chr12@122622741-122622842:+
chr1	220240644	220240735	-5.19115e+18	100	-	GESS_chr1@220240644-220240735:-
chr17	12916524	12916592	-7.16877e+18	100	-	GESS_chr17@12916524-12916592:-
chr6	44011319	44011422	-4.25409e+18	100	-	GESS_chr6@44011319-44011422:-
chr16	89824985	89825113	-1.17636e+18	100	-	GESS_chr16@89824985-89825113:-
chr4	83742190	83742261	2.75126e+18	100	-	GESS_chr4@83742190-83742261:-
chr5	154202947	154203152	-8.4328e+18	100	-	GESS_chr5@154202947-154203152:-
chr12	102517664	102517819	7.14894e+18	100	+	GESS_chr12@102517664-102517819:+
chr17	60766213	60766321	9.20774e+18	100	+	GESS_chr17@60766213-60766321:+
chr21	47929170	47929289	7.16954e+18	100	+	GESS_chr21@47929170-47929289:+
chr1	22083322	22083456	-1.91372e+18	100	-	GESS_chr1@22083322-22083456:-
chr20	44573507	44573669	-6.65761e+18	100	+	GESS_chr20@44573507-44573669:+
chr20	62373483	62373583	-9.4654e+16	100	+	GESS_chr20@62373483-62373583:+
chr12	56120484	56120579	6.57677e+18	100	-	GESS_chr12@56120484-56120579:-
chr17	45299746	45299823	-7.90004e+18	100	+	GESS_chr17@45299746-45299823:+
chr14	31774111	31774383	-1.12032e+18	100	-	GESS_chr14@31774111-31774383:-
chr1	150972933	150973091	5.53414e+18	100	-	GESS_chr1@150972933-150973091:-
chr1	243335999	243336148	6.87195e+18	100	-	GESS_chr1@243335999-243336148:-
chr5	1335172	1335289	8.56735e+18	100	-	GESS_chr5@1335172-1335289:-
chr15	75185002	75185143	-2.92297e+18	100	+	GESS_chr15@75185002-75185143:+
chr11	125448029	125448153	-1.80775e+18	100	+	GESS_chr11@125448029-125448153:+
chr1	32683038	32683178	8.71339e+18	100	-	GESS_chr1@32683038-32683178:-
chr19	6039991	6040252	-6.60074e+18	100	-	GESS_chr19@6039991-6040252:-
chr6	10906253	10906287	-3.27673e+18	100	+	GESS_chr6@10906253-10906287:+
chr19	46127977	46128076	-8.84615e+18	100	-	GESS_chr19@46127977-46128076:-
chr16	89818546	89818630	-5.52151e+18	100	-	GESS_chr16@89818546-89818630:-
chr2	238933983	238934053	-2.15886e+18	100	+	GESS_chr2@238933983-238934053:+
chr2	11913746	11913871	-2.12458e+18	100	+	GESS_chr2@11913746-11913871:+
chr20	57248687	57248767	-3.46477e+18	100	+	GESS_chr20@57248687-57248767:+
chr2	173426948	173427019	-4.84189e+18	100	+	GESS_chr2@173426948-173427019:+
chr4	106345353	106345479	-8.35295e+18	100	-	GESS_chr4@106345353-106345479:-
chr4	38689584	38689807	7.97583e+18	100	+	GESS_chr4@38689584-38689807:+
chr10	32142994	32143134	3.61911e+18	100	-	GESS_chr10@32142994-32143134:-
chr3	5251860	5251933	5.98502e+17	100	+	GESS_chr3@5251860-5251933:+
chr9	36651743	36651874	9.07623e+18	100	+	GESS_chr9@36651743-36651874:+
chr1	43831235	43831294	2.75057e+18	100	-	GESS_chr1@43831235-43831294:-
chr3	49934713	49934849	-7.36559e+18	100	-	GESS_chr3@49934713-49934849:-
chr5	7890374	7890525	2.23257e+18	100	+	GESS_chr5@7890374-7890525:+
chr2	24240328	24240458	-7.0383e+18	100	+	GESS_chr2@24240328-24240458:+
chr8	95746858	95746982	-6.2397e+18	100	+	GESS_chr8@95746858-95746982:+
chr10	14893218	14893322	6.94802e+18	100	+	GESS_chr10@14893218-14893322:+
chr11	67048564	67048655	3.57442e+18	100	+	GESS_chr11@67048564-67048655:+
chr1	156941489	156941608	-5.11869e+18	100	-	GESS_chr1@156941489-156941608:-
chr14	78397861	78398054	3.8284e+17	100	+	GESS_chr14@78397861-78398054:+
chrX	2761254	2761395	9.20313e+18	100	+	GESS_chrX@2761254-2761395:+
chr1	156562157	156562267	2.90636e+18	100	+	GESS_chr1@156562157-156562267:+
chr5	176370336	176370489	-8.107e+18	100	-	GESS_chr5@176370336-176370489:-
chr15	50781998	50782078	-7.46389e+17	100	+	GESS_chr15@50781998-50782078:+
chr7	72877252	72877429	6.55804e+18	100	-	GESS_chr7@72877252-72877429:-
chr7	128446291	128446449	-8.16388e+18	100	+	GESS_chr7@128446291-128446449:+
chr6	135813366	135813429	-8.04301e+18	100	-	GESS_chr6@135813366-135813429:-
chr1	63919589	63919645	-5.00148e+18	100	-	GESS_chr1@63919589-63919645:-
chr17	41355698	41355803	8.75325e+18	100	+	GESS_chr17@41355698-41355803:+
chr1	6293534	6293703	6.45132e+18	100	-	GESS_chr1@6293534-6293703:-
chr11	774008	774113	6.33167e+18	100	-	GESS_chr11@774008-774113:-
chr16	21973781	21973837	-8.02923e+18	100	+	GESS_chr16@21973781-21973837:+
chr17	7123441	7123516	-1.25117e+18	100	+	GESS_chr17@7123441-7123516:+
chr7	99710421	99710540	-2.39688e+18	100	-	GESS_chr7@99710421-99710540:-
chr22	31286715	31286960	-7.44931e+18	100	+	GESS_chr22@31286715-31286960:+
chr6	53379237	53379295	6.26138e+17	100	-	GESS_chr6@53379237-53379295:-
chrX	129156872	129156952	-1.68937e+17	100	+	GESS_chrX@129156872-129156952:+
chr19	3778507	3778593	8.18312e+18	100	-	GESS_chr19@3778507-3778593:-
chr11	89939916	89939978	3.42151e+18	100	-	GESS_chr11@89939916-89939978:-
chr7	99688525	99688572	3.84313e+18	100	+	GESS_chr7@99688525-99688572:+
chr5	148624444	148624578	-7.01447e+18	100	+	GESS_chr5@148624444-148624578:+
chr19	9268656	9268751	-8.86239e+18	100	+	GESS_chr19@9268656-9268751:+
chr10	71144552	71144671	4.39809e+18	100	+	GESS_chr10@71144552-71144671:+
chr1	75184893	75185056	-2.70044e+18	100	-	GESS_chr1@75184893-75185056:-
chr6	161587280	161587449	-6.57516e+18	100	-	GESS_chr6@161587280-161587449:-
chr1	45798590	45798631	-1.37535e+18	100	-	GESS_chr1@45798590-45798631:-
chr9	95874500	95874571	-2.07031e+18	100	+	GESS_chr9@95874500-95874571:+
chr4	120982029	120982132	-1.02838e+17	100	-	GESS_chr4@120982029-120982132:-
chr2	37505009	37505132	-1.64733e+18	100	-	GESS_chr2@37505009-37505132:-
chr1	22032960	22033082	5.24305e+18	100	-	GESS_chr1@22032960-22033082:-
chr22	41190518	41190584	2.48705e+18	100	-	GESS_chr22@41190518-41190584:-
chr7	100276021	100276237	5.18394e+18	100	+	GESS_chr7@100276021-100276237:+
chr1	179057046	179057224	-4.83588e+18	100	+	GESS_chr1@179057046-179057224:+
chr4	10117737	10117858	8.14208e+18	100	-	GESS_chr4@10117737-10117858:-
chr16	70595533	70595687	4.94028e+18	100	+	GESS_chr16@70595533-70595687:+
chrX	30861083	30861166	-5.57044e+18	100	-	GESS_chrX@30861083-30861166:-
chr4	39328183	39328260	2.7726e+16	100	-	GESS_chr4@39328183-39328260:-
chr1	3551724	3551858	7.6489e+18	100	-	GESS_chr1@3551724-3551858:-
chr6	136698893	136699006	9.20173e+18	100	-	GESS_chr6@136698893-136699006:-
chr17	79573717	79573840	-2.69207e+18	100	-	GESS_chr17@79573717-79573840:-
chr7	100238599	100238851	8.50512e+18	100	-	GESS_chr7@100238599-100238851:-
chr7	99688215	99688277	-7.19996e+18	100	+	GESS_chr7@99688215-99688277:+
chr8	133806656	133806827	7.97031e+18	100	+	GESS_chr8@133806656-133806827:+
chr6	131201284	131201346	-3.43584e+18	100	-	GESS_chr6@131201284-131201346:-
chr4	1941381	1941505	-8.96913e+18	100	+	GESS_chr4@1941381-1941505:+
chr9	138905710	138905815	-2.95531e+18	100	-	GESS_chr9@138905710-138905815:-
chr9	5805027	5805217	6.93924e+18	100	-	GESS_chr9@5805027-5805217:-
chrX	135760095	135760115	1.07549e+18	100	-	GESS_chrX@135760095-135760115:-
chr1	16248744	16248844	4.15315e+17	100	+	GESS_chr1@16248744-16248844:+
chr12	113871939	113872027	8.56948e+17	100	+	GESS_chr12@113871939-113872027:+
chr1	146747768	146747921	-5.5917e+18	100	+	GESS_chr1@146747768-146747921:+
chr1	156238081	156238206	2.37184e+18	100	-	GESS_chr1@156238081-156238206:-
chr8	141710990	141711121	-3.90637e+18	100	-	GESS_chr8@141710990-141711121:-
chr1	150464074	150464138	5.41169e+18	100	+	GESS_chr1@150464074-150464138:+
chr10	74833489	74833585	5.81491e+18	100	-	GESS_chr10@74833489-74833585:-
chr16	88788626	88788805	-1.29524e+18	100	-	GESS_chr16@88788626-88788805:-
chr9	42679435	42679481	8.5279e+18	100	+	GESS_chr9@42679435-42679481:+
chr9	100672242	100672898	1.14147e+18	100	-	GESS_chr9@100672242-100672898:-
chr2	33335649	33335818	-5.71678e+18	100	+	GESS_chr2@33335649-33335818:+
chr17	42936448	42936549	1.87796e+18	100	-	GESS_chr17@42936448-42936549:-
chr15	83073343	83073482	-7.65619e+18	100	+	GESS_chr15@83073343-83073482:+
chr7	36456689	36456799	-5.67698e+18	100	+	GESS_chr7@36456689-36456799:+
chr3	183479885	183480067	-3.62435e+18	100	+	GESS_chr3@183479885-183480067:+
chr1	21929297	21929406	2.1395e+18	100	-	GESS_chr1@21929297-21929406:-
chr4	77065543	77065626	7.24859e+18	100	-	GESS_chr4@77065543-77065626:-
chr9	72961521	72961565	4.20474e+18	100	+	GESS_chr9@72961521-72961565:+
chr13	41941575	41941788	-4.64342e+17	100	+	GESS_chr13@41941575-41941788:+
chr16	630858	630972	-1.05114e+18	100	+	GESS_chr16@630858-630972:+
chr3	9724862	9724928	-2.72981e+18	100	+	GESS_chr3@9724862-9724928:+
chr5	137717205	137717279	-2.22063e+18	100	+	GESS_chr5@137717205-137717279:+
chr3	9471511	9471735	4.90004e+17	100	+	GESS_chr3@9471511-9471735:+
chr8	38095607	38095727	1.86796e+18	100	+	GESS_chr8@38095607-38095727:+
chr5	174943617	174943666	7.52334e+18	100	+	GESS_chr5@174943617-174943666:+
chr5	138979957	138980020	-1.93119e+18	100	+	GESS_chr5@138979957-138980020:+
chr1	39900086	39900304	8.25449e+18	100	+	GESS_chr1@39900086-39900304:+
chr3	196796090	196796131	-4.89173e+18	100	-	GESS_chr3@196796090-196796131:-
chr19	35760484	35760602	-2.82692e+18	100	+	GESS_chr19@35760484-35760602:+
chr14	68113361	68113455	3.48663e+18	100	+	GESS_chr14@68113361-68113455:+
chr19	46119719	46119816	-5.50045e+17	100	-	GESS_chr19@46119719-46119816:-
chr14	35548133	35548230	-5.81791e+18	100	+	GESS_chr14@35548133-35548230:+
chr12	42768665	42768876	2.95844e+18	100	+	GESS_chr12@42768665-42768876:+
chr7	156961742	156961816	8.67272e+18	100	+	GESS_chr7@156961742-156961816:+
chr17	30205269	30205346	-8.06104e+18	100	-	GESS_chr17@30205269-30205346:-
chr2	175957271	175957344	-1.08241e+18	100	-	GESS_chr2@175957271-175957344:-
chr7	105190502	105190612	-1.50726e+18	100	+	GESS_chr7@105190502-105190612:+
chr2	172325398	172325540	-5.75731e+18	100	+	GESS_chr2@172325398-172325540:+
chr7	102228082	102228217	-9.0702e+18	100	-	GESS_chr7@102228082-102228217:-
chrX	13785246	13785403	7.63545e+18	100	+	GESS_chrX@13785246-13785403:+
chr15	65989605	65989721	9.16384e+17	100	-	GESS_chr15@65989605-65989721:-
chr6	44010480	44010575	1.2735e+18	100	-	GESS_chr6@44010480-44010575:-
chr10	13653615	13653683	-1.15042e+18	100	+	GESS_chr10@13653615-13653683:+
chr11	60665573	60665743	8.78958e+18	100	-	GESS_chr11@60665573-60665743:-
chr1	1685983	1686137	8.36014e+18	100	-	GESS_chr1@1685983-1686137:-
chr3	37378634	37378654	-7.07829e+18	100	+	GESS_chr3@37378634-37378654:+
chr8	90796278	90796367	4.82313e+18	100	+	GESS_chr8@90796278-90796367:+
chr9	132632732	132632826	-4.75176e+18	100	+	GESS_chr9@132632732-132632826:+
chr12	50482304	50482420	2.25117e+17	100	+	GESS_chr12@50482304-50482420:+
chr17	27409334	27409456	-1.07241e+18	100	-	GESS_chr17@27409334-27409456:-
chr12	99100263	99100388	-2.78923e+18	100	+	GESS_chr12@99100263-99100388:+
chr19	14508470	14508616	7.54519e+18	100	+	GESS_chr19@14508470-14508616:+
chr8	17933050	17933089	-7.55706e+18	100	-	GESS_chr8@17933050-17933089:-
chr16	88722064	88722138	-1.26286e+18	100	-	GESS_chr16@88722064-88722138:-
chr12	104332118	104332237	5.0869e+18	100	+	GESS_chr12@104332118-104332237:+
chr17	42289241	42289374	-4.97824e+18	100	-	GESS_chr17@42289241-42289374:-
chr3	126676259	126676394	-4.93787e+18	100	+	GESS_chr3@126676259-126676394:+
chr9	35706765	35706897	-1.46989e+18	100	-	GESS_chr9@35706765-35706897:-
chr1	67702396	67702485	3.98297e+18	100	+	GESS_chr1@67702396-67702485:+
chrX	153786750	153786865	4.4985e+18	100	+	GESS_chrX@153786750-153786865:+
chr2	198264779	198264890	8.74444e+18	100	-	GESS_chr2@198264779-198264890:-
chr6	31829776	31829968	4.92379e+18	100	-	GESS_chr6@31829776-31829968:-
chr16	4920845	4920973	-5.50194e+18	100	+	GESS_chr16@4920845-4920973:+
chr11	117066518	117066631	8.0311e+18	100	+	GESS_chr11@117066518-117066631:+
chr12	112327844	112327948	-7.97438e+18	100	+	GESS_chr12@112327844-112327948:+
chr17	80923527	80923622	4.09891e+18	100	-	GESS_chr17@80923527-80923622:-
chr10	43297585	43297666	-9.47531e+17	100	+	GESS_chr10@43297585-43297666:+
chr7	97487590	97487717	-6.33991e+18	100	-	GESS_chr7@97487590-97487717:-
chr1	93671067	93671188	2.60591e+18	100	+	GESS_chr1@93671067-93671188:+
chr22	29099493	29099554	3.30157e+18	100	-	GESS_chr22@29099493-29099554:-
chr12	133158025	133158102	5.67495e+18	100	+	GESS_chr12@133158025-133158102:+
chr1	31532051	31532424	-1.16957e+18	100	-	GESS_chr1@31532051-31532424:-
chr11	130010293	130010378	-4.09964e+17	100	+	GESS_chr11@130010293-130010378:+
chr4	159133213	159133372	5.59387e+18	100	+	GESS_chr4@159133213-159133372:+
chr22	29650192	29650276	-8.58305e+18	100	+	GESS_chr22@29650192-29650276:+
chr7	156589083	156589186	-3.65665e+17	100	-	GESS_chr7@156589083-156589186:-
chr12	10761697	10761982	-5.26771e+18	100	-	GESS_chr12@10761697-10761982:-
chr7	151944987	151945705	6.3259e+18	100	-	GESS_chr7@151944987-151945705:-
chr7	72721391	72721499	-4.75185e+18	100	-	GESS_chr7@72721391-72721499:-
chr14	64879190	64879243	5.77211e+18	100	+	GESS_chr14@64879190-64879243:+
chr19	39224343	39224421	1.70324e+18	100	-	GESS_chr19@39224343-39224421:-
chr15	25599500	25599573	-5.91593e+17	100	-	GESS_chr15@25599500-25599573:-
chr5	33998746	33998932	5.33032e+18	100	-	GESS_chr5@33998746-33998932:-
chr4	8217838	8217984	2.3627e+18	100	+	GESS_chr4@8217838-8217984:+
chr3	121544898	121545027	-2.13331e+18	100	-	GESS_chr3@121544898-121545027:-
chr22	45719056	45719308	-7.22885e+18	100	+	GESS_chr22@45719056-45719308:+
chr13	28794368	28794515	-2.21531e+18	100	+	GESS_chr13@28794368-28794515:+
chr2	26492821	26492865	8.2735e+18	100	+	GESS_chr2@26492821-26492865:+
chr5	10387106	10387178	8.36179e+18	100	+	GESS_chr5@10387106-10387178:+
chr10	101480744	101480825	-3.42423e+18	100	-	GESS_chr10@101480744-101480825:-
chr9	131196689	131196892	-7.58802e+17	100	+	GESS_chr9@131196689-131196892:+
chr11	64031163	64031267	-1.43935e+18	100	+	GESS_chr11@64031163-64031267:+
chr2	174223983	174224219	-5.67476e+18	100	+	GESS_chr2@174223983-174224219:+
chr1	155722995	155723205	7.93546e+18	100	-	GESS_chr1@155722995-155723205:-
chr1	231475515	231475614	4.35989e+18	100	+	GESS_chr1@231475515-231475614:+
chr12	57993183	57993221	8.85035e+18	100	+	GESS_chr12@57993183-57993221:+
chr15	76152219	76152323	-8.7079e+18	100	+	GESS_chr15@76152219-76152323:+
chr5	175573969	175574108	-1.98708e+18	100	-	GESS_chr5@175573969-175574108:-
chr5	172573869	172573961	7.78873e+18	100	+	GESS_chr5@172573869-172573961:+
chr3	3214190	3214330	2.55402e+17	100	-	GESS_chr3@3214190-3214330:-
chr12	27128429	27128591	-1.00818e+18	100	-	GESS_chr12@27128429-27128591:-
chr15	89816608	89816700	7.31027e+18	100	+	GESS_chr15@89816608-89816700:+
chr13	103303709	103303747	-8.12971e+18	100	+	GESS_chr13@103303709-103303747:+
chr22	29517345	29517469	-1.36705e+18	100	+	GESS_chr22@29517345-29517469:+
chr9	134072603	134074402	-5.43872e+18	100	+	GESS_chr9@134072603-134074402:+
chr16	74382765	74382913	-8.50268e+18	100	-	GESS_chr16@74382765-74382913:-
chr1	10460467	10460629	-7.11989e+18	100	+	GESS_chr1@10460467-10460629:+
chr15	78452434	78452548	-5.48731e+18	100	+	GESS_chr15@78452434-78452548:+
chr6	30860845	30860940	2.32406e+18	100	+	GESS_chr6@30860845-30860940:+
chr12	113758136	113758303	6.8178e+18	100	-	GESS_chr12@113758136-113758303:-
chrX	122747490	122747559	-6.87185e+18	100	-	GESS_chrX@122747490-122747559:-
chr8	106799295	106799449	6.54111e+18	100	-	GESS_chr8@106799295-106799449:-
chr6	18244739	18244834	-7.38023e+18	100	-	GESS_chr6@18244739-18244834:-
chr1	155698999	155699157	-7.25315e+18	100	+	GESS_chr1@155698999-155699157:+
chrX	129146554	129146644	-2.20606e+18	100	+	GESS_chrX@129146554-129146644:+
chr10	11299701	11299835	-7.73142e+18	100	+	GESS_chr10@11299701-11299835:+
chr10	101165513	101165617	6.83853e+18	100	-	GESS_chr10@101165513-101165617:-
chr16	2169308	2169379	6.99948e+18	100	-	GESS_chr16@2169308-2169379:-
chr9	128094789	128094908	-1.64618e+18	100	+	GESS_chr9@128094789-128094908:+
chr12	3121336	3121398	6.62323e+17	100	+	GESS_chr12@3121336-3121398:+
chrX	9621585	9621729	-1.17217e+18	100	+	GESS_chrX@9621585-9621729:+
chr17	33348390	33348800	6.9961e+18	100	-	GESS_chr17@33348390-33348800:-
chr1	150484828	150485048	-3.80669e+18	100	+	GESS_chr1@150484828-150485048:+
chr8	145638621	145638773	6.86769e+18	100	-	GESS_chr8@145638621-145638773:-
chr9	131589311	131589470	-2.7793e+18	100	-	GESS_chr9@131589311-131589470:-
chr14	21840628	21840876	4.34246e+18	100	-	GESS_chr14@21840628-21840876:-
chr15	69715498	69715668	-8.42792e+18	100	+	GESS_chr15@69715498-69715668:+
chr15	51742326	51742543	4.4266e+17	100	-	GESS_chr15@51742326-51742543:-
chr10	43127377	43127472	-3.67256e+18	100	-	GESS_chr10@43127377-43127472:-
chr22	29621122	29621205	-7.98476e+18	100	+	GESS_chr22@29621122-29621205:+
chr14	51221460	51221585	-8.1475e+18	100	-	GESS_chr14@51221460-51221585:-
chr9	34617882	34617968	-4.45677e+18	100	-	GESS_chr9@34617882-34617968:-
chr7	1520471	1520569	-7.53224e+18	100	-	GESS_chr7@1520471-1520569:-
chr5	1331914	1331998	3.35713e+18	100	-	GESS_chr5@1331914-1331998:-
chr3	15123874	15124115	6.49991e+18	100	-	GESS_chr3@15123874-15124115:-
chr19	46120023	46120111	-1.59429e+18	100	-	GESS_chr19@46120023-46120111:-
chr2	25061716	25061781	6.33659e+18	100	-	GESS_chr2@25061716-25061781:-
chr10	89123996	89124135	-8.46639e+18	100	+	GESS_chr10@89123996-89124135:+
chr16	11855766	11855899	6.26728e+18	100	-	GESS_chr16@11855766-11855899:-
chr10	14894369	14894530	-8.63841e+18	100	+	GESS_chr10@14894369-14894530:+
chr22	18232871	18232940	-3.82712e+18	100	-	GESS_chr22@18232871-18232940:-
chr7	95906508	95906650	-4.55176e+18	100	-	GESS_chr7@95906508-95906650:-
chr2	172930992	172931034	-8.16413e+18	100	+	GESS_chr2@172930992-172931034:+
chr19	55743170	55743350	-5.50026e+18	100	-	GESS_chr19@55743170-55743350:-
chr8	145319617	145319734	-3.87229e+18	100	-	GESS_chr8@145319617-145319734:-
chr5	70238545	70238697	7.65179e+18	100	+	GESS_chr5@70238545-70238697:+
chr7	148512598	148512638	6.25819e+17	100	-	GESS_chr7@148512598-148512638:-
chr1	29527028	29527101	4.49542e+18	100	-	GESS_chr1@29527028-29527101:-
chr5	173337526	173337607	5.34059e+17	100	+	GESS_chr5@173337526-173337607:+
chr19	35753449	35753595	3.73126e+17	100	+	GESS_chr19@35753449-35753595:+
chr16	1910404	1910476	-1.05057e+18	100	-	GESS_chr16@1910404-1910476:-
chrX	23700513	23700643	-5.93906e+17	100	+	GESS_chrX@23700513-23700643:+
chr9	125616231	125616365	-2.47003e+18	100	-	GESS_chr9@125616231-125616365:-
chr5	141391477	141391606	5.91905e+18	100	-	GESS_chr5@141391477-141391606:-
chr1	21934706	21934843	-6.25588e+18	100	-	GESS_chr1@21934706-21934843:-
chr5	138650364	138650425	5.78151e+18	100	+	GESS_chr5@138650364-138650425:+
chr1	29386934	29386996	-6.99767e+18	100	+	GESS_chr1@29386934-29386996:+
chr14	75295916	75296046	-5.09534e+18	100	+	GESS_chr14@75295916-75296046:+
chr17	49052132	49052308	-4.72611e+18	100	-	GESS_chr17@49052132-49052308:-
chr22	18305713	18305826	-6.96715e+18	100	-	GESS_chr22@18305713-18305826:-
chr1	28075579	28075665	-1.22938e+18	100	+	GESS_chr1@28075579-28075665:+
chr1	119576718	119576836	5.17468e+18	100	-	GESS_chr1@119576718-119576836:-
chr1	156526325	156526485	-4.0997e+18	100	-	GESS_chr1@156526325-156526485:-
chr9	101796831	101796866	-7.05118e+18	100	+	GESS_chr9@101796831-101796866:+
chr19	46024580	46024664	-7.48395e+18	100	+	GESS_chr19@46024580-46024664:+
chr8	120757121	120757276	-6.62999e+18	100	-	GESS_chr8@120757121-120757276:-
chr7	100855811	100855936	-8.45117e+18	100	-	GESS_chr7@100855811-100855936:-
chr19	49685835	49686124	-3.86962e+18	100	+	GESS_chr19@49685835-49686124:+
chrX	153874062	153874177	-7.60653e+18	100	-	GESS_chrX@153874062-153874177:-
chr10	22209727	22209892	4.79681e+18	100	-	GESS_chr10@22209727-22209892:-
chrX	154528098	154528223	-6.38708e+17	100	-	GESS_chrX@154528098-154528223:-
chr18	21084335	21084411	-2.79462e+18	100	+	GESS_chr18@21084335-21084411:+
chr4	1209779	1209993	-5.88038e+18	100	-	GESS_chr4@1209779-1209993:-
chr11	73688931	73689141	-9.85315e+17	100	-	GESS_chr11@73688931-73689141:-
chr7	45828318	45828553	8.61145e+18	100	+	GESS_chr7@45828318-45828553:+
chr10	51580880	51580968	-8.33394e+18	100	+	GESS_chr10@51580880-51580968:+
chr3	58127585	58127656	-1.66755e+18	100	+	GESS_chr3@58127585-58127656:+
[truncated: 6,392 more rows]

## Sheet: K562_CUFF_Exon
CHR	START	END	HASHID	SCORE	STRAND	EXONS
[truncated: 65,535 more rows]
