# Supplementary material for: Computational analysis reveals a correlation of exon-skipping events with splicing, transcription and epigenetic factors
Source: Nucleic Acids Res. 2013 Dec 24;42(5):2856–69. doi: 10.1093/nar/gkt1338 (PMC3950716; doi:10.1093/nar/gkt1338)
Supplement: Supplementary Data [file supp_gkt1338_nar-03198-2013-File006.xls]

## Sheet: GM12878_GESS_vs_CUFF_Exon
CHR	START	END	HASHID	SCORE	STRAND	GESS_EXONS	CHR	START	END	HASHID	SCORE	STRAND	CUFF_EXONS
chr2	27261915	27262032	-6.76454e+17	100	+	GESS_chr2@27261915-27262032:+	chr2	27261915	27262032	-6.76454e+17	100	+	CUFF.5700.1.13
chrX	123224704	123224814	9.14888e+18	100	+	GESS_chrX@123224704-123224814:+	chrX	123224704	123224814	9.14888e+18	100	+	CUFF.56350.2.31
chr4	106367540	106367659	8.2046e+18	100	-	GESS_chr4@106367540-106367659:-	chr4	106367540	106367659	8.2046e+18	100	-	CUFF.14238.1.8
chr11	96117126	96117925	-5.82531e+18	100	-	GESS_chr11@96117126-96117925:-	chr11	96117126	96117925	-5.82531e+18	100	-	CUFF.32302.1.7
chr5	43123311	43123412	-5.05255e+18	100	+	GESS_chr5@43123311-43123412:+	chr5	43123311	43123412	-5.05255e+18	100	+	CUFF.15539.1.3;CUFF.15539.3.2;CUFF.15539.2.3
chr11	62365994	62366111	-2.45335e+18	100	-	GESS_chr11@62365994-62366111:-	chr11	62365994	62366111	-2.45335e+18	100	-	CUFF.31555.2.14
chr14	67389383	67389655	-7.96606e+18	100	+	GESS_chr14@67389383-67389655:+	chr14	67389383	67389655	-7.96606e+18	100	+	CUFF.38044.1.7
chr22	31799015	31799190	-4.16189e+18	100	+	GESS_chr22@31799015-31799190:+	chr22	31799015	31799190	-4.16189e+18	100	+	CUFF.53869.1.3
chr12	57501946	57502082	-1.89676e+18	100	-	GESS_chr12@57501946-57502082:-	chr12	57501946	57502082	-1.89676e+18	100	-	CUFF.34276.1.21
chr21	34882090	34882227	-3.16714e+18	100	-	GESS_chr21@34882090-34882227:-	chr21	34882090	34882227	-3.16714e+18	100	-	CUFF.52800.1.5
chr14	20824749	20824848	-5.50619e+18	100	+	GESS_chr14@20824749-20824848:+	chr14	20824749	20824848	-5.50619e+18	100	+	CUFF.37112.1.13;CUFF.37112.2.13
chr1	183497091	183497162	-3.74906e+18	100	+	GESS_chr1@183497091-183497162:+	chr1	183497091	183497162	-3.74906e+18	100	+	CUFF.4054.1.6;CUFF.4054.2.7
chr10	124919923	124920081	-6.84269e+18	100	+	GESS_chr10@124919923-124920081:+	chr10	124919923	124920081	-6.84269e+18	100	+	CUFF.30061.1.5
chr7	2265045	2265185	-7.6195e+18	100	-	GESS_chr7@2265045-2265185:-	chr7	2265045	2265185	-7.6195e+18	100	-	CUFF.20674.2.16
chr2	230636235	230636348	5.58938e+18	100	-	GESS_chr2@230636235-230636348:-	chr2	230636235	230636348	5.58938e+18	100	-	CUFF.9038.2.4;CUFF.9038.1.4
chr16	3721723	3721792	-2.90744e+18	100	-	GESS_chr16@3721723-3721792:-	chr16	3721723	3721792	-2.90744e+18	100	-	CUFF.41383.1.8
chr1	10523115	10523266	2.97829e+18	100	-	GESS_chr1@10523115-10523266:-	chr1	10523115	10523266	2.97829e+18	100	-	CUFF.374.1.2
chr7	24903115	24903218	-8.63599e+18	100	-	GESS_chr7@24903115-24903218:-	chr7	24903115	24903218	-8.63599e+18	100	-	CUFF.21061.1.16;CUFF.21061.2.15
chrX	153221642	153221862	-2.31429e+18	100	-	GESS_chrX@153221642-153221862:-	chrX	153221642	153221862	-2.31429e+18	100	-	CUFF.56657.1.11
chr12	42778742	42778798	4.03478e+18	100	+	GESS_chr12@42778742-42778798:+	chr12	42778742	42778798	4.03478e+18	100	+	CUFF.33748.2.5;CUFF.33748.3.6;CUFF.33748.1.6
chrX	53652118	53652219	2.08978e+18	100	-	GESS_chrX@53652118-53652219:-	chrX	53652118	53652219	2.08978e+18	100	-	CUFF.55598.1.67
chr11	118778192	118778311	-5.54283e+18	100	-	GESS_chr11@118778192-118778311:-	chr11	118778192	118778311	-5.54283e+18	100	-	CUFF.32592.2.6;CUFF.32592.1.5
chr1	14068500	14068652	8.37721e+18	100	+	GESS_chr1@14068500-14068652:+	chr1	14068500	14068652	8.37721e+18	100	+	CUFF.483.1.5
chr5	31526186	31527019	-1.32931e+18	100	-	GESS_chr5@31526186-31527019:-	chr5	31526186	31527019	-1.32931e+18	100	-	CUFF.15376.1.31;CUFF.15376.2.32
chr19	51009635	51009829	-3.73563e+18	100	-	GESS_chr19@51009635-51009829:-	chr19	51009635	51009829	-3.73563e+18	100	-	CUFF.50512.2.2;CUFF.50512.1.2
chr19	18120592	18120848	4.86926e+18	100	+	GESS_chr19@18120592-18120848:+	chr19	18120592	18120848	4.86926e+18	100	+	CUFF.48927.2.5;CUFF.48927.3.4
chr15	82533611	82533744	-2.24085e+18	100	-	GESS_chr15@82533611-82533744:-	chr15	82533611	82533744	-2.24085e+18	100	-	CUFF.40525.1.15;CUFF.40525.2.16
chr19	11030271	11030356	-8.70528e+16	100	+	GESS_chr19@11030271-11030356:+	chr19	11030271	11030356	-8.70528e+16	100	+	CUFF.48412.1.9
chr1	19651127	19651256	-4.98818e+18	100	+	GESS_chr1@19651127-19651256:+	chr1	19651127	19651256	-4.98818e+18	100	+	CUFF.580.3.4;CUFF.580.1.4;CUFF.580.4.4;CUFF.580.2.4
chr17	40647644	40647734	-3.5932e+18	100	+	GESS_chr17@40647644-40647734:+	chr17	40647644	40647734	-3.5932e+18	100	+	CUFF.44847.1.14
chr1	16901652	16901724	-6.37638e+18	100	-	GESS_chr1@16901652-16901724:-	chr1	16901652	16901724	-6.37638e+18	100	-	CUFF.528.1.6;CUFF.528.2.6
chr2	216184388	216184454	4.93977e+18	100	+	GESS_chr2@216184388-216184454:+	chr2	216184388	216184454	4.93977e+18	100	+	CUFF.8851.1.4
chr1	185094076	185094242	-1.92863e+17	100	-	GESS_chr1@185094076-185094242:-	chr1	185094076	185094242	-1.92863e+17	100	-	CUFF.4078.1.4
chr18	13037236	13037300	-8.11309e+18	100	+	GESS_chr18@13037236-13037300:+	chr18	13037236	13037300	-8.11309e+18	100	+	CUFF.46788.1.12;CUFF.46788.2.12
chr19	44079062	44079154	6.02806e+18	100	-	GESS_chr19@44079062-44079154:-	chr19	44079062	44079154	6.02806e+18	100	-	CUFF.50002.1.16
chr9	123201677	123202250	5.7266e+18	100	-	GESS_chr9@123201677-123202250:-	chr9	123201677	123202250	5.7266e+18	100	-	CUFF.27185.1.15
chr9	123201677	123202250	5.7266e+18	100	-	GESS_chr9@123201677-123202250:-	chr9	123201677	123202284	5.72659e+18	100	-	CUFF.27185.2.14
chr14	35522484	35522657	4.46277e+18	100	+	GESS_chr14@35522484-35522657:+	chr14	35522484	35522657	4.46277e+18	100	+	CUFF.37436.2.2
chr9	90256884	90256973	-4.07959e+18	100	+	GESS_chr9@90256884-90256973:+	chr9	90256884	90256973	-4.07959e+18	100	+	CUFF.27101.1.10;CUFF.27101.2.10;CUFF.27101.3.10
chr5	93388831	93388932	4.16322e+18	100	-	GESS_chr5@93388831-93388932:-	chr5	93388831	93388932	4.16322e+18	100	-	CUFF.17163.2.9;CUFF.17163.1.9
chr22	26040559	26040632	2.52925e+17	100	+	GESS_chr22@26040559-26040632:+	chr22	26040559	26040632	2.52925e+17	100	+	CUFF.53592.1.3
chr14	51230544	51230682	6.22217e+18	100	-	GESS_chr14@51230544-51230682:-	chr14	51230544	51230682	6.22217e+18	100	-	CUFF.37665.2.15;CUFF.37665.1.16
chr7	24901232	24901388	4.90547e+18	100	-	GESS_chr7@24901232-24901388:-	chr7	24901232	24901388	4.90547e+18	100	-	CUFF.21061.1.14;CUFF.21061.2.14
chr17	5276609	5276749	3.37875e+18	100	+	GESS_chr17@5276609-5276749:+	chr17	5276609	5276749	3.37875e+18	100	+	CUFF.43612.1.13
chr10	90674291	90674415	6.67771e+18	100	+	GESS_chr10@90674291-90674415:+	chr10	90674291	90674415	6.67771e+18	100	+	CUFF.29293.1.7;CUFF.29293.2.7
chr8	133854760	133855120	-7.20069e+18	100	+	GESS_chr8@133854760-133855120:+	chr8	133854760	133855120	-7.20069e+18	100	+	CUFF.25256.1.18;CUFF.25256.2.18
chr22	50966017	50966146	-4.03884e+18	100	-	GESS_chr22@50966017-50966146:-	chr22	50966017	50966146	-4.03884e+18	100	-	CUFF.54692.1.5
chr19	48638937	48639036	-6.07359e+17	100	-	GESS_chr19@48638937-48639036:-	chr19	48638937	48639036	-6.07359e+17	100	-	CUFF.50281.2.13;CUFF.50281.1.13
chr19	9269502	9269584	-5.23967e+18	100	+	GESS_chr19@9269502-9269584:+	chr19	9269502	9269584	-5.23967e+18	100	+	CUFF.48268.1.6;CUFF.48268.2.5
chr1	78326909	78327007	8.17445e+18	100	+	GESS_chr1@78326909-78327007:+	chr1	78326909	78327007	8.17445e+18	100	+	CUFF.2065.2.12;CUFF.2065.3.11;CUFF.2065.1.11
chr18	47908499	47908596	-3.20014e+18	100	+	GESS_chr18@47908499-47908596:+	chr18	47908499	47908596	-3.20014e+18	100	+	CUFF.47127.1.4;CUFF.47127.2.4
chr11	118638931	118639060	-5.43358e+18	100	-	GESS_chr11@118638931-118639060:-	chr11	118638931	118639060	-5.43358e+18	100	-	CUFF.32578.1.10
chr1	153723571	153723715	-2.91597e+18	100	+	GESS_chr1@153723571-153723715:+	chr1	153723571	153723715	-2.91597e+18	100	+	CUFF.3233.2.6;CUFF.3233.1.7
chr11	62482972	62483079	-5.35155e+18	100	-	GESS_chr11@62482972-62483079:-	chr11	62482972	62483079	-5.35155e+18	100	-	CUFF.31291.1.2
chr16	4851268	4851322	-5.64057e+18	100	-	GESS_chr16@4851268-4851322:-	chr16	4851268	4851322	-5.64057e+18	100	-	CUFF.41407.1.7
chr19	5648027	5648054	6.33881e+18	100	+	GESS_chr19@5648027-5648054:+	chr19	5648027	5648054	6.33881e+18	100	+	CUFF.48045.1.7;CUFF.48045.2.6
chr5	137897269	137897478	-1.74117e+16	100	-	GESS_chr5@137897269-137897478:-	chr5	137897269	137897478	-1.74117e+16	100	-	CUFF.16867.1.8
chrX	18970612	18970659	-6.33775e+18	100	-	GESS_chrX@18970612-18970659:-	chrX	18970612	18970659	-6.33775e+18	100	-	CUFF.55043.2.30
chr14	77794255	77794380	1.26328e+18	100	+	GESS_chr14@77794255-77794380:+	chr14	77794255	77794380	1.26328e+18	100	+	CUFF.38332.1.5
chr11	118980814	118980909	7.16798e+18	100	+	GESS_chr11@118980814-118980909:+	chr11	118980814	118980909	7.16798e+18	100	+	CUFF.32614.1.2
chr5	54618155	54618292	-6.02117e+18	100	+	GESS_chr5@54618155-54618292:+	chr5	54618155	54618292	-6.02117e+18	100	+	CUFF.15652.1.2
chr3	47103653	47103836	4.28782e+17	100	-	GESS_chr3@47103653-47103836:-	chr3	47103649	47103839	1.57217e+18	100	+	CUFF.10189.1.2
chr3	47103653	47103836	4.28782e+17	100	-	GESS_chr3@47103653-47103836:-	chr3	47103653	47103836	4.28782e+17	100	-	CUFF.10188.1.8;CUFF.10188.2.8
chr10	76935824	76935974	-2.40187e+18	100	+	GESS_chr10@76935824-76935974:+	chr10	76935824	76935974	-2.40187e+18	100	+	CUFF.29041.1.5;CUFF.29041.3.5;CUFF.29041.2.5
chr6	13327019	13327138	-7.69587e+18	100	-	GESS_chr6@13327019-13327138:-	chr6	13327019	13327138	-7.69587e+18	100	-	CUFF.17967.2.6;CUFF.17967.3.7;CUFF.17967.1.7
chr10	72300858	72300998	4.69648e+18	100	+	GESS_chr10@72300858-72300998:+	chr10	72300858	72300998	4.69648e+18	100	+	CUFF.28929.1.16
chr8	104341883	104342293	-8.33097e+18	100	+	GESS_chr8@104341883-104342293:+	chr8	104341883	104342293	-8.33097e+18	100	+	CUFF.24994.2.3;CUFF.24994.1.2
chr13	76419463	76419515	2.42683e+18	100	+	GESS_chr13@76419463-76419515:+	chr13	76419463	76419515	2.42683e+18	100	+	CUFF.36664.2.24;CUFF.36664.1.24
chr3	155551257	155551374	-8.28551e+18	100	-	GESS_chr3@155551257-155551374:-	chr3	155551257	155551374	-8.28551e+18	100	-	CUFF.12146.1.4;CUFF.12146.2.3
chr3	141724283	141724386	-2.47337e+18	100	-	GESS_chr3@141724283-141724386:-	chr3	141724283	141724386	-2.47337e+18	100	-	CUFF.12040.1.10;CUFF.12040.2.10;CUFF.12040.3.10
chr19	16236280	16236357	-5.69784e+18	100	+	GESS_chr19@16236280-16236357:+	chr19	16236280	16236357	-5.69784e+18	100	+	CUFF.48796.2.4
chr6	157495142	157495251	-6.74461e+18	100	+	GESS_chr6@157495142-157495251:+	chr6	157495142	157495251	-6.74461e+18	100	+	CUFF.20389.1.10;CUFF.20389.2.11
chr3	137885923	137886147	4.60931e+17	100	-	GESS_chr3@137885923-137886147:-	chr3	137885923	137886147	4.60931e+17	100	-	CUFF.11932.1.4
chr19	54687404	54687563	-5.80284e+17	100	-	GESS_chr19@54687404-54687563:-	chr19	54687404	54687563	-5.80284e+17	100	-	CUFF.50724.1.4
chr17	20356885	20356920	-5.1804e+18	100	-	GESS_chr17@20356885-20356920:-	chr17	20356885	20356920	-5.1804e+18	100	-	CUFF.44210.1.6
chr12	64178750	64178852	5.81478e+18	100	+	GESS_chr12@64178750-64178852:+	chr12	64178750	64178852	5.81478e+18	100	+	CUFF.34380.2.4
chrX	18915281	18915451	-4.56616e+18	100	-	GESS_chrX@18915281-18915451:-	chrX	18915281	18915451	-4.56616e+18	100	-	CUFF.55043.2.3
chr16	10992527	10992589	4.55292e+18	100	+	GESS_chr16@10992527-10992589:+	chr16	10992527	10992589	4.55292e+18	100	+	CUFF.41500.1.4;CUFF.41500.2.4
chr20	20505050	20505187	-1.49545e+18	100	-	GESS_chr20@20505050-20505187:-	chr20	20505050	20505187	-1.49545e+18	100	-	CUFF.51456.1.11
chr5	74685417	74685512	7.65584e+17	100	-	GESS_chr5@74685417-74685512:-	chr5	74685417	74685512	7.65584e+17	100	-	CUFF.16003.1.7;CUFF.16003.2.7
chr9	37842086	37842283	-8.35882e+18	100	+	GESS_chr9@37842086-37842283:+	chr9	37842086	37842283	-8.35882e+18	100	+	CUFF.26255.2.3
chr11	111706888	111707017	-4.39854e+18	100	-	GESS_chr11@111706888-111707017:-	chr11	111706888	111707017	-4.39854e+18	100	-	CUFF.32456.2.3;CUFF.32456.3.3;CUFF.32456.1.3
chr16	30490652	30490782	1.38965e+18	100	+	GESS_chr16@30490652-30490782:+	chr16	30490652	30490782	1.38965e+18	100	+	CUFF.42043.1.6;CUFF.42043.2.6
chr13	30098269	30098390	8.94439e+18	100	-	GESS_chr13@30098269-30098390:-	chr13	30098269	30098390	8.94439e+18	100	-	CUFF.36128.1.8
chr9	134342950	134343140	2.59709e+18	100	+	GESS_chr9@134342950-134343140:+	chr9	134342950	134343140	2.59709e+18	100	+	CUFF.27593.1.13;CUFF.27593.2.13
chr10	90767457	90767594	-6.73697e+18	100	+	GESS_chr10@90767457-90767594:+	chr10	90767457	90767594	-6.73697e+18	100	+	CUFF.29341.2.3;CUFF.29341.1.3
chr15	25344292	25344425	9.65577e+17	100	+	GESS_chr15@25344292-25344425:+	chr15	25344292	25344425	9.65577e+17	100	+	CUFF.38999.1.20;CUFF.38999.2.20;CUFF.38999.3.7
chr2	241513192	241513308	1.97396e+18	100	+	GESS_chr2@241513192-241513308:+	chr2	241513192	241513308	1.97396e+18	100	+	CUFF.9289.1.4
chr12	7063968	7064157	6.53273e+18	100	+	GESS_chr12@7063968-7064157:+	chr12	7063968	7064157	6.53273e+18	100	+	CUFF.33130.1.4
chr16	87380780	87380856	8.25095e+18	100	-	GESS_chr16@87380780-87380856:-	chr16	87380780	87380856	8.25095e+18	100	-	CUFF.43077.1.7
chr11	62396241	62396484	2.12696e+18	100	-	GESS_chr11@62396241-62396484:-	chr11	62396241	62396484	2.12696e+18	100	-	CUFF.31264.1.8
chr11	118780623	118780724	7.43065e+18	100	-	GESS_chr11@118780623-118780724:-	chr11	118780623	118780724	7.43065e+18	100	-	CUFF.32592.2.8;CUFF.32592.1.7
chr2	9552398	9552534	-6.17606e+17	100	-	GESS_chr2@9552398-9552534:-	chr2	9552398	9552534	-6.17606e+17	100	-	CUFF.5376.1.4
chr17	7497236	7497322	-1.37736e+18	100	-	GESS_chr17@7497236-7497322:-	chr17	7497236	7497322	-1.37736e+18	100	-	CUFF.43750.1.5
chr21	42762492	42762630	-8.96862e+17	100	+	GESS_chr21@42762492-42762630:+	chr21	42762492	42762630	-8.96862e+17	100	+	CUFF.52966.2.6;CUFF.52966.1.6
chr1	12030727	12030873	-6.79611e+18	100	+	GESS_chr1@12030727-12030873:+	chr1	12030727	12030873	-6.79611e+18	100	+	CUFF.438.2.11;CUFF.438.1.17
chr19	42910313	42910540	-2.49884e+18	100	-	GESS_chr19@42910313-42910540:-	chr19	42910313	42910540	-2.49884e+18	100	-	CUFF.49980.1.4
chr11	96120694	96120777	1.93115e+18	100	-	GESS_chr11@96120694-96120777:-	chr11	96120694	96120777	1.93115e+18	100	-	CUFF.32302.1.9
chr9	97203267	97203381	1.35451e+18	100	+	GESS_chr9@97203267-97203381:+	chr9	97203267	97203381	1.35451e+18	100	+	CUFF.26752.1.5
chr1	160263176	160263253	8.7752e+18	100	-	GESS_chr1@160263176-160263253:-	chr1	160263176	160263253	8.7752e+18	100	-	CUFF.3715.1.8;CUFF.3715.2.8
chr19	11027083	11027173	7.57794e+18	100	+	GESS_chr19@11027083-11027173:+	chr19	11027083	11027173	7.57794e+18	100	+	CUFF.48412.1.7;CUFF.48412.2.4
chr17	29086509	29086557	-5.43689e+18	100	+	GESS_chr17@29086509-29086557:+	chr17	29086509	29086557	-5.43689e+18	100	+	CUFF.44417.1.5;CUFF.44417.2.4
chr19	46127977	46128076	-8.84615e+18	100	-	GESS_chr19@46127977-46128076:-	chr19	46127977	46128076	-8.84615e+18	100	-	CUFF.50141.3.11;CUFF.50141.1.11;CUFF.50141.2.11
chr10	120921852	120921926	3.36613e+18	100	-	GESS_chr10@120921852-120921926:-	chr10	120921852	120921926	3.36613e+18	100	-	CUFF.29971.2.12;CUFF.29971.1.13
chr1	179959642	179959756	5.33654e+17	100	+	GESS_chr1@179959642-179959756:+	chr1	179959642	179959756	5.33654e+17	100	+	CUFF.4010.1.4;CUFF.4010.2.4
chr22	37627972	37628034	-2.67321e+18	100	-	GESS_chr22@37627972-37628034:-	chr22	37627972	37628034	-2.67321e+18	100	-	CUFF.54038.1.4
chr2	64682723	64682811	-7.20405e+18	100	+	GESS_chr2@64682723-64682811:+	chr2	64682723	64682811	-7.20405e+18	100	+	CUFF.6392.1.3
chr16	31388120	31388236	6.27105e+18	100	+	GESS_chr16@31388120-31388236:+	chr16	31388120	31388236	6.27105e+18	100	+	CUFF.42124.2.11;CUFF.42124.1.19
chr19	50510826	50511083	-7.41725e+18	100	-	GESS_chr19@50510826-50511083:-	chr19	50510826	50511083	-7.41725e+18	100	-	CUFF.50459.2.9;CUFF.50459.1.11
chr9	95050073	95050192	7.50407e+18	100	-	GESS_chr9@95050073-95050192:-	chr9	95050073	95050192	7.50407e+18	100	-	CUFF.26690.1.31
chr3	132203432	132203516	8.08691e+18	100	+	GESS_chr3@132203432-132203516:+	chr3	132203432	132203516	8.08691e+18	100	+	CUFF.11853.2.29;CUFF.11853.3.29;CUFF.11853.1.29
chr17	30535126	30535328	-4.31467e+18	100	+	GESS_chr17@30535126-30535328:+	chr17	30535126	30535328	-4.31467e+18	100	+	CUFF.44493.2.15;CUFF.44493.3.15;CUFF.44493.4.15
chr17	80847544	80847573	3.92032e+18	100	+	GESS_chr17@80847544-80847573:+	chr17	80847544	80847573	3.92032e+18	100	+	CUFF.46491.2.4;CUFF.46491.1.16;CUFF.46491.3.4
chr15	34551014	34551145	5.98524e+18	100	-	GESS_chr15@34551014-34551145:-	chr15	34551014	34551145	5.98524e+18	100	-	CUFF.39147.2.20;CUFF.39147.3.21;CUFF.39147.1.21
chr1	160194232	160194339	-2.79731e+18	100	-	GESS_chr1@160194232-160194339:-	chr1	160194232	160194339	-2.79731e+18	100	-	CUFF.3689.1.6;CUFF.3689.3.2;CUFF.3689.2.6
chr19	1111018	1111092	-4.60093e+18	100	-	GESS_chr19@1111018-1111092:-	chr19	1111018	1111092	-4.60093e+18	100	-	CUFF.47750.1.7;CUFF.47750.2.7
chr12	56677576	56677641	7.209e+18	100	-	GESS_chr12@56677576-56677641:-	chr12	56677576	56677641	7.209e+18	100	-	CUFF.34222.2.8
chr13	52365301	52365393	-4.15261e+18	100	-	GESS_chr13@52365301-52365393:-	chr13	52365301	52365393	-4.15261e+18	100	-	CUFF.36560.1.7;CUFF.36560.2.3
chr4	128859938	128859993	-9.07968e+18	100	-	GESS_chr4@128859938-128859993:-	chr4	128859938	128859993	-9.07968e+18	100	-	CUFF.14508.1.6
chr17	5283659	5283757	5.54479e+18	100	+	GESS_chr17@5283659-5283757:+	chr17	5283659	5283757	5.54479e+18	100	+	CUFF.43612.1.16
chr13	52373670	52373803	-2.07994e+18	100	-	GESS_chr13@52373670-52373803:-	chr13	52373670	52373803	-2.07994e+18	100	-	CUFF.36560.2.4;CUFF.36560.1.9
chr20	45891032	45891172	-5.57965e+18	100	-	GESS_chr20@45891032-45891172:-	chr20	45891032	45891172	-5.57965e+18	100	-	CUFF.52050.2.11;CUFF.52050.1.12
chr4	186267691	186267804	9.1319e+18	100	+	GESS_chr4@186267691-186267804:+	chr4	186267691	186267804	9.1319e+18	100	+	CUFF.15046.2.12
chr3	17447910	17448018	3.47966e+18	100	-	GESS_chr3@17447910-17448018:-	chr3	17447910	17448018	3.47966e+18	100	-	CUFF.9733.1.18;CUFF.9733.2.18
chr17	30693684	30693776	-9.44918e+17	100	+	GESS_chr17@30693684-30693776:+	chr17	30693684	30693776	-9.44918e+17	100	+	CUFF.44501.2.9;CUFF.44501.1.9
chr11	47304364	47304520	-1.57453e+17	100	+	GESS_chr11@47304364-47304520:+	chr11	47304364	47304520	-1.57453e+17	100	+	CUFF.30981.1.10;CUFF.30981.2.10
chr2	63206323	63206470	7.7686e+18	100	+	GESS_chr2@63206323-63206470:+	chr2	63206323	63206470	7.7686e+18	100	+	CUFF.6379.1.15;CUFF.6379.2.15
chr6	43316062	43316363	-9.08978e+18	100	-	GESS_chr6@43316062-43316363:-	chr6	43316062	43316363	-9.08978e+18	100	-	CUFF.19010.2.5;CUFF.19010.1.4
chr11	77618763	77618856	-2.07889e+18	100	-	GESS_chr11@77618763-77618856:-	chr11	77618763	77618856	-2.07889e+18	100	-	CUFF.32948.2.8;CUFF.32948.1.8
chr22	19344413	19344574	1.10713e+18	100	-	GESS_chr22@19344413-19344574:-	chr22	19344413	19344574	1.10713e+18	100	-	CUFF.53291.1.7
chr11	47197402	47197474	6.53217e+18	100	-	GESS_chr11@47197402-47197474:-	chr11	47197402	47197474	6.53217e+18	100	-	CUFF.31018.3.4;CUFF.31018.2.14
chr12	53679708	53680696	-8.227e+18	100	+	GESS_chr12@53679708-53680696:+	chr12	53679708	53680696	-8.227e+18	100	+	CUFF.34042.2.17;CUFF.34042.1.18;CUFF.34042.3.13;CUFF.34042.4.12
chr22	50966941	50967039	-6.42623e+18	100	-	GESS_chr22@50966941-50967039:-	chr22	50966941	50967039	-6.42623e+18	100	-	CUFF.54692.1.6
chr19	49404043	49404188	-9.62794e+17	100	+	GESS_chr19@49404043-49404188:+	chr19	49404043	49404188	-9.62794e+17	100	+	CUFF.50354.1.2
chr1	70881639	70881720	-8.51542e+18	100	+	GESS_chr1@70881639-70881720:+	chr1	70881639	70881720	-8.51542e+18	100	+	CUFF.2021.1.2
chr3	137963930	137964025	-1.0734e+18	100	+	GESS_chr3@137963930-137964025:+	chr3	137963930	137964025	-1.0734e+18	100	+	CUFF.11938.1.13;CUFF.11938.2.12
chr20	43254210	43254325	-1.02148e+18	100	-	GESS_chr20@43254210-43254325:-	chr20	43254210	43254325	-1.02148e+18	100	-	CUFF.51973.2.8
chr14	65521293	65521407	-8.18953e+18	100	+	GESS_chr14@65521293-65521407:+	chr14	65521293	65521407	-8.18953e+18	100	+	CUFF.37947.1.11;CUFF.37947.2.11;CUFF.37947.3.11
chr5	94863717	94863856	4.63468e+18	100	-	GESS_chr5@94863717-94863856:-	chr5	94863717	94863856	4.63468e+18	100	-	CUFF.16246.3.31;CUFF.16246.1.31
chrX	135957630	135957744	-7.77561e+18	100	-	GESS_chrX@135957630-135957744:-	chrX	135957630	135957744	-7.77561e+18	100	-	CUFF.56521.3.3
chr4	3176448	3176526	-2.79306e+18	100	+	GESS_chr4@3176448-3176526:+	chr4	3176448	3176526	-2.79306e+18	100	+	CUFF.12962.1.32
chr1	225599039	225599142	6.15281e+18	100	-	GESS_chr1@225599039-225599142:-	chr1	225599039	225599142	6.15281e+18	100	-	CUFF.4787.1.6
chr5	32379221	32379316	5.38172e+18	100	-	GESS_chr5@32379221-32379316:-	chr5	32379221	32379316	5.38172e+18	100	-	CUFF.15388.1.4
chr1	9781502	9781645	-5.04937e+18	100	+	GESS_chr1@9781502-9781645:+	chr1	9781502	9781645	-5.04937e+18	100	+	CUFF.460.1.14;CUFF.460.2.13
chr8	95543191	95543313	-5.40673e+17	100	-	GESS_chr8@95543191-95543313:-	chr8	95543191	95543313	-5.40673e+17	100	-	CUFF.24797.2.8;CUFF.24797.1.19
chr14	103806764	103806898	-1.07835e+18	100	+	GESS_chr14@103806764-103806898:+	chr14	103806764	103806898	-1.07835e+18	100	+	CUFF.38734.2.11
chr14	102504797	102504943	-5.80754e+18	100	+	GESS_chr14@102504797-102504943:+	chr14	102504797	102504943	-5.80754e+18	100	+	CUFF.38666.1.58
chr17	48434418	48434613	-5.76745e+18	100	+	GESS_chr17@48434418-48434613:+	chr17	48434418	48434613	-5.76745e+18	100	+	CUFF.45420.1.9
chr12	118610262	118610465	-2.85352e+18	100	-	GESS_chr12@118610262-118610465:-	chr12	118610264	118610464	-2.8535e+18	100	.	CUFF.38383.1.1
chr9	36581641	36581736	-2.14355e+18	100	+	GESS_chr9@36581641-36581736:+	chr9	36581641	36581736	-2.14355e+18	100	+	CUFF.26129.1.2;CUFF.26129.2.2
chr21	43230510	43230685	-4.67017e+18	100	-	GESS_chr21@43230510-43230685:-	chr21	43230510	43230685	-4.67017e+18	100	-	CUFF.52910.1.5;CUFF.52910.2.4
chr1	92731976	92732049	2.96851e+17	100	-	GESS_chr1@92731976-92732049:-	chr1	92731976	92732049	2.96851e+17	100	-	CUFF.2302.1.7
chr14	62204805	62205091	2.46561e+18	100	+	GESS_chr14@62204805-62205091:+	chr14	62204760	62205091	3.35502e+18	100	+	CUFF.37886.3.1
chr14	62204805	62205091	2.46561e+18	100	+	GESS_chr14@62204805-62205091:+	chr14	62204805	62205091	2.46561e+18	100	+	CUFF.37886.2.10;CUFF.37886.1.10
chr19	39908545	39908745	1.06607e+18	100	+	GESS_chr19@39908545-39908745:+	chr19	39908545	39908745	1.06607e+18	100	+	CUFF.49728.1.9;CUFF.49728.2.9
chr14	89063078	89063152	-6.47548e+18	100	+	GESS_chr14@89063078-89063152:+	chr14	89063078	89063152	-6.47548e+18	100	+	CUFF.38418.2.10;CUFF.38418.1.10
chr12	124172598	124172724	8.72975e+18	100	+	GESS_chr12@124172598-124172724:+	chr12	124172598	124172724	8.72975e+18	100	+	CUFF.35679.2.7;CUFF.35679.1.7;CUFF.35679.3.7
chr11	14496041	14496161	8.94584e+16	100	-	GESS_chr11@14496041-14496161:-	chr11	14496041	14496161	8.94584e+16	100	-	CUFF.30685.1.9;CUFF.30685.2.9
chr19	7974948	7975014	-7.70322e+17	100	+	GESS_chr19@7974948-7975014:+	chr19	7974948	7975014	-7.70322e+17	100	+	CUFF.48191.2.3;CUFF.48191.1.4
chr2	97749906	97750014	-2.52103e+18	100	-	GESS_chr2@97749906-97750014:-	chr2	97749906	97750014	-2.52103e+18	100	-	CUFF.7076.2.3;CUFF.7076.1.4
chr22	18171752	18171908	-1.02621e+18	100	+	GESS_chr22@18171752-18171908:+	chr22	18171752	18171908	-1.02621e+18	100	+	CUFF.53206.1.4;CUFF.53206.2.4
chr6	57015517	57015660	-2.96876e+18	100	+	GESS_chr6@57015517-57015660:+	chr6	57015517	57015660	-2.96876e+18	100	+	CUFF.19201.2.11
chr7	102039995	102040095	-4.91925e+18	100	+	GESS_chr7@102039995-102040095:+	chr7	102039995	102040095	-4.91925e+18	100	+	CUFF.22462.2.3;CUFF.22462.1.6
chr3	45900432	45900470	-3.37803e+18	100	-	GESS_chr3@45900432-45900470:-	chr3	45900432	45900470	-3.37803e+18	100	-	CUFF.10143.3.3
chr1	145684585	145684678	5.59464e+18	100	+	GESS_chr1@145684585-145684678:+	chr1	145684585	145684678	5.59464e+18	100	+	CUFF.2945.1.7
chr3	39108237	39108366	6.05418e+18	100	+	GESS_chr3@39108237-39108366:+	chr3	39108237	39108366	6.05418e+18	100	+	CUFF.9968.1.5
chr6	27222765	27222910	8.46484e+17	100	+	GESS_chr6@27222765-27222910:+	chr6	27222765	27222910	8.46484e+17	100	+	CUFF.18273.1.4;CUFF.18273.2.4
chr13	49073757	49073896	-7.67941e+18	100	-	GESS_chr13@49073757-49073896:-	chr13	49073757	49073896	-7.67941e+18	100	-	CUFF.36436.1.3;CUFF.36436.4.3;CUFF.36436.3.3;CUFF.36436.2.3
chr21	47845745	47845885	3.02809e+18	100	+	GESS_chr21@47845745-47845885:+	chr21	47845745	47845885	3.02809e+18	100	+	CUFF.53263.2.19;CUFF.53263.1.33
chr14	24569204	24569422	-8.96512e+18	100	+	GESS_chr14@24569204-24569422:+	chr14	24569204	24569422	-8.96512e+18	100	+	CUFF.37269.1.7
chr12	102183716	102183835	5.09795e+18	100	-	GESS_chr12@102183716-102183835:-	chr12	102183716	102183835	5.09795e+18	100	-	CUFF.34980.2.19
chr17	16055260	16055312	-2.50471e+18	100	-	GESS_chr17@16055260-16055312:-	chr17	16055260	16055312	-2.50471e+18	100	-	CUFF.43989.2.40;CUFF.43989.1.39;CUFF.43989.3.17
chr22	30418018	30418128	5.14326e+18	100	+	GESS_chr22@30418018-30418128:+	chr22	30418018	30418128	5.14326e+18	100	+	CUFF.53735.2.18
chr3	40571700	40571807	7.3815e+18	100	+	GESS_chr3@40571700-40571807:+	chr3	40571700	40571807	7.3815e+18	100	+	CUFF.9988.2.4;CUFF.9988.1.3
chr16	4504812	4504928	7.07783e+17	100	+	GESS_chr16@4504812-4504928:+	chr16	4504812	4504928	7.07783e+17	100	+	CUFF.41366.1.11
chr8	28707730	28707790	1.43062e+18	100	-	GESS_chr8@28707730-28707790:-	chr8	28707730	28707790	1.43062e+18	100	-	CUFF.23963.1.14;CUFF.23963.2.15
chr2	61431391	61431515	-4.32858e+18	100	-	GESS_chr2@61431391-61431515:-	chr2	61431391	61431515	-4.32858e+18	100	-	CUFF.6474.1.7
chr10	88231965	88232101	7.54339e+18	100	-	GESS_chr10@88231965-88232101:-	chr10	88231965	88232101	7.54339e+18	100	-	CUFF.29210.1.13;CUFF.29210.2.13
chr10	69666547	69666694	3.10264e+18	100	+	GESS_chr10@69666547-69666694:+	chr10	69666547	69666694	3.10264e+18	100	+	CUFF.28831.1.5
chr15	44053622	44053729	-5.8909e+18	100	+	GESS_chr15@44053622-44053729:+	chr15	44053622	44053729	-5.8909e+18	100	+	CUFF.39462.1.2
chr12	32902871	32903041	2.89034e+18	100	-	GESS_chr12@32902871-32903041:-	chr12	32902871	32903041	2.89034e+18	100	-	CUFF.33701.1.2
chr1	192992974	192993076	3.41215e+18	100	-	GESS_chr1@192992974-192993076:-	chr1	192992974	192993076	3.41215e+18	100	-	CUFF.4165.2.4;CUFF.4165.1.5;CUFF.4165.3.4
chr18	29433812	29433908	-2.14735e+18	100	-	GESS_chr18@29433812-29433908:-	chr18	29433812	29433908	-2.14735e+18	100	-	CUFF.46993.2.7;CUFF.46993.1.8
chrX	118767323	118767455	8.51044e+18	100	-	GESS_chrX@118767323-118767455:-	chrX	118767323	118767455	8.51044e+18	100	-	CUFF.56300.1.4
chr22	38040644	38040712	-1.78838e+17	100	+	GESS_chr22@38040644-38040712:+	chr22	38040644	38040712	-1.78838e+17	100	+	CUFF.54000.1.8;CUFF.54000.2.8
chr3	179483483	179483636	6.31355e+18	100	+	GESS_chr3@179483483-179483636:+	chr3	179483483	179483636	6.31355e+18	100	+	CUFF.12361.2.18;CUFF.12361.1.19
chr4	142642212	142642330	7.88515e+18	100	+	GESS_chr4@142642212-142642330:+	chr4	142642212	142642330	7.88515e+18	100	+	CUFF.14606.2.5
chr19	56160774	56160950	7.68498e+18	100	+	GESS_chr19@56160774-56160950:+	chr19	56160774	56160950	7.68498e+18	100	+	CUFF.50903.1.4
chr8	117658710	117658842	8.23486e+17	100	-	GESS_chr8@117658710-117658842:-	chr8	117658710	117658842	8.23486e+17	100	-	CUFF.25095.1.2
chr1	110456881	110457003	-3.49149e+18	100	+	GESS_chr1@110456881-110457003:+	chr1	110456881	110457003	-3.49149e+18	100	+	CUFF.2575.2.2;CUFF.2575.1.3
chr1	93804914	93805093	-3.20466e+18	100	-	GESS_chr1@93804914-93805093:-	chr1	93804914	93805093	-3.20466e+18	100	-	CUFF.2345.1.6
chr2	152324514	152324660	-4.98881e+18	100	+	GESS_chr2@152324514-152324660:+	chr2	152324514	152324660	-4.98881e+18	100	+	CUFF.7823.1.31;CUFF.7823.3.3
chr2	152324514	152324660	-4.98881e+18	100	+	GESS_chr2@152324514-152324660:+	chr2	152324514	152324690	-4.98883e+18	100	+	CUFF.7823.2.15
chr13	42872669	42872933	1.94836e+18	100	+	GESS_chr13@42872669-42872933:+	chr13	42872669	42872933	1.94836e+18	100	+	CUFF.36325.3.7;CUFF.36325.1.7;CUFF.36325.2.7
chr1	20980716	20980864	4.42318e+17	100	-	GESS_chr1@20980716-20980864:-	chr1	20980716	20980864	4.42318e+17	100	-	CUFF.649.1.5
chr22	26886991	26887036	5.91025e+18	100	+	GESS_chr22@26886991-26887036:+	chr22	26886991	26887036	5.91025e+18	100	+	CUFF.53628.1.6
chr11	66948791	66948869	6.79402e+18	100	+	GESS_chr11@66948791-66948869:+	chr11	66948791	66948869	6.79402e+18	100	+	CUFF.31700.1.4
chr4	128863200	128863313	-7.53518e+18	100	-	GESS_chr4@128863200-128863313:-	chr4	128863200	128863313	-7.53518e+18	100	-	CUFF.14508.1.8
chr14	99866436	99866596	1.5586e+18	100	-	GESS_chr14@99866436-99866596:-	chr14	99866436	99866596	1.5586e+18	100	-	CUFF.38632.1.2
chr2	203147074	203147195	6.99999e+17	100	+	GESS_chr2@203147074-203147195:+	chr2	203147074	203147195	6.99999e+17	100	+	CUFF.8645.2.4;CUFF.8645.1.4
chr19	51013543	51013702	6.8921e+18	100	-	GESS_chr19@51013543-51013702:-	chr19	51013543	51013705	6.8921e+18	100	-	CUFF.50512.1.4;CUFF.50512.2.3
chr1	29435848	29435949	7.88246e+18	100	+	GESS_chr1@29435848-29435949:+	chr1	29435848	29435949	7.88246e+18	100	+	CUFF.1018.1.15
chr5	7890374	7890525	2.23257e+18	100	+	GESS_chr5@7890374-7890525:+	chr5	7890374	7890525	2.23257e+18	100	+	CUFF.15267.1.8
chr12	120518691	120518821	-8.78901e+18	100	+	GESS_chr12@120518691-120518821:+	chr12	120518691	120518821	-8.78901e+18	100	+	CUFF.35421.1.2
chr12	89997489	89997702	9.1448e+18	100	-	GESS_chr12@89997489-89997702:-	chr12	89997489	89997702	9.1448e+18	100	-	CUFF.34681.2.5
chr14	57092100	57092248	4.45176e+18	100	+	GESS_chr14@57092100-57092248:+	chr14	57092100	57092248	4.45176e+18	100	+	CUFF.37795.1.12
chr5	179134133	179134191	-2.57483e+18	100	+	GESS_chr5@179134133-179134191:+	chr5	179134133	179134191	-2.57483e+18	100	+	CUFF.17617.1.4
chr10	101163226	101163391	1.03048e+18	100	-	GESS_chr10@101163226-101163391:-	chr10	101163226	101163391	1.03048e+18	100	-	CUFF.29551.1.3
chr11	46534277	46534363	9.02288e+18	100	-	GESS_chr11@46534277-46534363:-	chr11	46534277	46534363	9.02288e+18	100	-	CUFF.31596.1.11
chr2	231311534	231311617	4.72136e+18	100	+	GESS_chr2@231311534-231311617:+	chr2	231311534	231311617	4.72136e+18	100	+	CUFF.9073.1.5
chr8	20070293	20070416	2.02362e+18	100	+	GESS_chr8@20070293-20070416:+	chr8	20070293	20070416	2.02362e+18	100	+	CUFF.23808.1.9
chr1	14059274	14059377	-8.7354e+18	100	+	GESS_chr1@14059274-14059377:+	chr1	14059274	14059377	-8.7354e+18	100	+	CUFF.483.1.4
chr12	15718527	15718562	-1.86086e+18	100	+	GESS_chr12@15718527-15718562:+	chr12	15718527	15718562	-1.86086e+18	100	+	CUFF.33284.1.6;CUFF.33284.2.6
chrX	41077625	41077850	4.11346e+18	100	+	GESS_chrX@41077625-41077850:+	chrX	41077625	41077850	4.11346e+18	100	+	CUFF.55210.1.37;CUFF.55210.2.37
chr16	15694498	15694558	-5.33959e+18	100	-	GESS_chr16@15694498-15694558:-	chr16	15694498	15694558	-5.33959e+18	100	-	CUFF.41630.2.4;CUFF.41630.1.5;CUFF.41630.3.4
chrX	100356047	100356285	4.42703e+18	100	+	GESS_chrX@100356047-100356285:+	chrX	100356047	100356285	4.42703e+18	100	+	CUFF.56066.1.3
chr4	120361715	120362209	5.4884e+18	100	-	GESS_chr4@120361715-120362209:-	chr4	120361715	120362209	5.4884e+18	100	-	CUFF.14472.1.11
chr2	85828144	85828230	-4.78892e+18	100	-	GESS_chr2@85828144-85828230:-	chr2	85828144	85828230	-4.78892e+18	100	-	CUFF.6859.1.4
chr3	179287612	179287688	-5.51764e+18	100	+	GESS_chr3@179287612-179287688:+	chr3	179287612	179287688	-5.51764e+18	100	+	CUFF.12359.1.2;CUFF.12359.2.2
chr11	126104890	126104982	4.98164e+18	100	+	GESS_chr11@126104890-126104982:+	chr11	126104890	126104982	4.98164e+18	100	+	CUFF.32729.1.3
chr17	61914801	61914985	3.28536e+18	100	-	GESS_chr17@61914801-61914985:-	chr17	61914801	61914985	3.28536e+18	100	-	CUFF.45744.1.32
chr11	108119660	108119829	1.24318e+18	100	+	GESS_chr11@108119660-108119829:+	chr11	108119660	108119829	1.24318e+18	100	+	CUFF.32432.1.9
chr17	3558292	3558395	-1.16733e+18	100	+	GESS_chr17@3558292-3558395:+	chr17	3558292	3558395	-1.16733e+18	100	+	CUFF.43445.1.5;CUFF.43445.2.3
chr11	93487102	93487203	6.91449e+18	100	+	GESS_chr11@93487102-93487203:+	chr11	93487102	93487203	6.91449e+18	100	+	CUFF.32278.1.17
chr15	64706284	64706410	1.996e+18	100	+	GESS_chr15@64706284-64706410:+	chr15	64706284	64706410	1.996e+18	100	+	CUFF.39992.2.8;CUFF.39992.1.8
chr17	7230759	7231203	-7.3638e+17	100	-	GESS_chr17@7230759-7231203:-	chr17	7230759	7231203	-7.3638e+17	100	-	CUFF.43819.2.23
chr15	49903412	49903465	-2.43944e+18	100	-	GESS_chr15@49903412-49903465:-	chr15	49903412	49903465	-2.43944e+18	100	-	CUFF.39605.1.5;CUFF.39605.2.6
chr10	72292377	72292537	2.33677e+16	100	+	GESS_chr10@72292377-72292537:+	chr10	72292377	72292537	2.33677e+16	100	+	CUFF.28929.1.6
chr8	30947981	30948048	-5.68532e+18	100	+	GESS_chr8@30947981-30948048:+	chr8	30947981	30948048	-5.68532e+18	100	+	CUFF.24024.2.13;CUFF.24024.1.14
chr1	9781819	9781918	-6.75288e+18	100	+	GESS_chr1@9781819-9781918:+	chr1	9781819	9781918	-6.75288e+18	100	+	CUFF.460.1.15;CUFF.460.2.14
chr19	36038021	36038142	4.62866e+18	100	+	GESS_chr19@36038021-36038142:+	chr19	36038021	36038142	4.62866e+18	100	+	CUFF.49405.1.2
chr5	134118635	134118755	-8.71231e+18	100	+	GESS_chr5@134118635-134118755:+	chr5	134118635	134118755	-8.71231e+18	100	+	CUFF.16767.2.9;CUFF.16767.1.9
chr19	18976098	18976259	-3.28237e+18	100	+	GESS_chr19@18976098-18976259:+	chr19	18976098	18976259	-3.28237e+18	100	+	CUFF.49019.2.15;CUFF.49019.1.21
chr15	90768200	90768410	-2.72579e+18	100	+	GESS_chr15@90768200-90768410:+	chr15	90768200	90768410	-2.72579e+18	100	+	CUFF.40695.1.11;CUFF.40695.2.10
chr2	242189256	242189395	-1.86226e+18	100	-	GESS_chr2@242189256-242189395:-	chr2	242189256	242189395	-1.86226e+18	100	-	CUFF.9514.2.17
chr11	47648632	47648679	-9.0848e+18	100	-	GESS_chr11@47648632-47648679:-	chr11	47648632	47648679	-9.0848e+18	100	-	CUFF.30991.2.4;CUFF.30991.1.4
chr12	7064535	7064648	-3.18154e+18	100	+	GESS_chr12@7064535-7064648:+	chr12	7064535	7064648	-3.18154e+18	100	+	CUFF.33130.1.6;CUFF.33130.2.2
chrX	135761694	135761819	8.24103e+18	100	-	GESS_chrX@135761694-135761819:-	chrX	135761694	135761819	8.24103e+18	100	-	CUFF.56497.1.7;CUFF.56497.2.7
chr17	28534750	28534850	5.95743e+18	100	-	GESS_chr17@28534750-28534850:-	chr17	28534750	28534850	5.95743e+18	100	-	CUFF.44391.1.3
chr17	43214386	43214506	-6.50579e+18	100	+	GESS_chr17@43214386-43214506:+	chr17	43214386	43214506	-6.50579e+18	100	+	CUFF.45062.3.4;CUFF.45062.4.4
chr3	196096292	196096382	-6.06137e+18	100	-	GESS_chr3@196096292-196096382:-	chr3	196096292	196096382	-6.06137e+18	100	-	CUFF.12687.1.5
chr14	92562437	92562481	7.52563e+18	100	-	GESS_chr14@92562437-92562481:-	chr14	92562437	92562481	7.52563e+18	100	-	CUFF.38498.1.9;CUFF.38498.2.3
chr17	40840480	40840629	-5.68413e+18	100	+	GESS_chr17@40840480-40840629:+	chr17	40840480	40840629	-5.68413e+18	100	+	CUFF.44902.1.9;CUFF.44902.2.8;CUFF.44902.3.6
chr9	33354084	33354185	-2.02956e+18	100	+	GESS_chr9@33354084-33354185:+	chr9	33354084	33354185	-2.02956e+18	100	+	CUFF.25999.1.18;CUFF.25999.2.18
chr10	103784913	103785005	-1.03864e+18	100	-	GESS_chr10@103784913-103785005:-	chr10	103784913	103785005	-1.03864e+18	100	-	CUFF.29766.1.21;CUFF.29766.2.21
chr6	26459709	26460056	7.70048e+18	100	+	GESS_chr6@26459709-26460056:+	chr6	26459709	26460056	7.70048e+18	100	+	CUFF.18257.1.3
chr10	88233635	88233730	1.25183e+18	100	-	GESS_chr10@88233635-88233730:-	chr10	88233635	88233730	1.25183e+18	100	-	CUFF.29210.1.15;CUFF.29210.2.15
chr12	53898482	53898599	6.64997e+18	100	+	GESS_chr12@53898482-53898599:+	chr12	53898482	53898599	6.64997e+18	100	+	CUFF.34050.1.6;CUFF.34050.3.2
chr19	1270927	1271035	9.16887e+18	100	+	GESS_chr19@1270927-1271035:+	chr19	1270927	1271035	9.16887e+18	100	+	CUFF.47643.1.2
chr16	28124225	28124371	1.83949e+18	100	-	GESS_chr16@28124225-28124371:-	chr16	28124225	28124371	1.83949e+18	100	-	CUFF.41920.2.9;CUFF.41920.1.9
chr9	35662509	35662738	1.45988e+18	100	-	GESS_chr9@35662509-35662738:-	chr9	35662509	35662738	1.45988e+18	100	-	CUFF.26099.1.3
chr7	56129440	56129542	-4.28911e+18	100	+	GESS_chr7@56129440-56129542:+	chr7	56129440	56129542	-4.28911e+18	100	+	CUFF.21512.1.12;CUFF.21512.2.12
chr10	120920427	120920481	9.16538e+18	100	-	GESS_chr10@120920427-120920481:-	chr10	120920427	120920481	9.16538e+18	100	-	CUFF.29971.2.10;CUFF.29971.1.11
chr3	38168001	38168191	-5.27228e+18	100	-	GESS_chr3@38168001-38168191:-	chr3	38168001	38168191	-5.27228e+18	100	-	CUFF.9919.2.5;CUFF.9919.1.4
chr15	93487645	93487745	2.5959e+18	100	+	GESS_chr15@93487645-93487745:+	chr15	93487645	93487745	2.5959e+18	100	+	CUFF.40801.1.10
chr18	47812392	47812627	3.67611e+18	100	-	GESS_chr18@47812392-47812627:-	chr18	47812392	47812627	3.67611e+18	100	-	CUFF.47133.1.10;CUFF.47133.3.11;CUFF.47133.4.5
chr3	195410623	195410736	5.97093e+18	100	+	GESS_chr3@195410623-195410736:+	chr3	195410623	195410736	5.97093e+18	100	+	CUFF.12645.1.8
chr6	44394219	44394461	3.07292e+18	100	+	GESS_chr6@44394219-44394461:+	chr6	44394219	44394461	3.07292e+18	100	+	CUFF.19101.1.13
chr5	134121155	134121276	-2.02365e+18	100	+	GESS_chr5@134121155-134121276:+	chr5	134121155	134121276	-2.02365e+18	100	+	CUFF.16767.2.11;CUFF.16767.1.11
chr16	4881980	4882222	-6.9127e+18	100	-	GESS_chr16@4881980-4882222:-	chr16	4881980	4882222	-6.9127e+18	100	-	CUFF.41409.2.12;CUFF.41409.1.13
chr1	93584890	93584958	2.76936e+18	100	+	GESS_chr1@93584890-93584958:+	chr1	93584890	93584958	2.76936e+18	100	+	CUFF.2312.1.8;CUFF.2312.2.9
chr6	41565519	41565688	7.07451e+18	100	+	GESS_chr6@41565519-41565688:+	chr6	41565519	41565688	7.07451e+18	100	+	CUFF.18889.2.16;CUFF.18889.1.16
chr5	176794715	176794826	-2.89229e+18	100	+	GESS_chr5@176794715-176794826:+	chr5	176794715	176794826	-2.89229e+18	100	+	CUFF.17467.2.7;CUFF.17467.1.7
chr8	103341318	103341428	5.12422e+18	100	-	GESS_chr8@103341318-103341428:-	chr8	103341318	103341428	5.12422e+18	100	-	CUFF.25004.1.12
chrX	70330006	70330145	8.37873e+18	100	-	GESS_chrX@70330006-70330145:-	chrX	70330006	70330145	8.37873e+18	100	-	CUFF.55765.1.5
chr2	20478344	20478580	-8.65217e+17	100	-	GESS_chr2@20478344-20478580:-	chr2	20478344	20478580	-8.65217e+17	100	-	CUFF.5524.1.9
chr1	46662642	46662756	-3.24048e+18	100	-	GESS_chr1@46662642-46662756:-	chr1	46662642	46662756	-3.24048e+18	100	-	CUFF.1606.1.19;CUFF.1606.2.14
chr2	61712903	61713097	5.52994e+18	100	-	GESS_chr2@61712903-61713097:-	chr2	61712903	61713097	5.52994e+18	100	-	CUFF.6553.1.6
chr9	130712702	130712818	7.79788e+17	100	-	GESS_chr9@130712702-130712818:-	chr9	130712702	130712818	7.79788e+17	100	-	CUFF.27407.1.7
chr11	59423972	59424073	1.71931e+18	100	-	GESS_chr11@59423972-59424073:-	chr11	59423972	59424073	1.71931e+18	100	-	CUFF.31179.2.13;CUFF.31179.1.14
chr3	47712148	47712207	-7.84149e+18	100	-	GESS_chr3@47712148-47712207:-	chr3	47712148	47712207	-7.84149e+18	100	-	CUFF.10259.1.9
chr17	40840894	40841065	-2.42992e+18	100	+	GESS_chr17@40840894-40841065:+	chr17	40840894	40841065	-2.42992e+18	100	+	CUFF.44902.1.10;CUFF.44902.2.9;CUFF.44902.3.7
chr12	87881	88017	7.22589e+18	100	+	GESS_chr12@87881-88017:+	chr12	87881	88017	7.22589e+18	100	+	CUFF.32811.3.3;CUFF.32811.1.5
chr1	60091664	60091721	8.20663e+18	100	+	GESS_chr1@60091664-60091721:+	chr1	60091660	60091721	8.20663e+18	100	+	CUFF.1897.2.10;CUFF.1897.1.10;CUFF.1897.3.10
chr13	95686859	95686993	7.40483e+18	100	-	GESS_chr13@95686859-95686993:-	chr13	95686859	95686993	7.40483e+18	100	-	CUFF.36762.1.2
chr16	84115352	84115513	-4.64896e+18	100	-	GESS_chr16@84115352-84115513:-	chr16	84115352	84115513	-4.64896e+18	100	-	CUFF.43000.1.13;CUFF.43000.2.12
chr16	4851504	4851586	5.89581e+18	100	-	GESS_chr16@4851504-4851586:-	chr16	4851504	4851586	5.89581e+18	100	-	CUFF.41407.1.8;CUFF.41407.2.7
chr9	123166314	123166391	-3.36172e+17	100	-	GESS_chr9@123166314-123166391:-	chr9	123166314	123166391	-3.36172e+17	100	-	CUFF.27185.2.6;CUFF.27185.1.6
chr12	49953512	49953604	6.38876e+17	100	-	GESS_chr12@49953512-49953604:-	chr12	49953512	49953604	6.38876e+17	100	-	CUFF.33904.1.5
chr19	56160571	56160675	6.52921e+18	100	+	GESS_chr19@56160571-56160675:+	chr19	56160571	56160675	6.52921e+18	100	+	CUFF.50903.1.3
chr5	137521650	137521741	5.6076e+18	100	+	GESS_chr5@137521650-137521741:+	chr5	137521650	137521741	5.6076e+18	100	+	CUFF.16812.1.17
chr19	48718597	48718641	4.86789e+18	100	-	GESS_chr19@48718597-48718641:-	chr19	48718597	48718641	4.86789e+18	100	-	CUFF.50320.1.3;CUFF.50320.2.2
chr16	48587450	48587580	-8.93828e+18	100	-	GESS_chr16@48587450-48587580:-	chr16	48587450	48587580	-8.93828e+18	100	-	CUFF.42283.1.5
chr2	10799298	10799376	-4.0328e+18	100	-	GESS_chr2@10799298-10799376:-	chr2	10799298	10799376	-4.0328e+18	100	-	CUFF.5421.1.12
chr14	74388769	74388909	8.01468e+18	100	+	GESS_chr14@74388769-74388909:+	chr14	74388769	74388909	8.01468e+18	100	+	CUFF.38215.1.10
chr4	8237160	8237282	9.71627e+17	100	+	GESS_chr4@8237160-8237282:+	chr4	8237160	8237282	9.71627e+17	100	+	CUFF.13089.1.15;CUFF.13089.2.15
chr16	629069	629180	1.88032e+18	100	+	GESS_chr16@629069-629180:+	chr16	629069	629180	1.88032e+18	100	+	CUFF.41025.3.7;CUFF.41025.1.7;CUFF.41025.2.7
chr12	50481146	50481268	9.15513e+18	100	+	GESS_chr12@50481146-50481268:+	chr12	50481146	50481268	9.15513e+18	100	+	CUFF.33918.2.5
chr8	145151937	145152037	8.5239e+18	100	+	GESS_chr8@145151937-145152037:+	chr8	145151937	145152037	8.5239e+18	100	+	CUFF.25474.1.6
chr13	43491677	43491760	-1.77736e+18	100	-	GESS_chr13@43491677-43491760:-	chr13	43491677	43491760	-1.77736e+18	100	-	CUFF.36347.1.4;CUFF.36347.2.4
chr1	100533533	100533751	-3.88354e+18	100	+	GESS_chr1@100533533-100533751:+	chr1	100533533	100533748	-3.88355e+18	100	+	CUFF.2412.2.6
chr1	100533533	100533751	-3.88354e+18	100	+	GESS_chr1@100533533-100533751:+	chr1	100533533	100533751	-3.88354e+18	100	+	CUFF.2412.1.6
chr6	91246056	91246120	-5.96686e+18	100	-	GESS_chr6@91246056-91246120:-	chr6	91246056	91246120	-5.96686e+18	100	-	CUFF.19638.2.5;CUFF.19638.1.5
chr6	76412361	76412788	-3.36212e+18	100	+	GESS_chr6@76412361-76412788:+	chr6	76412361	76412788	-3.36212e+18	100	+	CUFF.19420.2.19
chr3	179472520	179472642	8.70782e+18	100	+	GESS_chr3@179472520-179472642:+	chr3	179472520	179472642	8.70782e+18	100	+	CUFF.12361.2.15;CUFF.12361.1.15
chr7	23015829	23015924	-1.33712e+16	100	-	GESS_chr7@23015829-23015924:-	chr7	23015829	23015924	-1.33712e+16	100	-	CUFF.21018.1.5
chr22	40820210	40820385	-8.06976e+18	100	-	GESS_chr22@40820210-40820385:-	chr22	40820210	40820385	-8.06976e+18	100	-	CUFF.54240.2.8;CUFF.54240.1.8
chr2	101898321	101898519	-8.4142e+18	100	-	GESS_chr2@101898321-101898519:-	chr2	101898321	101898519	-8.4142e+18	100	-	CUFF.7192.1.2;CUFF.7192.2.2
chr15	44859622	44859790	3.5253e+18	100	-	GESS_chr15@44859622-44859790:-	chr15	44859622	44859790	3.5253e+18	100	-	CUFF.39497.2.4;CUFF.39497.1.5
chr17	16054904	16054930	-3.01167e+18	100	-	GESS_chr17@16054904-16054930:-	chr17	16054904	16054930	-3.01167e+18	100	-	CUFF.43989.3.16
chr1	45347284	45347411	5.88162e+18	100	-	GESS_chr1@45347284-45347411:-	chr1	45347284	45347411	5.88162e+18	100	-	CUFF.1571.2.4;CUFF.1571.1.6
chr11	60709507	60709611	8.89949e+17	100	-	GESS_chr11@60709507-60709611:-	chr11	60709507	60709617	8.89949e+17	100	-	CUFF.31203.1.4
chr11	64900203	64900251	8.01357e+18	100	-	GESS_chr11@64900203-64900251:-	chr11	64900203	64900251	8.01357e+18	100	-	CUFF.31465.4.4;CUFF.31465.2.10;CUFF.31465.3.10
chr14	35565764	35565839	-8.57874e+18	100	-	GESS_chr14@35565764-35565839:-	chr14	35565764	35565839	-8.57874e+18	100	-	CUFF.37479.1.5
chr11	113628384	113628575	3.2675e+18	100	-	GESS_chr11@113628384-113628575:-	chr11	113628384	113628575	3.2675e+18	100	-	CUFF.32513.2.10
chr11	113628384	113628575	3.2675e+18	100	-	GESS_chr11@113628384-113628575:-	chr11	113628384	113628570	3.2675e+18	100	-	CUFF.32513.1.10
chr20	25000646	25000783	-7.61839e+18	100	-	GESS_chr20@25000646-25000783:-	chr20	25000646	25000783	-7.61839e+18	100	-	CUFF.51489.1.8
chr20	47282821	47282893	2.02032e+18	100	-	GESS_chr20@47282821-47282893:-	chr20	47282821	47282893	2.02032e+18	100	-	CUFF.52072.2.25;CUFF.52072.1.26
chr1	1685723	1685822	-5.22317e+18	100	-	GESS_chr1@1685723-1685822:-	chr1	1685723	1685822	-5.22317e+18	100	-	CUFF.291.3.2;CUFF.291.2.2
chr10	124793872	124794031	-4.21604e+18	100	+	GESS_chr10@124793872-124794031:+	chr10	124793872	124794036	-4.21604e+18	100	+	CUFF.30048.1.2
chr8	97258535	97258682	7.4573e+18	100	-	GESS_chr8@97258535-97258682:-	chr8	97258535	97258682	7.4573e+18	100	-	CUFF.24856.1.4;CUFF.24856.2.4
chr1	198718545	198718678	-7.0134e+18	100	+	GESS_chr1@198718545-198718678:+	chr1	198718545	198718678	-7.0134e+18	100	+	CUFF.4219.1.27;CUFF.4219.2.27
chr10	74908034	74908162	8.98335e+18	100	-	GESS_chr10@74908034-74908162:-	chr10	74908034	74908162	8.98335e+18	100	-	CUFF.28991.1.8
chr6	83900528	83900733	5.26816e+18	100	-	GESS_chr6@83900528-83900733:-	chr6	83900528	83900733	5.26816e+18	100	-	CUFF.19502.2.9
chr9	70475019	70475078	8.70894e+17	100	-	GESS_chr9@70475019-70475078:-	chr9	70475019	70475078	8.70894e+17	100	-	CUFF.26441.1.10
chr17	7160176	7160357	-7.5811e+18	100	+	GESS_chr17@7160176-7160357:+	chr17	7160176	7160357	-7.5811e+18	100	+	CUFF.43705.1.6
chr17	1381910	1382029	8.43957e+18	100	-	GESS_chr17@1381910-1382029:-	chr17	1381910	1382029	8.43957e+18	100	-	CUFF.43346.2.21;CUFF.43346.1.21
chr14	24567684	24567887	-2.24906e+18	100	+	GESS_chr14@24567684-24567887:+	chr14	24567684	24567887	-2.24906e+18	100	+	CUFF.37269.1.4
chr4	128930075	128930153	4.8484e+18	100	+	GESS_chr4@128930075-128930153:+	chr4	128930075	128930153	4.8484e+18	100	+	CUFF.14509.1.5
chr7	151048510	151048568	5.26568e+18	100	+	GESS_chr7@151048510-151048568:+	chr7	151048510	151048568	5.26568e+18	100	+	CUFF.23392.1.4;CUFF.23392.2.4
chr22	18300077	18301895	-8.63848e+17	100	-	GESS_chr22@18300077-18301895:-	chr22	18300077	18301895	-8.63848e+17	100	-	CUFF.53252.1.7
chr14	75361015	75361112	-8.78014e+18	100	+	GESS_chr14@75361015-75361112:+	chr14	75361015	75361112	-8.78014e+18	100	+	CUFF.38254.4.3;CUFF.38254.1.8;CUFF.38254.2.8;CUFF.38254.3.4
chr20	20620429	20620544	3.46475e+18	100	-	GESS_chr20@20620429-20620544:-	chr20	20620429	20620544	3.46475e+18	100	-	CUFF.51456.1.34
chr5	179994088	179994242	-3.39508e+18	100	+	GESS_chr5@179994088-179994242:+	chr5	179994088	179994242	-3.39508e+18	100	+	CUFF.17629.1.8;CUFF.17629.3.9;CUFF.17629.2.8
chr22	40706821	40706997	-6.13266e+18	100	+	GESS_chr22@40706821-40706997:+	chr22	40706821	40706997	-6.13266e+18	100	+	CUFF.54203.1.18;CUFF.54203.3.15
chr17	35771356	35771477	7.60608e+18	100	+	GESS_chr17@35771356-35771477:+	chr17	35771356	35771477	7.60608e+18	100	+	CUFF.44633.2.2;CUFF.44633.1.2
chr7	129821463	129821559	6.13126e+18	100	-	GESS_chr7@129821463-129821559:-	chr7	129821463	129821559	6.13126e+18	100	-	CUFF.22896.1.7;CUFF.22896.2.6
chr10	51093249	51093341	-4.51125e+18	100	-	GESS_chr10@51093249-51093341:-	chr10	51093249	51093341	-4.51125e+18	100	-	CUFF.28759.1.2
chr14	31583492	31583546	-4.16325e+18	100	-	GESS_chr14@31583492-31583546:-	chr14	31583492	31583546	-4.16325e+18	100	-	CUFF.37348.1.13;CUFF.37348.3.13;CUFF.37348.2.12;CUFF.37348.4.13
chr16	4564047	4564145	-3.53737e+18	100	-	GESS_chr16@4564047-4564145:-	chr16	4564047	4564145	-3.53737e+18	100	-	CUFF.41382.2.4;CUFF.41382.1.4
chr18	43619913	43620013	4.61231e+18	100	-	GESS_chr18@43619913-43620013:-	chr18	43619913	43620013	4.61231e+18	100	-	CUFF.47070.1.14
chrX	131205097	131205245	7.62557e+18	100	+	GESS_chrX@131205097-131205245:+	chrX	131205097	131205245	7.62557e+18	100	+	CUFF.56423.1.8
chr9	130887523	130887720	5.90615e+18	100	-	GESS_chr9@130887523-130887720:-	chr9	130887523	130887720	5.90615e+18	100	-	CUFF.27502.1.11
chr16	30505533	30505684	3.33016e+18	100	+	GESS_chr16@30505533-30505684:+	chr16	30505533	30505684	3.33016e+18	100	+	CUFF.42043.2.12;CUFF.42043.1.12
chr20	34089672	34089793	1.94726e+18	100	+	GESS_chr20@34089672-34089793:+	chr20	34089672	34089793	1.94726e+18	100	+	CUFF.51749.3.6;CUFF.51749.2.8;CUFF.51749.1.27
chr8	28866589	28866699	-1.62715e+18	100	+	GESS_chr8@28866589-28866699:+	chr8	28866589	28866699	-1.62715e+18	100	+	CUFF.23964.1.5;CUFF.23964.2.5
chr3	105270988	105271026	8.44677e+17	100	+	GESS_chr3@105270988-105271026:+	chr3	105270988	105271026	8.44677e+17	100	+	CUFF.11073.2.13
chr11	118428453	118428605	-3.7953e+18	100	-	GESS_chr11@118428453-118428605:-	chr11	118428453	118428605	-3.7953e+18	100	-	CUFF.32559.2.10
chr7	155493467	155493638	5.21618e+18	100	+	GESS_chr7@155493467-155493638:+	chr7	155493467	155493638	5.21618e+18	100	+	CUFF.23460.2.6;CUFF.23460.1.6
chr19	18245389	18245521	8.52925e+17	100	+	GESS_chr19@18245389-18245521:+	chr19	18245389	18245521	8.52925e+17	100	+	CUFF.48961.2.15;CUFF.48961.1.15
chr1	151372918	151373064	-2.86296e+18	100	+	GESS_chr1@151372918-151373064:+	chr1	151372918	151373064	-2.86296e+18	100	+	CUFF.3190.1.3
chr11	36300027	36300166	-6.30504e+18	100	-	GESS_chr11@36300027-36300166:-	chr11	36300027	36300166	-6.30504e+18	100	-	CUFF.30891.1.5;CUFF.30891.2.4
chrX	100273960	100274059	-4.41183e+18	100	-	GESS_chrX@100273960-100274059:-	chrX	100273960	100274059	-4.41183e+18	100	-	CUFF.56067.1.2;CUFF.56067.2.2
chr19	45923582	45923685	8.34048e+18	100	-	GESS_chr19@45923582-45923685:-	chr19	45923582	45923685	8.34048e+18	100	-	CUFF.50144.1.6;CUFF.50144.2.7
chr14	77907409	77907436	4.64442e+18	100	-	GESS_chr14@77907409-77907436:-	chr14	77907409	77907436	4.64442e+18	100	-	CUFF.38343.1.10
chr11	62397669	62397748	1.15676e+17	100	-	GESS_chr11@62397669-62397748:-	chr11	62397669	62397748	1.15676e+17	100	-	CUFF.31264.1.12
chr1	150811917	150812130	-2.68905e+18	100	-	GESS_chr1@150811917-150812130:-	chr1	150811917	150812130	-2.68905e+18	100	-	CUFF.3114.3.17;CUFF.3114.4.17;CUFF.3114.2.17
chr21	47611795	47611873	-5.05222e+18	100	-	GESS_chr21@47611795-47611873:-	chr21	47611795	47611873	-5.05222e+18	100	-	CUFF.53197.1.2
chr10	134155717	134155775	9.00294e+18	100	+	GESS_chr10@134155717-134155775:+	chr10	134155717	134155779	9.00294e+18	100	+	CUFF.30172.3.3
chr10	134155717	134155775	9.00294e+18	100	+	GESS_chr10@134155717-134155775:+	chr10	134155717	134155775	9.00294e+18	100	+	CUFF.30172.2.3
chr22	24158957	24159123	-3.68286e+18	100	+	GESS_chr22@24158957-24159123:+	chr22	24158957	24159123	-3.68286e+18	100	+	CUFF.53550.1.6
chr6	8420954	8421061	-4.12475e+17	100	-	GESS_chr6@8420954-8421061:-	chr6	8420954	8421061	-4.12475e+17	100	-	CUFF.17908.1.6
chr2	187368759	187368941	1.87446e+18	100	+	GESS_chr2@187368759-187368941:+	chr2	187368759	187368941	1.87446e+18	100	+	CUFF.8340.1.6
chrX	53409153	53409304	-1.89221e+18	100	-	GESS_chrX@53409153-53409304:-	chrX	53409153	53409304	-1.89221e+18	100	-	CUFF.55470.1.4
chr1	234563322	234563512	-4.93612e+18	100	-	GESS_chr1@234563322-234563512:-	chr1	234563322	234563512	-4.93612e+18	100	-	CUFF.5128.1.14;CUFF.5128.2.13
chr13	37563621	37563713	-6.97464e+18	100	-	GESS_chr13@37563621-37563713:-	chr13	37563621	37563713	-6.97464e+18	100	-	CUFF.36232.1.6
chr18	77133898	77134101	7.47519e+18	100	+	GESS_chr18@77133898-77134101:+	chr18	77133898	77134101	7.47519e+18	100	+	CUFF.47464.1.28
chr3	69120686	69120768	5.93515e+18	100	-	GESS_chr3@69120686-69120768:-	chr3	69120686	69120768	5.93515e+18	100	-	CUFF.10800.1.12;CUFF.10800.2.10
chr3	37132958	37133029	-7.93554e+18	100	-	GESS_chr3@37132958-37133029:-	chr3	37132958	37133029	-7.93554e+18	100	-	CUFF.9903.2.9
chr13	41323274	41323417	3.16764e+18	100	-	GESS_chr13@41323274-41323417:-	chr13	41323274	41323417	3.16764e+18	100	-	CUFF.36262.1.2;CUFF.36262.2.2
chr10	5827815	5828013	3.56872e+18	100	-	GESS_chr10@5827815-5828013:-	chr10	5827815	5828013	3.56872e+18	100	-	CUFF.28146.1.7
chr1	23648021	23648156	-3.85658e+18	100	-	GESS_chr1@23648021-23648156:-	chr1	23648021	23648156	-3.85658e+18	100	-	CUFF.698.1.5
chr10	99971064	99971105	-2.22411e+18	100	+	GESS_chr10@99971064-99971105:+	chr10	99971064	99971105	-2.22411e+18	100	+	CUFF.29527.2.6
chr19	42863250	42863394	1.54469e+18	100	+	GESS_chr19@42863250-42863394:+	chr19	42863250	42863394	1.54469e+18	100	+	CUFF.49961.4.5;CUFF.49961.2.5;CUFF.49961.3.6;CUFF.49961.1.5
chr1	154562233	154562404	7.12241e+18	100	-	GESS_chr1@154562233-154562404:-	chr1	154562233	154562404	7.12241e+18	100	-	CUFF.3348.1.9
chr22	32000295	32000390	1.90453e+18	100	+	GESS_chr22@32000295-32000390:+	chr22	32000295	32000390	1.90453e+18	100	+	CUFF.53891.1.17
chr4	8376705	8376879	4.6897e+18	100	-	GESS_chr4@8376705-8376879:-	chr4	8376705	8376879	4.6897e+18	100	-	CUFF.13097.1.4;CUFF.13097.3.4;CUFF.13097.2.4
chr19	56201233	56201316	5.17171e+18	100	+	GESS_chr19@56201233-56201316:+	chr19	56201233	56201316	5.17171e+18	100	+	CUFF.50906.2.6;CUFF.50906.1.6
chr5	169138939	169139011	-7.80281e+18	100	+	GESS_chr5@169138939-169139011:+	chr5	169138939	169139011	-7.80281e+18	100	+	CUFF.17319.1.16
chr17	3493101	3493399	-1.16622e+18	100	-	GESS_chr17@3493101-3493399:-	chr17	3493101	3493399	-1.16622e+18	100	-	CUFF.43442.2.6;CUFF.43442.1.6;CUFF.43442.3.5
chr11	118773699	118773783	4.22345e+18	100	-	GESS_chr11@118773699-118773783:-	chr11	118773699	118773783	4.22345e+18	100	-	CUFF.32592.2.4;CUFF.32592.1.4
chr10	111630489	111630662	-3.68259e+18	100	-	GESS_chr10@111630489-111630662:-	chr10	111630489	111630662	-3.68259e+18	100	-	CUFF.29837.1.3;CUFF.29837.2.3
chr12	69103018	69103089	-3.8388e+17	100	+	GESS_chr12@69103018-69103089:+	chr12	69103018	69103089	-3.8388e+17	100	+	CUFF.34503.1.9;CUFF.34503.2.9
chr4	159627781	159628002	3.74408e+18	100	+	GESS_chr4@159627781-159628002:+	chr4	159627781	159628002	3.74408e+18	100	+	CUFF.14789.1.12
chr17	45249283	45249430	3.26429e+18	100	-	GESS_chr17@45249283-45249430:-	chr17	45249283	45249430	3.26429e+18	100	-	CUFF.45184.2.5;CUFF.45184.3.5
chr3	5252805	5252875	2.72531e+18	100	+	GESS_chr3@5252805-5252875:+	chr3	5252805	5252875	2.72531e+18	100	+	CUFF.9463.1.9
chr7	99500841	99500938	7.05446e+18	100	-	GESS_chr7@99500841-99500938:-	chr7	99500841	99500938	7.05446e+18	100	-	CUFF.22286.1.2;CUFF.22286.2.2
chr1	111985945	111986016	-2.03923e+18	100	-	GESS_chr1@111985945-111986016:-	chr1	111985945	111986016	-2.03923e+18	100	-	CUFF.2638.2.4;CUFF.2638.3.4;CUFF.2638.1.5
chr7	36901264	36901341	-1.11676e+18	100	-	GESS_chr7@36901264-36901341:-	chr7	36901264	36901341	-1.11676e+18	100	-	CUFF.21262.2.2;CUFF.21262.1.2
chr7	77267941	77268048	-6.02622e+18	100	+	GESS_chr7@77267941-77268048:+	chr7	77267941	77268048	-6.02622e+18	100	+	CUFF.22009.1.17
chrX	110963323	110963398	4.76316e+18	100	+	GESS_chrX@110963323-110963398:+	chrX	110963323	110963398	4.76316e+18	100	+	CUFF.56214.3.4;CUFF.56214.1.10
chr9	26919308	26919527	-8.88253e+18	100	-	GESS_chr9@26919308-26919527:-	chr9	26919308	26919527	-8.88253e+18	100	-	CUFF.25957.2.5;CUFF.25957.1.6
chr17	7252314	7252486	-4.39472e+18	100	+	GESS_chr17@7252314-7252486:+	chr17	7252314	7252486	-4.39472e+18	100	+	CUFF.43713.2.18;CUFF.43713.3.17
chr5	141520128	141520194	6.94744e+18	100	+	GESS_chr5@141520128-141520194:+	chr5	141520128	141520194	6.94744e+18	100	+	CUFF.17024.1.6
chr2	47220589	47220667	3.95742e+18	100	+	GESS_chr2@47220589-47220667:+	chr2	47220589	47220667	3.95742e+18	100	+	CUFF.6136.1.6
chr18	47902190	47902288	1.24463e+18	100	+	GESS_chr18@47902190-47902288:+	chr18	47902190	47902288	1.24463e+18	100	+	CUFF.47127.2.2;CUFF.47127.1.2
chr7	6029431	6029586	2.39473e+18	100	-	GESS_chr7@6029431-6029586:-	chr7	6029431	6029586	2.39473e+18	100	-	CUFF.20805.2.6
chr12	51857398	51857498	3.04608e+18	100	+	GESS_chr12@51857398-51857498:+	chr12	51857398	51857498	3.04608e+18	100	+	CUFF.33989.1.11;CUFF.33989.2.11
chr17	48541887	48541960	4.26651e+18	100	+	GESS_chr17@48541887-48541960:+	chr17	48541887	48541960	4.26651e+18	100	+	CUFF.45437.1.11
chr1	43393276	43393479	8.32936e+18	100	-	GESS_chr1@43393276-43393479:-	chr1	43393276	43393479	8.32936e+18	100	-	CUFF.1475.1.2
chr18	254273	254355	-9.60997e+17	100	-	GESS_chr18@254273-254355:-	chr18	254273	254355	-9.60997e+17	100	-	CUFF.46492.1.14
chr13	52992127	52992191	5.70374e+18	100	-	GESS_chr13@52992127-52992191:-	chr13	52992127	52992191	5.70374e+18	100	-	CUFF.36587.1.4
chr10	101163481	101163631	-7.04042e+18	100	-	GESS_chr10@101163481-101163631:-	chr10	101163481	101163631	-7.04042e+18	100	-	CUFF.29551.1.4
chr17	38420742	38421398	4.24542e+18	100	+	GESS_chr17@38420742-38421398:+	chr17	38420742	38421398	4.24542e+18	100	+	CUFF.44786.1.4
chr3	100057931	100058049	2.11769e+18	100	+	GESS_chr3@100057931-100058049:+	chr3	100057931	100058049	2.11769e+18	100	+	CUFF.10995.1.2
chr8	97263134	97263323	3.06234e+18	100	-	GESS_chr8@97263134-97263323:-	chr8	97263134	97263323	3.06234e+18	100	-	CUFF.24856.1.5;CUFF.24856.2.5
chr9	136330444	136330569	5.27684e+18	100	+	GESS_chr9@136330444-136330569:+	chr9	136330444	136330569	5.27684e+18	100	+	CUFF.27731.2.3;CUFF.27731.3.3;CUFF.27731.4.2
chr22	38039105	38039181	-3.75507e+18	100	+	GESS_chr22@38039105-38039181:+	chr22	38039105	38039181	-3.75507e+18	100	+	CUFF.54000.2.6;CUFF.54000.1.6
chr19	19612778	19612852	4.11973e+18	100	+	GESS_chr19@19612778-19612852:+	chr19	19612778	19612852	4.11973e+18	100	+	CUFF.49065.2.10;CUFF.49065.1.11
chr2	109100605	109100767	6.29876e+18	100	+	GESS_chr2@109100605-109100767:+	chr2	109100605	109100767	6.29876e+18	100	+	CUFF.7277.2.13;CUFF.7277.1.12
chr22	50688492	50688589	5.059e+18	100	-	GESS_chr22@50688492-50688589:-	chr22	50688492	50688589	5.059e+18	100	-	CUFF.54683.1.35
chr5	125952942	125953025	-7.10492e+18	100	+	GESS_chr5@125952942-125953025:+	chr5	125952942	125953025	-7.10492e+18	100	+	CUFF.16619.1.4
chr2	8888017	8888130	-9.21512e+17	100	-	GESS_chr2@8888017-8888130:-	chr2	8888017	8888130	-9.21512e+17	100	-	CUFF.5372.1.5
chr12	54970355	54970485	2.39803e+17	100	+	GESS_chr12@54970355-54970485:+	chr12	54970355	54970485	2.39803e+17	100	+	CUFF.34115.1.44
chrX	62926138	62926329	-4.72054e+18	100	-	GESS_chrX@62926138-62926329:-	chrX	62926138	62926329	-4.72054e+18	100	-	CUFF.55627.2.8;CUFF.55627.1.8
chr12	57994107	57994220	7.11325e+18	100	+	GESS_chr12@57994107-57994220:+	chr12	57994107	57994220	7.11325e+18	100	+	CUFF.34297.2.7;CUFF.34297.1.6
chr10	98376396	98376468	-2.32571e+18	100	-	GESS_chr10@98376396-98376468:-	chr10	98376396	98376468	-2.32571e+18	100	-	CUFF.29471.1.5;CUFF.29471.2.5
chr6	31603744	31603826	-2.99787e+18	100	+	GESS_chr6@31603744-31603826:+	chr6	31603744	31603826	-2.99787e+18	100	+	CUFF.18533.2.25;CUFF.18533.1.25
chr11	62407099	62407203	8.97503e+18	100	-	GESS_chr11@62407099-62407203:-	chr11	62407099	62407203	8.97503e+18	100	-	CUFF.31264.1.23
chr17	4619442	4619486	-6.6482e+18	100	+	GESS_chr17@4619442-4619486:+	chr17	4619442	4619486	-6.6482e+18	100	+	CUFF.43537.1.4;CUFF.43537.2.3
chr12	57992848	57992994	8.6091e+18	100	+	GESS_chr12@57992848-57992994:+	chr12	57992848	57992994	8.6091e+18	100	+	CUFF.34297.2.5;CUFF.34297.1.5
chr4	144124561	144124719	-6.85569e+17	100	+	GESS_chr4@144124561-144124719:+	chr4	144124561	144124719	-6.85569e+17	100	+	CUFF.14616.1.5
chr8	30546678	30546836	-2.20054e+18	100	-	GESS_chr8@30546678-30546836:-	chr8	30546678	30546836	-2.20054e+18	100	-	CUFF.24003.1.5;CUFF.24003.2.5
chr13	41654782	41654945	-8.56298e+18	100	+	GESS_chr13@41654782-41654945:+	chr13	41654782	41654945	-8.56298e+18	100	+	CUFF.36299.1.9
chr11	10781720	10781868	-8.57452e+18	100	+	GESS_chr11@10781720-10781868:+	chr11	10781720	10781868	-8.57452e+18	100	+	CUFF.30617.2.6;CUFF.30617.1.6
chr18	12340200	12340400	7.76539e+18	100	-	GESS_chr18@12340200-12340400:-	chr18	12340200	12340400	7.76539e+18	100	-	CUFF.46754.1.3
chr9	33261085	33261167	9.1461e+18	100	-	GESS_chr9@33261085-33261167:-	chr9	33261085	33261167	9.1461e+18	100	-	CUFF.26009.1.5
chr9	97207246	97207464	-8.32438e+18	100	+	GESS_chr9@97207246-97207464:+	chr9	97207246	97207464	-8.32438e+18	100	+	CUFF.26752.1.6;CUFF.26752.2.5
chr19	56880235	56880305	3.54929e+18	100	+	GESS_chr19@56880235-56880305:+	chr19	56880249	56880305	8.82211e+15	100	+	CUFF.50933.1.1
chr10	27335282	27335449	-4.70415e+16	100	-	GESS_chr10@27335282-27335449:-	chr10	27335282	27335452	-4.70378e+16	100	-	CUFF.28385.1.14
chr6	99852479	99852578	-5.24605e+18	100	-	GESS_chr6@99852479-99852578:-	chr6	99852479	99852578	-5.24605e+18	100	-	CUFF.19703.3.4;CUFF.19703.1.5;CUFF.19703.2.5
chr22	19470213	19470350	5.52513e+18	100	+	GESS_chr22@19470213-19470350:+	chr22	19470213	19470350	5.52513e+18	100	+	CUFF.53256.2.4
chr12	120588949	120589195	-6.20675e+17	100	-	GESS_chr12@120588949-120589195:-	chr12	120588949	120589195	-6.20675e+17	100	-	CUFF.36035.1.25
chr3	49950653	49950792	-5.60337e+17	100	-	GESS_chr3@49950653-49950792:-	chr3	49950653	49950792	-5.60337e+17	100	-	CUFF.10417.3.2;CUFF.10417.2.4
chr9	95048818	95048900	4.2859e+18	100	-	GESS_chr9@95048818-95048900:-	chr9	95048818	95048900	4.2859e+18	100	-	CUFF.26690.1.30
chr15	66735618	66735695	4.87378e+18	100	+	GESS_chr15@66735618-66735695:+	chr15	66735618	66735695	4.87378e+18	100	+	CUFF.40810.1.4
chr15	31240505	31240674	-7.62909e+18	100	-	GESS_chr15@31240505-31240674:-	chr15	31240505	31240674	-7.62909e+18	100	-	CUFF.39065.1.4
chr19	34949674	34949829	-9.24915e+17	100	+	GESS_chr19@34949674-34949829:+	chr19	34949674	34949829	-9.24915e+17	100	+	CUFF.49464.2.13;CUFF.49464.1.13
chr1	157490221	157490337	-2.30003e+18	100	-	GESS_chr1@157490221-157490337:-	chr1	157490221	157490337	-2.30003e+18	100	-	CUFF.3502.1.6;CUFF.3502.2.6
chr3	137928659	137928735	6.43782e+18	100	+	GESS_chr3@137928659-137928735:+	chr3	137928659	137928735	6.43782e+18	100	+	CUFF.11938.1.3;CUFF.11938.3.2
chr2	20901335	20901412	3.46837e+18	100	-	GESS_chr2@20901335-20901412:-	chr2	20901330	20901412	3.46837e+18	100	-	CUFF.5535.2.3;CUFF.5535.1.3
chr1	53732145	53732319	2.31596e+18	100	-	GESS_chr1@53732145-53732319:-	chr1	53732145	53732319	2.31596e+18	100	-	CUFF.1799.1.10;CUFF.1799.2.10
chr4	122605832	122605926	-8.06878e+18	100	-	GESS_chr4@122605832-122605926:-	chr4	122605832	122605926	-8.06878e+18	100	-	CUFF.14447.1.10
chr12	51489772	51489823	3.38621e+18	100	-	GESS_chr12@51489772-51489823:-	chr12	51489772	51489823	3.38621e+18	100	-	CUFF.33973.1.2
chr1	110458256	110458318	7.16466e+18	100	+	GESS_chr1@110458256-110458318:+	chr1	110458256	110458318	7.16466e+18	100	+	CUFF.2575.1.4;CUFF.2575.2.3
chr11	9164269	9164392	8.73419e+18	100	-	GESS_chr11@9164269-9164392:-	chr11	9164269	9164392	8.73419e+18	100	-	CUFF.30579.1.3;CUFF.30579.2.3
chr17	5264503	5264970	2.90179e+18	100	+	GESS_chr17@5264503-5264970:+	chr17	5264503	5264970	2.90179e+18	100	+	CUFF.43612.1.9
chrX	41203283	41203381	7.68321e+18	100	+	GESS_chrX@41203283-41203381:+	chrX	41203283	41203381	7.68321e+18	100	+	CUFF.55215.1.9
chr9	77684658	77684729	2.8686e+18	100	-	GESS_chr9@77684658-77684729:-	chr9	77684658	77684729	2.8686e+18	100	-	CUFF.26507.1.4
chr19	54656165	54656363	-8.12211e+17	100	+	GESS_chr19@54656165-54656363:+	chr19	54656165	54656363	-8.12211e+17	100	+	CUFF.50667.2.14;CUFF.50667.1.14
chr8	17793098	17793215	-6.00754e+18	100	+	GESS_chr8@17793098-17793215:+	chr8	17793098	17793215	-6.00754e+18	100	+	CUFF.23782.2.3;CUFF.23782.1.3;CUFF.23782.3.2
chr6	42984872	42985084	7.18631e+18	100	+	GESS_chr6@42984872-42985084:+	chr6	42984872	42985084	7.18631e+18	100	+	CUFF.18959.1.2
chr15	63937682	63937881	-3.23308e+17	100	-	GESS_chr15@63937682-63937881:-	chr15	63937682	63937881	-3.23308e+17	100	-	CUFF.39977.1.23;CUFF.39977.2.23
chr15	72642859	72642991	-2.28995e+18	100	-	GESS_chr15@72642859-72642991:-	chr15	72642859	72642991	-2.28995e+18	100	-	CUFF.40191.1.8
chr22	50721766	50721874	-8.40856e+18	100	-	GESS_chr22@50721766-50721874:-	chr22	50721766	50721874	-8.40856e+18	100	-	CUFF.54676.3.22;CUFF.54676.4.22;CUFF.54676.1.22;CUFF.54676.2.22
chr7	95864114	95864229	-1.45643e+18	100	-	GESS_chr7@95864114-95864229:-	chr7	95864127	95864229	7.4915e+18	100	-	CUFF.22229.2.1
chr2	203760788	203760942	-5.78802e+18	100	-	GESS_chr2@203760788-203760942:-	chr2	203760788	203760942	-5.78802e+18	100	-	CUFF.8619.1.8
chr20	34130571	34130690	-1.01282e+18	100	+	GESS_chr20@34130571-34130690:+	chr20	34130571	34130690	-1.01282e+18	100	+	CUFF.51751.1.4
chrX	134680627	134680810	8.35477e+17	100	+	GESS_chrX@134680627-134680810:+	chrX	134680627	134680810	8.35477e+17	100	+	CUFF.56478.2.5;CUFF.56478.3.5;CUFF.56478.1.5;CUFF.56478.4.4
chr8	95502167	95502310	3.51164e+17	100	-	GESS_chr8@95502167-95502310:-	chr8	95502167	95502310	3.51164e+17	100	-	CUFF.24797.1.2
chr10	94220948	94221009	8.14605e+17	100	-	GESS_chr10@94220948-94221009:-	chr10	94220948	94221009	8.14605e+17	100	-	CUFF.29409.1.4
chr15	49044546	49044666	-7.34558e+18	100	-	GESS_chr15@49044546-49044666:-	chr15	49044546	49044666	-7.34558e+18	100	-	CUFF.39592.2.7;CUFF.39592.3.7;CUFF.39592.1.7;CUFF.39592.4.6
chr11	75201282	75201365	9.20924e+18	100	-	GESS_chr11@75201282-75201365:-	chr11	75201282	75201365	9.20924e+18	100	-	CUFF.32011.1.16
chr18	47812909	47813009	-7.55545e+18	100	-	GESS_chr18@47812909-47813009:-	chr18	47812909	47813009	-7.55545e+18	100	-	CUFF.47133.1.11;CUFF.47133.4.6;CUFF.47133.3.12
chr21	27372330	27372497	-5.44911e+18	100	-	GESS_chr21@27372330-27372497:-	chr21	27372330	27372497	-5.44911e+18	100	-	CUFF.52621.1.10;CUFF.52621.3.10;CUFF.52621.2.11
chr2	98421839	98421914	4.50567e+18	100	-	GESS_chr2@98421839-98421914:-	chr2	98421839	98421914	4.50567e+18	100	-	CUFF.7101.2.21;CUFF.7101.1.21
chr6	99323291	99323603	-3.53988e+18	100	-	GESS_chr6@99323291-99323603:-	chr6	99323291	99323603	-3.53988e+18	100	-	CUFF.19671.1.2
chr16	786266	786398	3.64491e+18	100	-	GESS_chr16@786266-786398:-	chr16	786266	786398	3.64491e+18	100	-	CUFF.41091.1.8
chr6	17669206	17669259	4.43188e+18	100	-	GESS_chr6@17669206-17669259:-	chr6	17669206	17669259	4.43188e+18	100	-	CUFF.18062.1.15
chr7	99688215	99688277	-7.19996e+18	100	+	GESS_chr7@99688215-99688277:+	chr7	99688215	99688277	-7.19996e+18	100	+	CUFF.22319.1.5
chr17	5271665	5271763	-2.64509e+18	100	+	GESS_chr17@5271665-5271763:+	chr17	5271665	5271763	-2.64509e+18	100	+	CUFF.43612.1.12
chr15	52849297	52849419	2.33389e+18	100	-	GESS_chr15@52849297-52849419:-	chr15	52849297	52849419	2.33389e+18	100	-	CUFF.39700.1.2;CUFF.39700.3.2;CUFF.39700.2.2
chr11	116746582	116746725	8.97485e+17	100	-	GESS_chr11@116746582-116746725:-	chr11	116746582	116746725	8.97485e+17	100	-	CUFF.32532.1.17
chr9	117396048	117396158	-8.52748e+17	100	+	GESS_chr9@117396048-117396158:+	chr9	117396048	117396158	-8.52748e+17	100	+	CUFF.27140.2.4;CUFF.27140.1.6
chr2	173429231	173429415	-4.04173e+18	100	+	GESS_chr2@173429231-173429415:+	chr2	173429231	173429415	-4.04173e+18	100	+	CUFF.8121.1.4;CUFF.8121.2.4
chr16	28132991	28133083	5.65019e+18	100	-	GESS_chr16@28132991-28133083:-	chr16	28132991	28133083	5.65019e+18	100	-	CUFF.41920.1.11;CUFF.41920.2.11
chr12	42748963	42749024	2.13604e+18	100	+	GESS_chr12@42748963-42749024:+	chr12	42748963	42749024	2.13604e+18	100	+	CUFF.33748.2.3;CUFF.33748.1.4;CUFF.33748.3.4
chr10	101476105	101476218	5.26923e+18	100	-	GESS_chr10@101476105-101476218:-	chr10	101476105	101476218	5.26923e+18	100	-	CUFF.29596.1.2
chr17	3594938	3595088	1.30705e+18	100	-	GESS_chr17@3594938-3595088:-	chr17	3594938	3595088	1.30705e+18	100	-	CUFF.43464.2.11;CUFF.43464.3.8
chr3	140681969	140682069	3.09205e+18	100	+	GESS_chr3@140681969-140682069:+	chr3	140681969	140682069	3.09205e+18	100	+	CUFF.11952.2.4;CUFF.11952.3.4;CUFF.11952.1.4
chr6	80717526	80717748	2.17934e+18	100	+	GESS_chr6@80717526-80717748:+	chr6	80717526	80717748	2.17934e+18	100	+	CUFF.19450.1.3;CUFF.19450.2.3
chr8	145466325	145466471	6.44532e+18	100	+	GESS_chr8@145466325-145466471:+	chr8	145466325	145466471	6.44532e+18	100	+	CUFF.25549.1.23
chr10	13716927	13717044	-6.13276e+18	100	-	GESS_chr10@13716927-13717044:-	chr10	13716911	13717044	-8.87378e+18	100	-	CUFF.28258.3.9;CUFF.28258.1.9;CUFF.28258.2.9
chr12	10762430	10762540	2.74225e+18	100	-	GESS_chr12@10762430-10762540:-	chr12	10762430	10762540	2.74225e+18	100	-	CUFF.33151.1.4;CUFF.33151.2.2
chr12	6439433	6439461	5.49503e+18	100	-	GESS_chr12@6439433-6439461:-	chr12	6439433	6439461	5.49503e+18	100	-	CUFF.32975.1.2
chr16	30500403	30500476	-1.41675e+18	100	+	GESS_chr16@30500403-30500476:+	chr16	30500403	30500476	-1.41675e+18	100	+	CUFF.42043.2.10;CUFF.42043.1.10
chr9	33932560	33932626	4.2108e+18	100	-	GESS_chr9@33932560-33932626:-	chr9	33932560	33932626	4.2108e+18	100	-	CUFF.26027.1.11
chr4	39511973	39512170	6.94238e+18	100	-	GESS_chr4@39511973-39512170:-	chr4	39511973	39512170	6.94238e+18	100	-	CUFF.13424.1.8
chr20	45017678	45017859	-3.28926e+18	100	-	GESS_chr20@45017678-45017859:-	chr20	45017678	45017859	-3.28926e+18	100	-	CUFF.52043.2.16;CUFF.52043.1.16
chr19	19751105	19751169	7.07397e+18	100	-	GESS_chr19@19751105-19751169:-	chr19	19751105	19751169	7.07397e+18	100	-	CUFF.49068.1.16;CUFF.49068.2.18;CUFF.49068.3.18;CUFF.49068.4.16
chr20	42331130	42331543	-2.99835e+18	100	+	GESS_chr20@42331130-42331543:+	chr20	42331130	42331543	-2.99835e+18	100	+	CUFF.51956.1.8
chr9	37860045	37860190	4.68456e+18	100	+	GESS_chr9@37860045-37860190:+	chr9	37860045	37860190	4.68456e+18	100	+	CUFF.26255.2.6;CUFF.26255.1.4
chr12	48537536	48537597	2.69899e+18	100	+	GESS_chr12@48537536-48537597:+	chr12	48537536	48537597	2.69899e+18	100	+	CUFF.33881.1.19
chr5	137894242	137894346	-4.13839e+18	100	-	GESS_chr5@137894242-137894346:-	chr5	137894242	137894346	-4.13839e+18	100	-	CUFF.16867.1.6
chr1	156237261	156237469	-7.99224e+18	100	-	GESS_chr1@156237261-156237469:-	chr1	156237261	156237469	-7.99224e+18	100	-	CUFF.3440.1.13
chr10	13735898	13736039	6.2659e+18	100	-	GESS_chr10@13735898-13736039:-	chr10	13735898	13736039	6.2659e+18	100	-	CUFF.28258.2.11;CUFF.28258.1.10;CUFF.28258.3.11
chr13	73309098	73309143	-3.25394e+18	100	+	GESS_chr13@73309098-73309143:+	chr13	73309098	73309143	-3.25394e+18	100	+	CUFF.36628.2.4;CUFF.36628.1.3;CUFF.36628.3.4
chr12	10871679	10871742	1.95066e+18	100	-	GESS_chr12@10871679-10871742:-	chr12	10871679	10871742	1.95066e+18	100	-	CUFF.33156.2.8;CUFF.33156.3.8;CUFF.33156.1.9
chr19	19605103	19605192	-4.16234e+18	100	+	GESS_chr19@19605103-19605192:+	chr19	19605103	19605192	-4.16234e+18	100	+	CUFF.49065.2.5;CUFF.49065.1.6
chr2	197092826	197092978	3.10667e+18	100	-	GESS_chr2@197092826-197092978:-	chr2	197092826	197092978	3.10667e+18	100	-	CUFF.8461.1.8;CUFF.8461.2.8
chr17	30806269	30806394	-6.87685e+18	100	+	GESS_chr17@30806269-30806394:+	chr17	30806269	30806394	-6.87685e+18	100	+	CUFF.44523.1.10
chr16	19516203	19516414	-2.05647e+16	100	-	GESS_chr16@19516203-19516414:-	chr16	19516203	19516414	-2.05647e+16	100	-	CUFF.41733.1.2;CUFF.41733.2.2
chr2	209200030	209200143	-2.95886e+18	100	+	GESS_chr2@209200030-209200143:+	chr2	209200030	209200143	-2.95886e+18	100	+	CUFF.8794.1.22;CUFF.8794.2.13
chr2	209200030	209200143	-2.95886e+18	100	+	GESS_chr2@209200030-209200143:+	chr2	209200003	209200143	3.65765e+18	100	+	CUFF.8794.3.1
chr8	17824489	17824679	-5.89478e+18	100	+	GESS_chr8@17824489-17824679:+	chr8	17824489	17824679	-5.89478e+18	100	+	CUFF.23782.2.21;CUFF.23782.1.22;CUFF.23782.3.21
chr14	81682757	81682858	6.42368e+18	100	-	GESS_chr14@81682757-81682858:-	chr14	81682757	81682858	6.42368e+18	100	-	CUFF.38367.1.8
chr10	124797263	124797363	2.89953e+17	100	+	GESS_chr10@124797263-124797363:+	chr10	124797263	124797363	2.89953e+17	100	+	CUFF.30050.1.1;CUFF.30050.2.1
chr6	83863230	83863339	4.10477e+18	100	+	GESS_chr6@83863230-83863339:+	chr6	83863230	83863339	4.10477e+18	100	+	CUFF.19491.2.3;CUFF.19491.1.16
chr22	38258976	38259045	-5.13164e+18	100	+	GESS_chr22@38258976-38259045:+	chr22	38258976	38259045	-5.13164e+18	100	+	CUFF.54043.1.6
chr19	42737262	42737357	-3.18945e+18	100	-	GESS_chr19@42737262-42737357:-	chr19	42737262	42737357	-3.18945e+18	100	-	CUFF.49923.1.4
chr1	19584327	19584478	5.98915e+18	100	+	GESS_chr1@19584327-19584478:+	chr1	19584327	19584478	5.98915e+18	100	+	CUFF.595.1.6
chr9	37857238	37857348	3.60385e+18	100	+	GESS_chr9@37857238-37857348:+	chr9	37857238	37857348	3.60385e+18	100	+	CUFF.26255.2.5
chr6	160109158	160109274	1.50372e+18	100	-	GESS_chr6@160109158-160109274:-	chr6	160109158	160109274	1.50372e+18	100	-	CUFF.20436.2.3;CUFF.20436.1.4
chr5	908470	908576	-5.80005e+18	100	+	GESS_chr5@908470-908576:+	chr5	908470	908576	-5.80005e+18	100	+	CUFF.15130.2.9;CUFF.15130.3.9;CUFF.15130.1.9
chr2	10267214	10267347	3.04868e+18	100	+	GESS_chr2@10267214-10267347:+	chr2	10267214	10267347	3.04868e+18	100	+	CUFF.5430.1.7
chrX	2530191	2530259	1.90158e+17	100	+	GESS_chrX@2530191-2530259:+	chrX	2530191	2530259	1.90158e+17	100	+	CUFF.54884.2.3;CUFF.54884.1.3
chr21	34832720	34832812	2.62024e+17	100	-	GESS_chr21@34832720-34832812:-	chr21	34832720	34832812	2.62024e+17	100	-	CUFF.52758.1.3
chr9	102778604	102778720	7.55313e+18	100	-	GESS_chr9@102778604-102778720:-	chr9	102778604	102778720	7.55313e+18	100	-	CUFF.26979.1.5
chr19	41129509	41129637	4.3509e+18	100	+	GESS_chr19@41129509-41129637:+	chr19	41129509	41129637	4.3509e+18	100	+	CUFF.49832.1.19;CUFF.49832.3.5;CUFF.49832.2.8
chr19	49510275	49510404	-2.44812e+18	100	+	GESS_chr19@49510275-49510404:+	chr19	49510275	49510404	-2.44812e+18	100	+	CUFF.51562.1.5
chr18	29437503	29437945	3.59596e+18	100	-	GESS_chr18@29437503-29437945:-	chr18	29437503	29437945	3.59596e+18	100	-	CUFF.46993.1.10;CUFF.46993.2.9
chr9	37501710	37501841	8.10106e+17	100	+	GESS_chr9@37501710-37501841:+	chr9	37501710	37501841	8.10106e+17	100	+	CUFF.26175.1.7
chr16	628379	628505	-5.49513e+18	100	+	GESS_chr16@628379-628505:+	chr16	628379	628505	-5.49513e+18	100	+	CUFF.41025.1.5;CUFF.41025.3.5;CUFF.41025.2.5
chr5	7870883	7871036	2.41162e+18	100	+	GESS_chr5@7870883-7871036:+	chr5	7870883	7871036	2.41162e+18	100	+	CUFF.15267.1.2;CUFF.15267.2.2
chr1	198677262	198677390	7.0275e+18	100	+	GESS_chr1@198677262-198677390:+	chr1	198677262	198677390	7.0275e+18	100	+	CUFF.4219.1.9;CUFF.4219.2.9
chr18	2784448	2784619	5.02013e+18	100	+	GESS_chr18@2784448-2784619:+	chr18	2784448	2784619	5.02013e+18	100	+	CUFF.46568.1.45;CUFF.46568.2.11
chr19	42909537	42909713	3.19232e+18	100	-	GESS_chr19@42909537-42909713:-	chr19	42909537	42909713	3.19232e+18	100	-	CUFF.49980.1.3
chr17	37863243	37863394	5.93977e+18	100	+	GESS_chr17@37863243-37863394:+	chr17	37863243	37863394	5.93977e+18	100	+	CUFF.44725.1.5
chr14	93176017	93176217	1.81616e+18	100	-	GESS_chr14@93176017-93176217:-	chr14	93176017	93176217	1.81616e+18	100	-	CUFF.38507.1.4
chr6	114270332	114270424	7.52039e+18	100	-	GESS_chr6@114270332-114270424:-	chr6	114270332	114270424	7.52039e+18	100	-	CUFF.19883.1.8
chr1	32793137	32793278	1.91094e+18	100	+	GESS_chr1@32793137-32793278:+	chr1	32793137	32793278	1.91094e+18	100	+	CUFF.1132.1.6
chr2	113404901	113405041	2.53114e+18	100	+	GESS_chr2@113404901-113405041:+	chr2	113404901	113405041	2.53114e+18	100	+	CUFF.7350.1.3
chr5	138145727	138145893	-6.18608e+16	100	+	GESS_chr5@138145727-138145893:+	chr5	138145727	138145893	-6.18608e+16	100	+	CUFF.16865.1.4
chr9	5801176	5801328	2.48962e+18	100	-	GESS_chr9@5801176-5801328:-	chr9	5801176	5801328	2.48962e+18	100	-	CUFF.25824.2.5;CUFF.25824.3.4;CUFF.25824.1.5
chr7	97488166	97488267	-3.9876e+18	100	-	GESS_chr7@97488166-97488267:-	chr7	97488166	97488267	-3.9876e+18	100	-	CUFF.22239.2.8;CUFF.22239.1.8
chr9	131477648	131477739	5.4805e+18	100	+	GESS_chr9@131477648-131477739:+	chr9	131477648	131477739	5.4805e+18	100	+	CUFF.27500.1.14
chr6	31828216	31828398	-5.55774e+18	100	-	GESS_chr6@31828216-31828398:-	chr6	31828216	31828398	-5.55774e+18	100	-	CUFF.18579.1.3
chr8	30550486	30550572	-8.27408e+18	100	-	GESS_chr8@30550486-30550572:-	chr8	30550486	30550572	-8.27408e+18	100	-	CUFF.24003.1.6;CUFF.24003.2.6
chr9	139686163	139686229	4.63176e+18	100	+	GESS_chr9@139686163-139686229:+	chr9	139686163	139686229	4.63176e+18	100	+	CUFF.27828.1.2
chr14	95598852	95599014	-3.96208e+18	100	-	GESS_chr14@95598852-95599014:-	chr14	95598852	95599014	-3.96208e+18	100	-	CUFF.38588.1.23;CUFF.38588.2.25
chr12	120591017	120591211	7.04051e+18	100	-	GESS_chr12@120591017-120591211:-	chr12	120591017	120591211	7.04051e+18	100	-	CUFF.36035.1.26
chr12	112305376	112305473	3.51403e+18	100	+	GESS_chr12@112305376-112305473:+	chr12	112305376	112305473	3.51403e+18	100	+	CUFF.35273.1.4;CUFF.35273.2.4
chr19	11118578	11118699	1.78478e+18	100	+	GESS_chr19@11118578-11118699:+	chr19	11118578	11118699	1.78478e+18	100	+	CUFF.48434.2.14;CUFF.48434.1.14
chr10	43662452	43662546	5.22299e+18	100	+	GESS_chr10@43662452-43662546:+	chr10	43662452	43662546	5.22299e+18	100	+	CUFF.28613.1.6
chr20	42693417	42693497	6.17802e+18	100	+	GESS_chr20@42693417-42693497:+	chr20	42693417	42693497	6.17802e+18	100	+	CUFF.51972.2.6
chr11	19191958	19192115	8.94649e+18	100	+	GESS_chr11@19191958-19192115:+	chr11	19191958	19192115	8.94649e+18	100	+	CUFF.30744.4.4;CUFF.30744.5.5
chr1	2330854	2330953	5.65345e+18	100	+	GESS_chr1@2330854-2330953:+	chr1	2330854	2330953	5.65345e+18	100	+	CUFF.190.1.4
chr16	339440	339607	-8.07034e+18	100	-	GESS_chr16@339440-339607:-	chr16	339440	339607	-8.07034e+18	100	-	CUFF.40991.2.2;CUFF.40991.1.2
chr12	3047280	3047451	5.84917e+18	100	+	GESS_chr12@3047280-3047451:+	chr12	3047280	3047451	5.84917e+18	100	+	CUFF.32905.2.10;CUFF.32905.1.9
chr1	27589643	27589726	-1.5829e+18	100	+	GESS_chr1@27589643-27589726:+	chr1	27589643	27589726	-1.5829e+18	100	+	CUFF.898.2.3;CUFF.898.1.3
chr4	77057339	77057565	-3.5159e+18	100	-	GESS_chr4@77057339-77057565:-	chr4	77057339	77057565	-3.5159e+18	100	-	CUFF.13848.1.9
chr15	64543711	64543780	5.84939e+18	100	-	GESS_chr15@64543711-64543780:-	chr15	64543711	64543780	5.84939e+18	100	-	CUFF.39986.1.9
chr3	47963255	47963368	-6.45946e+18	100	-	GESS_chr3@47963255-47963368:-	chr3	47963255	47963368	-6.45946e+18	100	-	CUFF.10333.1.15;CUFF.10333.2.15;CUFF.10333.3.13
chr9	131095129	131095222	7.17019e+17	100	+	GESS_chr9@131095129-131095222:+	chr9	131095129	131095222	7.17019e+17	100	+	CUFF.27496.1.6
chr6	27220587	27220728	2.8902e+18	100	+	GESS_chr6@27220587-27220728:+	chr6	27220587	27220728	2.8902e+18	100	+	CUFF.18273.2.2;CUFF.18273.1.2
chr9	86414100	86414243	-8.48236e+18	100	-	GESS_chr9@86414100-86414243:-	chr9	86414100	86414243	-8.48236e+18	100	-	CUFF.26571.2.3;CUFF.26571.1.3
chr4	83799883	83800081	-7.05338e+18	100	-	GESS_chr4@83799883-83800081:-	chr4	83799883	83800081	-7.05338e+18	100	-	CUFF.13929.1.22;CUFF.13929.3.20;CUFF.13929.2.24
chr12	120613549	120613677	1.51815e+18	100	-	GESS_chr12@120613549-120613677:-	chr12	120613549	120613677	1.51815e+18	100	-	CUFF.36035.1.48
chr20	1106141	1106293	-3.05454e+18	100	+	GESS_chr20@1106141-1106293:+	chr20	1106141	1106293	-3.05454e+18	100	+	CUFF.51224.2.2;CUFF.51224.1.2
chr3	52282653	52282716	-3.77609e+18	100	+	GESS_chr3@52282653-52282716:+	chr3	52282653	52282716	-3.77609e+18	100	+	CUFF.10517.1.6;CUFF.10517.2.7
chr14	65519956	65520067	6.33693e+18	100	+	GESS_chr14@65519956-65520067:+	chr14	65519956	65520067	6.33693e+18	100	+	CUFF.37947.2.10;CUFF.37947.1.10;CUFF.37947.3.10
chr2	170463614	170463658	-3.61743e+18	100	+	GESS_chr2@170463614-170463658:+	chr2	170463614	170463658	-3.61743e+18	100	+	CUFF.7988.1.6;CUFF.7988.3.6;CUFF.7988.2.6
chr1	16248744	16248844	4.15315e+17	100	+	GESS_chr1@16248744-16248844:+	chr1	16248744	16248844	4.15315e+17	100	+	CUFF.664.3.9;CUFF.664.2.10;CUFF.664.1.10
chr12	50192133	50192246	-1.57262e+17	100	-	GESS_chr12@50192133-50192246:-	chr12	50192133	50192246	-1.57262e+17	100	-	CUFF.33909.1.7
chr16	29994055	29994222	-2.94377e+18	100	+	GESS_chr16@29994055-29994222:+	chr16	29994055	29994222	-2.94377e+18	100	+	CUFF.42009.2.11;CUFF.42009.1.11;CUFF.42009.3.11
chr14	103932309	103932428	5.10114e+18	100	+	GESS_chr14@103932309-103932428:+	chr14	103932309	103932428	5.10114e+18	100	+	CUFF.38736.2.9;CUFF.38736.3.9;CUFF.38736.1.9
chr11	118926462	118926555	-5.80306e+18	100	-	GESS_chr11@118926462-118926555:-	chr11	118926462	118926555	-5.80306e+18	100	-	CUFF.32601.3.24;CUFF.32601.1.24;CUFF.32601.2.24
chr12	58109543	58109753	8.95568e+18	100	+	GESS_chr12@58109543-58109753:+	chr12	58109543	58109753	8.95568e+18	100	+	CUFF.34314.1.6;CUFF.34314.4.6;CUFF.34314.3.6;CUFF.34314.2.6
chr6	119525924	119526047	1.65758e+18	100	-	GESS_chr6@119525924-119526047:-	chr6	119525924	119526047	1.65758e+18	100	-	CUFF.19955.1.7
chr9	92003787	92003962	-2.75944e+18	100	-	GESS_chr9@92003787-92003962:-	chr9	92003787	92003962	-2.75944e+18	100	-	CUFF.26687.1.10;CUFF.26687.2.10
chr1	93592789	93592856	-6.47255e+18	100	+	GESS_chr1@93592789-93592856:+	chr1	93592789	93592856	-6.47255e+18	100	+	CUFF.2312.1.10;CUFF.2312.2.11
chr1	150464887	150464965	1.06846e+18	100	+	GESS_chr1@150464887-150464965:+	chr1	150464887	150464965	1.06846e+18	100	+	CUFF.3098.2.7;CUFF.3098.1.7
chr2	63217851	63217975	3.29742e+18	100	+	GESS_chr2@63217851-63217975:+	chr2	63217851	63217975	3.29742e+18	100	+	CUFF.6379.1.17;CUFF.6379.2.16
chr2	73476947	73477044	1.82723e+18	100	+	GESS_chr2@73476947-73477044:+	chr2	73476947	73477044	1.82723e+18	100	+	CUFF.6673.1.9;CUFF.6673.2.9
chr3	56694942	56695045	-5.31313e+18	100	-	GESS_chr3@56694942-56695045:-	chr3	56694942	56695045	-5.31313e+18	100	-	CUFF.10709.2.15;CUFF.10709.1.15
chr14	64877808	64877867	8.75675e+18	100	+	GESS_chr14@64877808-64877867:+	chr14	64877808	64877867	8.75675e+18	100	+	CUFF.37919.1.3
chr1	47048900	47049001	-2.23014e+18	100	-	GESS_chr1@47048900-47049001:-	chr1	47048900	47049001	-2.23014e+18	100	-	CUFF.1660.1.11;CUFF.1660.2.10
chrX	39930890	39930943	6.16772e+18	100	-	GESS_chrX@39930890-39930943:-	chrX	39930890	39930943	6.16772e+18	100	-	CUFF.55189.1.11;CUFF.55189.2.11
chr21	38311132	38311294	2.96003e+18	100	-	GESS_chr21@38311132-38311294:-	chr21	38311132	38311294	2.96003e+18	100	-	CUFF.52853.2.8;CUFF.52853.1.9
chr4	84378062	84378111	8.63002e+16	100	+	GESS_chr4@84378062-84378111:+	chr4	84378062	84378111	8.63002e+16	100	+	CUFF.13965.2.2;CUFF.13965.1.2
chr10	14964980	14965068	1.37182e+17	100	-	GESS_chr10@14964980-14965068:-	chr10	14964980	14965068	1.37182e+17	100	-	CUFF.28225.2.4;CUFF.28225.1.3
chr2	71655677	71655781	-4.41617e+18	100	+	GESS_chr2@71655677-71655781:+	chr2	71655677	71655781	-4.41617e+18	100	+	CUFF.6654.1.14
chr4	146806830	146807310	2.79883e+18	100	-	GESS_chr4@146806830-146807310:-	chr4	146806830	146807310	2.79883e+18	100	-	CUFF.14689.1.12;CUFF.14689.2.12
chr1	78324999	78325071	-2.19797e+18	100	+	GESS_chr1@78324999-78325071:+	chr1	78324999	78325071	-2.19797e+18	100	+	CUFF.2065.2.10
chr12	49227060	49227302	-4.45032e+18	100	-	GESS_chr12@49227060-49227302:-	chr12	49227060	49227302	-4.45032e+18	100	-	CUFF.33864.1.5
chr12	57625264	57625343	1.86744e+18	100	+	GESS_chr12@57625264-57625343:+	chr12	57625264	57625343	1.86744e+18	100	+	CUFF.34284.1.3
chr4	123197127	123197177	-2.13016e+17	100	+	GESS_chr4@123197127-123197177:+	chr4	123197127	123197177	-2.13016e+17	100	+	CUFF.14465.1.21
chr1	150972338	150972440	-3.83794e+18	100	-	GESS_chr1@150972338-150972440:-	chr1	150972338	150972440	-3.83794e+18	100	-	CUFF.3128.1.5;CUFF.3128.2.5
chr1	151156793	151156969	9.1361e+18	100	-	GESS_chr1@151156793-151156969:-	chr1	151156793	151156969	9.1361e+18	100	-	CUFF.3145.1.3
chr1	235318196	235318427	-1.24485e+18	100	-	GESS_chr1@235318196-235318427:-	chr1	235318196	235318427	-1.24485e+18	100	-	CUFF.5016.2.7;CUFF.5016.1.8
chr3	28357824	28357914	3.79236e+18	100	+	GESS_chr3@28357824-28357914:+	chr3	28357824	28357914	3.79236e+18	100	+	CUFF.9827.2.3;CUFF.9827.1.2
chr15	52630007	52630081	6.04452e+18	100	-	GESS_chr15@52630007-52630081:-	chr15	52630007	52630081	6.04452e+18	100	-	CUFF.39699.2.10
chr2	74759746	74759841	-2.97759e+18	100	+	GESS_chr2@74759746-74759841:+	chr2	74759746	74759841	-2.97759e+18	100	+	CUFF.6728.1.7
chr6	42985591	42985706	1.15905e+18	100	+	GESS_chr6@42985591-42985706:+	chr6	42985591	42985706	1.15905e+18	100	+	CUFF.18959.1.4
chr1	32694328	32694417	-7.64769e+17	100	+	GESS_chr1@32694328-32694417:+	chr1	32694328	32694417	-7.64769e+17	100	+	CUFF.1111.1.7;CUFF.1111.2.2
chr12	80014856	80014987	7.39171e+18	100	-	GESS_chr12@80014856-80014987:-	chr12	80014856	80014987	7.39171e+18	100	-	CUFF.34644.1.5;CUFF.34644.2.2
chr3	185332352	185332528	5.21521e+18	100	+	GESS_chr3@185332352-185332528:+	chr3	185332352	185332528	5.21521e+18	100	+	CUFF.12506.1.11
chr2	33813402	33813586	-3.10397e+18	100	-	GESS_chr2@33813402-33813586:-	chr2	33813402	33813586	-3.10397e+18	100	-	CUFF.5916.1.5
chr20	1108069	1108151	2.68834e+18	100	+	GESS_chr20@1108069-1108151:+	chr20	1108069	1108151	2.68834e+18	100	+	CUFF.51224.2.3;CUFF.51224.1.3
chr6	167417211	167417299	2.02666e+18	100	+	GESS_chr6@167417211-167417299:+	chr6	167417211	167417299	2.02666e+18	100	+	CUFF.20524.2.4;CUFF.20524.4.4;CUFF.20524.3.4
chr17	27066102	27066219	-5.67727e+18	100	+	GESS_chr17@27066102-27066219:+	chr17	27066102	27066219	-5.67727e+18	100	+	CUFF.44320.1.10
chr1	114441340	114441423	4.30147e+18	100	-	GESS_chr1@114441340-114441423:-	chr1	114441340	114441423	4.30147e+18	100	-	CUFF.2747.1.5
chr11	46701198	46701326	1.24946e+18	100	-	GESS_chr11@46701198-46701326:-	chr11	46701198	46701326	1.24946e+18	100	-	CUFF.30952.1.3
chr5	68603778	68603855	5.68518e+18	100	-	GESS_chr5@68603778-68603855:-	chr5	68603778	68603855	5.68518e+18	100	-	CUFF.15850.1.8;CUFF.15850.4.8;CUFF.15850.3.8;CUFF.15850.5.8;CUFF.15850.2.8
chr19	19757014	19757156	8.55766e+17	100	-	GESS_chr19@19757014-19757156:-	chr19	19757014	19757156	8.55766e+17	100	-	CUFF.49087.2.3;CUFF.49087.3.3;CUFF.49087.1.3;CUFF.49087.4.3
chr6	86281855	86281933	-5.98971e+18	100	-	GESS_chr6@86281855-86281933:-	chr6	86281855	86281933	-5.98971e+18	100	-	CUFF.19581.3.26;CUFF.19581.1.25;CUFF.19581.2.25
chr4	99337896	99338039	-1.86233e+18	100	+	GESS_chr4@99337896-99338039:+	chr4	99337896	99338039	-1.86233e+18	100	+	CUFF.14170.2.8;CUFF.14170.1.8
chr14	73833605	73833689	9.80308e+17	100	-	GESS_chr14@73833605-73833689:-	chr14	73833605	73833689	9.80308e+17	100	-	CUFF.38199.1.10;CUFF.38199.2.8
chr19	33137365	33137521	-2.37591e+18	100	-	GESS_chr19@33137365-33137521:-	chr19	33137365	33137521	-2.37591e+18	100	-	CUFF.49315.2.26
chr12	30816423	30816588	-2.74283e+18	100	-	GESS_chr12@30816423-30816588:-	chr12	30816423	30816588	-2.74283e+18	100	-	CUFF.33534.1.12
chr16	84120963	84121065	-5.69549e+18	100	-	GESS_chr16@84120963-84121065:-	chr16	84120963	84121065	-5.69549e+18	100	-	CUFF.43000.2.14;CUFF.43000.1.15
chr17	78599491	78599593	-1.36627e+17	100	+	GESS_chr17@78599491-78599593:+	chr17	78599491	78599593	-1.36627e+17	100	+	CUFF.46305.1.2
chr1	46658977	46659060	-8.60377e+18	100	-	GESS_chr1@46658977-46659060:-	chr1	46658977	46659060	-8.60377e+18	100	-	CUFF.1606.1.11;CUFF.1606.2.6
chr9	131029737	131029796	2.27984e+18	100	-	GESS_chr9@131029737-131029796:-	chr9	131029737	131029796	2.27984e+18	100	-	CUFF.27453.1.21;CUFF.27453.2.21
chr6	160201967	160202142	3.3176e+18	100	-	GESS_chr6@160201967-160202142:-	chr6	160201967	160202142	3.3176e+18	100	-	CUFF.20442.1.5
chr20	5958522	5958663	-2.01063e+18	100	+	GESS_chr20@5958522-5958663:+	chr20	5958522	5958663	-2.01063e+18	100	+	CUFF.51335.2.13;CUFF.51335.1.13
chr11	128355964	128356041	4.48848e+18	100	-	GESS_chr11@128355964-128356041:-	chr11	128355964	128356041	4.48848e+18	100	-	CUFF.32749.1.5
chr9	117138746	117139812	1.35708e+18	100	-	GESS_chr9@117138746-117139812:-	chr9	117138746	117139812	1.35708e+18	100	-	CUFF.27131.4.20;CUFF.27131.2.21;CUFF.27131.3.20;CUFF.27131.1.21
chr17	36971114	36971350	-2.40825e+18	100	-	GESS_chr17@36971114-36971350:-	chr17	36971114	36971350	-2.40825e+18	100	-	CUFF.44664.1.8;CUFF.44664.2.3
chr18	2929063	2929156	8.64948e+18	100	-	GESS_chr18@2929063-2929156:-	chr18	2929063	2929156	8.64948e+18	100	-	CUFF.46563.2.11;CUFF.46563.1.11
chr12	111951161	111951343	-7.94009e+17	100	-	GESS_chr12@111951161-111951343:-	chr12	111951161	111951343	-7.94009e+17	100	-	CUFF.35267.2.15;CUFF.35267.1.14
chr14	35560276	35560413	4.89533e+18	100	-	GESS_chr14@35560276-35560413:-	chr14	35560276	35560413	4.89533e+18	100	-	CUFF.37479.1.3
chr16	28844380	28844675	-4.83777e+18	100	+	GESS_chr16@28844380-28844675:+	chr16	28844380	28844675	-4.83777e+18	100	+	CUFF.42168.1.14;CUFF.42168.2.14;CUFF.42168.4.9;CUFF.42168.3.13
chr1	207646117	207646524	-4.12778e+18	100	+	GESS_chr1@207646117-207646524:+	chr1	207646117	207646524	-4.12778e+18	100	+	CUFF.4523.1.10
chr2	9727543	9727638	8.88286e+18	100	-	GESS_chr2@9727543-9727638:-	chr2	9727543	9727638	8.88286e+18	100	-	CUFF.5399.1.2
chr13	41929280	41929352	7.49211e+17	100	+	GESS_chr13@41929280-41929352:+	chr13	41929280	41929352	7.49211e+17	100	+	CUFF.36308.1.10
chr3	121563300	121563394	9.24363e+17	100	+	GESS_chr3@121563300-121563394:+	chr3	121563300	121563394	9.24363e+17	100	+	CUFF.11483.2.2;CUFF.11483.1.2
chr15	86207794	86207986	2.3705e+18	100	+	GESS_chr15@86207794-86207986:+	chr15	86207794	86207986	2.3705e+18	100	+	CUFF.40635.1.13
chr17	26888440	26888647	1.60965e+18	100	-	GESS_chr17@26888440-26888647:-	chr17	26888440	26888647	1.60965e+18	100	-	CUFF.44299.2.7;CUFF.44299.1.7
chr11	65307191	65307352	4.05734e+18	100	-	GESS_chr11@65307191-65307352:-	chr11	65307191	65307352	4.05734e+18	100	-	CUFF.35261.3.3;CUFF.35261.1.3;CUFF.35261.2.3
chr11	46113734	46113774	-2.56666e+18	100	-	GESS_chr11@46113734-46113774:-	chr11	46113734	46113774	-2.56666e+18	100	-	CUFF.30954.2.16;CUFF.30954.1.18;CUFF.30954.3.17
chrX	47085171	47085265	-5.13857e+18	100	+	GESS_chrX@47085171-47085265:+	chrX	47085171	47085265	-5.13857e+18	100	+	CUFF.55330.1.8;CUFF.55330.2.7
chr14	61912410	61912444	-5.75578e+18	100	+	GESS_chr14@61912410-61912444:+	chr14	61912410	61912444	-5.75578e+18	100	+	CUFF.37881.1.4;CUFF.37881.2.4
chr19	35502378	35502458	7.13565e+18	100	+	GESS_chr19@35502378-35502458:+	chr19	35502378	35502458	7.13565e+18	100	+	CUFF.49374.1.7
chr17	62594500	62594608	-6.11441e+18	100	-	GESS_chr17@62594500-62594608:-	chr17	62594500	62594608	-6.11441e+18	100	-	CUFF.46047.1.17
chr10	95452403	95452486	-2.83026e+18	100	-	GESS_chr10@95452403-95452486:-	chr10	95452403	95452486	-2.83026e+18	100	-	CUFF.29406.1.9;CUFF.29406.2.2
chr4	2900986	2901162	-2.76281e+18	100	+	GESS_chr4@2900986-2901162:+	chr4	2900986	2901162	-2.76281e+18	100	+	CUFF.12983.1.9
chr1	200978394	200978616	9.58033e+17	100	-	GESS_chr1@200978394-200978616:-	chr1	200978394	200978616	9.58033e+17	100	-	CUFF.4288.2.34;CUFF.4288.1.33
chr9	96312859	96312973	8.84422e+17	100	+	GESS_chr9@96312859-96312973:+	chr9	96312859	96312973	8.84422e+17	100	+	CUFF.26735.3.12;CUFF.26735.1.12;CUFF.26735.2.12
chrX	153993719	153993805	-1.95496e+18	100	+	GESS_chrX@153993719-153993805:+	chrX	153993719	153993805	-1.95496e+18	100	+	CUFF.56686.1.3
chr10	15863655	15863725	-3.17382e+18	100	-	GESS_chr10@15863655-15863725:-	chr10	15863655	15863725	-3.17382e+18	100	-	CUFF.28243.4.6
chr12	7026745	7026878	2.99186e+18	100	+	GESS_chr12@7026745-7026878:+	chr12	7026745	7026878	2.99186e+18	100	+	CUFF.33118.1.12
chr7	151791275	151791607	-6.87625e+18	100	+	GESS_chr7@151791275-151791607:+	chr7	151791275	151791607	-6.87625e+18	100	+	CUFF.23457.1.2;CUFF.23457.3.2;CUFF.23457.2.2
chr1	36773990	36774076	4.72262e+18	100	+	GESS_chr1@36773990-36774076:+	chr1	36773990	36774076	4.72262e+18	100	+	CUFF.1253.3.4;CUFF.1253.2.4;CUFF.1253.1.6
chr10	13655741	13655881	-1.13752e+18	100	+	GESS_chr10@13655741-13655881:+	chr10	13655741	13655881	-1.13752e+18	100	+	CUFF.28190.1.7
chr17	74084545	74084643	-1.08636e+18	100	-	GESS_chr17@74084545-74084643:-	chr17	74084545	74084643	-1.08636e+18	100	-	CUFF.46073.2.10;CUFF.46073.1.10
chr15	57383987	57384089	4.56141e+18	100	+	GESS_chr15@57383987-57384089:+	chr15	57383987	57384089	4.56141e+18	100	+	CUFF.39777.1.5
chr19	14034508	14034624	-9.09038e+18	100	+	GESS_chr19@14034508-14034624:+	chr19	14034508	14034624	-9.09038e+18	100	+	CUFF.48678.4.6;CUFF.48678.2.17;CUFF.48678.3.17;CUFF.48678.5.5
chr12	98931253	98931350	6.23778e+18	100	+	GESS_chr12@98931253-98931350:+	chr12	98931253	98931350	6.23778e+18	100	+	CUFF.34906.1.4
chr13	77807291	77807398	-6.97099e+18	100	-	GESS_chr13@77807291-77807398:-	chr13	77807291	77807398	-6.97099e+18	100	-	CUFF.36690.4.65;CUFF.36690.2.66
chr13	100511115	100511303	5.63904e+18	100	+	GESS_chr13@100511115-100511303:+	chr13	100511115	100511304	5.63904e+18	100	+	CUFF.36814.2.3
chr13	100511115	100511303	5.63904e+18	100	+	GESS_chr13@100511115-100511303:+	chr13	100511115	100511303	5.63904e+18	100	+	CUFF.36814.1.3
chr11	9530166	9530393	4.81292e+18	100	+	GESS_chr11@9530166-9530393:+	chr11	9530166	9530393	4.81292e+18	100	+	CUFF.30596.2.13;CUFF.30596.1.12
chr20	35396372	35396445	3.29221e+18	100	-	GESS_chr20@35396372-35396445:-	chr20	35396372	35396445	3.29221e+18	100	-	CUFF.51784.2.8;CUFF.51784.1.8;CUFF.51784.3.8
chr15	66794126	66794250	-6.6559e+18	100	-	GESS_chr15@66794126-66794250:-	chr15	66794126	66794250	-6.6559e+18	100	-	CUFF.40858.1.5
chr18	9512989	9513287	-5.26904e+18	100	+	GESS_chr18@9512989-9513287:+	chr18	9512989	9513287	-5.26904e+18	100	+	CUFF.46655.2.2;CUFF.46655.1.2
chr18	20581549	20581692	-4.64718e+18	100	+	GESS_chr18@20581549-20581692:+	chr18	20581549	20581692	-4.64718e+18	100	+	CUFF.46903.1.15;CUFF.46903.2.15
chr2	15644269	15644337	6.53233e+17	100	-	GESS_chr2@15644269-15644337:-	chr2	15644269	15644337	6.53233e+17	100	-	CUFF.5488.1.42
chr1	62910409	62911100	-3.16784e+18	100	+	GESS_chr1@62910409-62911100:+	chr1	62910409	62911100	-3.16784e+18	100	+	CUFF.1906.1.6
chr14	76173966	76174050	-6.4296e+16	100	+	GESS_chr14@76173966-76174050:+	chr14	76173966	76174050	-6.4296e+16	100	+	CUFF.38308.1.9
chr1	100676250	100676327	5.94533e+18	100	-	GESS_chr1@100676250-100676327:-	chr1	100676250	100676327	5.94533e+18	100	-	CUFF.2414.1.4
chr21	42749716	42749908	-1.92723e+18	100	+	GESS_chr21@42749716-42749908:+	chr21	42749716	42749908	-1.92723e+18	100	+	CUFF.52966.1.3;CUFF.52966.2.3
chr17	59972676	59972744	8.94839e+18	100	-	GESS_chr17@59972676-59972744:-	chr17	59972676	59972744	8.94839e+18	100	-	CUFF.45635.1.14
chr5	41794105	41794180	1.80209e+18	100	-	GESS_chr5@41794105-41794180:-	chr5	41794105	41794180	1.80209e+18	100	-	CUFF.15500.1.5
chr12	112186977	112187149	5.29065e+18	100	+	GESS_chr12@112186977-112187149:+	chr12	112186977	112187149	5.29065e+18	100	+	CUFF.35295.2.16
chr1	151196847	151196882	2.65319e+18	100	+	GESS_chr1@151196847-151196882:+	chr1	151196847	151196882	2.65319e+18	100	+	CUFF.3151.3.3;CUFF.3151.2.3
chr7	99971667	99972056	8.02965e+18	100	+	GESS_chr7@99971667-99972056:+	chr7	99971667	99972056	8.02965e+18	100	+	CUFF.22356.1.2;CUFF.22356.2.2
chr17	35512605	35512702	-6.70884e+17	100	-	GESS_chr17@35512605-35512702:-	chr17	35512605	35512702	-6.70884e+17	100	-	CUFF.44629.2.14;CUFF.44629.1.14
chr9	98732860	98732938	-8.0721e+18	100	+	GESS_chr9@98732860-98732938:+	chr9	98732860	98732938	-8.0721e+18	100	+	CUFF.26842.2.6
chr9	98732860	98732938	-8.0721e+18	100	+	GESS_chr9@98732860-98732938:+	chr9	98732858	98732938	-8.88715e+18	100	+	CUFF.26842.1.6
chr1	201817521	201817722	-4.57735e+17	100	+	GESS_chr1@201817521-201817722:+	chr1	201817521	201817722	-4.57735e+17	100	+	CUFF.4309.2.4;CUFF.4309.1.4
chr14	35577345	35577442	-7.55526e+18	100	-	GESS_chr14@35577345-35577442:-	chr14	35577345	35577442	-7.55526e+18	100	-	CUFF.37479.1.9
chr1	19583558	19583639	-7.47851e+18	100	+	GESS_chr1@19583558-19583639:+	chr1	19583558	19583639	-7.47851e+18	100	+	CUFF.595.1.4
chr8	98725890	98725997	-6.08138e+18	100	+	GESS_chr8@98725890-98725997:+	chr8	98725890	98725997	-6.08138e+18	100	+	CUFF.24849.1.9
chr11	47266856	47266945	-4.59678e+18	100	-	GESS_chr11@47266856-47266945:-	chr11	47266856	47266945	-4.59678e+18	100	-	CUFF.30970.1.6
chr19	45535792	45536007	4.4425e+18	100	+	GESS_chr19@45535792-45536007:+	chr19	45535792	45536007	4.4425e+18	100	+	CUFF.50078.2.8;CUFF.50078.1.9
chr1	85036265	85036403	-1.43181e+18	100	-	GESS_chr1@85036265-85036403:-	chr1	85036265	85036403	-1.43181e+18	100	-	CUFF.2140.2.3;CUFF.2140.1.6
chr10	93722295	93722435	-8.38796e+18	100	+	GESS_chr10@93722295-93722435:+	chr10	93722295	93722435	-8.38796e+18	100	+	CUFF.29381.3.9;CUFF.29381.1.12;CUFF.29381.2.12
chr15	72647900	72647965	-2.05742e+18	100	-	GESS_chr15@72647900-72647965:-	chr15	72647900	72647965	-2.05742e+18	100	-	CUFF.40191.1.12
chr16	14234401	14234617	2.7987e+18	100	+	GESS_chr16@14234401-14234617:+	chr16	14234401	14234617	2.7987e+18	100	+	CUFF.41604.1.3;CUFF.41604.2.2
chr1	151070328	151070478	-4.57194e+18	100	+	GESS_chr1@151070328-151070478:+	chr1	151070328	151070478	-4.57194e+18	100	+	CUFF.3135.1.5
chr14	68270818	68270981	1.64207e+18	100	-	GESS_chr14@68270818-68270981:-	chr14	68270818	68270981	1.64207e+18	100	-	CUFF.38041.3.34;CUFF.38041.2.34
chr12	113822656	113822751	2.88469e+18	100	+	GESS_chr12@113822656-113822751:+	chr12	113822656	113822751	2.88469e+18	100	+	CUFF.35343.1.8
chr8	30945292	30945436	-3.4878e+18	100	+	GESS_chr8@30945292-30945436:+	chr8	30945292	30945436	-3.4878e+18	100	+	CUFF.24024.2.11;CUFF.24024.1.12
chr19	42911326	42911620	5.80605e+18	100	-	GESS_chr19@42911326-42911620:-	chr19	42911326	42911620	5.80605e+18	100	-	CUFF.49980.1.5
chr3	128987775	128987843	-4.54471e+17	100	+	GESS_chr3@128987775-128987843:+	chr3	128987775	128987843	-4.54471e+17	100	+	CUFF.11775.1.18
chr15	59970110	59970286	6.90025e+18	100	-	GESS_chr15@59970110-59970286:-	chr15	59970110	59970286	6.90025e+18	100	-	CUFF.39822.1.6
chr8	38912000	38912092	-7.47046e+18	100	+	GESS_chr8@38912000-38912092:+	chr8	38912000	38912092	-7.47046e+18	100	+	CUFF.24107.1.13
chr12	56641807	56642008	3.68858e+18	100	-	GESS_chr12@56641807-56642008:-	chr12	56641807	56642008	3.68858e+18	100	-	CUFF.34215.1.11
chr7	6210833	6210941	5.62455e+18	100	-	GESS_chr7@6210833-6210941:-	chr7	6210833	6210945	5.62455e+18	100	-	CUFF.20927.1.7
chr19	55603590	55603694	-2.22415e+18	100	-	GESS_chr19@55603590-55603694:-	chr19	55603590	55603694	-2.22415e+18	100	-	CUFF.50807.2.4;CUFF.50807.3.4;CUFF.50807.1.4
chr20	43580474	43580643	7.39491e+18	100	-	GESS_chr20@43580474-43580643:-	chr20	43580474	43580643	7.39491e+18	100	-	CUFF.51996.1.4
chr7	2297370	2297438	-1.64427e+18	100	-	GESS_chr7@2297370-2297438:-	chr7	2297370	2297438	-1.64427e+18	100	-	CUFF.20733.1.5
chr2	216190710	216190861	4.66209e+18	100	+	GESS_chr2@216190710-216190861:+	chr2	216190710	216190861	4.66209e+18	100	+	CUFF.8851.1.6
chr9	130570513	130570590	3.81224e+17	100	+	GESS_chr9@130570513-130570590:+	chr9	130570513	130570590	3.81224e+17	100	+	CUFF.27404.1.9
chr2	39984388	39984508	4.79471e+18	100	-	GESS_chr2@39984388-39984508:-	chr2	39984388	39984532	4.7947e+18	100	-	CUFF.6027.2.5
chrX	153281888	153282095	-6.02149e+18	100	-	GESS_chrX@153281888-153282095:-	chrX	153281888	153282095	-6.02149e+18	100	-	CUFF.56668.2.6;CUFF.56668.1.6
chr19	36108973	36109097	-1.00751e+17	100	+	GESS_chr19@36108973-36109097:+	chr19	36108973	36109097	-1.00751e+17	100	+	CUFF.49407.1.10;CUFF.49407.2.8
chr3	56600622	56600768	-7.68949e+18	100	+	GESS_chr3@56600622-56600768:+	chr3	56600622	56600768	-7.68949e+18	100	+	CUFF.10688.2.6
chr3	56600622	56600768	-7.68949e+18	100	+	GESS_chr3@56600622-56600768:+	chr3	56600622	56600787	-7.68948e+18	100	+	CUFF.10688.1.5
chr1	54337045	54337161	-3.90617e+17	100	-	GESS_chr1@54337045-54337161:-	chr1	54337045	54337161	-3.90617e+17	100	-	CUFF.1802.3.5;CUFF.1802.2.5;CUFF.1802.4.6;CUFF.1802.1.5
chr5	10394865	10394897	-8.98353e+18	100	+	GESS_chr5@10394865-10394897:+	chr5	10394865	10394897	-8.98353e+18	100	+	CUFF.15295.1.9
chr1	167653137	167653238	-7.27336e+18	100	+	GESS_chr1@167653137-167653238:+	chr1	167653137	167653238	-7.27336e+18	100	+	CUFF.3766.1.2
chr2	127808378	127808488	-3.23545e+18	100	-	GESS_chr2@127808378-127808488:-	chr2	127808378	127808488	-3.23545e+18	100	-	CUFF.7486.2.3;CUFF.7486.1.3
chr20	47589682	47589821	9.0064e+18	100	+	GESS_chr20@47589682-47589821:+	chr20	47589682	47589821	9.0064e+18	100	+	CUFF.52076.2.10;CUFF.52076.1.12
chr18	6093354	6093527	5.58511e+17	100	-	GESS_chr18@6093354-6093527:-	chr18	6093354	6093527	5.58511e+17	100	-	CUFF.46629.1.4
chr12	53666505	53666641	3.21087e+18	100	+	GESS_chr12@53666505-53666641:+	chr12	53666505	53666641	3.21087e+18	100	+	CUFF.34042.2.6;CUFF.34042.1.6
chr2	47249001	47249118	-6.37121e+18	100	+	GESS_chr2@47249001-47249118:+	chr2	47249001	47249118	-6.37121e+18	100	+	CUFF.6136.1.12
chr2	42483641	42483770	-1.93095e+18	100	+	GESS_chr2@42483641-42483770:+	chr2	42483641	42483770	-1.93095e+18	100	+	CUFF.6089.2.3;CUFF.6089.1.3
chr20	24993448	24993575	7.32963e+18	100	-	GESS_chr20@24993448-24993575:-	chr20	24993448	24993575	7.32963e+18	100	-	CUFF.51489.1.4
chr1	43912013	43912087	8.31018e+18	100	+	GESS_chr1@43912013-43912087:+	chr1	43912013	43912087	8.31018e+18	100	+	CUFF.1580.3.19;CUFF.1580.1.59;CUFF.1580.2.49
chr16	28188541	28188653	2.70593e+18	100	-	GESS_chr16@28188541-28188653:-	chr16	28188541	28188653	2.70593e+18	100	-	CUFF.41920.1.22;CUFF.41920.2.22
chr18	34273172	34273386	6.4634e+18	100	+	GESS_chr18@34273172-34273386:+	chr18	34273172	34273386	6.4634e+18	100	+	CUFF.47041.1.14
chr17	61914555	61914597	-3.00133e+18	100	-	GESS_chr17@61914555-61914597:-	chr17	61914555	61914597	-3.00133e+18	100	-	CUFF.45744.1.31
chr3	9710403	9710478	-5.113e+18	100	+	GESS_chr3@9710403-9710478:+	chr3	9710403	9710478	-5.113e+18	100	+	CUFF.9488.1.4;CUFF.9488.3.4;CUFF.9488.2.4
chr10	101507014	101507147	6.12245e+18	100	+	GESS_chr10@101507014-101507147:+	chr10	101507014	101507147	6.12245e+18	100	+	CUFF.29589.1.6
chr9	33960824	33960876	7.482e+18	100	-	GESS_chr9@33960824-33960876:-	chr9	33960824	33960876	7.482e+18	100	-	CUFF.26027.1.20
chr3	66460553	66460696	-3.44922e+18	100	-	GESS_chr3@66460553-66460696:-	chr3	66460553	66460696	-3.44922e+18	100	-	CUFF.10792.1.11
chr10	45907639	45907761	-8.87552e+18	100	+	GESS_chr10@45907639-45907761:+	chr10	45907639	45907761	-8.87552e+18	100	+	CUFF.28652.1.4
chr16	72130721	72130908	1.89889e+18	100	+	GESS_chr16@72130721-72130908:+	chr16	72130721	72130908	1.89889e+18	100	+	CUFF.42839.1.3;CUFF.42839.2.3
chr15	40705190	40705286	-3.13154e+18	100	+	GESS_chr15@40705190-40705286:+	chr15	40705190	40705286	-3.13154e+18	100	+	CUFF.39222.2.7;CUFF.39222.1.7
chr4	16175827	16175895	6.04782e+18	100	-	GESS_chr4@16175827-16175895:-	chr4	16175827	16175895	6.04782e+18	100	-	CUFF.13172.1.4;CUFF.13172.2.3
chr11	66590035	66590145	-9.21051e+18	100	+	GESS_chr11@66590035-66590145:+	chr11	66590035	66590145	-9.21051e+18	100	+	CUFF.31652.1.10;CUFF.31652.2.10
chr5	37060946	37061120	6.4497e+18	100	+	GESS_chr5@37060946-37061120:+	chr5	37060946	37061120	6.4497e+18	100	+	CUFF.15459.2.45;CUFF.15459.3.45;CUFF.15459.1.45
chr2	20518298	20518406	1.34029e+18	100	-	GESS_chr2@20518298-20518406:-	chr2	20518298	20518406	1.34029e+18	100	-	CUFF.5524.2.18;CUFF.5524.1.19
chr2	55201831	55201900	5.1428e+18	100	-	GESS_chr2@55201831-55201900:-	chr2	55201831	55201900	5.1428e+18	100	-	CUFF.6192.2.4;CUFF.6192.1.4;CUFF.6192.3.4
chr9	125620202	125620372	-4.15161e+18	100	-	GESS_chr9@125620202-125620372:-	chr9	125620202	125620372	-4.15161e+18	100	-	CUFF.27251.1.8
chr3	69126949	69127069	-2.79187e+18	100	-	GESS_chr3@69126949-69127069:-	chr3	69126949	69127069	-2.79187e+18	100	-	CUFF.10800.2.12;CUFF.10800.1.14
chr1	171556142	171556360	-9.01098e+18	100	+	GESS_chr1@171556142-171556360:+	chr1	171556142	171556360	-9.01098e+18	100	+	CUFF.3896.2.31;CUFF.3896.1.31
chr22	24564415	24564489	-4.98518e+18	100	+	GESS_chr22@24564415-24564489:+	chr22	24564415	24564489	-4.98518e+18	100	+	CUFF.53532.3.33;CUFF.53532.1.32;CUFF.53532.2.33
chr17	18770595	18770647	5.7229e+18	100	+	GESS_chr17@18770595-18770647:+	chr17	18770595	18770647	5.7229e+18	100	+	CUFF.44143.1.4
chr3	49713489	49713652	1.61891e+18	100	+	GESS_chr3@49713489-49713652:+	chr3	49713489	49713652	1.61891e+18	100	+	CUFF.10399.2.6;CUFF.10399.1.7
chr12	94691092	94691199	-3.18188e+18	100	+	GESS_chr12@94691092-94691199:+	chr12	94691092	94691199	-3.18188e+18	100	+	CUFF.34763.1.26
chr1	78178885	78178966	-3.31319e+18	100	-	GESS_chr1@78178885-78178966:-	chr1	78178885	78178966	-3.31319e+18	100	-	CUFF.2059.1.5;CUFF.2059.2.2
chr3	38265303	38265404	-6.95142e+18	100	+	GESS_chr3@38265303-38265404:+	chr3	38265303	38265404	-6.95142e+18	100	+	CUFF.9918.1.7
chr11	3721840	3722069	3.05298e+18	100	-	GESS_chr11@3721840-3722069:-	chr11	3721840	3722069	3.05298e+18	100	-	CUFF.30428.1.10
chr12	100601441	100601564	-8.12269e+17	100	+	GESS_chr12@100601441-100601564:+	chr12	100601441	100601564	-8.12269e+17	100	+	CUFF.34951.2.4;CUFF.34951.1.4
chr13	41381430	41381599	1.33276e+18	100	+	GESS_chr13@41381430-41381599:+	chr13	41381430	41381599	1.33276e+18	100	+	CUFF.36265.1.5
chr15	41663725	41663882	-1.60972e+18	100	+	GESS_chr15@41663725-41663882:+	chr15	41663725	41663882	-1.60972e+18	100	+	CUFF.39297.3.8;CUFF.39297.4.8;CUFF.39297.1.8;CUFF.39297.2.8
chr19	43998854	43998967	-1.17634e+18	100	-	GESS_chr19@43998854-43998967:-	chr19	43998854	43998967	-1.17634e+18	100	-	CUFF.49988.1.7;CUFF.49988.2.8
chr16	11815433	11815526	5.07305e+18	100	-	GESS_chr16@11815433-11815526:-	chr16	11815433	11815526	5.07305e+18	100	-	CUFF.41553.1.8
chr10	65024411	65024524	-5.1735e+18	100	-	GESS_chr10@65024411-65024524:-	chr10	65024411	65024524	-5.1735e+18	100	-	CUFF.28845.2.24;CUFF.28845.4.23;CUFF.28845.5.23;CUFF.28845.3.24
chr19	54692071	54692200	2.07105e+18	100	-	GESS_chr19@54692071-54692200:-	chr19	54692071	54692200	2.07105e+18	100	-	CUFF.50724.1.6
chr2	191864352	191864423	-1.68833e+18	100	-	GESS_chr2@191864352-191864423:-	chr2	191864352	191864430	-1.68833e+18	100	-	CUFF.8728.2.17;CUFF.8728.1.19
chr6	88255334	88255417	7.2829e+18	100	-	GESS_chr6@88255334-88255417:-	chr6	88255334	88255417	7.2829e+18	100	-	CUFF.19536.1.14;CUFF.19536.2.13
chr7	105190708	105190933	-1.19871e+18	100	+	GESS_chr7@105190708-105190933:+	chr7	105190708	105190933	-1.19871e+18	100	+	CUFF.22537.2.7;CUFF.22537.1.9
chr2	220112384	220112479	-1.12873e+18	100	+	GESS_chr2@220112384-220112479:+	chr2	220112384	220112479	-1.12873e+18	100	+	CUFF.8955.1.6
chr16	11009427	11009507	-8.42731e+18	100	+	GESS_chr16@11009427-11009507:+	chr16	11009427	11009507	-8.42731e+18	100	+	CUFF.41500.2.13;CUFF.41500.1.14
chr21	34893213	34893322	1.19159e+18	100	-	GESS_chr21@34893213-34893322:-	chr21	34893213	34893322	1.19159e+18	100	-	CUFF.52800.1.10
chr22	24491894	24492045	-6.58276e+17	100	+	GESS_chr22@24491894-24492045:+	chr22	24491894	24492045	-6.58276e+17	100	+	CUFF.53532.2.25;CUFF.53532.3.25;CUFF.53532.1.24
chr22	29738274	29738372	-3.0433e+18	100	-	GESS_chr22@29738274-29738372:-	chr22	29738274	29738372	-3.0433e+18	100	-	CUFF.53704.1.10
chr6	36353311	36353446	-2.80446e+18	100	-	GESS_chr6@36353311-36353446:-	chr6	36353311	36353446	-2.80446e+18	100	-	CUFF.18787.2.7;CUFF.18787.1.7
chr7	74114936	74114964	4.63773e+18	100	+	GESS_chr7@74114936-74114964:+	chr7	74114936	74114964	4.63773e+18	100	+	CUFF.21893.2.6;CUFF.21893.1.6
chr5	75979601	75979742	8.84699e+18	100	+	GESS_chr5@75979601-75979742:+	chr5	75979601	75979742	8.84699e+18	100	+	CUFF.16026.1.30
chr15	65421370	65421508	-3.41034e+18	100	-	GESS_chr15@65421370-65421508:-	chr15	65421370	65421508	-3.41034e+18	100	-	CUFF.40026.1.4
chr2	127808730	127808819	-1.78871e+18	100	-	GESS_chr2@127808730-127808819:-	chr2	127808730	127808819	-1.78871e+18	100	-	CUFF.7486.1.4
chr22	24562607	24563281	6.71396e+18	100	+	GESS_chr22@24562607-24563281:+	chr22	24562607	24563281	6.71396e+18	100	+	CUFF.53532.3.32;CUFF.53532.1.31;CUFF.53532.2.32
chr9	6493826	6493932	2.97694e+18	100	+	GESS_chr9@6493826-6493932:+	chr9	6493826	6493932	2.97694e+18	100	+	CUFF.25726.4.11;CUFF.25726.1.10;CUFF.25726.3.10;CUFF.25726.2.11
chr1	19671681	19671746	-8.07745e+17	100	-	GESS_chr1@19671681-19671746:-	chr1	19671681	19671746	-8.07745e+17	100	-	CUFF.619.1.3
chr8	17094721	17094878	2.31458e+18	100	-	GESS_chr8@17094721-17094878:-	chr8	17094721	17094882	2.31457e+18	100	-	CUFF.23783.1.4;CUFF.23783.2.2
chr1	35972213	35972736	8.22574e+18	100	-	GESS_chr1@35972213-35972736:-	chr1	35972213	35972736	8.22574e+18	100	-	CUFF.1212.1.19
chr20	47639588	47639718	-6.52906e+18	100	+	GESS_chr20@47639588-47639718:+	chr20	47639588	47639718	-6.52906e+18	100	+	CUFF.52076.2.32;CUFF.52076.1.34;CUFF.52076.3.20
chr3	121195387	121195580	4.35073e+18	100	-	GESS_chr3@121195387-121195580:-	chr3	121195387	121195580	4.35073e+18	100	-	CUFF.11534.3.11;CUFF.11534.2.9
chr1	151373240	151373321	-7.30606e+18	100	+	GESS_chr1@151373240-151373321:+	chr1	151373240	151373321	-7.30606e+18	100	+	CUFF.3190.1.4
chr19	10602253	10602938	-4.49491e+18	100	-	GESS_chr19@10602253-10602938:-	chr19	10602253	10602938	-4.49491e+18	100	-	CUFF.48345.1.4;CUFF.48345.2.4
chr9	26917095	26917163	5.30894e+18	100	-	GESS_chr9@26917095-26917163:-	chr9	26917095	26917163	5.30894e+18	100	-	CUFF.25957.2.4;CUFF.25957.1.5
chr8	120793293	120793433	9.13275e+18	100	-	GESS_chr8@120793293-120793433:-	chr8	120793293	120793433	9.13275e+18	100	-	CUFF.25102.1.10
chr1	38172650	38172736	4.22037e+18	100	+	GESS_chr1@38172650-38172736:+	chr1	38172650	38172736	4.22037e+18	100	+	CUFF.1269.2.10;CUFF.1269.1.9
chr1	25555489	25555614	4.10239e+18	100	-	GESS_chr1@25555489-25555614:-	chr1	25555489	25555614	4.10239e+18	100	-	CUFF.775.1.5
chr14	77930941	77931029	-3.47405e+17	100	+	GESS_chr14@77930941-77931029:+	chr14	77930941	77931029	-3.47405e+17	100	+	CUFF.38341.1.5
chr2	97276463	97276620	5.83152e+18	100	-	GESS_chr2@97276463-97276620:-	chr2	97276463	97276620	5.83152e+18	100	-	CUFF.7057.4.11;CUFF.7057.2.11;CUFF.7057.3.11;CUFF.7057.1.11
chr1	151237870	151238085	-7.1077e+18	100	+	GESS_chr1@151237870-151238085:+	chr1	151237870	151238085	-7.1077e+18	100	+	CUFF.3156.1.6;CUFF.3156.2.6
chr11	107920617	107920793	4.44373e+18	100	+	GESS_chr11@107920617-107920793:+	chr11	107920617	107920793	4.44373e+18	100	+	CUFF.32396.2.4
chr17	40384018	40384155	-1.14582e+18	100	-	GESS_chr17@40384018-40384155:-	chr17	40384018	40384155	-1.14582e+18	100	-	CUFF.44838.1.18
chr11	62365799	62365862	-4.78248e+18	100	-	GESS_chr11@62365799-62365862:-	chr11	62365799	62365862	-4.78248e+18	100	-	CUFF.31555.2.13
chr2	42997283	42997326	5.59413e+18	100	-	GESS_chr2@42997283-42997326:-	chr2	42997283	42997326	5.59413e+18	100	-	CUFF.6059.2.4;CUFF.6059.1.5
chr9	95874161	95874220	9.21323e+18	100	+	GESS_chr9@95874161-95874220:+	chr9	95874161	95874220	9.21323e+18	100	+	CUFF.26686.3.4
chr15	91428642	91428815	1.6216e+17	100	+	GESS_chr15@91428642-91428815:+	chr15	91428642	91428815	1.6216e+17	100	+	CUFF.40753.1.3;CUFF.40753.2.3
chr1	45807145	45807241	6.94264e+18	100	+	GESS_chr1@45807145-45807241:+	chr1	45807145	45807241	6.94264e+18	100	+	CUFF.1611.1.4;CUFF.1611.2.4
chr1	100181142	100181228	-8.73135e+18	100	-	GESS_chr1@100181142-100181228:-	chr1	100181142	100181228	-8.73135e+18	100	-	CUFF.2389.2.4;CUFF.2389.1.6
chr1	44069087	44069204	-2.79379e+18	100	+	GESS_chr1@44069087-44069204:+	chr1	44069087	44069204	-2.79379e+18	100	+	CUFF.1554.1.15;CUFF.1554.3.10;CUFF.1554.2.14
chr2	96945189	96945297	3.96056e+18	100	-	GESS_chr2@96945189-96945297:-	chr2	96945189	96945297	3.96056e+18	100	-	CUFF.7074.1.10;CUFF.7074.2.10
chr2	24538001	24538090	-2.192e+18	100	-	GESS_chr2@24538001-24538090:-	chr2	24538001	24538093	-2.192e+18	100	-	CUFF.5569.2.38;CUFF.5569.3.27;CUFF.5569.1.37
chr2	231678764	231678829	-7.61085e+18	100	+	GESS_chr2@231678764-231678829:+	chr2	231678764	231678829	-7.61085e+18	100	+	CUFF.9049.1.7
chr3	45776727	45776865	-4.50647e+17	100	+	GESS_chr3@45776727-45776865:+	chr3	45776727	45776865	-4.50647e+17	100	+	CUFF.10104.1.9
chr19	10791695	10791806	-1.27757e+18	100	+	GESS_chr19@10791695-10791806:+	chr19	10791695	10791806	-1.27757e+18	100	+	CUFF.48416.3.10;CUFF.48416.1.10;CUFF.48416.2.10
chr3	132153382	132153462	7.45846e+18	100	+	GESS_chr3@132153382-132153462:+	chr3	132153382	132153462	7.45846e+18	100	+	CUFF.11853.2.2;CUFF.11853.1.2;CUFF.11853.3.2
chr1	198673601	198673627	-3.02003e+18	100	+	GESS_chr1@198673601-198673627:+	chr1	198673601	198673627	-3.02003e+18	100	+	CUFF.4219.2.7;CUFF.4219.1.7
chr1	172525009	172525163	6.57835e+18	100	+	GESS_chr1@172525009-172525163:+	chr1	172525009	172525163	6.57835e+18	100	+	CUFF.3876.2.4;CUFF.3876.1.3
chr12	70206744	70206813	2.63184e+18	100	+	GESS_chr12@70206744-70206813:+	chr12	70206744	70206807	2.63185e+18	100	+	CUFF.34544.1.10
chr2	201722441	201722607	5.46065e+18	100	-	GESS_chr2@201722441-201722607:-	chr2	201722441	201722607	5.46065e+18	100	-	CUFF.8518.4.3;CUFF.8518.1.6
chr5	118866961	118867099	-5.94726e+18	100	+	GESS_chr5@118866961-118867099:+	chr5	118866961	118867099	-5.94726e+18	100	+	CUFF.16574.2.22;CUFF.16574.1.22
chr11	46700915	46701018	9.05434e+18	100	-	GESS_chr11@46700915-46701018:-	chr11	46700915	46701018	9.05434e+18	100	-	CUFF.30952.1.2
chr17	57812699	57812834	1.44633e+18	100	+	GESS_chr17@57812699-57812834:+	chr17	57812699	57812834	1.44633e+18	100	+	CUFF.45629.1.3
chr14	23244653	23244749	7.02707e+18	100	-	GESS_chr14@23244653-23244749:-	chr14	23244653	23244749	7.02707e+18	100	-	CUFF.37230.2.4;CUFF.37230.1.4
chr13	21557363	21557945	8.7044e+18	100	-	GESS_chr13@21557363-21557945:-	chr13	21557363	21557945	8.7044e+18	100	-	CUFF.35945.1.4
chr14	45521639	45521765	2.9846e+18	100	+	GESS_chr14@45521639-45521765:+	chr14	45521639	45521765	2.9846e+18	100	+	CUFF.37560.2.2;CUFF.37560.1.8
chr4	123267778	123267915	-1.9318e+18	100	+	GESS_chr4@123267778-123267915:+	chr4	123267778	123267915	-1.9318e+18	100	+	CUFF.14465.1.46
chr7	38766509	38766588	-1.66489e+18	100	-	GESS_chr7@38766509-38766588:-	chr7	38766509	38766588	-1.66489e+18	100	-	CUFF.21247.1.2
chr14	39530969	39531075	-5.56515e+18	100	-	GESS_chr14@39530969-39531075:-	chr14	39530969	39531075	-5.56515e+18	100	-	CUFF.37498.1.7
chr11	773522	773629	4.49326e+18	100	-	GESS_chr11@773522-773629:-	chr11	773522	773629	4.49326e+18	100	-	CUFF.30287.1.5
chr18	9204474	9204542	-1.65591e+18	100	+	GESS_chr18@9204474-9204542:+	chr18	9204474	9204542	-1.65591e+18	100	+	CUFF.46700.1.4
chr5	139892413	139892508	5.26946e+18	100	+	GESS_chr5@139892413-139892508:+	chr5	139892413	139892508	5.26946e+18	100	+	CUFF.16988.3.24;CUFF.16988.4.9;CUFF.16988.1.22;CUFF.16988.2.24
chr12	27568802	27568880	7.87711e+18	100	+	GESS_chr12@27568802-27568880:+	chr12	27568802	27568880	7.87711e+18	100	+	CUFF.33488.2.13;CUFF.33488.1.14
chr12	48525099	48525176	2.85761e+18	100	+	GESS_chr12@48525099-48525176:+	chr12	48525099	48525176	2.85761e+18	100	+	CUFF.33881.1.4
chr17	60525062	60525127	-4.0667e+18	100	+	GESS_chr17@60525062-60525127:+	chr17	60525062	60525127	-4.0667e+18	100	+	CUFF.45667.1.8
chr19	50918697	50918847	-7.15369e+18	100	+	GESS_chr19@50918697-50918847:+	chr19	50918695	50918847	-7.1537e+18	100	+	CUFF.50499.2.20;CUFF.50499.1.20
chr6	18255962	18256082	3.50971e+18	100	-	GESS_chr6@18255962-18256082:-	chr6	18255962	18256082	3.50971e+18	100	-	CUFF.18051.1.6
chr1	22030755	22030880	8.07705e+18	100	-	GESS_chr1@22030755-22030880:-	chr1	22030755	22030885	8.07705e+18	100	-	CUFF.642.1.8
chr13	114128439	114128569	1.92914e+18	100	-	GESS_chr13@114128439-114128569:-	chr13	114128439	114128569	1.92914e+18	100	-	CUFF.36991.1.5
chr12	58144706	58144873	4.68312e+18	100	-	GESS_chr12@58144706-58144873:-	chr12	58144706	58144873	4.68312e+18	100	-	CUFF.34311.1.5
chr6	44278036	44278180	-1.84496e+18	100	-	GESS_chr6@44278036-44278180:-	chr6	44278036	44278180	-1.84496e+18	100	-	CUFF.19089.2.11;CUFF.19089.3.7
chr14	24728281	24728455	7.96434e+18	100	-	GESS_chr14@24728281-24728455:-	chr14	24728281	24728455	7.96434e+18	100	-	CUFF.37285.1.2
chr5	79462206	79462301	5.95665e+17	100	-	GESS_chr5@79462206-79462301:-	chr5	79462206	79462301	5.95665e+17	100	-	CUFF.16089.1.2
chr3	47139445	47139571	-8.86313e+17	100	-	GESS_chr3@47139445-47139571:-	chr3	47139445	47139571	-8.86313e+17	100	-	CUFF.10188.1.13;CUFF.10188.2.13
chr7	927007	927156	3.4004e+18	100	+	GESS_chr7@927007-927156:+	chr7	927007	927156	3.4004e+18	100	+	CUFF.20632.1.4
chr18	9208655	9208795	-8.74184e+18	100	+	GESS_chr18@9208655-9208795:+	chr18	9208655	9208801	4.57257e+18	100	+	CUFF.46700.2.4
chr18	9208655	9208795	-8.74184e+18	100	+	GESS_chr18@9208655-9208795:+	chr18	9208655	9208795	-8.74184e+18	100	+	CUFF.46700.1.5
chr19	13930171	13930306	2.70572e+18	100	+	GESS_chr19@13930171-13930306:+	chr19	13930171	13930306	2.70572e+18	100	+	CUFF.48673.2.10;CUFF.48673.1.10;CUFF.48673.3.5
chr4	114386685	114386760	8.28791e+18	100	-	GESS_chr4@114386685-114386760:-	chr4	114386685	114386760	8.28791e+18	100	-	CUFF.14363.1.4
chr6	13642711	13642823	5.0424e+18	100	-	GESS_chr6@13642711-13642823:-	chr6	13642711	13642823	5.0424e+18	100	-	CUFF.18005.1.8
chr22	26872959	26873102	3.15479e+18	100	-	GESS_chr22@26872959-26873102:-	chr22	26872959	26873102	3.15479e+18	100	-	CUFF.53626.1.11
chr10	27520677	27520749	-3.53803e+18	100	-	GESS_chr10@27520677-27520749:-	chr10	27520677	27520749	-3.53803e+18	100	-	CUFF.28428.1.10
chr17	59971126	59971260	2.85242e+17	100	-	GESS_chr17@59971126-59971260:-	chr17	59971126	59971260	2.85242e+17	100	-	CUFF.45635.1.13
chr17	36878931	36879021	6.06362e+18	100	+	GESS_chr17@36878931-36879021:+	chr17	36878931	36879021	6.06362e+18	100	+	CUFF.44667.1.18;CUFF.44667.2.14
chr19	35504160	35504272	-3.00984e+18	100	+	GESS_chr19@35504160-35504272:+	chr19	35504160	35504272	-3.00984e+18	100	+	CUFF.49374.1.8
chr6	43112938	43113170	1.80187e+18	100	+	GESS_chr6@43112938-43113170:+	chr6	43112953	43113170	3.27484e+18	100	+	CUFF.19035.1.1
chr5	61826536	61826612	-8.10327e+17	100	+	GESS_chr5@61826536-61826612:+	chr5	61826536	61826612	-8.10327e+17	100	+	CUFF.15719.2.22;CUFF.15719.1.22
chr6	53138018	53138142	-7.41235e+18	100	-	GESS_chr6@53138018-53138142:-	chr6	53138018	53138142	-7.41235e+18	100	-	CUFF.19167.1.3
chr11	111680367	111680497	7.26114e+18	100	-	GESS_chr11@111680367-111680497:-	chr11	111680367	111680497	7.26114e+18	100	-	CUFF.32456.2.2;CUFF.32456.3.2;CUFF.32456.1.2
chr10	121567444	121567572	1.01462e+18	100	+	GESS_chr10@121567444-121567572:+	chr10	121567444	121567572	1.01462e+18	100	+	CUFF.30011.2.13;CUFF.30011.1.12
chr2	239093822	239093928	-6.89719e+18	100	-	GESS_chr2@239093822-239093928:-	chr2	239093822	239093928	-6.89719e+18	100	-	CUFF.9253.1.7;CUFF.9253.2.7
chr17	2278786	2279169	5.32331e+18	100	+	GESS_chr17@2278786-2279169:+	chr17	2278786	2279169	5.32331e+18	100	+	CUFF.43390.2.3;CUFF.43390.1.15
chr1	78163548	78163616	-9.11935e+18	100	-	GESS_chr1@78163548-78163616:-	chr1	78163548	78163616	-9.11935e+18	100	-	CUFF.2059.1.2
chr11	65154508	65154592	6.48789e+18	100	+	GESS_chr11@65154508-65154592:+	chr11	65154508	65154592	6.48789e+18	100	+	CUFF.31489.1.2;CUFF.31489.2.2
chr15	44862723	44862856	-1.38133e+18	100	-	GESS_chr15@44862723-44862856:-	chr15	44862723	44862856	-1.38133e+18	100	-	CUFF.39497.2.6;CUFF.39497.1.7
chr12	62954271	62954893	8.91077e+18	100	+	GESS_chr12@62954271-62954893:+	chr12	62954271	62954893	8.91077e+18	100	+	CUFF.34360.1.26;CUFF.34360.2.26
chr16	4563697	4563852	7.91592e+18	100	-	GESS_chr16@4563697-4563852:-	chr16	4563697	4563852	7.91592e+18	100	-	CUFF.41382.1.3;CUFF.41382.2.3
chr9	86587759	86587887	-7.65872e+18	100	-	GESS_chr9@86587759-86587887:-	chr9	86587759	86587887	-7.65872e+18	100	-	CUFF.26627.3.5;CUFF.26627.2.7;CUFF.26627.1.7
chr7	135287553	135287742	9.8655e+16	100	+	GESS_chr7@135287553-135287742:+	chr7	135287553	135287742	9.8655e+16	100	+	CUFF.23013.1.18
chr9	37302185	37302228	2.25794e+18	100	+	GESS_chr9@37302185-37302228:+	chr9	37302185	37302228	2.25794e+18	100	+	CUFF.26202.3.2;CUFF.26202.1.2;CUFF.26202.2.3
chr2	242179017	242179235	-6.75985e+18	100	-	GESS_chr2@242179017-242179235:-	chr2	242179017	242179235	-6.75985e+18	100	-	CUFF.9514.2.10
chr9	103065914	103066124	8.21388e+18	100	-	GESS_chr9@103065914-103066124:-	chr9	103065914	103066124	8.21388e+18	100	-	CUFF.27012.1.2
chr17	30302501	30302732	4.84094e+18	100	+	GESS_chr17@30302501-30302732:+	chr17	30302501	30302732	4.84094e+18	100	+	CUFF.44464.1.7
chr15	42105819	42105979	4.88622e+18	100	+	GESS_chr15@42105819-42105979:+	chr15	42105819	42105979	4.88622e+18	100	+	CUFF.39309.1.9;CUFF.39309.2.6
chr2	114508002	114508145	-7.39553e+18	100	-	GESS_chr2@114508002-114508145:-	chr2	114508002	114508145	-7.39553e+18	100	-	CUFF.7415.1.13
chr1	160194852	160194909	1.29378e+18	100	-	GESS_chr1@160194852-160194909:-	chr1	160194852	160194909	1.29378e+18	100	-	CUFF.3689.1.7;CUFF.3689.2.7
chr3	52441974	52442093	2.57933e+18	100	-	GESS_chr3@52441974-52442093:-	chr3	52441974	52442093	2.57933e+18	100	-	CUFF.10661.1.13
chr4	1705323	1705427	-8.59319e+18	100	-	GESS_chr4@1705323-1705427:-	chr4	1705323	1705427	-8.59319e+18	100	-	CUFF.12885.1.6
chr20	34304662	34304727	1.4545e+18	100	-	GESS_chr20@34304662-34304727:-	chr20	34304662	34304727	1.4545e+18	100	-	CUFF.51770.3.3;CUFF.51770.2.7;CUFF.51770.1.7
chr11	76170977	76171129	1.9441e+18	100	+	GESS_chr11@76170977-76171129:+	chr11	76170977	76171129	1.9441e+18	100	+	CUFF.32058.2.6
chr11	76170977	76171129	1.9441e+18	100	+	GESS_chr11@76170977-76171129:+	chr11	76170980	76171129	-1.68257e+18	100	+	CUFF.32058.1.7
chr17	79655734	79655857	-3.0111e+17	100	+	GESS_chr17@79655734-79655857:+	chr17	79655734	79655857	-3.0111e+17	100	+	CUFF.46361.2.5;CUFF.46361.3.5;CUFF.46361.1.5
chr16	18848575	18848765	1.92331e+18	100	-	GESS_chr16@18848575-18848765:-	chr16	18848575	18848765	1.92331e+18	100	-	CUFF.41743.1.18
chr12	27087489	27087563	-7.2563e+18	100	-	GESS_chr12@27087489-27087563:-	chr12	27087489	27087563	-7.2563e+18	100	-	CUFF.33448.1.15
chr1	11175453	11175525	7.8864e+18	100	-	GESS_chr1@11175453-11175525:-	chr1	11175453	11175525	7.8864e+18	100	-	CUFF.408.1.8
chr15	25599675	25599830	6.87262e+18	100	-	GESS_chr15@25599675-25599830:-	chr15	25599675	25599830	6.87262e+18	100	-	CUFF.39009.1.4;CUFF.39009.2.4
chr21	44524425	44524512	-2.67554e+18	100	-	GESS_chr21@44524425-44524512:-	chr21	44524425	44524512	-2.67554e+18	100	-	CUFF.52988.1.6
chr15	40330483	40330595	7.12107e+18	100	-	GESS_chr15@40330483-40330595:-	chr15	40330483	40330595	7.12107e+18	100	-	CUFF.39246.1.4;CUFF.39246.2.3
chr4	128725166	128725242	2.05013e+18	100	+	GESS_chr4@128725166-128725242:+	chr4	128725166	128725242	2.05013e+18	100	+	CUFF.14642.1.8
chr3	100058659	100058779	-3.21114e+18	100	+	GESS_chr3@100058659-100058779:+	chr3	100058659	100058779	-3.21114e+18	100	+	CUFF.10995.1.3
chr12	112191576	112191719	6.38534e+18	100	+	GESS_chr12@112191576-112191719:+	chr12	112191576	112191719	6.38534e+18	100	+	CUFF.35295.2.17
chr16	1402240	1402307	1.61731e+18	100	+	GESS_chr16@1402240-1402307:+	chr16	1402240	1402307	1.61731e+18	100	+	CUFF.41135.1.3
chrX	69717030	69717071	-7.15121e+18	100	+	GESS_chrX@69717030-69717071:+	chrX	69717030	69717071	-7.15121e+18	100	+	CUFF.55722.1.6
chr4	6080666	6080725	1.08406e+17	100	-	GESS_chr4@6080666-6080725:-	chr4	6080666	6080725	1.08406e+17	100	-	CUFF.13032.1.7
chr3	69129263	69129304	-4.51542e+18	100	-	GESS_chr3@69129263-69129304:-	chr3	69129263	69129304	-4.51542e+18	100	-	CUFF.10800.2.13;CUFF.10800.1.15
chr4	1231971	1232125	2.48463e+17	100	-	GESS_chr4@1231971-1232125:-	chr4	1231971	1232125	2.48463e+17	100	-	CUFF.12866.1.8
chr1	165620251	165620324	3.56201e+18	100	+	GESS_chr1@165620251-165620324:+	chr1	165620251	165620324	3.56201e+18	100	+	CUFF.3703.1.3
chr11	64032423	64032576	1.24692e+17	100	+	GESS_chr11@64032423-64032576:+	chr11	64032423	64032576	1.24692e+17	100	+	CUFF.31357.2.21;CUFF.31357.1.22
chr12	125461888	125462036	-1.58251e+18	100	-	GESS_chr12@125461888-125462036:-	chr12	125461888	125462036	-1.58251e+18	100	-	CUFF.35717.2.9;CUFF.35717.1.10
chr1	113237371	113237518	-5.27083e+18	100	+	GESS_chr1@113237371-113237518:+	chr1	113237371	113237518	-5.27083e+18	100	+	CUFF.2694.1.10
chr1	150935450	150935615	1.4475e+18	100	+	GESS_chr1@150935450-150935615:+	chr1	150935450	150935615	1.4475e+18	100	+	CUFF.3116.3.4;CUFF.3116.2.19
chr16	57075397	57075486	8.04343e+18	100	+	GESS_chr16@57075397-57075486:+	chr16	57075397	57075486	8.04343e+18	100	+	CUFF.42414.3.18;CUFF.42414.1.18;CUFF.42414.2.18
chr17	76698204	76698322	-7.68183e+18	100	-	GESS_chr17@76698204-76698322:-	chr17	76698204	76698322	-7.68183e+18	100	-	CUFF.46212.1.10;CUFF.46212.3.9;CUFF.46212.2.9
chr19	42410091	42410177	1.20962e+18	100	+	GESS_chr19@42410091-42410177:+	chr19	42410091	42410177	1.20962e+18	100	+	CUFF.50038.3.31;CUFF.50038.2.30
chr15	41749870	41750074	2.65783e+17	100	+	GESS_chr15@41749870-41750074:+	chr15	41749870	41750074	2.65783e+17	100	+	CUFF.39293.1.4
chr15	91561035	91561115	2.16249e+18	100	-	GESS_chr15@91561035-91561115:-	chr15	91561035	91561115	2.16249e+18	100	-	CUFF.40784.2.20;CUFF.40784.1.22
chr18	2762103	2762234	-3.8543e+18	100	+	GESS_chr18@2762103-2762234:+	chr18	2762103	2762234	-3.8543e+18	100	+	CUFF.46568.2.2;CUFF.46568.1.36
chr3	63973735	63974000	6.29574e+18	100	+	GESS_chr3@63973735-63974000:+	chr3	63973735	63974000	6.29574e+18	100	+	CUFF.10775.1.7;CUFF.10775.2.6
chr2	242178064	242178202	5.47703e+18	100	-	GESS_chr2@242178064-242178202:-	chr2	242178064	242178202	5.47703e+18	100	-	CUFF.9514.2.9
chr20	20616062	20616261	2.65582e+18	100	-	GESS_chr20@20616062-20616261:-	chr20	20616062	20616261	2.65582e+18	100	-	CUFF.51456.1.32
chr12	133158648	133158852	-7.44447e+18	100	+	GESS_chr12@133158648-133158852:+	chr12	133158648	133158852	-7.44447e+18	100	+	CUFF.35789.3.9;CUFF.35789.2.17;CUFF.35789.1.18
chr10	22839588	22839701	-5.01384e+18	100	-	GESS_chr10@22839588-22839701:-	chr10	22839588	22839701	-5.01384e+18	100	-	CUFF.28336.1.4
chr1	40916328	40916760	2.33913e+18	100	+	GESS_chr1@40916328-40916760:+	chr1	40916328	40916760	2.33913e+18	100	+	CUFF.1382.1.2
chr19	1271139	1271245	-3.92465e+18	100	+	GESS_chr19@1271139-1271245:+	chr19	1271139	1271245	-3.92465e+18	100	+	CUFF.47643.2.2;CUFF.47643.1.3
chr6	170657239	170657411	-3.40754e+17	100	+	GESS_chr6@170657239-170657411:+	chr6	170657239	170657411	-3.40754e+17	100	+	CUFF.20590.2.5;CUFF.20590.1.6
chr1	75204374	75204472	-4.04715e+17	100	+	GESS_chr1@75204374-75204472:+	chr1	75204374	75204472	-4.04715e+17	100	+	CUFF.2034.1.3
chr22	19348760	19348864	4.77258e+18	100	-	GESS_chr22@19348760-19348864:-	chr22	19348760	19348864	4.77258e+18	100	-	CUFF.53291.1.9
chr1	243349561	243349724	2.47398e+18	100	-	GESS_chr1@243349561-243349724:-	chr1	243349561	243349724	2.47398e+18	100	-	CUFF.5149.2.11
chr2	228173615	228173792	-1.78991e+18	100	+	GESS_chr2@228173615-228173792:+	chr2	228173615	228173792	-1.78991e+18	100	+	CUFF.9150.1.3
chr19	36218057	36218170	7.12786e+18	100	+	GESS_chr19@36218057-36218170:+	chr19	36218057	36218170	7.12786e+18	100	+	CUFF.49431.1.15
chr4	159624575	159624743	8.36895e+18	100	+	GESS_chr4@159624575-159624743:+	chr4	159624575	159624743	8.36895e+18	100	+	CUFF.14789.1.10
chr22	36653365	36653453	1.86582e+18	100	+	GESS_chr22@36653365-36653453:+	chr22	36653365	36653453	1.86582e+18	100	+	CUFF.53941.1.4
chr15	68434284	68434368	4.21079e+17	100	+	GESS_chr15@68434284-68434368:+	chr15	68434284	68434368	4.21079e+17	100	+	CUFF.40126.1.3
chr2	162862255	162862319	-2.12955e+16	100	-	GESS_chr2@162862255-162862319:-	chr2	162862255	162862319	-2.12955e+16	100	-	CUFF.7938.2.4;CUFF.7938.3.4;CUFF.7938.1.4
chr17	58711214	58711338	-7.69553e+18	100	+	GESS_chr17@58711214-58711338:+	chr17	58711214	58711338	-7.69553e+18	100	+	CUFF.45604.1.3
chr2	135870721	135870840	-6.88333e+17	100	+	GESS_chr2@135870721-135870840:+	chr2	135870721	135870840	-6.88333e+17	100	+	CUFF.7721.1.6;CUFF.7721.2.6
chr7	99987511	99987729	-1.86636e+18	100	+	GESS_chr7@99987511-99987729:+	chr7	99987511	99987729	-1.86636e+18	100	+	CUFF.22356.2.3
chrX	123227868	123227994	8.97912e+18	100	+	GESS_chrX@123227868-123227994:+	chrX	123227868	123227994	8.97912e+18	100	+	CUFF.56350.1.32;CUFF.56350.2.32
chr11	3704430	3704671	522704854518716	100	-	GESS_chr11@3704430-3704671:-	chr11	3704430	3704671	522704854518716	100	-	CUFF.30428.1.4
chr8	22471605	22471827	5.64382e+18	100	+	GESS_chr8@22471605-22471827:+	chr8	22471605	22471827	5.64382e+18	100	+	CUFF.23847.1.9
chr17	40716727	40716916	-6.13598e+18	100	+	GESS_chr17@40716727-40716916:+	chr17	40716727	40716916	-6.13598e+18	100	+	CUFF.44877.3.5;CUFF.44877.2.5
chr5	137520496	137520635	-1.57096e+18	100	+	GESS_chr5@137520496-137520635:+	chr5	137520496	137520635	-1.57096e+18	100	+	CUFF.16812.1.14
chr12	54969776	54969884	-9.37234e+17	100	+	GESS_chr12@54969776-54969884:+	chr12	54969776	54969884	-9.37234e+17	100	+	CUFF.34115.1.43
chr6	15651544	15651594	-5.68202e+18	100	-	GESS_chr6@15651544-15651594:-	chr6	15651544	15651594	-5.68202e+18	100	-	CUFF.18130.1.8
chr20	43629033	43629161	4.69284e+18	100	+	GESS_chr20@43629033-43629161:+	chr20	43629033	43629161	4.69284e+18	100	+	CUFF.51984.1.8
chr12	93192668	93192862	1.50071e+18	100	-	GESS_chr12@93192668-93192862:-	chr12	93192668	93192862	1.50071e+18	100	-	CUFF.34728.1.9
chr12	27455070	27455121	-1.88635e+18	100	+	GESS_chr12@27455070-27455121:+	chr12	27455070	27455121	-1.88635e+18	100	+	CUFF.33480.3.4;CUFF.33480.1.3;CUFF.33480.2.4
chr15	40308703	40308873	6.63922e+18	100	+	GESS_chr15@40308703-40308873:+	chr15	40308703	40308873	6.63922e+18	100	+	CUFF.39243.1.28
chr20	2928628	2928670	-7.23746e+18	100	+	GESS_chr20@2928628-2928670:+	chr20	2928628	2928670	-7.23746e+18	100	+	CUFF.51248.2.3
chr16	19722694	19722762	-6.69479e+18	100	-	GESS_chr16@19722694-19722762:-	chr16	19722694	19722762	-6.69479e+18	100	-	CUFF.41775.1.3;CUFF.41775.2.3
chr19	6732036	6732166	7.15626e+18	100	-	GESS_chr19@6732036-6732166:-	chr19	6732036	6732166	7.15626e+18	100	-	CUFF.48123.3.6;CUFF.48123.1.6;CUFF.48123.2.6
chr5	172586936	172587054	7.6051e+18	100	+	GESS_chr5@172586936-172587054:+	chr5	172586936	172587054	7.6051e+18	100	+	CUFF.17375.1.5
chr3	12647700	12647798	2.75322e+17	100	-	GESS_chr3@12647700-12647798:-	chr3	12647700	12647798	2.75322e+17	100	-	CUFF.9617.1.12
chr8	22384905	22385030	7.16075e+18	100	+	GESS_chr8@22384905-22385030:+	chr8	22384905	22385030	7.16075e+18	100	+	CUFF.23834.2.9;CUFF.23834.1.9
chr2	26997119	26997191	-6.27608e+18	100	+	GESS_chr2@26997119-26997191:+	chr2	26997119	26997191	-6.27608e+18	100	+	CUFF.5687.1.2
chr12	10870687	10870720	-5.12649e+18	100	-	GESS_chr12@10870687-10870720:-	chr12	10870687	10870720	-5.12649e+18	100	-	CUFF.33156.3.7;CUFF.33156.1.8;CUFF.33156.2.7
chr2	33002949	33003047	4.24816e+18	100	+	GESS_chr2@33002949-33003047:+	chr2	33002949	33003047	4.24816e+18	100	+	CUFF.5861.1.14
chr5	72189204	72189362	8.14296e+18	100	+	GESS_chr5@72189204-72189362:+	chr5	72189204	72189362	8.14296e+18	100	+	CUFF.15939.3.17;CUFF.15939.2.17;CUFF.15939.1.17
chr17	43322999	43323100	-5.51985e+17	100	+	GESS_chr17@43322999-43323100:+	chr17	43322999	43323100	-5.51985e+17	100	+	CUFF.45085.1.23;CUFF.45085.2.18
chr4	88116476	88116842	-6.76701e+18	100	-	GESS_chr4@88116476-88116842:-	chr4	88116476	88116842	-6.76701e+18	100	-	CUFF.14134.2.2
chr11	18010144	18010302	-3.72887e+18	100	-	GESS_chr11@18010144-18010302:-	chr11	18010144	18010302	-3.72887e+18	100	-	CUFF.30718.3.4;CUFF.30718.1.4;CUFF.30718.2.3
chr5	112328369	112328467	3.33756e+18	100	+	GESS_chr5@112328369-112328467:+	chr5	112328369	112328467	3.33756e+18	100	+	CUFF.16504.3.4;CUFF.16504.4.4;CUFF.16504.2.4
chr2	47639553	47639699	-4.86432e+18	100	+	GESS_chr2@47639553-47639699:+	chr2	47639553	47639699	-4.86432e+18	100	+	CUFF.6127.1.4
chr7	6774936	6775020	-2.22645e+18	100	+	GESS_chr7@6774936-6775020:+	chr7	6774936	6775020	-2.22645e+18	100	+	CUFF.20859.1.5
chr19	47870238	47870412	6.12364e+18	100	+	GESS_chr19@47870238-47870412:+	chr19	47870238	47870412	6.12364e+18	100	+	CUFF.50264.1.6;CUFF.50264.2.6
chr20	43255097	43255240	-6.31946e+18	100	-	GESS_chr20@43255097-43255240:-	chr20	43255097	43255240	-6.31946e+18	100	-	CUFF.51973.2.9
chr16	14647922	14648008	4.324e+18	100	-	GESS_chr16@14647922-14648008:-	chr16	14647922	14648008	4.324e+18	100	-	CUFF.41605.1.5
chr4	129012502	129012667	7.67851e+17	100	+	GESS_chr4@129012502-129012667:+	chr4	129012502	129012667	7.67851e+17	100	+	CUFF.14494.3.4;CUFF.14494.1.4;CUFF.14494.2.4
chr19	54966130	54966271	9.18776e+18	100	+	GESS_chr19@54966130-54966271:+	chr19	54966130	54966271	9.18776e+18	100	+	CUFF.50734.1.7
chr14	74196343	74196688	8.74229e+18	100	-	GESS_chr14@74196343-74196688:-	chr14	74196343	74196688	8.74229e+18	100	-	CUFF.38210.2.10
chr3	15628032	15628109	-7.1359e+18	100	-	GESS_chr3@15628032-15628109:-	chr3	15628032	15628109	-7.1359e+18	100	-	CUFF.9694.1.12
chr5	179146669	179146782	8.02249e+18	100	+	GESS_chr5@179146669-179146782:+	chr5	179146669	179146782	8.02249e+18	100	+	CUFF.17617.1.9
chr1	243362362	243362496	-4.3997e+18	100	-	GESS_chr1@243362362-243362496:-	chr1	243362362	243362496	-4.3997e+18	100	-	CUFF.5149.2.13
chr15	42106748	42106937	4.37503e+18	100	+	GESS_chr15@42106748-42106937:+	chr15	42106748	42106937	4.37503e+18	100	+	CUFF.39309.1.10;CUFF.39309.2.7
chr21	43224694	43224774	7.31713e+18	100	-	GESS_chr21@43224694-43224774:-	chr21	43224694	43224774	7.31713e+18	100	-	CUFF.52910.1.4;CUFF.52910.2.3
chr11	116738662	116738805	3.70508e+18	100	-	GESS_chr11@116738662-116738805:-	chr11	116738662	116738805	3.70508e+18	100	-	CUFF.32532.2.11;CUFF.32532.1.11
chr3	52245299	52245567	-6.59216e+18	100	+	GESS_chr3@52245299-52245567:+	chr3	52245299	52245567	-6.59216e+18	100	+	CUFF.10515.1.9
chr10	90676437	90676574	4.51455e+18	100	+	GESS_chr10@90676437-90676574:+	chr10	90676437	90676574	4.51455e+18	100	+	CUFF.29293.1.8
chr13	111953095	111953194	-3.26748e+18	100	+	GESS_chr13@111953095-111953194:+	chr13	111953095	111953194	-3.26748e+18	100	+	CUFF.36945.1.19
chr8	103273374	103273487	6.92747e+18	100	-	GESS_chr8@103273374-103273487:-	chr8	103273374	103273487	6.92747e+18	100	-	CUFF.24988.1.4;CUFF.24988.2.4
chr1	182825667	182825713	7.57041e+18	100	+	GESS_chr1@182825667-182825713:+	chr1	182825667	182825713	7.57041e+18	100	+	CUFF.4056.1.7
chr4	99313103	99313231	-5.72238e+18	100	+	GESS_chr4@99313103-99313231:+	chr4	99313103	99313231	-5.72238e+18	100	+	CUFF.14170.1.6;CUFF.14170.2.6
chr20	44538155	44538310	9.40899e+17	100	-	GESS_chr20@44538155-44538310:-	chr20	44538155	44538310	9.40899e+17	100	-	CUFF.52018.2.12
chr3	183560086	183560235	6.05435e+18	100	-	GESS_chr3@183560086-183560235:-	chr3	183560086	183560235	6.05435e+18	100	-	CUFF.12454.2.4
chr1	206666356	206666452	-3.75793e+18	100	+	GESS_chr1@206666356-206666452:+	chr1	206666356	206666452	-3.75793e+18	100	+	CUFF.4500.2.19;CUFF.4500.3.19
chr8	95862144	95862319	-6.05371e+18	100	+	GESS_chr8@95862144-95862319:+	chr8	95862144	95862319	-6.05371e+18	100	+	CUFF.24810.2.10;CUFF.24810.1.12
chr14	104204031	104204197	8.00822e+18	100	-	GESS_chr14@104204031-104204197:-	chr14	104204031	104204197	8.00822e+18	100	-	CUFF.38765.1.3
chr3	53218890	53218990	-6.51439e+18	100	+	GESS_chr3@53218890-53218990:+	chr3	53218890	53218990	-6.51439e+18	100	+	CUFF.10595.1.9
chr3	195975078	195975194	-1.89596e+17	100	-	GESS_chr3@195975078-195975194:-	chr3	195975078	195975194	-1.89596e+17	100	-	CUFF.12692.1.6
chr17	36351936	36351996	-9.19919e+18	100	-	GESS_chr17@36351936-36351996:-	chr17	36351936	36351996	-9.19919e+18	100	-	CUFF.44645.1.14
chr13	21553830	21553936	-8.59861e+18	100	-	GESS_chr13@21553830-21553936:-	chr13	21553830	21553936	-8.59861e+18	100	-	CUFF.35945.1.2
chr22	30418598	30418686	-4.07947e+18	100	+	GESS_chr22@30418598-30418686:+	chr22	30418598	30418686	-4.07947e+18	100	+	CUFF.53735.2.19;CUFF.53735.1.18
chr2	109367720	109367901	8.05171e+18	100	+	GESS_chr2@109367720-109367901:+	chr2	109367720	109367901	8.05171e+18	100	+	CUFF.7264.2.5;CUFF.7264.1.10
chr9	70873448	70873485	-9.00299e+18	100	+	GESS_chr9@70873448-70873485:+	chr9	70873448	70873485	-9.00299e+18	100	+	CUFF.26450.1.6;CUFF.26450.2.6
chr4	128910876	128910976	8.53666e+18	100	+	GESS_chr4@128910876-128910976:+	chr4	128910876	128910976	8.53666e+18	100	+	CUFF.14509.1.4
chr14	75269259	75269379	-2.06723e+18	100	+	GESS_chr14@75269259-75269379:+	chr14	75269259	75269379	-2.06723e+18	100	+	CUFF.38257.1.6
chr9	97218522	97218619	8.91249e+18	100	+	GESS_chr9@97218522-97218619:+	chr9	97218522	97218619	8.91249e+18	100	+	CUFF.26752.2.9;CUFF.26752.1.10
chr1	222892605	222892701	7.64786e+18	100	+	GESS_chr1@222892605-222892701:+	chr1	222892605	222892701	7.64786e+18	100	+	CUFF.4746.1.4;CUFF.4746.2.4
chr7	74150842	74151025	4.19336e+18	100	+	GESS_chr7@74150842-74151025:+	chr7	74150842	74151025	4.19336e+18	100	+	CUFF.21893.2.17;CUFF.21893.1.16
chr12	51492559	51492701	-8.0819e+18	100	-	GESS_chr12@51492559-51492701:-	chr12	51492559	51492701	-8.0819e+18	100	-	CUFF.33973.1.3
chr12	110350796	110350877	-6.44677e+18	100	+	GESS_chr12@110350796-110350877:+	chr12	110350796	110350877	-6.44677e+18	100	+	CUFF.35178.1.9;CUFF.35178.2.10
chr4	2691233	2691431	5.44349e+18	100	+	GESS_chr4@2691233-2691431:+	chr4	2691233	2691431	5.44349e+18	100	+	CUFF.12945.3.8;CUFF.12945.1.14
chr2	113405230	113405315	8.7781e+18	100	+	GESS_chr2@113405230-113405315:+	chr2	113405230	113405315	8.7781e+18	100	+	CUFF.7350.1.4
chr12	99059331	99059569	7.38474e+18	100	+	GESS_chr12@99059331-99059569:+	chr12	99059331	99059569	7.38474e+18	100	+	CUFF.34926.1.6
chr10	51123963	51124037	6.65198e+18	100	-	GESS_chr10@51123963-51124037:-	chr10	51123963	51124037	6.65198e+18	100	-	CUFF.28759.1.3
chr2	86684106	86684194	8.01922e+17	100	+	GESS_chr2@86684106-86684194:+	chr2	86684106	86684194	8.01922e+17	100	+	CUFF.6889.2.8;CUFF.6889.1.8
chr2	74717152	74717254	8.50419e+18	100	+	GESS_chr2@74717152-74717254:+	chr2	74717152	74717254	8.50419e+18	100	+	CUFF.6753.1.3
chr19	30312629	30312724	-1.7008e+18	100	+	GESS_chr19@30312629-30312724:+	chr19	30312629	30312724	-1.7008e+18	100	+	CUFF.49293.1.8;CUFF.49293.2.8
chr10	76349040	76349075	6.77261e+18	100	+	GESS_chr10@76349040-76349075:+	chr10	76349040	76349075	6.77261e+18	100	+	CUFF.29138.2.8;CUFF.29138.1.8
chr7	100153233	100153358	-9.00878e+18	100	+	GESS_chr7@100153233-100153358:+	chr7	100153233	100153358	-9.00878e+18	100	+	CUFF.22369.2.6;CUFF.22369.1.6
chr9	117390381	117390530	5.5369e+18	100	+	GESS_chr9@117390381-117390530:+	chr9	117390381	117390530	5.5369e+18	100	+	CUFF.27140.1.5;CUFF.27140.2.3
chr10	98363736	98363806	-3.20298e+18	100	-	GESS_chr10@98363736-98363806:-	chr10	98363736	98363806	-3.20298e+18	100	-	CUFF.29471.2.3;CUFF.29471.1.3
chr1	206773087	206773190	6.58284e+17	100	-	GESS_chr1@206773087-206773190:-	chr1	206773087	206773190	6.58284e+17	100	-	CUFF.4520.1.7
chr1	198682082	198682201	7.40913e+18	100	+	GESS_chr1@198682082-198682201:+	chr1	198682082	198682201	7.40913e+18	100	+	CUFF.4219.2.11;CUFF.4219.1.11
chr9	35101423	35101557	1.23108e+17	100	-	GESS_chr9@35101423-35101557:-	chr9	35101423	35101557	1.23108e+17	100	-	CUFF.26087.1.5
chr20	62592662	62592760	-3.56442e+17	100	-	GESS_chr20@62592662-62592760:-	chr20	62592662	62592760	-3.56442e+17	100	-	CUFF.52471.1.2;CUFF.52471.4.2;CUFF.52471.3.2
chr12	49460751	49460818	7.46541e+18	100	-	GESS_chr12@49460751-49460818:-	chr12	49460751	49460818	7.46541e+18	100	-	CUFF.33866.3.6
chr16	53260278	53260424	5.23104e+18	100	+	GESS_chr16@53260278-53260424:+	chr16	53260278	53260424	5.23104e+18	100	+	CUFF.42357.2.4;CUFF.42357.1.6
chr1	45813281	45813365	3.54438e+18	100	-	GESS_chr1@45813281-45813365:-	chr1	45813281	45813365	3.54438e+18	100	-	CUFF.1610.1.5;CUFF.1610.2.5
chr19	6836996	6837061	-8.22122e+18	100	+	GESS_chr19@6836996-6837061:+	chr19	6836996	6837061	-8.22122e+18	100	+	CUFF.48125.1.20
chr1	86848614	86848685	5.35569e+18	100	-	GESS_chr1@86848614-86848685:-	chr1	86848614	86848685	5.35569e+18	100	-	CUFF.2193.1.11;CUFF.2193.2.12
chr14	45496502	45496677	8.1991e+18	100	+	GESS_chr14@45496502-45496677:+	chr14	45496502	45496677	8.1991e+18	100	+	CUFF.37560.1.2
chr15	93470474	93470560	-6.33339e+18	100	+	GESS_chr15@93470474-93470560:+	chr15	93470474	93470560	-6.33339e+18	100	+	CUFF.40801.1.4
chr2	42490318	42490446	-3.19265e+18	100	+	GESS_chr2@42490318-42490446:+	chr2	42490318	42490446	-3.19265e+18	100	+	CUFF.6089.1.5;CUFF.6089.2.5
chr17	8347578	8347675	-6.91669e+18	100	+	GESS_chr17@8347578-8347675:+	chr17	8347578	8347675	-6.91669e+18	100	+	CUFF.43843.2.2;CUFF.43843.1.2
chr6	42932990	42933106	3.89678e+18	100	-	GESS_chr6@42932990-42933106:-	chr6	42932990	42933106	3.89678e+18	100	-	CUFF.19027.1.4
chr7	148514969	148515209	-6.35798e+18	100	-	GESS_chr7@148514969-148515209:-	chr7	148514969	148515209	-6.35798e+18	100	-	CUFF.23273.2.11;CUFF.23273.1.11;CUFF.23273.3.10
chr14	102502826	102502979	2.05416e+18	100	+	GESS_chr14@102502826-102502979:+	chr14	102502826	102502979	2.05416e+18	100	+	CUFF.38666.1.57
chr6	83866901	83867037	-7.38931e+18	100	+	GESS_chr6@83866901-83867037:+	chr6	83866901	83867037	-7.38931e+18	100	+	CUFF.19491.2.6
chr3	195251617	195251694	-3.52126e+18	100	-	GESS_chr3@195251617-195251694:-	chr3	195251617	195251694	-3.52126e+18	100	-	CUFF.12612.1.5;CUFF.12612.2.4
chr1	145457548	145457604	7.44949e+18	100	-	GESS_chr1@145457548-145457604:-	chr1	145457548	145457604	7.44949e+18	100	-	CUFF.2924.1.4
chr9	123914763	123914971	1.79983e+17	100	+	GESS_chr9@123914763-123914971:+	chr9	123914763	123914971	1.79983e+17	100	+	CUFF.27228.1.25;CUFF.27228.2.19;CUFF.27228.3.11
chr19	45532146	45532250	4.28302e+18	100	+	GESS_chr19@45532146-45532250:+	chr19	45532146	45532250	4.28302e+18	100	+	CUFF.50078.1.8;CUFF.50078.2.7
chr3	10320569	10320718	-3.18657e+17	100	+	GESS_chr3@10320569-10320718:+	chr3	10320569	10320718	-3.18657e+17	100	+	CUFF.9510.2.8;CUFF.9510.1.7
chr4	6995911	6996029	5.18431e+17	100	+	GESS_chr4@6995911-6996029:+	chr4	6995911	6996029	5.18431e+17	100	+	CUFF.13074.3.2;CUFF.13074.2.4;CUFF.13074.1.4
chr14	35649876	35649983	-1.34179e+18	100	+	GESS_chr14@35649876-35649983:+	chr14	35649876	35649983	-1.34179e+18	100	+	CUFF.37480.2.4;CUFF.37480.1.3
chr11	68822189	68822265	-4.22066e+18	100	+	GESS_chr11@68822189-68822265:+	chr11	68822189	68822265	-4.22066e+18	100	+	CUFF.31809.1.3
chr15	93527560	93527730	3.70589e+18	100	+	GESS_chr15@93527560-93527730:+	chr15	93527560	93527730	3.70589e+18	100	+	CUFF.40801.2.12;CUFF.40801.1.25
chr1	236332006	236332055	-1.61861e+18	100	+	GESS_chr1@236332006-236332055:+	chr1	236332006	236332055	-1.61861e+18	100	+	CUFF.5049.3.2;CUFF.5049.1.2;CUFF.5049.2.2
chr8	95866033	95866143	-7.09548e+18	100	+	GESS_chr8@95866033-95866143:+	chr8	95866033	95866143	-7.09548e+18	100	+	CUFF.24810.2.12;CUFF.24810.1.14
chr11	113694327	113694422	-4.86437e+18	100	-	GESS_chr11@113694327-113694422:-	chr11	113694327	113694422	-4.86437e+18	100	-	CUFF.32509.3.4;CUFF.32509.1.13
chr6	135299817	135299925	-2.79454e+18	100	-	GESS_chr6@135299817-135299925:-	chr6	135299817	135299925	-2.79454e+18	100	-	CUFF.20111.1.4
chr6	44393840	44393920	1.33868e+18	100	+	GESS_chr6@44393840-44393920:+	chr6	44393840	44393920	1.33868e+18	100	+	CUFF.19101.1.12
chr16	67763183	67763387	-4.36105e+18	100	-	GESS_chr16@67763183-67763387:-	chr16	67763183	67763387	-4.36105e+18	100	-	CUFF.42586.1.5
chr6	99328429	99328500	-5.33266e+17	100	-	GESS_chr6@99328429-99328500:-	chr6	99328429	99328500	-5.33266e+17	100	-	CUFF.19671.1.3
chr3	131219274	131219365	3.94796e+18	100	-	GESS_chr3@131219274-131219365:-	chr3	131219274	131219365	3.94796e+18	100	-	CUFF.11820.1.8
chr19	17660253	17660336	-7.24096e+18	100	+	GESS_chr19@17660253-17660336:+	chr19	17660253	17660336	-7.24096e+18	100	+	CUFF.48904.2.15;CUFF.48904.1.15
chr8	38107226	38107321	-3.81695e+17	100	+	GESS_chr8@38107226-38107321:+	chr8	38107226	38107321	-3.81695e+17	100	+	CUFF.24108.1.11
chr10	101943513	101943594	5.71969e+18	100	-	GESS_chr10@101943513-101943594:-	chr10	101943513	101943594	5.71969e+18	100	-	CUFF.29579.2.10;CUFF.29579.1.10
chr1	32495899	32496023	5.09344e+18	100	+	GESS_chr1@32495899-32496023:+	chr1	32495899	32496023	5.09344e+18	100	+	CUFF.1089.1.2
chr3	37090395	37090508	7.23376e+18	100	+	GESS_chr3@37090395-37090508:+	chr3	37090395	37090508	7.23376e+18	100	+	CUFF.9985.2.18;CUFF.9985.1.18
chr19	49513033	49513139	2.51499e+18	100	+	GESS_chr19@49513033-49513139:+	chr19	49513033	49513139	2.51499e+18	100	+	CUFF.51562.1.7
chr9	125920611	125920708	1.58198e+18	100	-	GESS_chr9@125920611-125920708:-	chr9	125920611	125920708	1.58198e+18	100	-	CUFF.27278.4.10;CUFF.27278.3.11
chr8	42024682	42024889	2.51169e+18	100	+	GESS_chr8@42024682-42024889:+	chr8	42024682	42024889	2.51169e+18	100	+	CUFF.24151.1.7
chr21	42767514	42767712	-2.41023e+18	100	+	GESS_chr21@42767514-42767712:+	chr21	42767514	42767712	-2.41023e+18	100	+	CUFF.52966.2.7;CUFF.52966.1.7
chr20	57244347	57244509	4.30935e+18	100	+	GESS_chr20@57244347-57244509:+	chr20	57244347	57244509	4.30935e+18	100	+	CUFF.52289.1.4
chr22	29130391	29130715	1.53962e+18	100	-	GESS_chr22@29130391-29130715:-	chr22	29130391	29130715	1.53962e+18	100	-	CUFF.53679.1.14
chr3	44974610	44974691	3.43949e+18	100	-	GESS_chr3@44974610-44974691:-	chr3	44974610	44974691	3.43949e+18	100	-	CUFF.10082.1.3;CUFF.10082.2.3
chr13	100515245	100515346	7.47116e+18	100	+	GESS_chr13@100515245-100515346:+	chr13	100515245	100515346	7.47116e+18	100	+	CUFF.36814.1.4
chr4	76573823	76573925	8.01745e+18	100	-	GESS_chr4@76573823-76573925:-	chr4	76573823	76573925	8.01745e+18	100	-	CUFF.13834.1.4
chr8	95863781	95863914	-5.81682e+18	100	+	GESS_chr8@95863781-95863914:+	chr8	95863781	95863914	-5.81682e+18	100	+	CUFF.24810.2.11;CUFF.24810.1.13
chr14	65511029	65511161	-8.43157e+17	100	+	GESS_chr14@65511029-65511161:+	chr14	65511029	65511161	-8.43157e+17	100	+	CUFF.37947.2.9;CUFF.37947.1.9;CUFF.37947.3.9
chr15	74914461	74914557	8.78708e+18	100	+	GESS_chr15@74914461-74914557:+	chr15	74914461	74914557	8.78708e+18	100	+	CUFF.40269.1.4
chr2	223789174	223789313	5.77309e+18	100	+	GESS_chr2@223789174-223789313:+	chr2	223789174	223789313	5.77309e+18	100	+	CUFF.8980.2.10;CUFF.8980.1.11
chr6	33177403	33177563	5.71874e+17	100	+	GESS_chr6@33177403-33177563:+	chr6	33177403	33177563	5.71874e+17	100	+	CUFF.18650.1.3
chr2	74758724	74758829	3.30915e+18	100	+	GESS_chr2@74758724-74758829:+	chr2	74758724	74758829	3.30915e+18	100	+	CUFF.6728.1.5
chr10	103384502	103384567	-9.1246e+18	100	-	GESS_chr10@103384502-103384567:-	chr10	103384502	103384567	-9.1246e+18	100	-	CUFF.29659.1.4
chr1	40776386	40776439	5.06558e+18	100	-	GESS_chr1@40776386-40776439:-	chr1	40776386	40776439	5.06558e+18	100	-	CUFF.1377.1.20
chr6	83896727	83896794	-4.97519e+17	100	-	GESS_chr6@83896727-83896794:-	chr6	83896727	83896794	-4.97519e+17	100	-	CUFF.19502.2.8;CUFF.19502.1.10
chr3	196449286	196449427	-5.69624e+17	100	+	GESS_chr3@196449286-196449427:+	chr3	196449286	196449427	-5.69624e+17	100	+	CUFF.12711.1.3
chr13	41936867	41937009	2.12086e+18	100	+	GESS_chr13@41936867-41937009:+	chr13	41936867	41937009	2.12086e+18	100	+	CUFF.36308.1.14
chr16	3338454	3338570	-3.55789e+18	100	+	GESS_chr16@3338454-3338570:+	chr16	3338454	3338570	-3.55789e+18	100	+	CUFF.41286.1.2
chr3	50677797	50677936	-1.51727e+18	100	+	GESS_chr3@50677797-50677936:+	chr3	50677797	50677936	-1.51727e+18	100	+	CUFF.10468.1.3;CUFF.10468.2.3
chr22	21096896	21097052	3.22146e+18	100	-	GESS_chr22@21096896-21097052:-	chr22	21096896	21097052	3.22146e+18	100	-	CUFF.53407.3.20
chr1	22083039	22083195	2.43824e+18	100	-	GESS_chr1@22083039-22083195:-	chr1	22083039	22083195	2.43824e+18	100	-	CUFF.642.1.25
chr16	27370237	27370315	6.58954e+18	100	+	GESS_chr16@27370237-27370315:+	chr16	27370237	27370315	6.58954e+18	100	+	CUFF.41896.1.8;CUFF.41896.2.9
chr12	58144439	58144548	-5.22628e+17	100	-	GESS_chr12@58144439-58144548:-	chr12	58144439	58144548	-5.22628e+17	100	-	CUFF.34311.1.4
chr3	195256595	195256702	6.86701e+18	100	-	GESS_chr3@195256595-195256702:-	chr3	195256595	195256702	6.86701e+18	100	-	CUFF.12612.1.6;CUFF.12612.2.5
chr4	106833345	106833395	-3.79159e+17	100	+	GESS_chr4@106833345-106833395:+	chr4	106833344	106833395	-3.79156e+17	100	+	CUFF.14242.2.1
chr19	3642905	3642937	3.57735e+16	100	-	GESS_chr19@3642905-3642937:-	chr19	3642905	3642937	3.57735e+16	100	-	CUFF.47880.1.5;CUFF.47880.2.4
chr12	111947695	111947802	5.55967e+18	100	-	GESS_chr12@111947695-111947802:-	chr12	111947695	111947802	5.55967e+18	100	-	CUFF.35267.1.12;CUFF.35267.2.13
chr9	135983375	135983793	-7.71878e+18	100	-	GESS_chr9@135983375-135983793:-	chr9	135983375	135983793	-7.71878e+18	100	-	CUFF.27721.3.12;CUFF.27721.1.13
chr17	41597498	41597635	-5.05357e+18	100	+	GESS_chr17@41597498-41597635:+	chr17	41597498	41597635	-5.05357e+18	100	+	CUFF.44974.1.19;CUFF.44974.2.19;CUFF.44974.3.19
chr12	56998857	56999111	-9.01768e+18	100	-	GESS_chr12@56998857-56999111:-	chr12	56998857	56999111	-9.01768e+18	100	-	CUFF.34238.1.15
chr9	131475778	131475921	3.1789e+18	100	+	GESS_chr9@131475778-131475921:+	chr9	131475778	131475921	3.1789e+18	100	+	CUFF.27500.1.8
chr17	40841539	40841645	-3.77911e+18	100	+	GESS_chr17@40841539-40841645:+	chr17	40841539	40841645	-3.77911e+18	100	+	CUFF.44902.3.8;CUFF.44902.2.10;CUFF.44902.1.11
chr6	30890227	30890331	1.77327e+18	100	+	GESS_chr6@30890227-30890331:+	chr6	30890227	30890331	1.77327e+18	100	+	CUFF.18458.2.34;CUFF.18458.1.34
chr3	14208669	14208753	3.74643e+18	100	-	GESS_chr3@14208669-14208753:-	chr3	14208669	14208753	3.74643e+18	100	-	CUFF.9653.1.12
chr2	191851580	191851673	-2.26639e+18	100	-	GESS_chr2@191851580-191851673:-	chr2	191851580	191851673	-2.26639e+18	100	-	CUFF.8728.1.12;CUFF.8728.2.10
chr12	113722523	113722576	7.54495e+18	100	+	GESS_chr12@113722523-113722576:+	chr12	113722523	113722576	7.54495e+18	100	+	CUFF.35377.1.18;CUFF.35377.2.18
chr4	48073534	48073691	-4.08093e+18	100	-	GESS_chr4@48073534-48073691:-	chr4	48073534	48073691	-4.08093e+18	100	-	CUFF.13549.1.2
chr10	70741293	70741337	-8.34915e+17	100	+	GESS_chr10@70741293-70741337:+	chr10	70741293	70741337	-8.34915e+17	100	+	CUFF.28856.1.14
chr11	93435626	93435803	-8.06762e+18	100	+	GESS_chr11@93435626-93435803:+	chr11	93435626	93435785	-9.15039e+18	100	+	CUFF.32273.1.16;CUFF.32273.2.16
chr17	43173562	43173653	-4.96962e+18	100	+	GESS_chr17@43173562-43173653:+	chr17	43173562	43173653	-4.96962e+18	100	+	CUFF.45060.1.5
chr19	42795710	42795897	-6.49802e+18	100	+	GESS_chr19@42795710-42795897:+	chr19	42795710	42795897	-6.49802e+18	100	+	CUFF.49944.1.12;CUFF.49944.2.11
chrX	100292906	100293040	-3.11606e+18	100	-	GESS_chrX@100292906-100293040:-	chrX	100292906	100293040	-3.11606e+18	100	-	CUFF.56067.1.10;CUFF.56067.2.10
chr8	27619936	27619975	2.65599e+18	100	-	GESS_chr8@27619936-27619975:-	chr8	27619936	27619975	2.65599e+18	100	-	CUFF.23932.1.7
chr22	24434800	24434909	-7.0843e+18	100	+	GESS_chr22@24434800-24434909:+	chr22	24434796	24434909	-5.18635e+18	100	+	CUFF.53532.3.4;CUFF.53532.1.4
chr22	24434800	24434909	-7.0843e+18	100	+	GESS_chr22@24434800-24434909:+	chr22	24434800	24434909	-7.0843e+18	100	+	CUFF.53532.2.4
chr10	99220452	99220508	-5.06846e+18	100	-	GESS_chr10@99220452-99220508:-	chr10	99220452	99220508	-5.06846e+18	100	-	CUFF.29509.1.7;CUFF.29509.2.7
chr16	50109966	50110000	2.07753e+18	100	+	GESS_chr16@50109966-50110000:+	chr16	50109966	50110000	2.07753e+18	100	+	CUFF.42308.2.6
chr3	45773545	45773643	-8.31806e+18	100	+	GESS_chr3@45773545-45773643:+	chr3	45773545	45773643	-8.31806e+18	100	+	CUFF.10104.1.8
chr22	38254686	38254747	2.26194e+18	100	+	GESS_chr22@38254686-38254747:+	chr22	38254686	38254747	2.26194e+18	100	+	CUFF.54043.1.5
chr11	46679074	46679172	8.22411e+18	100	+	GESS_chr11@46679074-46679172:+	chr11	46679074	46679172	8.22411e+18	100	+	CUFF.30961.1.10;CUFF.30961.3.9;CUFF.30961.2.10
chr20	33719445	33719586	-6.36611e+18	100	-	GESS_chr20@33719445-33719586:-	chr20	33719445	33719586	-6.36611e+18	100	-	CUFF.51706.1.5;CUFF.51706.2.5
chr15	59181629	59181753	-7.65494e+18	100	-	GESS_chr15@59181629-59181753:-	chr15	59181629	59181753	-7.65494e+18	100	-	CUFF.39799.3.6;CUFF.39799.1.6;CUFF.39799.2.6
chr16	23637557	23637718	-2.08462e+18	100	-	GESS_chr16@23637557-23637718:-	chr16	23637557	23637718	-2.08462e+18	100	-	CUFF.41854.1.7
chr2	20462954	20463221	6.16685e+18	100	-	GESS_chr2@20462954-20463221:-	chr2	20462954	20463221	6.16685e+18	100	-	CUFF.5524.1.8;CUFF.5524.2.8
chr17	60517978	60518117	-1.91279e+18	100	+	GESS_chr17@60517978-60518117:+	chr17	60517978	60518117	-1.91279e+18	100	+	CUFF.45667.1.6
chr10	97447349	97447476	-5.20654e+18	100	-	GESS_chr10@97447349-97447476:-	chr10	97447349	97447476	-5.20654e+18	100	-	CUFF.29453.1.10;CUFF.29453.2.11
chr11	17115808	17115932	-5.69648e+18	100	-	GESS_chr11@17115808-17115932:-	chr11	17115808	17115932	-5.69648e+18	100	-	CUFF.30700.1.6;CUFF.30700.2.6
chr6	117860418	117860542	8.06205e+18	100	+	GESS_chr6@117860418-117860542:+	chr6	117860418	117860542	8.06205e+18	100	+	CUFF.19919.2.9;CUFF.19919.1.9
chr17	67281529	67281561	1.30036e+18	100	-	GESS_chr17@67281529-67281561:-	chr17	67281529	67281561	1.30036e+18	100	-	CUFF.45876.1.23
chr4	41067593	41067690	8.37011e+18	100	-	GESS_chr4@41067593-41067690:-	chr4	41067593	41067690	8.37011e+18	100	-	CUFF.13511.1.14
chr13	114277495	114277601	-3.52246e+18	100	+	GESS_chr13@114277495-114277601:+	chr13	114277495	114277601	-3.52246e+18	100	+	CUFF.37014.3.2;CUFF.37014.1.2;CUFF.37014.2.2
chr21	43934741	43934827	1.96154e+18	100	+	GESS_chr21@43934741-43934827:+	chr21	43934741	43934827	1.96154e+18	100	+	CUFF.52928.1.2
chr11	116732557	116732642	-2.29554e+18	100	-	GESS_chr11@116732557-116732642:-	chr11	116732557	116732642	-2.29554e+18	100	-	CUFF.32532.1.8;CUFF.32532.2.8
chr3	47032709	47032794	-6.83108e+18	100	+	GESS_chr3@47032709-47032794:+	chr3	47032709	47032794	-6.83108e+18	100	+	CUFF.10216.1.6
chr11	113618979	113619142	8.42029e+18	100	-	GESS_chr11@113618979-113619142:-	chr11	113618979	113619142	8.42029e+18	100	-	CUFF.32513.1.9;CUFF.32513.2.9
chr1	155109304	155109427	8.97942e+18	100	+	GESS_chr1@155109304-155109427:+	chr1	155109304	155109427	8.97942e+18	100	+	CUFF.3314.4.3;CUFF.3314.3.3
chr20	57243043	57243183	1.11462e+18	100	+	GESS_chr20@57243043-57243183:+	chr20	57243043	57243183	1.11462e+18	100	+	CUFF.52289.1.3
chr13	113512132	113512234	1.65194e+18	100	+	GESS_chr13@113512132-113512234:+	chr13	113512132	113512234	1.65194e+18	100	+	CUFF.36972.1.21
chr8	27965430	27965493	-6.33273e+18	100	+	GESS_chr8@27965430-27965493:+	chr8	27965430	27965493	-6.33273e+18	100	+	CUFF.23935.1.5
chr1	236702179	236702389	-1.85706e+18	100	+	GESS_chr1@236702179-236702389:+	chr1	236702179	236702389	-1.85706e+18	100	+	CUFF.5077.1.4
chr22	50721479	50721615	-5.78034e+18	100	-	GESS_chr22@50721479-50721615:-	chr22	50721479	50721615	-5.78034e+18	100	-	CUFF.54676.2.21;CUFF.54676.1.21;CUFF.54676.4.21;CUFF.54676.3.21
chr9	125620948	125621381	-8.22997e+18	100	-	GESS_chr9@125620948-125621381:-	chr9	125620948	125621381	-8.22997e+18	100	-	CUFF.27251.1.9
chr5	112238077	112238215	1.80725e+18	100	-	GESS_chr5@112238077-112238215:-	chr5	112238077	112238215	1.80725e+18	100	-	CUFF.16514.1.3
chr3	51993911	51994039	1.63248e+17	100	-	GESS_chr3@51993911-51994039:-	chr3	51993911	51994039	1.63248e+17	100	-	CUFF.10502.1.7;CUFF.10502.2.7
chr14	94519344	94519473	-6.61188e+18	100	-	GESS_chr14@94519344-94519473:-	chr14	94519344	94519473	-6.61188e+18	100	-	CUFF.38568.1.2
chrX	153224020	153224217	5.96321e+18	100	-	GESS_chrX@153224020-153224217:-	chrX	153224020	153224217	5.96321e+18	100	-	CUFF.56657.1.17
chr1	155295655	155295701	-8.80421e+18	100	+	GESS_chr1@155295655-155295701:+	chr1	155295655	155295701	-8.80421e+18	100	+	CUFF.3333.3.2;CUFF.3333.2.6;CUFF.3333.1.4
chr8	27610029	27610104	3.29115e+17	100	-	GESS_chr8@27610029-27610104:-	chr8	27610029	27610104	3.29115e+17	100	-	CUFF.23932.1.5
chr8	95549331	95549379	-3.78337e+18	100	-	GESS_chr8@95549331-95549379:-	chr8	95549331	95549381	-3.78337e+18	100	-	CUFF.24797.1.21
chr8	95549331	95549379	-3.78337e+18	100	-	GESS_chr8@95549331-95549379:-	chr8	95549331	95549379	-3.78337e+18	100	-	CUFF.24797.2.10
chr22	21101871	21101990	-9.13211e+18	100	-	GESS_chr22@21101871-21101990:-	chr22	21101871	21101990	-9.13211e+18	100	-	CUFF.53407.3.22
chr8	124447682	124447782	-5.71617e+18	100	+	GESS_chr8@124447682-124447782:+	chr8	124447682	124447782	-5.71617e+18	100	+	CUFF.25148.2.4
chr19	42796238	42796359	4.15212e+18	100	+	GESS_chr19@42796238-42796359:+	chr19	42796238	42796359	4.15212e+18	100	+	CUFF.49944.1.13;CUFF.49944.2.12
chr2	109389324	109389502	9.12256e+18	100	+	GESS_chr2@109389324-109389502:+	chr2	109389324	109389502	9.12256e+18	100	+	CUFF.7268.3.8;CUFF.7268.2.8
chr21	38536353	38536517	1.02295e+18	100	+	GESS_chr21@38536353-38536517:+	chr21	38536353	38536517	1.02295e+18	100	+	CUFF.52850.2.21;CUFF.52850.1.23
chr15	51018270	51018323	8.55725e+18	100	-	GESS_chr15@51018270-51018323:-	chr15	51018270	51018323	8.55725e+18	100	-	CUFF.39644.1.5
chr19	6741236	6741292	-2.02191e+18	100	+	GESS_chr19@6741236-6741292:+	chr19	6741236	6741292	-2.02191e+18	100	+	CUFF.48128.1.3
chr10	15177273	15177417	-6.54369e+16	100	-	GESS_chr10@15177273-15177417:-	chr10	15177273	15177417	-6.54369e+16	100	-	CUFF.28247.1.10;CUFF.28247.2.10
chr2	74733308	74733379	-8.89838e+17	100	-	GESS_chr2@74733308-74733379:-	chr2	74733308	74733379	-8.89838e+17	100	-	CUFF.6712.2.6
chr17	30212999	30213080	-5.4546e+18	100	-	GESS_chr17@30212999-30213080:-	chr17	30212999	30213080	-5.4546e+18	100	-	CUFF.44463.1.11
chr15	91025429	91025513	-1.19338e+17	100	+	GESS_chr15@91025429-91025513:+	chr15	91025429	91025513	-1.19338e+17	100	+	CUFF.40700.1.28
chr19	39909557	39909643	-6.60635e+18	100	+	GESS_chr19@39909557-39909643:+	chr19	39909557	39909643	-6.60635e+18	100	+	CUFF.49728.3.3;CUFF.49728.1.11;CUFF.49728.2.11
chr2	55805383	55805478	-4.44739e+18	100	-	GESS_chr2@55805383-55805478:-	chr2	55805383	55805478	-4.44739e+18	100	-	CUFF.6239.1.8;CUFF.6239.2.8
chr14	99871542	99871708	5.21136e+18	100	-	GESS_chr14@99871542-99871708:-	chr14	99871542	99871708	5.21136e+18	100	-	CUFF.38632.1.4
chr12	120512247	120512390	-6.04755e+18	100	+	GESS_chr12@120512247-120512390:+	chr12	120512253	120512390	-4.82986e+18	100	+	CUFF.35421.1.1
chr17	40817696	40817845	2.90557e+18	100	+	GESS_chr17@40817696-40817845:+	chr17	40817696	40817845	2.90557e+18	100	+	CUFF.44886.3.3;CUFF.44886.1.8
chr14	95606996	95607096	-2.92971e+18	100	-	GESS_chr14@95606996-95607096:-	chr14	95606996	95607096	-2.92971e+18	100	-	CUFF.38588.1.25
chr1	234561419	234561539	-1.51432e+18	100	-	GESS_chr1@234561419-234561539:-	chr1	234561419	234561539	-1.51432e+18	100	-	CUFF.5128.2.11;CUFF.5128.1.12
chr10	43318566	43318713	-7.00599e+18	100	+	GESS_chr10@43318566-43318713:+	chr10	43318566	43318713	-7.00599e+18	100	+	CUFF.28609.2.20;CUFF.28609.1.20
chr19	6213950	6214049	-9.15412e+18	100	-	GESS_chr19@6213950-6214049:-	chr19	6213950	6214049	-9.15412e+18	100	-	CUFF.48088.1.4
chr10	70734426	70734499	2.82414e+18	100	+	GESS_chr10@70734426-70734499:+	chr10	70734426	70734499	2.82414e+18	100	+	CUFF.28856.1.11
chr12	56713648	56713805	-6.77789e+17	100	-	GESS_chr12@56713648-56713805:-	chr12	56713648	56713805	-6.77789e+17	100	-	CUFF.34239.2.6;CUFF.34239.1.5
chr9	37819285	37819398	-1.9148e+17	100	+	GESS_chr9@37819285-37819398:+	chr9	37819285	37819398	-1.9148e+17	100	+	CUFF.26255.1.2;CUFF.26255.2.2
chr18	33952643	33952707	-7.47478e+18	100	+	GESS_chr18@33952643-33952707:+	chr18	33952643	33952707	-7.47478e+18	100	+	CUFF.47041.1.3
chr5	153795343	153795492	-8.0834e+18	100	+	GESS_chr5@153795343-153795492:+	chr5	153795343	153795492	-8.0834e+18	100	+	CUFF.17184.1.11
chr7	11014462	11014572	3.01065e+18	100	+	GESS_chr7@11014462-11014572:+	chr7	11014462	11014572	3.01065e+18	100	+	CUFF.20881.1.2
chr22	35660641	35661596	3.2907e+18	100	+	GESS_chr22@35660641-35661596:+	chr22	35660641	35661596	3.2907e+18	100	+	CUFF.53883.2.5;CUFF.53883.1.4
chr17	41365040	41365271	5.45294e+18	100	+	GESS_chr17@41365040-41365271:+	chr17	41365040	41365271	5.45294e+18	100	+	CUFF.44935.2.2
chr10	70915568	70915643	7.09253e+18	100	+	GESS_chr10@70915568-70915643:+	chr10	70915568	70915643	7.09253e+18	100	+	CUFF.28862.1.3
chr10	32150323	32150586	-6.77468e+18	100	-	GESS_chr10@32150323-32150586:-	chr10	32150323	32150586	-6.77468e+18	100	-	CUFF.28486.2.16;CUFF.28486.1.16;CUFF.28486.3.15
chr10	103372094	103372234	7.01323e+18	100	-	GESS_chr10@103372094-103372234:-	chr10	103372094	103372234	7.01323e+18	100	-	CUFF.29659.1.3
chr8	42742871	42743014	-3.62247e+18	100	-	GESS_chr8@42742871-42743014:-	chr8	42742871	42743014	-3.62247e+18	100	-	CUFF.24168.1.6
chr15	65313852	65313954	-7.89204e+17	100	-	GESS_chr15@65313852-65313954:-	chr15	65313852	65313954	-7.89204e+17	100	-	CUFF.40017.1.6
chr2	128944257	128944373	3.452e+18	100	+	GESS_chr2@128944257-128944373:+	chr2	128944257	128944373	3.452e+18	100	+	CUFF.7539.3.38;CUFF.7539.2.38;CUFF.7539.1.38
chr6	117861831	117861978	-2.54924e+18	100	+	GESS_chr6@117861831-117861978:+	chr6	117861831	117861978	-2.54924e+18	100	+	CUFF.19919.1.10
chr20	34457360	34457473	-8.86584e+18	100	+	GESS_chr20@34457360-34457473:+	chr20	34457360	34457473	-8.86584e+18	100	+	CUFF.51777.1.7;CUFF.51777.2.7
chr17	41455039	41455181	-8.03536e+18	100	-	GESS_chr17@41455039-41455181:-	chr17	41455039	41455181	-8.03536e+18	100	-	CUFF.44959.1.2
chr2	9642302	9642405	-3.19214e+18	100	-	GESS_chr2@9642302-9642405:-	chr2	9642302	9642405	-3.19214e+18	100	-	CUFF.5400.2.7;CUFF.5400.1.7
chr17	35804798	35804870	6.04298e+18	100	+	GESS_chr17@35804798-35804870:+	chr17	35804798	35804870	6.04298e+18	100	+	CUFF.44633.1.7;CUFF.44633.2.8
chr2	61715300	61715406	-2.20792e+18	100	-	GESS_chr2@61715300-61715406:-	chr2	61715300	61715406	-2.20792e+18	100	-	CUFF.6553.1.7
chr20	24994597	24994709	-2.51713e+18	100	-	GESS_chr20@24994597-24994709:-	chr20	24994597	24994709	-2.51713e+18	100	-	CUFF.51489.1.6
chr11	4128665	4128765	4.27363e+18	100	+	GESS_chr11@4128665-4128765:+	chr11	4128665	4128765	4.27363e+18	100	+	CUFF.30436.1.4
chr18	61652327	61652479	-1.43918e+18	100	+	GESS_chr18@61652327-61652479:+	chr18	61652327	61652479	-1.43918e+18	100	+	CUFF.47277.1.9;CUFF.47277.2.6
chr1	183510119	183510238	-6.80787e+18	100	+	GESS_chr1@183510119-183510238:+	chr1	183510119	183510238	-6.80787e+18	100	+	CUFF.4054.2.14;CUFF.4054.1.13
chr11	61049258	61049386	-5.80733e+18	100	-	GESS_chr11@61049258-61049386:-	chr11	61049258	61049386	-5.80733e+18	100	-	CUFF.31210.3.8
chr7	30477189	30477272	-3.25713e+18	100	-	GESS_chr7@30477189-30477272:-	chr7	30477189	30477272	-3.25713e+18	100	-	CUFF.21137.2.5
chr16	3705850	3705938	-2.31989e+18	100	+	GESS_chr16@3705850-3705938:+	chr16	3705850	3705938	-2.31989e+18	100	+	CUFF.41344.2.6
chr4	83778842	83778917	-4.79961e+18	100	-	GESS_chr4@83778842-83778917:-	chr4	83778842	83778917	-4.79961e+18	100	-	CUFF.13929.2.13;CUFF.13929.1.13;CUFF.13929.3.9
chr14	50300141	50300214	2.0807e+18	100	-	GESS_chr14@50300141-50300214:-	chr14	50300141	50300214	2.0807e+18	100	-	CUFF.37634.1.8
chr7	158695067	158695286	-5.92355e+18	100	+	GESS_chr7@158695067-158695286:+	chr7	158695067	158695286	-5.92355e+18	100	+	CUFF.23529.1.10;CUFF.23529.2.10
chr4	154514951	154515023	7.91534e+18	100	+	GESS_chr4@154514951-154515023:+	chr4	154514951	154515023	7.91534e+18	100	+	CUFF.14756.1.19
chr1	53722912	53723136	2.686e+18	100	-	GESS_chr1@53722912-53723136:-	chr1	53722912	53723136	2.686e+18	100	-	CUFF.1799.2.4;CUFF.1799.1.4
chrX	40495785	40495964	6.00907e+18	100	-	GESS_chrX@40495785-40495964:-	chrX	40495785	40495964	6.00907e+18	100	-	CUFF.55188.1.3;CUFF.55188.2.3
chr5	225998	226162	6.03577e+18	100	+	GESS_chr5@225998-226162:+	chr5	225998	226162	6.03577e+18	100	+	CUFF.15126.2.5;CUFF.15126.3.5;CUFF.15126.1.5
chr16	57608727	57609004	-7.4299e+18	100	+	GESS_chr16@57608727-57609004:+	chr16	57608727	57609004	-7.4299e+18	100	+	CUFF.42434.2.10;CUFF.42434.1.11
chr20	33033092	33033266	8.62855e+17	100	+	GESS_chr20@33033092-33033266:+	chr20	33033092	33033266	8.62855e+17	100	+	CUFF.51669.2.11;CUFF.51669.1.11
chr4	186244682	186244954	7.29008e+17	100	+	GESS_chr4@186244682-186244954:+	chr4	186244682	186244954	7.29008e+17	100	+	CUFF.15046.2.8
chr16	68355329	68355365	-7.86284e+18	100	+	GESS_chr16@68355329-68355365:+	chr16	68355329	68355365	-7.86284e+18	100	+	CUFF.42642.2.4;CUFF.42642.4.3;CUFF.42642.1.3;CUFF.42642.3.4
chr6	47501338	47501491	-4.34182e+18	100	+	GESS_chr6@47501338-47501491:+	chr6	47501338	47501491	-4.34182e+18	100	+	CUFF.19114.1.3
chr1	16632298	16632414	-2.57515e+17	100	-	GESS_chr1@16632298-16632414:-	chr1	16632298	16632414	-2.57515e+17	100	-	CUFF.592.2.8;CUFF.592.1.8
chr1	45806975	45807015	6.94199e+18	100	+	GESS_chr1@45806975-45807015:+	chr1	45806975	45807015	6.94199e+18	100	+	CUFF.1611.2.3;CUFF.1611.1.3
chr5	172585747	172585848	4.5849e+18	100	+	GESS_chr5@172585747-172585848:+	chr5	172585747	172585848	4.5849e+18	100	+	CUFF.17375.1.4
chr16	1747813	1747861	-2.83866e+18	100	+	GESS_chr16@1747813-1747861:+	chr16	1747813	1747861	-2.83866e+18	100	+	CUFF.41115.1.4
chr10	97444256	97444381	-2.35665e+18	100	-	GESS_chr10@97444256-97444381:-	chr10	97444256	97444381	-2.35665e+18	100	-	CUFF.29453.2.6;CUFF.29453.1.6
chr1	100185090	100185203	-6.91998e+18	100	-	GESS_chr1@100185090-100185203:-	chr1	100185090	100185203	-6.91998e+18	100	-	CUFF.2389.1.8;CUFF.2389.2.6
chr9	108296774	108296874	1.45581e+18	100	+	GESS_chr9@108296774-108296874:+	chr9	108296774	108296874	1.45581e+18	100	+	CUFF.26992.1.9;CUFF.26992.3.7;CUFF.26992.4.5;CUFF.26992.2.8
chr2	242174536	242174670	6.39481e+18	100	-	GESS_chr2@242174536-242174670:-	chr2	242174536	242174670	6.39481e+18	100	-	CUFF.9514.2.6;CUFF.9514.1.6
chr3	57282221	57282379	4.8933e+18	100	+	GESS_chr3@57282221-57282379:+	chr3	57282221	57282379	4.8933e+18	100	+	CUFF.10677.2.10;CUFF.10677.3.10;CUFF.10677.1.10
chr17	73321979	73322101	-3.2104e+18	100	-	GESS_chr17@73321979-73322101:-	chr17	73321979	73322101	-3.2104e+18	100	-	CUFF.46046.1.3
chr21	34117103	34117224	-5.85715e+18	100	-	GESS_chr21@34117103-34117224:-	chr21	34117103	34117224	-5.85715e+18	100	-	CUFF.52719.1.6
chr9	133511386	133511513	8.62204e+18	100	+	GESS_chr9@133511386-133511513:+	chr9	133511386	133511513	8.62204e+18	100	+	CUFF.27568.1.17;CUFF.27568.2.18
chr4	95195889	95195948	-6.49813e+18	100	+	GESS_chr4@95195889-95195948:+	chr4	95195889	95195948	-6.49813e+18	100	+	CUFF.14157.4.12;CUFF.14157.3.14;CUFF.14157.1.13;CUFF.14157.2.13
chr19	43016502	43016631	3.11044e+18	100	-	GESS_chr19@43016502-43016631:-	chr19	43016502	43016631	3.11044e+18	100	-	CUFF.50008.1.4;CUFF.50008.2.4
chr18	33734813	33734962	6.02473e+18	100	+	GESS_chr18@33734813-33734962:+	chr18	33734813	33734962	6.02473e+18	100	+	CUFF.47036.2.13;CUFF.47036.1.12
chr5	141387364	141387465	-6.55617e+17	100	-	GESS_chr5@141387364-141387465:-	chr5	141387364	141387465	-6.55617e+17	100	-	CUFF.17011.1.5;CUFF.17011.2.5
chr17	1564905	1565084	4.19524e+18	100	-	GESS_chr17@1564905-1565084:-	chr17	1564905	1565084	4.19524e+18	100	-	CUFF.43362.2.18
chr20	60705275	60705352	-4.21071e+18	100	+	GESS_chr20@60705275-60705352:+	chr20	60705275	60705352	-4.21071e+18	100	+	CUFF.52331.1.5
chr15	74710218	74710310	-1.96235e+18	100	-	GESS_chr15@74710218-74710310:-	chr15	74710218	74710310	-1.96235e+18	100	-	CUFF.40255.1.11
chr9	130865960	130866118	-8.24909e+18	100	+	GESS_chr9@130865960-130866118:+	chr9	130865960	130866118	-8.24909e+18	100	+	CUFF.27461.1.5
chr5	86703793	86704003	-1.67399e+18	100	-	GESS_chr5@86703793-86704003:-	chr5	86703793	86704003	-1.67399e+18	100	-	CUFF.16161.1.6
chr2	198281465	198281631	-6.41738e+18	100	-	GESS_chr2@198281465-198281631:-	chr2	198281465	198281635	-6.41738e+18	100	-	CUFF.8482.1.20
chr16	29994824	29994985	-5.80882e+18	100	+	GESS_chr16@29994824-29994985:+	chr16	29994824	29994985	-5.80882e+18	100	+	CUFF.42009.3.13;CUFF.42009.2.13;CUFF.42009.1.13
chr9	36846840	36846926	1.28099e+18	100	-	GESS_chr9@36846840-36846926:-	chr9	36846840	36846926	1.28099e+18	100	-	CUFF.26139.2.2;CUFF.26139.1.2
chr2	32724614	32725176	1.33144e+18	100	+	GESS_chr2@32724614-32725176:+	chr2	32724614	32725176	1.33144e+18	100	+	CUFF.5869.1.46
chr2	26998332	26998544	-8.93005e+18	100	+	GESS_chr2@26998332-26998544:+	chr2	26998332	26998544	-8.93005e+18	100	+	CUFF.5687.1.4
chr10	21970261	21970305	6.28621e+18	100	+	GESS_chr10@21970261-21970305:+	chr10	21970261	21970305	6.28621e+18	100	+	CUFF.28343.2.12;CUFF.28343.3.11;CUFF.28343.1.12
chr4	25780698	25780825	-4.27071e+18	100	-	GESS_chr4@25780698-25780825:-	chr4	25780698	25780825	-4.27071e+18	100	-	CUFF.13320.1.9
chr11	118261372	118261519	-1.34656e+16	100	+	GESS_chr11@118261372-118261519:+	chr11	118261372	118261519	-1.34656e+16	100	+	CUFF.32564.1.17;CUFF.32564.2.18
chr1	41503034	41503213	-6.51345e+18	100	-	GESS_chr1@41503034-41503213:-	chr1	41503034	41503213	-6.51345e+18	100	-	CUFF.1438.1.4;CUFF.1438.2.3;CUFF.1438.3.4
chr9	26861064	26861137	5.26948e+18	100	-	GESS_chr9@26861064-26861137:-	chr9	26861064	26861137	5.26948e+18	100	-	CUFF.25943.1.2;CUFF.25943.2.2
chr17	42399787	42399896	8.3587e+18	100	-	GESS_chr17@42399787-42399896:-	chr17	42399787	42399896	8.3587e+18	100	-	CUFF.45019.1.7
chr17	73492811	73492888	-6.6095e+18	100	+	GESS_chr17@73492811-73492888:+	chr17	73492811	73492888	-6.6095e+18	100	+	CUFF.46031.3.24;CUFF.46031.1.24;CUFF.46031.2.24
chr22	50726096	50726222	-1.68648e+18	100	-	GESS_chr22@50726096-50726222:-	chr22	50726096	50726222	-1.68648e+18	100	-	CUFF.54676.3.31;CUFF.54676.4.31;CUFF.54676.1.31
chr4	1956888	1957067	7.98798e+18	100	+	GESS_chr4@1956888-1957067:+	chr4	1956888	1957067	7.98798e+18	100	+	CUFF.12908.1.13;CUFF.12908.2.11
chr5	50055477	50055566	-5.87906e+17	100	+	GESS_chr5@50055477-50055566:+	chr5	50055477	50055566	-5.87906e+17	100	+	CUFF.15622.1.5;CUFF.15622.3.5;CUFF.15622.2.5
chr16	70292883	70293089	-2.69299e+18	100	-	GESS_chr16@70292883-70293089:-	chr16	70292883	70293089	-2.69299e+18	100	-	CUFF.42757.1.8
chr9	88933873	88933973	8.73193e+18	100	-	GESS_chr9@88933873-88933973:-	chr9	88933873	88933973	8.73193e+18	100	-	CUFF.26603.1.12
chr8	22494435	22494475	2.64832e+18	100	-	GESS_chr8@22494435-22494475:-	chr8	22494435	22494475	2.64832e+18	100	-	CUFF.23849.1.8
chr1	113650216	113650379	-3.97584e+18	100	+	GESS_chr1@113650216-113650379:+	chr1	113650216	113650379	-3.97584e+18	100	+	CUFF.2725.1.13;CUFF.2725.3.12
chr1	113650216	113650379	-3.97584e+18	100	+	GESS_chr1@113650216-113650379:+	chr1	113650216	113650398	-3.97585e+18	100	+	CUFF.2725.2.13
chr7	102242771	102242852	-6.07308e+18	100	-	GESS_chr7@102242771-102242852:-	chr7	102242771	102242852	-6.07308e+18	100	-	CUFF.22474.1.1
chrX	47084387	47084501	5.74628e+18	100	+	GESS_chrX@47084387-47084501:+	chrX	47084387	47084501	5.74628e+18	100	+	CUFF.55330.1.7;CUFF.55330.2.6
chr16	1717336	1717401	-3.85794e+18	100	+	GESS_chr16@1717336-1717401:+	chr16	1717336	1717401	-3.85794e+18	100	+	CUFF.41122.1.16
chr10	111631550	111631619	-6.69706e+17	100	-	GESS_chr10@111631550-111631619:-	chr10	111631550	111631619	-6.69706e+17	100	-	CUFF.29837.2.4;CUFF.29837.1.4
chr11	17122825	17122981	7.06668e+18	100	-	GESS_chr11@17122825-17122981:-	chr11	17122825	17122981	7.06668e+18	100	-	CUFF.30700.2.9
chr2	97899467	97899608	-4.44593e+18	100	+	GESS_chr2@97899467-97899608:+	chr2	97899467	97899608	-4.44593e+18	100	+	CUFF.7132.1.14
chr7	91671982	91672085	6.40543e+18	100	+	GESS_chr7@91671982-91672085:+	chr7	91671982	91672085	6.40543e+18	100	+	CUFF.22160.1.20
chr8	145066046	145066246	2.54947e+18	100	+	GESS_chr8@145066046-145066246:+	chr8	145066046	145066246	2.54947e+18	100	+	CUFF.25504.2.3;CUFF.25504.1.3
chr12	22625678	22625741	2.58049e+18	100	-	GESS_chr12@22625678-22625741:-	chr12	22625678	22625741	2.58049e+18	100	-	CUFF.33413.3.7;CUFF.33413.1.9
chr3	107508634	107508723	-5.47485e+18	100	+	GESS_chr3@107508634-107508723:+	chr3	107508634	107508723	-5.47485e+18	100	+	CUFF.11113.2.14;CUFF.11113.3.14
chr12	26703180	26703288	7.6363e+18	100	-	GESS_chr12@26703180-26703288:-	chr12	26703180	26703288	7.6363e+18	100	-	CUFF.33523.1.21
chr15	49309745	49309825	1.24007e+18	100	-	GESS_chr15@49309745-49309825:-	chr15	49309745	49309825	1.24007e+18	100	-	CUFF.39597.2.10;CUFF.39597.1.10
chr3	158408928	158408981	-1.23564e+18	100	+	GESS_chr3@158408928-158408981:+	chr3	158408928	158408981	-1.23564e+18	100	+	CUFF.12204.1.17
chr19	19751255	19751380	-6.64802e+18	100	-	GESS_chr19@19751255-19751380:-	chr19	19751255	19751380	-6.64802e+18	100	-	CUFF.49068.1.17;CUFF.49068.2.19;CUFF.49068.3.19;CUFF.49068.4.17
chr7	158704241	158704370	-1.48683e+18	100	+	GESS_chr7@158704241-158704370:+	chr7	158704241	158704370	-1.48683e+18	100	+	CUFF.23529.1.12;CUFF.23529.2.11
chr12	53677842	53677951	2.96745e+18	100	+	GESS_chr12@53677842-53677951:+	chr12	53677842	53677951	2.96745e+18	100	+	CUFF.34042.2.16;CUFF.34042.3.12;CUFF.34042.4.11;CUFF.34042.1.17
chr10	33200814	33201052	-8.29092e+18	100	-	GESS_chr10@33200814-33201052:-	chr10	33200814	33201052	-8.29092e+18	100	-	CUFF.28508.1.3
chr16	1552646	1552762	-9.42696e+16	100	+	GESS_chr16@1552646-1552762:+	chr16	1552646	1552762	-9.42696e+16	100	+	CUFF.41134.1.14;CUFF.41134.2.14
chr6	32816438	32816617	6.77801e+17	100	-	GESS_chr6@32816438-32816617:-	chr6	32816429	32816617	1.99339e+18	100	-	CUFF.18620.1.10
chr1	145497393	145497488	-6.23594e+18	100	+	GESS_chr1@145497393-145497488:+	chr1	145497393	145497488	-6.23594e+18	100	+	CUFF.2935.1.4;CUFF.2935.3.4;CUFF.2935.2.4
chr13	46930567	46930631	-7.41395e+18	100	-	GESS_chr13@46930567-46930631:-	chr13	46930567	46930631	-7.41395e+18	100	-	CUFF.36411.2.6;CUFF.36411.1.6
chr7	86795799	86795921	-1.90845e+18	100	+	GESS_chr7@86795799-86795921:+	chr7	86795799	86795921	-1.90845e+18	100	+	CUFF.22080.1.4
chr2	55563817	55563954	-5.38095e+18	100	-	GESS_chr2@55563817-55563954:-	chr2	55563817	55563954	-5.38095e+18	100	-	CUFF.6217.1.19;CUFF.6217.2.20
chr15	49881973	49882204	-6.32639e+18	100	-	GESS_chr15@49881973-49882204:-	chr15	49881973	49882204	-6.32639e+18	100	-	CUFF.39605.1.4;CUFF.39605.2.4
chr10	127516127	127516207	5.69896e+18	100	+	GESS_chr10@127516127-127516207:+	chr10	127516127	127516207	5.69896e+18	100	+	CUFF.30126.1.3;CUFF.30126.3.3;CUFF.30126.2.3
chr2	27682576	27682696	-5.81986e+18	100	-	GESS_chr2@27682576-27682696:-	chr2	27682576	27682696	-5.81986e+18	100	-	CUFF.5755.3.6;CUFF.5755.1.22
chr2	190717381	190717503	-6.69848e+18	100	+	GESS_chr2@190717381-190717503:+	chr2	190717381	190717503	-6.69848e+18	100	+	CUFF.8375.1.7;CUFF.8375.2.7
chr11	47330142	47330250	-8.26309e+18	100	+	GESS_chr11@47330142-47330250:+	chr11	47330142	47330250	-8.26309e+18	100	+	CUFF.30981.1.23;CUFF.30981.2.23
chrX	64743936	64744142	-2.04122e+18	100	-	GESS_chrX@64743936-64744142:-	chrX	64743936	64744142	-2.04122e+18	100	-	CUFF.55671.1.5;CUFF.55671.2.5
chr6	37254783	37254848	-3.19722e+18	100	+	GESS_chr6@37254783-37254848:+	chr6	37254783	37254848	-3.19722e+18	100	+	CUFF.18828.1.7
chr12	51068257	51068412	7.37702e+18	100	+	GESS_chr12@51068257-51068412:+	chr12	51068257	51068412	7.37702e+18	100	+	CUFF.33939.1.6
chr8	61484605	61484672	-8.87812e+18	100	+	GESS_chr8@61484605-61484672:+	chr8	61484605	61484672	-8.87812e+18	100	+	CUFF.24359.1.3
chr14	88859737	88859832	-4.99934e+18	100	+	GESS_chr14@88859737-88859832:+	chr14	88859737	88859832	-4.99934e+18	100	+	CUFF.38414.1.3
chr8	42025184	42025328	8.54145e+17	100	+	GESS_chr8@42025184-42025328:+	chr8	42025184	42025328	8.54145e+17	100	+	CUFF.24151.2.7;CUFF.24151.1.8
chr20	43572094	43572220	5.21239e+18	100	-	GESS_chr20@43572094-43572220:-	chr20	43572094	43572220	5.21239e+18	100	-	CUFF.51996.1.2
chr17	53488618	53488778	-3.75581e+18	100	-	GESS_chr17@53488618-53488778:-	chr17	53488618	53488778	-3.75581e+18	100	-	CUFF.45486.1.5;CUFF.45486.2.6
chr5	36152873	36153144	-1.20423e+18	100	+	GESS_chr5@36152873-36153144:+	chr5	36152873	36153144	-1.20423e+18	100	+	CUFF.15439.1.2;CUFF.15439.2.2
chr1	27939730	27939861	7.74861e+18	100	-	GESS_chr1@27939730-27939861:-	chr1	27939730	27939861	7.74861e+18	100	-	CUFF.936.3.3;CUFF.936.1.3;CUFF.936.2.3
chr5	33466976	33467090	-4.11372e+18	100	+	GESS_chr5@33466976-33467090:+	chr5	33466976	33467090	-4.11372e+18	100	+	CUFF.15399.1.18
chrX	110966021	110966085	-7.8238e+18	100	+	GESS_chrX@110966021-110966085:+	chrX	110966021	110966085	-7.8238e+18	100	+	CUFF.56214.3.6;CUFF.56214.1.12
chr9	5431897	5431983	9.05592e+18	100	-	GESS_chr9@5431897-5431983:-	chr9	5431897	5431983	9.05592e+18	100	-	CUFF.25691.1.4
chr13	25887021	25887170	-4.71041e+18	100	+	GESS_chr13@25887021-25887170:+	chr13	25887021	25887170	-4.71041e+18	100	+	CUFF.36047.1.4
chr6	135639657	135639754	-7.86128e+16	100	-	GESS_chr6@135639657-135639754:-	chr6	135639657	135639754	-7.86128e+16	100	-	CUFF.20116.2.2;CUFF.20116.1.4
chr16	28922209	28922307	3.31513e+18	100	-	GESS_chr16@28922209-28922307:-	chr16	28922209	28922307	3.31513e+18	100	-	CUFF.42202.1.7
chr7	66532272	66532390	-7.87747e+18	100	+	GESS_chr7@66532272-66532390:+	chr7	66532272	66532390	-7.87747e+18	100	+	CUFF.21738.3.4;CUFF.21738.2.10;CUFF.21738.1.9
chr7	73513362	73513568	7.39837e+18	100	+	GESS_chr7@73513362-73513568:+	chr7	73513362	73513568	7.39837e+18	100	+	CUFF.21858.1.5;CUFF.21858.2.4
chr12	54765257	54765499	-5.25575e+18	100	-	GESS_chr12@54765257-54765499:-	chr12	54765257	54765499	-5.25575e+18	100	-	CUFF.34095.1.4
chr15	25307097	25307235	7.07165e+17	100	+	GESS_chr15@25307097-25307235:+	chr15	25307096	25307235	7.07169e+17	100	+	CUFF.38999.1.1;CUFF.38999.2.1
chr9	5361758	5361888	5.95305e+18	100	-	GESS_chr9@5361758-5361888:-	chr9	5361758	5361888	5.95305e+18	100	-	CUFF.25691.1.3
chr11	68831363	68831435	3.6092e+18	100	+	GESS_chr11@68831363-68831435:+	chr11	68831363	68831435	3.6092e+18	100	+	CUFF.31809.1.7
chr2	135872786	135872951	2.58412e+18	100	+	GESS_chr2@135872786-135872951:+	chr2	135872786	135872951	2.58412e+18	100	+	CUFF.7721.1.7
chr12	109186062	109186605	3.47874e+18	100	-	GESS_chr12@109186062-109186605:-	chr12	109186062	109186605	3.47874e+18	100	-	CUFF.35146.1.2;CUFF.35146.2.2
chr9	35717616	35717783	8.33105e+18	100	-	GESS_chr9@35717616-35717783:-	chr9	35717616	35717783	8.33105e+18	100	-	CUFF.26201.1.40
chr19	6420084	6420155	-3.88459e+18	100	-	GESS_chr19@6420084-6420155:-	chr19	6420084	6420155	-3.88459e+18	100	-	CUFF.48108.1.14
chr13	103474415	103474509	-3.59204e+18	100	+	GESS_chr13@103474415-103474509:+	chr13	103474415	103474509	-3.59204e+18	100	+	CUFF.36855.1.7;CUFF.36855.3.7;CUFF.36855.4.3;CUFF.36855.2.7
chr9	5738450	5738538	4.47706e+18	100	+	GESS_chr9@5738450-5738538:+	chr9	5738450	5738538	4.47706e+18	100	+	CUFF.25756.1.8
chr22	29099493	29099554	3.30157e+18	100	-	GESS_chr22@29099493-29099554:-	chr22	29099493	29099554	3.30157e+18	100	-	CUFF.53679.1.8
chr18	12963159	12963370	3.29423e+18	100	+	GESS_chr18@12963159-12963370:+	chr18	12963159	12963370	3.29423e+18	100	+	CUFF.46786.1.4
chr4	183836076	183836211	-5.59758e+18	100	-	GESS_chr4@183836076-183836211:-	chr4	183836076	183836211	-5.59758e+18	100	-	CUFF.14918.2.4;CUFF.14918.4.4;CUFF.14918.3.4;CUFF.14918.1.5
chr17	14005435	14005559	8.97393e+18	100	+	GESS_chr17@14005435-14005559:+	chr17	14005435	14005559	8.97393e+18	100	+	CUFF.43934.2.4;CUFF.43934.1.4
chr2	43010454	43010560	-9.12085e+18	100	-	GESS_chr2@43010454-43010560:-	chr2	43010454	43010560	-9.12085e+18	100	-	CUFF.6059.2.6;CUFF.6059.1.7
chr10	120920567	120920593	4.26587e+18	100	-	GESS_chr10@120920567-120920593:-	chr10	120920567	120920593	4.26587e+18	100	-	CUFF.29971.2.11;CUFF.29971.1.12
chr16	22470676	22470812	7.73221e+18	100	+	GESS_chr16@22470676-22470812:+	chr16	22470676	22470812	7.73221e+18	100	+	CUFF.41931.1.4
chr19	3456548	3456633	5.20421e+18	100	+	GESS_chr19@3456548-3456633:+	chr19	3456548	3456633	5.20421e+18	100	+	CUFF.47872.2.10;CUFF.47872.3.9
chr22	24911169	24911338	6.54572e+18	100	+	GESS_chr22@24911169-24911338:+	chr22	24911169	24911338	6.54572e+18	100	+	CUFF.53573.1.4
chr22	21341793	21341872	8.42908e+18	100	+	GESS_chr22@21341793-21341872:+	chr22	21341793	21341872	8.42908e+18	100	+	CUFF.53394.1.4
chr4	109002742	109002825	5.23618e+18	100	-	GESS_chr4@109002742-109002825:-	chr4	109002742	109002825	5.23618e+18	100	-	CUFF.14284.1.7
chr3	183551280	183551377	-6.0633e+18	100	-	GESS_chr3@183551280-183551377:-	chr3	183551280	183551377	-6.0633e+18	100	-	CUFF.12454.1.2;CUFF.12454.2.2
chr6	159044582	159044639	8.97057e+18	100	+	GESS_chr6@159044582-159044639:+	chr6	159044582	159044639	8.97057e+18	100	+	CUFF.20411.1.2
chr2	17860126	17860231	-6.94451e+18	100	-	GESS_chr2@17860126-17860231:-	chr2	17860126	17860231	-6.94451e+18	100	-	CUFF.5493.1.4
chr12	56642279	56642350	-6.79256e+18	100	-	GESS_chr12@56642279-56642350:-	chr12	56642279	56642350	-6.79256e+18	100	-	CUFF.34215.1.12
chr2	33783278	33783403	-1.99624e+18	100	+	GESS_chr2@33783278-33783403:+	chr2	33783278	33783403	-1.99624e+18	100	+	CUFF.5887.2.16
chr7	135289088	135289208	7.3512e+18	100	+	GESS_chr7@135289088-135289208:+	chr7	135289088	135289208	7.3512e+18	100	+	CUFF.23013.1.19
chr11	48134299	48134535	7.15998e+18	100	+	GESS_chr11@48134299-48134535:+	chr11	48134299	48134535	7.15998e+18	100	+	CUFF.31046.1.3
chr16	347056	347226	-3.59936e+18	100	-	GESS_chr16@347056-347226:-	chr16	347056	347226	-3.59936e+18	100	-	CUFF.40991.1.5;CUFF.40991.2.4
chr16	53256556	53256667	5.5934e+18	100	+	GESS_chr16@53256556-53256667:+	chr16	53256556	53256667	5.5934e+18	100	+	CUFF.42357.2.3;CUFF.42357.1.5
chr10	70679588	70679737	2.74332e+18	100	+	GESS_chr10@70679588-70679737:+	chr10	70679588	70679737	2.74332e+18	100	+	CUFF.28853.2.8;CUFF.28853.1.8
chr4	109000648	109000770	-8.91672e+18	100	-	GESS_chr4@109000648-109000770:-	chr4	109000648	109000770	-8.91672e+18	100	-	CUFF.14284.1.6
chr1	24119498	24119529	4.87163e+18	100	+	GESS_chr1@24119498-24119529:+	chr1	24119498	24119529	4.87163e+18	100	+	CUFF.728.1.3
chr1	29476615	29476704	6.03218e+18	100	-	GESS_chr1@29476615-29476704:-	chr1	29476615	29476704	6.03218e+18	100	-	CUFF.1015.1.2;CUFF.1015.2.2
chr15	79220055	79220123	-5.57015e+18	100	-	GESS_chr15@79220055-79220123:-	chr15	79220055	79220123	-5.57015e+18	100	-	CUFF.40504.1.4
chr16	3706103	3706186	1.84164e+17	100	+	GESS_chr16@3706103-3706186:+	chr16	3706103	3706186	1.84164e+17	100	+	CUFF.41344.2.7;CUFF.41344.1.6
chr7	73664069	73664110	7.11115e+18	100	-	GESS_chr7@73664069-73664110:-	chr7	73664069	73664110	7.11115e+18	100	-	CUFF.21877.2.9;CUFF.21877.1.8
chr5	114605400	114605495	-7.59319e+18	100	-	GESS_chr5@114605400-114605495:-	chr5	114605400	114605495	-7.59319e+18	100	-	CUFF.16536.2.3
chr6	30671195	30671314	4.58036e+17	100	-	GESS_chr6@30671195-30671314:-	chr6	30671195	30671314	4.58036e+17	100	-	CUFF.18673.2.5;CUFF.18673.1.5;CUFF.18673.3.5
chr5	149389674	149390171	2.51755e+18	100	+	GESS_chr5@149389674-149390171:+	chr5	149389674	149390171	2.51755e+18	100	+	CUFF.17110.1.4
chr13	41382574	41382732	8.30476e+18	100	+	GESS_chr13@41382574-41382732:+	chr13	41382574	41382732	8.30476e+18	100	+	CUFF.36265.1.6;CUFF.36265.2.5
chr3	9495423	9495552	2.58082e+17	100	+	GESS_chr3@9495423-9495552:+	chr3	9495423	9495552	2.58082e+17	100	+	CUFF.9509.2.2;CUFF.9509.1.17
chr6	30557465	30557497	-4.63941e+17	100	+	GESS_chr6@30557465-30557497:+	chr6	30557465	30557497	-4.63941e+17	100	+	CUFF.18447.4.21;CUFF.18447.2.21;CUFF.18447.3.21
chr10	79769295	79769433	8.10117e+16	100	-	GESS_chr10@79769295-79769433:-	chr10	79769295	79769433	8.10117e+16	100	-	CUFF.29107.1.18;CUFF.29107.2.18
chr10	111876017	111876168	-4.15394e+18	100	+	GESS_chr10@111876017-111876168:+	chr10	111876017	111876168	-4.15394e+18	100	+	CUFF.29840.1.4
chr9	131475331	131475477	-5.37497e+18	100	+	GESS_chr9@131475331-131475477:+	chr9	131475331	131475477	-5.37497e+18	100	+	CUFF.27500.1.6
chr6	31603171	31603242	-1.99017e+17	100	+	GESS_chr6@31603171-31603242:+	chr6	31603171	31603242	-1.99017e+17	100	+	CUFF.18533.1.23;CUFF.18533.2.23
chr2	71653590	71654544	1.5528e+18	100	+	GESS_chr2@71653590-71654544:+	chr2	71653590	71654544	1.5528e+18	100	+	CUFF.6654.1.13
chr2	37506889	37507072	-1.19086e+17	100	-	GESS_chr2@37506889-37507072:-	chr2	37506889	37507072	-1.19086e+17	100	-	CUFF.5971.3.2;CUFF.5971.1.3;CUFF.5971.2.3
chr17	79864340	79864422	7.63352e+18	100	-	GESS_chr17@79864340-79864422:-	chr17	79864340	79864422	7.63352e+18	100	-	CUFF.46363.1.6
chrX	153225686	153225865	5.71094e+18	100	-	GESS_chrX@153225686-153225865:-	chrX	153225686	153225865	5.71094e+18	100	-	CUFF.56657.1.20
chr19	39098504	39098551	7.62761e+18	100	-	GESS_chr19@39098504-39098551:-	chr19	39098504	39098551	7.62761e+18	100	-	CUFF.49666.1.10
chr22	22326249	22326323	-6.04032e+18	100	-	GESS_chr22@22326249-22326323:-	chr22	22326249	22326323	-6.04032e+18	100	-	CUFF.53438.1.14;CUFF.53438.2.10
chr16	84778239	84779279	2.47949e+18	100	+	GESS_chr16@84778239-84779279:+	chr16	84778239	84779279	2.47949e+18	100	+	CUFF.43019.1.3;CUFF.43019.3.5
chr14	58878625	58878689	-6.37295e+18	100	-	GESS_chr14@58878625-58878689:-	chr14	58878625	58878689	-6.37295e+18	100	-	CUFF.37821.1.3
chr9	80881358	80881619	-7.71015e+18	100	+	GESS_chr9@80881358-80881619:+	chr9	80881358	80881619	-7.71015e+18	100	+	CUFF.26541.2.15
chr11	118926782	118926879	4.94287e+18	100	-	GESS_chr11@118926782-118926879:-	chr11	118926782	118926879	4.94287e+18	100	-	CUFF.32601.3.25;CUFF.32601.1.25;CUFF.32601.2.25
chr1	117086933	117087226	3.19513e+18	100	-	GESS_chr1@117086933-117087226:-	chr1	117086933	117087226	3.19513e+18	100	-	CUFF.2807.1.5;CUFF.2807.2.3
chr12	27135706	27135792	5.33766e+18	100	-	GESS_chr12@27135706-27135792:-	chr12	27135706	27135792	5.33766e+18	100	-	CUFF.33446.1.6
chr1	40776765	40776818	8.60297e+18	100	-	GESS_chr1@40776765-40776818:-	chr1	40776765	40776818	8.60297e+18	100	-	CUFF.1377.1.21
chr5	7891485	7891527	6.96624e+18	100	+	GESS_chr5@7891485-7891527:+	chr5	7891485	7891527	6.96624e+18	100	+	CUFF.15267.1.9;CUFF.15267.2.9
chr9	123170625	123170746	-2.46754e+18	100	-	GESS_chr9@123170625-123170746:-	chr9	123170625	123170746	-2.46754e+18	100	-	CUFF.27185.2.7;CUFF.27185.1.8
chr8	22475212	22475291	7.65076e+18	100	+	GESS_chr8@22475212-22475291:+	chr8	22475209	22475291	8.05604e+18	100	+	CUFF.23847.1.16
chr11	76250643	76250684	-3.22828e+18	100	+	GESS_chr11@76250643-76250684:+	chr11	76250643	76250684	-3.22828e+18	100	+	CUFF.32058.2.17
chr10	103371385	103371526	-4.77432e+18	100	-	GESS_chr10@103371385-103371526:-	chr10	103371385	103371526	-4.77432e+18	100	-	CUFF.29659.1.2
chr14	64921441	64921593	-3.13517e+18	100	+	GESS_chr14@64921441-64921593:+	chr14	64921441	64921593	-3.13517e+18	100	+	CUFF.37919.1.26
chr3	32493884	32493965	7.78327e+18	100	+	GESS_chr3@32493884-32493965:+	chr3	32493884	32493965	7.78327e+18	100	+	CUFF.9862.1.4
chr10	13705453	13705509	6.46084e+16	100	-	GESS_chr10@13705453-13705509:-	chr10	13705453	13705509	6.46084e+16	100	-	CUFF.28258.2.6;CUFF.28258.1.6;CUFF.28258.3.6
chr2	98409858	98410016	-4.11513e+18	100	-	GESS_chr2@98409858-98410016:-	chr2	98409858	98410016	-4.11513e+18	100	-	CUFF.7101.2.12;CUFF.7101.1.12
chr13	95840707	95840796	2.52034e+18	100	-	GESS_chr13@95840707-95840796:-	chr13	95840707	95840796	2.52034e+18	100	-	CUFF.36762.1.22
chr2	207161970	207162097	8.70488e+18	100	+	GESS_chr2@207161970-207162097:+	chr2	207161970	207162097	8.70488e+18	100	+	CUFF.8694.1.5;CUFF.8694.2.5
chr11	65427137	65427268	-2.38059e+18	100	-	GESS_chr11@65427137-65427268:-	chr11	65427137	65427268	-2.38059e+18	100	-	CUFF.31549.1.6;CUFF.31549.2.6
chr8	144903767	144903856	-3.31428e+18	100	-	GESS_chr8@144903767-144903856:-	chr8	144903767	144903856	-3.31428e+18	100	-	CUFF.25454.3.8;CUFF.25454.1.9;CUFF.25454.2.8
chr17	76115378	76115473	3.83205e+18	100	-	GESS_chr17@76115378-76115473:-	chr17	76115378	76115473	3.83205e+18	100	-	CUFF.46251.1.7;CUFF.46251.2.4
chr2	98412681	98412867	-7.05035e+18	100	-	GESS_chr2@98412681-98412867:-	chr2	98412681	98412867	-7.05035e+18	100	-	CUFF.7101.1.14;CUFF.7101.2.14
chr17	1264386	1264592	6.92624e+18	100	-	GESS_chr17@1264386-1264592:-	chr17	1264386	1264592	6.92624e+18	100	-	CUFF.43317.1.3
chr9	130947826	130948055	-8.91914e+18	100	-	GESS_chr9@130947826-130948055:-	chr9	130947826	130948055	-8.91914e+18	100	-	CUFF.27440.1.13
chr2	55566600	55566784	-6.15472e+18	100	-	GESS_chr2@55566600-55566784:-	chr2	55566600	55566784	-6.15472e+18	100	-	CUFF.6217.2.21;CUFF.6217.1.20
chr15	77346520	77346621	7.24056e+18	100	-	GESS_chr15@77346520-77346621:-	chr15	77346520	77346621	7.24056e+18	100	-	CUFF.40402.1.4
chr15	25345926	25346037	3.28936e+18	100	+	GESS_chr15@25345926-25346037:+	chr15	25345926	25346037	3.28936e+18	100	+	CUFF.38999.2.21
chr16	11004045	11004116	4.92598e+18	100	+	GESS_chr16@11004045-11004116:+	chr16	11004045	11004116	4.92598e+18	100	+	CUFF.41500.2.12;CUFF.41500.1.13
chr17	57656833	57656919	-1.03079e+18	100	+	GESS_chr17@57656833-57656919:+	chr17	57656833	57656919	-1.03079e+18	100	+	CUFF.45561.1.9;CUFF.45561.2.9
chr6	33178935	33179324	-6.62077e+18	100	+	GESS_chr6@33178935-33179324:+	chr6	33178935	33179324	-6.62077e+18	100	+	CUFF.18650.1.5
chr8	38899465	38899636	-6.90718e+18	100	+	GESS_chr8@38899465-38899636:+	chr8	38899465	38899636	-6.90718e+18	100	+	CUFF.24107.1.12
chr12	6861091	6861220	-3.32312e+17	100	-	GESS_chr12@6861091-6861220:-	chr12	6861091	6861220	-3.32312e+17	100	-	CUFF.33012.1.7
chr16	30128991	30129105	2.40502e+18	100	-	GESS_chr16@30128991-30129105:-	chr16	30128991	30129105	2.40502e+18	100	-	CUFF.42023.1.13
chr3	129177442	129177520	-6.99513e+18	100	+	GESS_chr3@129177442-129177520:+	chr3	129177442	129177520	-6.99513e+18	100	+	CUFF.11834.1.4
chr11	68837898	68837963	3.46455e+18	100	+	GESS_chr11@68837898-68837963:+	chr11	68837898	68837963	3.46455e+18	100	+	CUFF.31809.1.9
chr13	114285938	114286059	1.40876e+18	100	+	GESS_chr13@114285938-114286059:+	chr13	114285938	114286059	1.40876e+18	100	+	CUFF.37014.1.3;CUFF.37014.2.3
chr12	104461725	104461885	4.80961e+17	100	+	GESS_chr12@104461725-104461885:+	chr12	104461725	104461885	4.80961e+17	100	+	CUFF.35060.1.3;CUFF.35060.2.3
chr1	202104587	202104654	-7.0409e+18	100	-	GESS_chr1@202104587-202104654:-	chr1	202104587	202104654	-7.0409e+18	100	-	CUFF.4323.1.3
chr7	87489387	87489484	-8.37436e+18	100	-	GESS_chr7@87489387-87489484:-	chr7	87489387	87489484	-8.37436e+18	100	-	CUFF.22097.1.11
chr18	13072754	13072844	7.41792e+18	100	+	GESS_chr18@13072754-13072844:+	chr18	13072754	13072844	7.41792e+18	100	+	CUFF.46788.1.29;CUFF.46788.2.29
chr14	102797959	102798183	2.29656e+17	100	+	GESS_chr14@102797959-102798183:+	chr14	102797925	102798183	4.12368e+18	100	+	CUFF.38706.2.1
chr14	102797959	102798183	2.29656e+17	100	+	GESS_chr14@102797959-102798183:+	chr14	102797959	102798183	2.29656e+17	100	+	CUFF.38706.1.3
chr3	47552638	47552716	-6.67441e+18	100	-	GESS_chr3@47552638-47552716:-	chr3	47552638	47552716	-6.67441e+18	100	-	CUFF.10186.1.6;CUFF.10186.2.4
chr20	57564913	57565043	-6.04108e+17	100	+	GESS_chr20@57564913-57565043:+	chr20	57564913	57565043	-6.04108e+17	100	+	CUFF.52298.1.7;CUFF.52298.2.7
chr20	61299097	61299262	-3.12128e+18	100	+	GESS_chr20@61299097-61299262:+	chr20	61299097	61299262	-3.12128e+18	100	+	CUFF.52361.1.6;CUFF.52361.2.8
chr12	120992521	120992611	-7.79571e+18	100	+	GESS_chr12@120992521-120992611:+	chr12	120992521	120992611	-7.79571e+18	100	+	CUFF.35447.1.4;CUFF.35447.2.4
chr14	58890726	58890808	-4.54027e+18	100	-	GESS_chr14@58890726-58890808:-	chr14	58890726	58890813	-4.54027e+18	100	-	CUFF.37821.1.4
chr6	7246657	7247454	2.25734e+18	100	+	GESS_chr6@7246657-7247454:+	chr6	7246657	7247454	2.25734e+18	100	+	CUFF.17827.2.12
chr15	89863997	89864243	-8.7378e+18	100	-	GESS_chr15@89863997-89864243:-	chr15	89863997	89864243	-8.7378e+18	100	-	CUFF.40654.2.6;CUFF.40654.1.7
chr8	28378155	28378347	4.96633e+18	100	+	GESS_chr8@28378155-28378347:+	chr8	28378155	28378351	4.96633e+18	100	+	CUFF.23957.2.4;CUFF.23957.1.4
chr1	213341201	213341316	8.16778e+18	100	+	GESS_chr1@213341201-213341316:+	chr1	213341201	213341316	8.16778e+18	100	+	CUFF.4673.2.6;CUFF.4673.1.6
chr12	46764295	46764410	-1.91034e+18	100	-	GESS_chr12@46764295-46764410:-	chr12	46764295	46764410	-1.91034e+18	100	-	CUFF.33772.1.12
chr5	81599847	81599924	-5.88748e+18	100	+	GESS_chr5@81599847-81599924:+	chr5	81599847	81599924	-5.88748e+18	100	+	CUFF.16111.1.6
chr11	134118703	134118853	1.56904e+18	100	-	GESS_chr11@134118703-134118853:-	chr11	134118703	134118853	1.56904e+18	100	-	CUFF.32790.3.2
chr3	113737525	113737715	-9.56792e+17	100	-	GESS_chr3@113737525-113737715:-	chr3	113737525	113737715	-9.56792e+17	100	-	CUFF.11270.1.10;CUFF.11270.2.9
chr1	32669787	32669980	1.81229e+18	100	+	GESS_chr1@32669787-32669980:+	chr1	32669787	32669980	1.81229e+18	100	+	CUFF.1079.1.4
chr17	45887960	45888038	-7.58485e+18	100	-	GESS_chr17@45887960-45888038:-	chr17	45887960	45888038	-7.58485e+18	100	-	CUFF.45219.1.6
chr8	101719115	101719225	-5.05614e+18	100	-	GESS_chr8@101719115-101719225:-	chr8	101719115	101719225	-5.05614e+18	100	-	CUFF.24962.1.3
chr9	130886771	130886829	-4.9195e+18	100	-	GESS_chr9@130886771-130886829:-	chr9	130886771	130886829	-4.9195e+18	100	-	CUFF.27502.1.10;CUFF.27502.2.3
chr11	107675444	107675496	4.50191e+18	100	-	GESS_chr11@107675444-107675496:-	chr11	107675444	107675496	4.50191e+18	100	-	CUFF.32381.1.3
chr7	141385278	141385436	6.65327e+17	100	-	GESS_chr7@141385278-141385436:-	chr7	141385278	141385436	6.65327e+17	100	-	CUFF.23213.1.8
chr6	79680498	79680605	2.0433e+18	100	-	GESS_chr6@79680498-79680605:-	chr6	79680498	79680605	2.0433e+18	100	-	CUFF.19448.2.16;CUFF.19448.1.15
chr6	43018706	43019206	8.75956e+18	100	-	GESS_chr6@43018706-43019206:-	chr6	43018706	43019206	8.75956e+18	100	-	CUFF.19000.3.20;CUFF.19000.1.22
chr8	61471411	61471482	1.25312e+18	100	+	GESS_chr8@61471411-61471482:+	chr8	61471411	61471482	1.25312e+18	100	+	CUFF.24359.1.2
chr14	75508318	75508403	1.94235e+18	100	-	GESS_chr14@75508318-75508403:-	chr14	75508318	75508403	1.94235e+18	100	-	CUFF.38276.2.9;CUFF.38276.1.8
chr16	30666672	30666741	2.50826e+18	100	+	GESS_chr16@30666672-30666741:+	chr16	30666672	30666741	2.50826e+18	100	+	CUFF.42050.2.8;CUFF.42050.1.8
chr2	198273093	198273305	-6.67483e+18	100	-	GESS_chr2@198273093-198273305:-	chr2	198273093	198273305	-6.67483e+18	100	-	CUFF.8482.1.18
chr15	52638558	52638658	9.11058e+18	100	-	GESS_chr15@52638558-52638658:-	chr15	52638558	52638658	9.11058e+18	100	-	CUFF.39699.1.11;CUFF.39699.2.13
chr11	71943284	71943380	-2.32227e+18	100	+	GESS_chr11@71943284-71943380:+	chr11	71943284	71943380	-2.32227e+18	100	+	CUFF.31852.2.13;CUFF.31852.1.13;CUFF.31852.3.8
chr19	11618517	11618665	-8.53818e+18	100	-	GESS_chr19@11618517-11618665:-	chr19	11618517	11618665	-8.53818e+18	100	-	CUFF.48472.1.3;CUFF.48472.2.3
chr10	14974853	14974954	4.60103e+18	100	-	GESS_chr10@14974853-14974954:-	chr10	14974849	14974954	5.46786e+18	100	-	CUFF.28225.2.7
chr10	14974853	14974954	4.60103e+18	100	-	GESS_chr10@14974853-14974954:-	chr10	14974853	14974954	4.60103e+18	100	-	CUFF.28225.1.6
chr2	9554307	9554385	-1.38155e+18	100	-	GESS_chr2@9554307-9554385:-	chr2	9554307	9554385	-1.38155e+18	100	-	CUFF.5376.1.5
chr4	6873301	6873409	4.76898e+18	100	+	GESS_chr4@6873301-6873409:+	chr4	6873301	6873409	4.76898e+18	100	+	CUFF.13070.1.7;CUFF.13070.2.6
chr19	18245627	18245792	-1.95005e+18	100	+	GESS_chr19@18245627-18245792:+	chr19	18245627	18245792	-1.95005e+18	100	+	CUFF.48961.2.16;CUFF.48961.1.16
chr6	26463025	26463125	-4.21717e+17	100	+	GESS_chr6@26463025-26463125:+	chr6	26463025	26463125	-4.21717e+17	100	+	CUFF.18257.1.4
chr1	145682023	145682094	3.85317e+18	100	+	GESS_chr1@145682023-145682094:+	chr1	145682023	145682094	3.85317e+18	100	+	CUFF.2945.1.5
chr6	79724799	79724933	-9.1987e+18	100	-	GESS_chr6@79724799-79724933:-	chr6	79724799	79724933	-9.1987e+18	100	-	CUFF.19448.2.27;CUFF.19448.1.25
chrX	128924916	128925057	-5.89635e+18	100	+	GESS_chrX@128924916-128925057:+	chrX	128924916	128925057	-5.89635e+18	100	+	CUFF.56377.1.4
chr19	17881234	17881386	2.6572e+18	100	+	GESS_chr19@17881234-17881386:+	chr19	17881234	17881386	2.6572e+18	100	+	CUFF.48916.1.8;CUFF.48916.3.7;CUFF.48916.2.8
chr11	128360352	128360471	3.82625e+18	100	-	GESS_chr11@128360352-128360471:-	chr11	128360352	128360471	3.82625e+18	100	-	CUFF.32749.1.7
chr18	5969392	5969561	1.38456e+18	100	-	GESS_chr18@5969392-5969561:-	chr18	5969392	5969561	1.38456e+18	100	-	CUFF.46629.1.3
chr6	83889529	83889686	-2.5463e+17	100	-	GESS_chr6@83889529-83889686:-	chr6	83889529	83889686	-2.5463e+17	100	-	CUFF.19502.1.7
chr5	123974826	123974907	-3.96688e+17	100	-	GESS_chr5@123974826-123974907:-	chr5	123974826	123974907	-3.96688e+17	100	-	CUFF.16608.3.3;CUFF.16608.1.2;CUFF.16608.2.3
chr11	10793092	10793163	5.74039e+18	100	+	GESS_chr11@10793092-10793163:+	chr11	10793092	10793163	5.74039e+18	100	+	CUFF.30617.1.18;CUFF.30617.2.19
chr15	60745802	60745983	1.62401e+17	100	-	GESS_chr15@60745802-60745983:-	chr15	60745802	60745983	1.62401e+17	100	-	CUFF.39844.3.6;CUFF.39844.2.8;CUFF.39844.1.8
chr1	246784731	246784936	-4.04862e+18	100	+	GESS_chr1@246784731-246784936:+	chr1	246784731	246784936	-4.04862e+18	100	+	CUFF.5203.1.3
chrX	119679299	119679372	2.04139e+18	100	-	GESS_chrX@119679299-119679372:-	chrX	119679299	119679372	2.04139e+18	100	-	CUFF.56318.1.16;CUFF.56318.2.16
chr2	202137621	202137665	-8.99468e+18	100	+	GESS_chr2@202137621-202137665:+	chr2	202137621	202137665	-8.99468e+18	100	+	CUFF.8529.1.6
chr1	154558229	154558341	2.09768e+18	100	-	GESS_chr1@154558229-154558341:-	chr1	154558229	154558341	2.09768e+18	100	-	CUFF.3348.1.4
chr1	110558047	110558153	-8.9748e+18	100	+	GESS_chr1@110558047-110558153:+	chr1	110558047	110558153	-8.9748e+18	100	+	CUFF.2576.1.7;CUFF.2576.2.7
chr10	50738766	50738886	-2.41017e+18	100	-	GESS_chr10@50738766-50738886:-	chr10	50738766	50738886	-2.41017e+18	100	-	CUFF.28713.4.5;CUFF.28713.6.3
chr16	11988811	11988844	3.27115e+18	100	-	GESS_chr16@11988811-11988844:-	chr16	11988811	11988844	3.27115e+18	100	-	CUFF.41549.2.11;CUFF.41549.1.11
chrX	48544123	48544225	5.03969e+18	100	+	GESS_chrX@48544123-48544225:+	chrX	48544123	48544225	5.03969e+18	100	+	CUFF.55376.1.5;CUFF.55376.2.4
chr11	45936155	45936235	-1.37156e+18	100	-	GESS_chr11@45936155-45936235:-	chr11	45936155	45936235	-1.37156e+18	100	-	CUFF.30941.1.6
chr6	33173605	33173689	-6.04633e+18	100	+	GESS_chr6@33173605-33173689:+	chr6	33173605	33173689	-6.04633e+18	100	+	CUFF.18647.1.6
chrX	153993174	153993241	-8.50529e+18	100	+	GESS_chrX@153993174-153993241:+	chrX	153993174	153993241	-8.50529e+18	100	+	CUFF.56686.1.2
chr3	195415404	195415668	7.85017e+18	100	+	GESS_chr3@195415404-195415668:+	chr3	195415404	195415677	7.85017e+18	100	+	CUFF.12645.1.10
chr9	95083950	95084028	-7.9995e+18	100	-	GESS_chr9@95083950-95084028:-	chr9	95083950	95084028	-7.9995e+18	100	-	CUFF.26724.2.14;CUFF.26724.1.14
chr6	8428170	8428291	-5.95629e+18	100	-	GESS_chr6@8428170-8428291:-	chr6	8428170	8428291	-5.95629e+18	100	-	CUFF.17908.1.8
chr8	143425327	143425833	4.61429e+18	100	-	GESS_chr8@143425327-143425833:-	chr8	143425327	143425833	4.61429e+18	100	-	CUFF.25331.2.9;CUFF.25331.3.9
chr11	31484719	31484852	-4.56877e+18	100	-	GESS_chr11@31484719-31484852:-	chr11	31484719	31484852	-4.56877e+18	100	-	CUFF.30807.1.3
chr9	139571037	139571132	4.10904e+18	100	-	GESS_chr9@139571037-139571132:-	chr9	139571037	139571132	4.10904e+18	100	-	CUFF.27814.1.3
chr11	57439493	57440666	1.16876e+18	100	+	GESS_chr11@57439493-57440666:+	chr11	57439493	57440666	1.16876e+18	100	+	CUFF.31100.2.2
chr16	2223922	2224049	6.03135e+18	100	+	GESS_chr16@2223922-2224049:+	chr16	2223922	2224049	6.03135e+18	100	+	CUFF.41185.2.13;CUFF.41185.1.13
chr22	36900562	36900813	-7.48507e+18	100	-	GESS_chr22@36900562-36900813:-	chr22	36900562	36900813	-7.48507e+18	100	-	CUFF.53947.1.7
chr1	183515101	183515472	-6.43018e+18	100	+	GESS_chr1@183515101-183515472:+	chr1	183515101	183515472	-6.43018e+18	100	+	CUFF.4054.1.17;CUFF.4054.2.18;CUFF.4054.3.2
chr6	129920361	129920501	-4.77518e+18	100	-	GESS_chr6@129920361-129920501:-	chr6	129920361	129920501	-4.77518e+18	100	-	CUFF.20059.1.4
chr17	46423267	46423368	5.22379e+18	100	-	GESS_chr17@46423267-46423368:-	chr17	46423267	46423368	5.22379e+18	100	-	CUFF.45292.2.10;CUFF.45292.1.10
chr4	142641622	142641719	-3.86724e+18	100	+	GESS_chr4@142641622-142641719:+	chr4	142641622	142641719	-3.86724e+18	100	+	CUFF.14606.1.4;CUFF.14606.2.4
chr11	67942485	67942650	2.52084e+18	100	-	GESS_chr11@67942485-67942650:-	chr11	67942485	67942650	2.52084e+18	100	-	CUFF.31759.2.6;CUFF.31759.1.7
chr1	146751699	146751864	1.78968e+18	100	+	GESS_chr1@146751699-146751864:+	chr1	146751699	146751864	1.78968e+18	100	+	CUFF.2973.1.14;CUFF.2973.2.15
chr22	40660692	40663040	8.90642e+17	100	+	GESS_chr22@40660692-40663040:+	chr22	40660692	40663040	8.90642e+17	100	+	CUFF.54203.1.8;CUFF.54203.3.5;CUFF.54203.2.8
chr19	50331706	50331804	-8.93951e+18	100	+	GESS_chr19@50331706-50331804:+	chr19	50331706	50331804	-8.93951e+18	100	+	CUFF.50441.1.4;CUFF.50441.2.4
chr6	43155466	43155856	3.93601e+18	100	+	GESS_chr6@43155466-43155856:+	chr6	43155451	43155856	-2.67268e+18	100	+	CUFF.19049.1.6;CUFF.19049.2.7
chr21	34615978	34616019	-2.94981e+18	100	+	GESS_chr21@34615978-34616019:+	chr21	34615978	34616019	-2.94981e+18	100	+	CUFF.52745.3.2;CUFF.52745.1.3;CUFF.52745.2.3
chr19	46124741	46124895	6.52475e+18	100	-	GESS_chr19@46124741-46124895:-	chr19	46124741	46124895	6.52475e+18	100	-	CUFF.50141.3.10;CUFF.50141.1.10;CUFF.50141.2.10
chr21	45746042	45746147	3.8179e+18	100	+	GESS_chr21@45746042-45746147:+	chr21	45746042	45746147	3.8179e+18	100	+	CUFF.53102.2.19;CUFF.53102.1.21
chr9	82323033	82323165	6.99953e+18	100	+	GESS_chr9@82323033-82323165:+	chr9	82323033	82323165	6.99953e+18	100	+	CUFF.26554.2.12;CUFF.26554.3.12;CUFF.26554.1.13
chr15	34549843	34549989	-5.01633e+18	100	-	GESS_chr15@34549843-34549989:-	chr15	34549843	34549989	-5.01633e+18	100	-	CUFF.39147.1.20
chr3	56597712	56598153	3.74763e+18	100	+	GESS_chr3@56597712-56598153:+	chr3	56597712	56598153	3.74763e+18	100	+	CUFF.10688.1.4;CUFF.10688.2.4
chr12	70916304	70916410	2.11264e+18	100	+	GESS_chr12@70916304-70916410:+	chr12	70916304	70916410	2.11264e+18	100	+	CUFF.34556.3.6;CUFF.34556.1.5
chr11	3038336	3038525	6.03944e+18	100	-	GESS_chr11@3038336-3038525:-	chr11	3038336	3038525	6.03944e+18	100	-	CUFF.30403.2.8;CUFF.30403.1.8
chr15	43481397	43481478	5.99339e+18	100	+	GESS_chr15@43481397-43481478:+	chr15	43481397	43481478	5.99339e+18	100	+	CUFF.39402.2.4;CUFF.39402.3.4;CUFF.39402.1.4
chr6	30708967	30709110	-5.06391e+18	100	-	GESS_chr6@30708967-30709110:-	chr6	30708967	30709110	-5.06391e+18	100	-	CUFF.18680.1.9
chr6	30632848	30633051	1.58011e+18	100	-	GESS_chr6@30632848-30633051:-	chr6	30632848	30633051	1.58011e+18	100	-	CUFF.18472.1.15
chr4	2673848	2674099	9.13158e+18	100	+	GESS_chr4@2673848-2674099:+	chr4	2673848	2674099	9.13158e+18	100	+	CUFF.12945.2.13;CUFF.12945.1.13;CUFF.12945.3.7
chr13	37539712	37539863	8.52551e+18	100	-	GESS_chr13@37539712-37539863:-	chr13	37539712	37539863	8.52551e+18	100	-	CUFF.36232.1.3
chr7	112102056	112102234	-8.40324e+17	100	+	GESS_chr7@112102056-112102234:+	chr7	112102056	112102234	-8.40324e+17	100	+	CUFF.22645.1.7
chr22	36907550	36907833	8.86255e+18	100	-	GESS_chr22@36907550-36907833:-	chr22	36907550	36907833	8.86255e+18	100	-	CUFF.53952.1.2
chr11	77629867	77630024	8.58993e+18	100	-	GESS_chr11@77629867-77630024:-	chr11	77629867	77630024	8.58993e+18	100	-	CUFF.32948.1.9
chr2	48033918	48034039	3.31328e+18	100	+	GESS_chr2@48033918-48034039:+	chr2	48033918	48034048	3.31328e+18	100	+	CUFF.6246.1.7
chr13	76416987	76417052	-3.33506e+17	100	+	GESS_chr13@76416987-76417052:+	chr13	76416987	76417052	-3.33506e+17	100	+	CUFF.36664.1.23;CUFF.36664.2.23
chr4	154512205	154512346	5.41564e+17	100	+	GESS_chr4@154512205-154512346:+	chr4	154512205	154512346	5.41564e+17	100	+	CUFF.14756.1.17
chr1	92733470	92733559	-8.26653e+18	100	-	GESS_chr1@92733470-92733559:-	chr1	92733470	92733559	-8.26653e+18	100	-	CUFF.2302.1.9;CUFF.2302.2.1
chr7	111970139	111970271	-5.2916e+18	100	+	GESS_chr7@111970139-111970271:+	chr7	111970139	111970271	-5.2916e+18	100	+	CUFF.22641.1.7
chr11	47303932	47304167	4.32639e+18	100	+	GESS_chr11@47303932-47304167:+	chr11	47303932	47304167	4.32639e+18	100	+	CUFF.30981.1.9;CUFF.30981.2.9
chr17	2232637	2232769	-7.0933e+18	100	-	GESS_chr17@2232637-2232769:-	chr17	2232637	2232769	-7.0933e+18	100	-	CUFF.43380.1.5;CUFF.43380.2.3
chr5	131066597	131066731	2.71723e+18	100	-	GESS_chr5@131066597-131066731:-	chr5	131066597	131066731	2.71723e+18	100	-	CUFF.16668.1.15
chr1	160325653	160325748	3.72268e+17	100	+	GESS_chr1@160325653-160325748:+	chr1	160325653	160325748	3.72268e+17	100	+	CUFF.3717.1.13
chr11	72537748	72537868	8.47102e+18	100	+	GESS_chr11@72537748-72537868:+	chr11	72537748	72537868	8.47102e+18	100	+	CUFF.31932.2.13;CUFF.31932.3.13
chr5	94206577	94206678	-7.71072e+18	100	-	GESS_chr5@94206577-94206678:-	chr5	94206577	94206678	-7.71072e+18	100	-	CUFF.16250.1.7;CUFF.16250.2.9;CUFF.16250.3.6
chr4	57312861	57313039	2.45167e+18	100	+	GESS_chr4@57312861-57313039:+	chr4	57312861	57313039	2.45167e+18	100	+	CUFF.13687.1.4;CUFF.13687.2.3;CUFF.13687.3.3
chr2	160728962	160729104	-2.18662e+18	100	-	GESS_chr2@160728962-160729104:-	chr2	160728962	160729104	-2.18662e+18	100	-	CUFF.8097.1.23
chr6	135508972	135509043	7.98429e+18	100	+	GESS_chr6@135508972-135509043:+	chr6	135508972	135509043	7.98429e+18	100	+	CUFF.20114.3.3;CUFF.20114.1.3;CUFF.20114.2.3
chr2	160253585	160253611	-2.36998e+18	100	-	GESS_chr2@160253585-160253611:-	chr2	160253585	160253611	-2.36998e+18	100	-	CUFF.7970.1.19
chr7	106840605	106840746	3.66917e+18	100	+	GESS_chr7@106840605-106840746:+	chr7	106840605	106840746	3.66917e+18	100	+	CUFF.22610.1.10;CUFF.22610.2.10
chrX	123224425	123224614	-7.28932e+18	100	+	GESS_chrX@123224425-123224614:+	chrX	123224425	123224614	-7.28932e+18	100	+	CUFF.56350.1.31;CUFF.56350.2.30
chr15	41020909	41021022	5.12543e+18	100	+	GESS_chr15@41020909-41021022:+	chr15	41020909	41021022	5.12543e+18	100	+	CUFF.39261.1.7
chr17	67249714	67249808	6.29793e+18	100	-	GESS_chr17@67249714-67249808:-	chr17	67249714	67249808	6.29793e+18	100	-	CUFF.45876.3.5;CUFF.45876.1.6;CUFF.45876.2.5
chr11	126134086	126134184	-7.5345e+18	100	-	GESS_chr11@126134086-126134184:-	chr11	126134086	126134184	-7.5345e+18	100	-	CUFF.32730.1.2
chr5	6632712	6632869	-7.95387e+18	100	-	GESS_chr5@6632712-6632869:-	chr5	6632712	6632869	-7.95387e+18	100	-	CUFF.15266.1.17;CUFF.15266.2.18
chr6	99819304	99819463	-5.18807e+17	100	-	GESS_chr6@99819304-99819463:-	chr6	99819304	99819463	-5.18807e+17	100	-	CUFF.19668.1.2
chr15	69076736	69076934	-5.79587e+18	100	-	GESS_chr15@69076736-69076934:-	chr15	69076736	69076934	-5.79587e+18	100	-	CUFF.40122.1.4
chrX	30864668	30864761	1.36081e+16	100	-	GESS_chrX@30864668-30864761:-	chrX	30864668	30864761	1.36081e+16	100	-	CUFF.55135.1.4
chr4	2824662	2824764	-4.92418e+18	100	+	GESS_chr4@2824662-2824764:+	chr4	2824662	2824764	-4.92418e+18	100	+	CUFF.12949.2.3;CUFF.12949.1.3;CUFF.12949.3.3
chr19	11226770	11226888	-9.66388e+17	100	+	GESS_chr19@11226770-11226888:+	chr19	11226770	11226888	-9.66388e+17	100	+	CUFF.48439.1.10;CUFF.48439.2.11
chr9	102814699	102814814	-6.9401e+18	100	-	GESS_chr9@102814699-102814814:-	chr9	102814699	102814814	-6.9401e+18	100	-	CUFF.26979.1.9
chr22	26000344	26000420	-6.70742e+17	100	+	GESS_chr22@26000344-26000420:+	chr22	26000344	26000420	-6.70742e+17	100	+	CUFF.53592.1.2
chr5	68491544	68491618	1.05871e+17	100	+	GESS_chr5@68491544-68491618:+	chr5	68491544	68491618	1.05871e+17	100	+	CUFF.15845.1.4
chrX	70328127	70328196	-2.52291e+18	100	-	GESS_chrX@70328127-70328196:-	chrX	70328127	70328196	-2.52291e+18	100	-	CUFF.55765.1.2
chr2	132256440	132256526	2.4271e+18	100	+	GESS_chr2@132256440-132256526:+	chr2	132256440	132256526	2.4271e+18	100	+	CUFF.7651.1.3
chr14	81952016	81952090	-8.11435e+18	100	-	GESS_chr14@81952016-81952090:-	chr14	81952016	81952090	-8.11435e+18	100	-	CUFF.38371.2.4;CUFF.38371.1.4
chr16	74955845	74956001	1.14832e+18	100	-	GESS_chr16@74955845-74956001:-	chr16	74955845	74956001	1.14832e+18	100	-	CUFF.42890.1.17
chr8	28837588	28837673	5.35786e+18	100	+	GESS_chr8@28837588-28837673:+	chr8	28837588	28837673	5.35786e+18	100	+	CUFF.23964.1.4;CUFF.23964.2.4
chr10	102259867	102259916	-5.70786e+18	100	-	GESS_chr10@102259867-102259916:-	chr10	102259867	102259916	-5.70786e+18	100	-	CUFF.29629.1.15
chr7	157015948	157016045	3.85892e+18	100	+	GESS_chr7@157015948-157016045:+	chr7	157015948	157016045	3.85892e+18	100	+	CUFF.23489.1.16
chr6	170155384	170155518	3.60389e+18	100	+	GESS_chr6@170155384-170155518:+	chr6	170155379	170155518	-3.7646e+18	100	+	CUFF.20570.1.3;CUFF.20570.3.2;CUFF.20570.2.3
chr3	10106413	10106559	-8.27043e+18	100	+	GESS_chr3@10106413-10106559:+	chr3	10106413	10106559	-8.27043e+18	100	+	CUFF.9537.1.23;CUFF.9537.2.11
chr4	170520251	170520348	-3.28623e+18	100	-	GESS_chr4@170520251-170520348:-	chr4	170520251	170520348	-3.28623e+18	100	-	CUFF.14879.3.14;CUFF.14879.2.23
chr20	62234318	62234440	-2.28776e+18	100	-	GESS_chr20@62234318-62234440:-	chr20	62234318	62234445	-2.28776e+18	100	-	CUFF.52457.1.7
chr5	137520201	137520365	8.53775e+18	100	+	GESS_chr5@137520201-137520365:+	chr5	137520201	137520365	8.53775e+18	100	+	CUFF.16812.1.13
chr2	152135342	152135504	2.34917e+17	100	-	GESS_chr2@152135342-152135504:-	chr2	152135342	152135504	2.34917e+17	100	-	CUFF.7812.1.5
chrX	53239596	53239758	-1.28669e+18	100	-	GESS_chrX@53239596-53239758:-	chrX	53239596	53239758	-1.28669e+18	100	-	CUFF.55527.2.15;CUFF.55527.1.15
chr3	66448536	66448607	-2.96649e+18	100	-	GESS_chr3@66448536-66448607:-	chr3	66448536	66448607	-2.96649e+18	100	-	CUFF.10792.1.8
chr1	43911850	43911930	3.27974e+18	100	+	GESS_chr1@43911850-43911930:+	chr1	43911850	43911930	3.27974e+18	100	+	CUFF.1580.3.18;CUFF.1580.2.48;CUFF.1580.1.58
chr4	39196164	39196279	1.34259e+18	100	+	GESS_chr4@39196164-39196279:+	chr4	39196164	39196279	1.34259e+18	100	+	CUFF.13411.1.4
chr7	129350214	129350411	-5.95203e+18	100	+	GESS_chr7@129350214-129350411:+	chr7	129350214	129350411	-5.95203e+18	100	+	CUFF.22878.2.7
chr3	179499527	179499611	3.00807e+18	100	+	GESS_chr3@179499527-179499611:+	chr3	179499527	179499611	3.00807e+18	100	+	CUFF.12361.2.19;CUFF.12361.1.20
chr2	102490109	102490226	-7.527e+18	100	+	GESS_chr2@102490109-102490226:+	chr2	102490109	102490226	-7.527e+18	100	+	CUFF.7198.2.4
chr11	43464875	43465134	-5.16741e+18	100	+	GESS_chr11@43464875-43465134:+	chr11	43464875	43465134	-5.16741e+18	100	+	CUFF.30905.1.18
chr9	126345448	126345549	6.51163e+18	100	-	GESS_chr9@126345448-126345549:-	chr9	126345448	126345549	6.51163e+18	100	-	CUFF.27293.2.10;CUFF.27293.1.11
chr9	1929260	1929331	2.45996e+18	100	-	GESS_chr9@1929260-1929331:-	chr9	1929260	1929331	2.45996e+18	100	-	CUFF.25602.1.5;CUFF.25602.2.2
chr5	145640308	145640461	3.65385e+17	100	+	GESS_chr5@145640308-145640461:+	chr5	145640308	145640461	3.65385e+17	100	+	CUFF.17059.1.11;CUFF.17059.2.12
chr17	28537533	28537664	8.46511e+18	100	-	GESS_chr17@28537533-28537664:-	chr17	28537533	28537664	8.46511e+18	100	-	CUFF.44391.1.5;CUFF.44391.2.2
chr22	38020976	38021083	-7.05534e+18	100	+	GESS_chr22@38020976-38021083:+	chr22	38020976	38021083	-7.05534e+18	100	+	CUFF.54003.1.10;CUFF.54003.2.10
chr12	58008114	58008183	8.76349e+18	100	+	GESS_chr12@58008114-58008183:+	chr12	58008114	58008183	8.76349e+18	100	+	CUFF.34300.1.6;CUFF.34300.2.7
chr3	15626755	15626849	-2.61771e+18	100	-	GESS_chr3@15626755-15626849:-	chr3	15626755	15626849	-2.61771e+18	100	-	CUFF.9694.1.11
chr4	89597485	89597574	4.37062e+18	100	+	GESS_chr4@89597485-89597574:+	chr4	89597485	89597574	4.37062e+18	100	+	CUFF.14087.2.17;CUFF.14087.1.17
chr19	35990860	35990931	-4.09171e+18	100	-	GESS_chr19@35990860-35990931:-	chr19	35990860	35990931	-4.09171e+18	100	-	CUFF.49401.3.4;CUFF.49401.1.4;CUFF.49401.2.5
chr19	13220583	13220652	6.13554e+17	100	-	GESS_chr19@13220583-13220652:-	chr19	13220583	13220652	6.13554e+17	100	-	CUFF.48650.1.7
chr6	106740903	106740981	3.64002e+18	100	-	GESS_chr6@106740903-106740981:-	chr6	106740903	106740981	3.64002e+18	100	-	CUFF.19723.1.5;CUFF.19723.2.5
chr16	24166005	24166178	8.21191e+18	100	+	GESS_chr16@24166005-24166178:+	chr16	24166005	24166178	8.21191e+18	100	+	CUFF.41858.1.10
chr2	208432187	208432287	4.01632e+17	100	+	GESS_chr2@208432187-208432287:+	chr2	208432187	208432287	4.01632e+17	100	+	CUFF.8755.1.5;CUFF.8755.2.4
chr20	47701820	47701923	8.50205e+18	100	+	GESS_chr20@47701820-47701923:+	chr20	47701820	47701923	8.50205e+18	100	+	CUFF.52089.2.2
chr2	33812307	33812387	3.92954e+18	100	-	GESS_chr2@33812307-33812387:-	chr2	33812307	33812387	3.92954e+18	100	-	CUFF.5916.1.4
chr6	170166734	170166763	6.257e+18	100	+	GESS_chr6@170166734-170166763:+	chr6	170166734	170166763	6.257e+18	100	+	CUFF.20570.3.9;CUFF.20570.2.10
chr19	18239210	18239268	2.79023e+18	100	+	GESS_chr19@18239210-18239268:+	chr19	18239210	18239268	2.79023e+18	100	+	CUFF.48961.1.11;CUFF.48961.2.11
chr10	104113357	104113411	-7.80952e+18	100	+	GESS_chr10@104113357-104113411:+	chr10	104113357	104113411	-7.80952e+18	100	+	CUFF.29700.2.8;CUFF.29700.1.8
chr3	52280711	52280828	7.40106e+18	100	+	GESS_chr3@52280711-52280828:+	chr3	52280711	52280828	7.40106e+18	100	+	CUFF.10517.2.2;CUFF.10517.1.2
chr1	146410884	146411098	2.75734e+18	100	+	GESS_chr1@146410884-146411098:+	chr1	146410884	146411098	2.75734e+18	100	+	CUFF.2966.1.10
chr1	38040266	38040424	3.16968e+18	100	-	GESS_chr1@38040266-38040424:-	chr1	38040266	38040424	3.16968e+18	100	-	CUFF.1258.1.6
chr9	92002301	92002523	-5.32241e+18	100	-	GESS_chr9@92002301-92002523:-	chr9	92002301	92002523	-5.32241e+18	100	-	CUFF.26687.1.8;CUFF.26687.2.8
chr20	62373483	62373583	-9.4654e+16	100	+	GESS_chr20@62373483-62373583:+	chr20	62373483	62373583	-9.4654e+16	100	+	CUFF.52511.3.3;CUFF.52511.2.4;CUFF.52511.1.5
chr3	49329943	49330031	-5.59733e+18	100	-	GESS_chr3@49329943-49330031:-	chr3	49329943	49330031	-5.59733e+18	100	-	CUFF.10364.1.11;CUFF.10364.2.11
chr1	109772036	109772194	6.91985e+17	100	+	GESS_chr1@109772036-109772194:+	chr1	109772036	109772194	6.91985e+17	100	+	CUFF.2528.1.4
chr17	61657186	61657304	8.04328e+18	100	+	GESS_chr17@61657186-61657304:+	chr17	61657186	61657304	8.04328e+18	100	+	CUFF.45703.2.4;CUFF.45703.1.4
chr10	106019334	106019556	7.76244e+18	100	+	GESS_chr10@106019334-106019556:+	chr10	106019334	106019556	7.76244e+18	100	+	CUFF.29802.1.3
chr17	25928386	25928427	-5.80264e+17	100	+	GESS_chr17@25928386-25928427:+	chr17	25928386	25928427	-5.80264e+17	100	+	CUFF.44294.2.11;CUFF.44294.1.10
chr13	103483915	103484047	3.13863e+18	100	+	GESS_chr13@103483915-103484047:+	chr13	103483915	103484047	3.13863e+18	100	+	CUFF.36855.2.8;CUFF.36855.4.4;CUFF.36855.3.8
chr1	764383	764484	-6.31305e+18	100	+	GESS_chr1@764383-764484:+	chr1	764383	764484	-6.31305e+18	100	+	CUFF.6.1.2
chr14	74953032	74953139	7.94295e+18	100	-	GESS_chr14@74953032-74953139:-	chr14	74953032	74953139	7.94295e+18	100	-	CUFF.38242.1.4
chr10	114181705	114181793	3.16692e+18	100	+	GESS_chr10@114181705-114181793:+	chr10	114181705	114181793	3.16692e+18	100	+	CUFF.29900.2.16;CUFF.29900.1.16
chr10	88230749	88230860	6.3434e+18	100	-	GESS_chr10@88230749-88230860:-	chr10	88230749	88230860	6.3434e+18	100	-	CUFF.29210.2.12;CUFF.29210.1.12
chr12	57898008	57898082	-6.49908e+18	100	+	GESS_chr12@57898008-57898082:+	chr12	57898008	57898082	-6.49908e+18	100	+	CUFF.34299.1.11
chr6	170173415	170173498	-7.14863e+18	100	+	GESS_chr6@170173415-170173498:+	chr6	170173415	170173498	-7.14863e+18	100	+	CUFF.20570.1.12;CUFF.20570.2.13;CUFF.20570.3.12
chr4	103611753	103611928	-3.7328e+18	100	-	GESS_chr4@103611753-103611928:-	chr4	103611753	103611928	-3.7328e+18	100	-	CUFF.14209.1.12
chr22	41979963	41980062	-1.19686e+18	100	-	GESS_chr22@41979963-41980062:-	chr22	41979963	41980062	-1.19686e+18	100	-	CUFF.54266.2.4;CUFF.54266.1.4
chr16	31045783	31045857	5.82011e+18	100	+	GESS_chr16@31045783-31045857:+	chr16	31045783	31045857	5.82011e+18	100	+	CUFF.42096.2.5
chr1	31418193	31418330	-3.12516e+18	100	-	GESS_chr1@31418193-31418330:-	chr1	31418193	31418330	-3.12516e+18	100	-	CUFF.1041.4.4;CUFF.1041.3.5;CUFF.1041.2.5;CUFF.1041.1.5
chr5	179132680	179132853	-6.79253e+18	100	+	GESS_chr5@179132680-179132853:+	chr5	179132680	179132853	-6.79253e+18	100	+	CUFF.17617.1.2
chr20	60879517	60879633	4.21587e+18	100	+	GESS_chr20@60879517-60879633:+	chr20	60879517	60879633	4.21587e+18	100	+	CUFF.52353.2.3;CUFF.52353.3.3
chr14	20840892	20841016	8.79637e+18	100	-	GESS_chr14@20840892-20841016:-	chr14	20840892	20841016	8.79637e+18	100	-	CUFF.37117.1.7;CUFF.37117.3.7
chr16	11862887	11862951	5.77566e+18	100	-	GESS_chr16@11862887-11862951:-	chr16	11862887	11862951	5.77566e+18	100	-	CUFF.41534.2.13;CUFF.41534.1.13
chr21	27284053	27284274	1.58558e+18	100	-	GESS_chr21@27284053-27284274:-	chr21	27284053	27284274	1.58558e+18	100	-	CUFF.52621.2.5;CUFF.52621.3.3;CUFF.52621.1.4
chr22	22142983	22143097	-1.99154e+18	100	-	GESS_chr22@22142983-22143097:-	chr22	22142983	22143097	-1.99154e+18	100	-	CUFF.53415.1.5
chr1	38166108	38166193	7.56213e+18	100	+	GESS_chr1@38166108-38166193:+	chr1	38166108	38166193	7.56213e+18	100	+	CUFF.1269.1.5;CUFF.1269.2.6
chr19	10782034	10782211	8.79315e+18	100	+	GESS_chr19@10782034-10782211:+	chr19	10782034	10782211	8.79315e+18	100	+	CUFF.48416.2.4;CUFF.48416.1.4;CUFF.48416.3.4
chr4	6087147	6087356	6.77601e+18	100	-	GESS_chr4@6087147-6087356:-	chr4	6087147	6087356	6.77601e+18	100	-	CUFF.13032.1.11
chr16	28856272	28856376	7.47075e+18	100	-	GESS_chr16@28856272-28856376:-	chr16	28856272	28856376	7.47075e+18	100	-	CUFF.42175.1.7
chr2	73993955	73994030	-6.66472e+18	100	-	GESS_chr2@73993955-73994030:-	chr2	73993955	73994030	-6.66472e+18	100	-	CUFF.6687.1.3
chr4	77979660	77979788	-1.88109e+18	100	-	GESS_chr4@77979660-77979788:-	chr4	77979660	77979788	-1.88109e+18	100	-	CUFF.14036.1.6
chr14	100809612	100809724	-7.19529e+18	100	-	GESS_chr14@100809612-100809724:-	chr14	100809612	100809724	-7.19529e+18	100	-	CUFF.38669.2.4;CUFF.38669.1.4
chr19	46025426	46025475	-3.79586e+18	100	+	GESS_chr19@46025426-46025475:+	chr19	46025426	46025475	-3.79586e+18	100	+	CUFF.50165.1.5
chr16	15694285	15694410	-8.78584e+18	100	-	GESS_chr16@15694285-15694410:-	chr16	15694285	15694410	-8.78584e+18	100	-	CUFF.41630.3.3;CUFF.41630.1.4;CUFF.41630.2.3
chr2	20240652	20240768	3.05875e+18	100	-	GESS_chr2@20240652-20240768:-	chr2	20240652	20240772	3.05875e+18	100	-	CUFF.5515.1.6
chr22	19468476	19468568	-6.95274e+18	100	+	GESS_chr22@19468476-19468568:+	chr22	19468476	19468568	-6.95274e+18	100	+	CUFF.53256.1.3;CUFF.53256.2.3
chr3	136045645	136045752	-6.9305e+18	100	+	GESS_chr3@136045645-136045752:+	chr3	136045645	136045752	-6.9305e+18	100	+	CUFF.11941.1.11
chr3	9982795	9982890	-6.0595e+18	100	+	GESS_chr3@9982795-9982890:+	chr3	9982795	9982890	-6.0595e+18	100	+	CUFF.9551.1.7
chr17	27026799	27026911	-2.14029e+17	100	+	GESS_chr17@27026799-27026911:+	chr17	27026799	27026911	-2.14029e+17	100	+	CUFF.44440.1.33;CUFF.44440.2.33
chr18	21116637	21116840	-5.32182e+18	100	-	GESS_chr18@21116637-21116840:-	chr18	21116637	21116840	-5.32182e+18	100	-	CUFF.46927.1.5;CUFF.46927.2.3
chr6	30892131	30892337	-5.71488e+18	100	+	GESS_chr6@30892131-30892337:+	chr6	30892131	30892337	-5.71488e+18	100	+	CUFF.18458.1.39;CUFF.18458.2.39
chr15	78458492	78458644	4.51425e+18	100	+	GESS_chr15@78458492-78458644:+	chr15	78458492	78458644	4.51425e+18	100	+	CUFF.40420.1.10
chr13	111929934	111930020	2.58631e+18	100	+	GESS_chr13@111929934-111930020:+	chr13	111929934	111930020	2.58631e+18	100	+	CUFF.36945.1.13
chr1	150469286	150469384	-7.07765e+17	100	+	GESS_chr1@150469286-150469384:+	chr1	150469286	150469384	-7.07765e+17	100	+	CUFF.3098.1.9
chr19	39660172	39660397	8.57658e+18	100	+	GESS_chr19@39660172-39660397:+	chr19	39660172	39660397	8.57658e+18	100	+	CUFF.49725.2.3;CUFF.49725.1.3
chr20	30674431	30674610	6.56696e+18	100	+	GESS_chr20@30674431-30674610:+	chr20	30674431	30674610	6.56696e+18	100	+	CUFF.51570.2.9;CUFF.51570.1.9
chr10	5836848	5836982	-5.97587e+18	100	-	GESS_chr10@5836848-5836982:-	chr10	5836848	5836982	-5.97587e+18	100	-	CUFF.28146.1.8
chr20	61299829	61299893	7.48685e+18	100	+	GESS_chr20@61299829-61299893:+	chr20	61299829	61299893	7.48685e+18	100	+	CUFF.52361.1.7;CUFF.52361.2.10
chr1	85031524	85031695	-4.48123e+18	100	-	GESS_chr1@85031524-85031695:-	chr1	85031524	85031695	-4.48123e+18	100	-	CUFF.2140.2.2;CUFF.2140.1.4
chr17	26079875	26079910	-2.42169e+18	100	+	GESS_chr17@26079875-26079910:+	chr17	26079875	26079910	-2.42169e+18	100	+	CUFF.44277.1.4
chr5	149391818	149391916	1.8176e+18	100	+	GESS_chr5@149391818-149391916:+	chr5	149391818	149391916	1.8176e+18	100	+	CUFF.17110.1.5
chr2	242437031	242437102	-2.36681e+18	100	-	GESS_chr2@242437031-242437102:-	chr2	242437031	242437102	-2.36681e+18	100	-	CUFF.9343.2.3;CUFF.9343.3.3;CUFF.9343.1.3
chr6	170697375	170697581	-3.78365e+18	100	+	GESS_chr6@170697375-170697581:+	chr6	170697375	170697581	-3.78365e+18	100	+	CUFF.20590.1.8
chr2	74300676	74300766	-7.64289e+18	100	+	GESS_chr2@74300676-74300766:+	chr2	74300676	74300766	-7.64289e+18	100	+	CUFF.6798.2.5;CUFF.6798.1.4;CUFF.6798.3.4
chr5	112339639	112339774	-3.58112e+18	100	+	GESS_chr5@112339639-112339774:+	chr5	112339639	112339774	-3.58112e+18	100	+	CUFF.16504.2.8;CUFF.16504.4.8
chr17	13980052	13980373	-7.32214e+18	100	+	GESS_chr17@13980052-13980373:+	chr17	13980052	13980373	-7.32214e+18	100	+	CUFF.43934.1.3;CUFF.43934.2.3
chr3	193335573	193335626	3.49631e+18	100	+	GESS_chr3@193335573-193335626:+	chr3	193335573	193335626	3.49631e+18	100	+	CUFF.12584.3.5
chr13	49765345	49765520	-6.46121e+18	100	+	GESS_chr13@49765345-49765520:+	chr13	49765345	49765520	-6.46121e+18	100	+	CUFF.36494.2.2;CUFF.36494.1.18
chr5	145631274	145631438	6.62734e+18	100	+	GESS_chr5@145631274-145631438:+	chr5	145631274	145631438	6.62734e+18	100	+	CUFF.17059.2.9
chr12	111855923	111856681	6.81307e+18	100	+	GESS_chr12@111855923-111856681:+	chr12	111855923	111856681	6.81307e+18	100	+	CUFF.35270.1.2
chr8	82586076	82586184	5.18251e+18	100	-	GESS_chr8@82586076-82586184:-	chr8	82586076	82586184	5.18251e+18	100	-	CUFF.24667.2.4;CUFF.24667.1.3
chr4	170625149	170625335	1.06436e+18	100	+	GESS_chr4@170625149-170625335:+	chr4	170625149	170625335	1.06436e+18	100	+	CUFF.14878.1.10;CUFF.14878.2.9
chr17	18781011	18781183	4.82438e+18	100	+	GESS_chr17@18781011-18781183:+	chr17	18781011	18781183	4.82438e+18	100	+	CUFF.44143.1.6
chr9	70465708	70465794	5.50855e+18	100	-	GESS_chr9@70465708-70465794:-	chr9	70465708	70465794	5.50855e+18	100	-	CUFF.26441.2.8;CUFF.26441.1.7
chr19	41133610	41133762	-6.22683e+18	100	+	GESS_chr19@41133610-41133762:+	chr19	41133610	41133762	-6.22683e+18	100	+	CUFF.49832.3.9;CUFF.49832.1.23;CUFF.49832.2.12
chr1	224318174	224318283	-2.0406e+18	100	+	GESS_chr1@224318174-224318283:+	chr1	224318174	224318283	-2.0406e+18	100	+	CUFF.4760.1.2;CUFF.4760.2.2
chr19	50149975	50150087	-4.18425e+18	100	+	GESS_chr19@50149975-50150087:+	chr19	50149972	50150087	-4.18424e+18	100	+	CUFF.50418.1.6
chr20	44755279	44755340	6.43625e+18	100	+	GESS_chr20@44755279-44755340:+	chr20	44755279	44755340	6.43625e+18	100	+	CUFF.52031.2.6
chr5	54993674	54993820	-1.3167e+18	100	-	GESS_chr5@54993674-54993820:-	chr5	54993674	54993820	-1.3167e+18	100	-	CUFF.15649.2.13;CUFF.15649.1.14
chr14	71522221	71522279	-1.04477e+16	100	+	GESS_chr14@71522221-71522279:+	chr14	71522221	71522279	-1.04477e+16	100	+	CUFF.38127.1.23;CUFF.38127.2.23
chr6	112405392	112405449	3.73224e+18	100	-	GESS_chr6@112405392-112405449:-	chr6	112405392	112405449	3.73224e+18	100	-	CUFF.19858.2.3
chr14	54341459	54341623	-4.35786e+17	100	-	GESS_chr14@54341459-54341623:-	chr14	54341459	54341623	-4.35786e+17	100	-	CUFF.37734.2.6;CUFF.37734.4.2;CUFF.37734.3.6;CUFF.37734.1.6
chr7	98543370	98543423	2.82754e+18	100	+	GESS_chr7@98543370-98543423:+	chr7	98543370	98543423	2.82754e+18	100	+	CUFF.22309.3.2
chr10	13702316	13702553	-7.96952e+18	100	-	GESS_chr10@13702316-13702553:-	chr10	13702316	13702553	-7.96952e+18	100	-	CUFF.28258.2.5;CUFF.28258.3.5;CUFF.28258.1.5
chr3	39108039	39108121	3.76729e+18	100	+	GESS_chr3@39108039-39108121:+	chr3	39108039	39108121	3.76729e+18	100	+	CUFF.9968.1.4
chr20	35399276	35399596	2.49616e+18	100	-	GESS_chr20@35399276-35399596:-	chr20	35399276	35399596	2.49616e+18	100	-	CUFF.51784.2.9;CUFF.51784.1.9
chr3	10088264	10088407	4.85014e+18	100	+	GESS_chr3@10088264-10088407:+	chr3	10088264	10088407	4.85014e+18	100	+	CUFF.9537.1.15
chr6	136594220	136594325	8.1643e+18	100	-	GESS_chr6@136594220-136594325:-	chr6	136594220	136594325	8.1643e+18	100	-	CUFF.20126.2.9;CUFF.20126.3.8;CUFF.20126.4.8
chr17	35937478	35937711	9.0226e+18	100	-	GESS_chr17@35937478-35937711:-	chr17	35937478	35937711	9.0226e+18	100	-	CUFF.44637.3.8;CUFF.44637.2.17
chr7	99695237	99695368	-7.05776e+18	100	-	GESS_chr7@99695237-99695368:-	chr7	99695237	99695368	-7.05776e+18	100	-	CUFF.22323.1.7
chr1	39844133	39844195	3.58408e+18	100	+	GESS_chr1@39844133-39844195:+	chr1	39844141	39844195	4.7695e+18	100	+	CUFF.1343.2.1
chr1	27941361	27941433	-5.94366e+18	100	-	GESS_chr1@27941361-27941433:-	chr1	27941361	27941437	-5.94366e+18	100	-	CUFF.936.2.5;CUFF.936.1.5
chr1	27941361	27941433	-5.94366e+18	100	-	GESS_chr1@27941361-27941433:-	chr1	27941361	27941433	-5.94366e+18	100	-	CUFF.936.3.5
chr19	18120401	18120503	-4.10039e+17	100	+	GESS_chr19@18120401-18120503:+	chr19	18120401	18120503	-4.10039e+17	100	+	CUFF.48927.2.4
chr12	109961783	109961920	3.44024e+18	100	+	GESS_chr12@109961783-109961920:+	chr12	109961783	109961920	3.44024e+18	100	+	CUFF.35173.2.22
chr2	25062742	25062900	-9.18556e+17	100	-	GESS_chr2@25062742-25062900:-	chr2	25062742	25062900	-9.18556e+17	100	-	CUFF.5627.2.15;CUFF.5627.1.16
chr5	179976931	179977117	3.79896e+18	100	+	GESS_chr5@179976931-179977117:+	chr5	179976931	179977117	3.79896e+18	100	+	CUFF.17629.1.3;CUFF.17629.2.3;CUFF.17629.3.4
chr2	219530882	219530953	-1.95357e+18	100	-	GESS_chr2@219530882-219530953:-	chr2	219530882	219530953	-1.95357e+18	100	-	CUFF.8910.1.5
chr12	51773075	51773668	7.88938e+18	100	-	GESS_chr12@51773075-51773668:-	chr12	51773075	51773668	7.88938e+18	100	-	CUFF.33984.1.10;CUFF.33984.2.10;CUFF.33984.3.10
chr6	13325326	13325406	4.28867e+18	100	-	GESS_chr6@13325326-13325406:-	chr6	13325326	13325406	4.28867e+18	100	-	CUFF.17967.3.6;CUFF.17967.1.6
chr15	77348131	77348205	8.19395e+17	100	-	GESS_chr15@77348131-77348205:-	chr15	77348131	77348205	8.19395e+17	100	-	CUFF.40402.1.5
chr16	28992791	28992936	-4.63003e+18	100	+	GESS_chr16@28992791-28992936:+	chr16	28992791	28992936	-4.63003e+18	100	+	CUFF.42240.2.3;CUFF.42240.1.3
chr20	57246210	57246353	2.72645e+18	100	+	GESS_chr20@57246210-57246353:+	chr20	57246210	57246353	2.72645e+18	100	+	CUFF.52289.1.6
chr4	113469409	113469536	-2.07902e+18	100	-	GESS_chr4@113469409-113469536:-	chr4	113469409	113469536	-2.07902e+18	100	-	CUFF.14365.2.6
chr8	27147673	27147695	-2.25023e+18	100	-	GESS_chr8@27147673-27147695:-	chr8	27147673	27147695	-2.25023e+18	100	-	CUFF.23929.2.3
chr15	91524729	91524899	-6.83641e+18	100	-	GESS_chr15@91524729-91524899:-	chr15	91524729	91524899	-6.83641e+18	100	-	CUFF.40778.1.10
chr2	231113600	231113683	3.87991e+18	100	+	GESS_chr2@231113600-231113683:+	chr2	231113600	231113683	3.87991e+18	100	+	CUFF.9102.1.9
chr14	75614367	75614440	5.41204e+18	100	-	GESS_chr14@75614367-75614440:-	chr14	75614367	75614440	5.41204e+18	100	-	CUFF.38289.1.3
chr16	70590086	70590237	3.40909e+18	100	+	GESS_chr16@70590086-70590237:+	chr16	70590082	70590237	3.4091e+18	100	+	CUFF.42815.1.14
chr7	128624222	128624313	3.47008e+18	100	-	GESS_chr7@128624222-128624313:-	chr7	128624222	128624313	3.47008e+18	100	-	CUFF.22891.1.11
chr20	35696389	35696589	4.01115e+18	100	-	GESS_chr20@35696389-35696589:-	chr20	35696389	35696589	4.01115e+18	100	-	CUFF.51803.2.19;CUFF.51803.1.19
chr11	117244467	117244547	-6.374e+18	100	+	GESS_chr11@117244467-117244547:+	chr11	117244467	117244547	-6.374e+18	100	+	CUFF.32533.1.9;CUFF.32533.2.9
chr11	108203489	108203627	3.81874e+18	100	+	GESS_chr11@108203489-108203627:+	chr11	108203489	108203627	3.81874e+18	100	+	CUFF.32432.1.53;CUFF.32432.2.21
chrX	153061889	153062007	-8.26893e+17	100	+	GESS_chrX@153061889-153062007:+	chrX	153061889	153062007	-8.26893e+17	100	+	CUFF.56680.1.3
chr6	56397142	56397308	-7.68843e+18	100	-	GESS_chr6@56397142-56397308:-	chr6	56397142	56397308	-7.68843e+18	100	-	CUFF.19289.2.40;CUFF.19289.3.38
chr20	30147414	30147450	2.20003e+17	100	+	GESS_chr20@30147414-30147450:+	chr20	30147414	30147450	2.20003e+17	100	+	CUFF.51549.1.9
chr5	179980386	179980471	-5.94585e+18	100	+	GESS_chr5@179980386-179980471:+	chr5	179980386	179980471	-5.94585e+18	100	+	CUFF.17629.2.4;CUFF.17629.1.4;CUFF.17629.3.5
chr12	112587555	112587675	8.21205e+18	100	+	GESS_chr12@112587555-112587675:+	chr12	112587555	112587675	8.21205e+18	100	+	CUFF.35286.1.9
chr16	70564648	70564820	2.96603e+18	100	+	GESS_chr16@70564648-70564820:+	chr16	70564648	70564820	2.96603e+18	100	+	CUFF.42815.1.4
chr10	27412476	27412628	-6.10448e+18	100	-	GESS_chr10@27412476-27412628:-	chr10	27412476	27412628	-6.10448e+18	100	-	CUFF.28403.2.9
chr10	98312685	98312816	1.19457e+18	100	-	GESS_chr10@98312685-98312816:-	chr10	98312685	98312816	1.19457e+18	100	-	CUFF.29478.1.10
chr16	66858758	66858788	1.71333e+17	100	-	GESS_chr16@66858758-66858788:-	chr16	66858758	66858788	1.71333e+17	100	-	CUFF.42512.2.17;CUFF.42512.1.17
chr3	179478900	179479043	-6.1018e+18	100	+	GESS_chr3@179478900-179479043:+	chr3	179478900	179479043	-6.1018e+18	100	+	CUFF.12361.1.17;CUFF.12361.2.16
chr12	104713248	104713363	-3.11892e+18	100	+	GESS_chr12@104713248-104713363:+	chr12	104713248	104713363	-3.11892e+18	100	+	CUFF.35067.1.6;CUFF.35067.2.7
chr16	89824985	89825113	-1.17636e+18	100	-	GESS_chr16@89824985-89825113:-	chr16	89824985	89825113	-1.17636e+18	100	-	CUFF.43277.2.9
chr5	141517299	141517423	-6.36796e+18	100	+	GESS_chr5@141517299-141517423:+	chr5	141517299	141517423	-6.36796e+18	100	+	CUFF.17024.1.5
chr4	83742190	83742261	2.75126e+18	100	-	GESS_chr4@83742190-83742261:-	chr4	83742190	83742261	2.75126e+18	100	-	CUFF.13929.2.2;CUFF.13929.1.2
chr12	102517664	102517819	7.14894e+18	100	+	GESS_chr12@102517664-102517819:+	chr12	102517664	102517819	7.14894e+18	100	+	CUFF.34997.1.2
chr2	144194482	144194611	4.3902e+18	100	+	GESS_chr2@144194482-144194611:+	chr2	144194482	144194611	4.3902e+18	100	+	CUFF.7775.1.8
chr8	43033217	43033377	7.39002e+18	100	+	GESS_chr8@43033217-43033377:+	chr8	43033217	43033377	7.39002e+18	100	+	CUFF.24177.1.10
chr12	56120484	56120579	6.57677e+18	100	-	GESS_chr12@56120484-56120579:-	chr12	56120484	56120579	6.57677e+18	100	-	CUFF.34158.1.4
chr3	56702425	56702586	-5.73382e+18	100	-	GESS_chr3@56702425-56702586:-	chr3	56702425	56702586	-5.73382e+18	100	-	CUFF.10709.2.19;CUFF.10709.1.19
chr19	16238247	16238336	-7.46388e+18	100	+	GESS_chr19@16238247-16238336:+	chr19	16238247	16238336	-7.46388e+18	100	+	CUFF.48796.2.5
chr2	114503854	114503916	-5.36162e+18	100	-	GESS_chr2@114503854-114503916:-	chr2	114503854	114503916	-5.36162e+18	100	-	CUFF.7415.1.12
chr17	26912353	26912429	-1.7857e+18	100	-	GESS_chr17@26912353-26912429:-	chr17	26912337	26912429	-8.77917e+18	100	-	CUFF.44409.1.15
chr1	150972933	150973091	5.53414e+18	100	-	GESS_chr1@150972933-150973091:-	chr1	150972933	150973091	5.53414e+18	100	-	CUFF.3128.2.6
chr5	112337264	112337371	8.36177e+18	100	+	GESS_chr5@112337264-112337371:+	chr5	112337264	112337371	8.36177e+18	100	+	CUFF.16504.4.7;CUFF.16504.3.7;CUFF.16504.2.7
chr10	111987947	111988079	2.26841e+18	100	+	GESS_chr10@111987947-111988079:+	chr10	111987947	111988079	2.26841e+18	100	+	CUFF.29846.1.2;CUFF.29846.2.2
chrX	131202440	131202597	5.28375e+18	100	+	GESS_chrX@131202440-131202597:+	chrX	131202440	131202597	5.28375e+18	100	+	CUFF.56423.1.6
chr2	10794607	10794673	-3.0926e+18	100	-	GESS_chr2@10794607-10794673:-	chr2	10794607	10794673	-3.0926e+18	100	-	CUFF.5421.1.10
chr6	18200670	18200807	-5.20696e+18	100	+	GESS_chr6@18200670-18200807:+	chr6	18200670	18200807	-5.20696e+18	100	+	CUFF.18049.1.12;CUFF.18049.2.13
chr16	20851653	20851790	-3.03479e+18	100	+	GESS_chr16@20851653-20851790:+	chr16	20851653	20851790	-3.03479e+18	100	+	CUFF.41769.1.15
chr17	80013041	80013098	1.10956e+18	100	+	GESS_chr17@80013041-80013098:+	chr17	80013038	80013098	-3.5848e+18	100	+	CUFF.46405.1.6
chr2	20845100	20845265	3.28602e+18	100	-	GESS_chr2@20845100-20845265:-	chr2	20845100	20845265	3.28602e+18	100	-	CUFF.5532.2.6;CUFF.5532.1.6
chr16	89818546	89818630	-5.52151e+18	100	-	GESS_chr16@89818546-89818630:-	chr16	89818546	89818630	-5.52151e+18	100	-	CUFF.43277.2.8
chr3	139092508	139092650	-7.9154e+18	100	-	GESS_chr3@139092508-139092650:-	chr3	139092508	139092650	-7.9154e+18	100	-	CUFF.11953.1.14
chrX	135954427	135954504	-7.5332e+18	100	-	GESS_chrX@135954427-135954504:-	chrX	135954427	135954504	-7.5332e+18	100	-	CUFF.56521.1.2;CUFF.56521.2.2
chr1	165621215	165621272	5.49765e+18	100	+	GESS_chr1@165621215-165621272:+	chr1	165621215	165621272	5.49765e+18	100	+	CUFF.3703.1.4
chr2	238933983	238934053	-2.15886e+18	100	+	GESS_chr2@238933983-238934053:+	chr2	238933983	238934053	-2.15886e+18	100	+	CUFF.9243.1.6
chr3	48501509	48502198	4.28876e+18	100	+	GESS_chr3@48501509-48502198:+	chr3	48501509	48502198	4.28876e+18	100	+	CUFF.10356.1.6;CUFF.10356.2.8
chr2	173426948	173427019	-4.84189e+18	100	+	GESS_chr2@173426948-173427019:+	chr2	173426948	173427019	-4.84189e+18	100	+	CUFF.8121.2.3;CUFF.8121.1.3
chr4	106345353	106345479	-8.35295e+18	100	-	GESS_chr4@106345353-106345479:-	chr4	106345353	106345479	-8.35295e+18	100	-	CUFF.14238.1.6
chr2	128253574	128253724	2.37825e+18	100	-	GESS_chr2@128253574-128253724:-	chr2	128253574	128253724	2.37825e+18	100	-	CUFF.7512.1.8
chr4	4303716	4304818	-7.21652e+18	100	+	GESS_chr4@4303716-4304818:+	chr4	4303716	4304818	-7.21652e+18	100	+	CUFF.13013.3.3;CUFF.13013.1.3;CUFF.13013.2.3
chr7	70239014	70239085	-8.03593e+18	100	+	GESS_chr7@70239014-70239085:+	chr7	70239014	70239085	-8.03593e+18	100	+	CUFF.21820.2.7;CUFF.21820.3.7
chrX	48674872	48675040	-6.71218e+18	100	+	GESS_chrX@48674872-48675040:+	chrX	48674872	48675040	-6.71218e+18	100	+	CUFF.55379.2.17;CUFF.55379.1.17
chr10	32142994	32143134	3.61911e+18	100	-	GESS_chr10@32142994-32143134:-	chr10	32142994	32143134	3.61911e+18	100	-	CUFF.28486.2.15;CUFF.28486.3.14
chr9	110068660	110068928	-9.07327e+18	100	+	GESS_chr9@110068660-110068928:+	chr9	110068660	110068928	-9.07327e+18	100	+	CUFF.27016.2.2;CUFF.27016.1.4
chr2	152727356	152727375	4.96086e+17	100	-	GESS_chr2@152727356-152727375:-	chr2	152727356	152727375	4.96086e+17	100	-	CUFF.7820.1.8
chr9	135145002	135145089	1.03667e+18	100	-	GESS_chr9@135145002-135145089:-	chr9	135145002	135145089	1.03667e+18	100	-	CUFF.27606.2.3;CUFF.27606.1.2
chr5	94206122	94206196	-8.59863e+18	100	-	GESS_chr5@94206122-94206196:-	chr5	94206122	94206196	-8.59863e+18	100	-	CUFF.16250.3.5;CUFF.16250.2.8;CUFF.16250.1.6
chr1	43831235	43831294	2.75057e+18	100	-	GESS_chr1@43831235-43831294:-	chr1	43831235	43831294	2.75057e+18	100	-	CUFF.1531.2.6
chr13	73352325	73352518	-3.14956e+18	100	-	GESS_chr13@73352325-73352518:-	chr13	73352325	73352518	-3.14956e+18	100	-	CUFF.36639.2.19;CUFF.36639.1.19
chr9	33998785	33998862	-5.79513e+18	100	-	GESS_chr9@33998785-33998862:-	chr9	33998785	33998862	-5.79513e+18	100	-	CUFF.26027.1.27
chr4	509762	509974	-9.22779e+17	100	+	GESS_chr4@509762-509974:+	chr4	509762	509974	-9.22779e+17	100	+	CUFF.12777.2.6;CUFF.12777.1.6
chr14	102814616	102815096	-6.11839e+18	100	-	GESS_chr14@102814616-102815096:-	chr14	102814616	102815096	-6.11839e+18	100	-	CUFF.38714.2.2;CUFF.38714.1.2
chr4	103635595	103635718	4.02894e+17	100	-	GESS_chr4@103635595-103635718:-	chr4	103635595	103635718	4.02894e+17	100	-	CUFF.14209.1.13
chr10	22828900	22829003	7.62008e+16	100	-	GESS_chr10@22828900-22829003:-	chr10	22828900	22829003	7.62008e+16	100	-	CUFF.28336.1.2
chr10	14893218	14893322	6.94802e+18	100	+	GESS_chr10@14893218-14893322:+	chr10	14893218	14893322	6.94802e+18	100	+	CUFF.28209.1.7
chr8	101282097	101282241	6.85455e+18	100	-	GESS_chr8@101282097-101282241:-	chr8	101282097	101282241	6.85455e+18	100	-	CUFF.24890.1.7
chr11	61109295	61109384	1.21459e+18	100	+	GESS_chr11@61109295-61109384:+	chr11	61109295	61109384	1.21459e+18	100	+	CUFF.31230.1.6
chr13	111938494	111938587	-2.93639e+18	100	+	GESS_chr13@111938494-111938587:+	chr13	111938494	111938587	-2.93639e+18	100	+	CUFF.36945.1.17
chr4	39322907	39322994	-2.37083e+18	100	-	GESS_chr4@39322907-39322994:-	chr4	39322907	39322994	-2.37083e+18	100	-	CUFF.13409.3.18;CUFF.13409.1.18;CUFF.13409.2.18
chr14	78397861	78398054	3.8284e+17	100	+	GESS_chr14@78397861-78398054:+	chr14	78397861	78398054	3.8284e+17	100	+	CUFF.38355.1.10
chr1	211570109	211570173	-6.3404e+18	100	+	GESS_chr1@211570109-211570173:+	chr1	211570109	211570173	-6.3404e+18	100	+	CUFF.4590.3.4;CUFF.4590.2.4
chr1	156562157	156562267	2.90636e+18	100	+	GESS_chr1@156562157-156562267:+	chr1	156562157	156562267	2.90636e+18	100	+	CUFF.3441.1.3
chr15	50781998	50782078	-7.46389e+17	100	+	GESS_chr15@50781998-50782078:+	chr15	50781998	50782078	-7.46389e+17	100	+	CUFF.39624.2.2;CUFF.39624.1.6
chr3	15473594	15473730	6.4448e+18	100	+	GESS_chr3@15473594-15473730:+	chr3	15473594	15473730	6.4448e+18	100	+	CUFF.9681.1.3
chr6	30890881	30891008	2.62693e+18	100	+	GESS_chr6@30890881-30891008:+	chr6	30890881	30891008	2.62693e+18	100	+	CUFF.18458.1.37;CUFF.18458.2.37
chr17	80879377	80879453	6.94586e+18	100	+	GESS_chr17@80879377-80879453:+	chr17	80879377	80879453	6.94586e+18	100	+	CUFF.46491.3.13;CUFF.46491.1.25;CUFF.46491.2.13
chr6	135813366	135813429	-8.04301e+18	100	-	GESS_chr6@135813366-135813429:-	chr6	135813366	135813429	-8.04301e+18	100	-	CUFF.20116.3.20;CUFF.20116.1.26;CUFF.20116.2.22
chr14	93282596	93282766	6.23289e+18	100	+	GESS_chr14@93282596-93282766:+	chr14	93282596	93282766	6.23289e+18	100	+	CUFF.38508.1.7
chr12	56999614	56999847	6.64026e+18	100	-	GESS_chr12@56999614-56999847:-	chr12	56999614	56999847	6.64026e+18	100	-	CUFF.34238.1.16
chr3	158015828	158015864	-4.96588e+18	100	+	GESS_chr3@158015828-158015864:+	chr3	158015828	158015864	-4.96588e+18	100	+	CUFF.12200.2.5;CUFF.12200.1.5
chr1	6293534	6293703	6.45132e+18	100	-	GESS_chr1@6293534-6293703:-	chr1	6293534	6293703	6.45132e+18	100	-	CUFF.494.2.3;CUFF.494.1.3
chr11	774008	774113	6.33167e+18	100	-	GESS_chr11@774008-774113:-	chr11	774008	774113	6.33167e+18	100	-	CUFF.30287.1.6
chr20	43625810	43625947	-1.99638e+18	100	+	GESS_chr20@43625810-43625947:+	chr20	43625810	43625947	-1.99638e+18	100	+	CUFF.51984.1.7
chr17	7123441	7123516	-1.25117e+18	100	+	GESS_chr17@7123441-7123516:+	chr17	7123441	7123516	-1.25117e+18	100	+	CUFF.43710.2.2;CUFF.43710.1.2
chr9	33933488	33933626	1.17438e+18	100	-	GESS_chr9@33933488-33933626:-	chr9	33933488	33933626	1.17438e+18	100	-	CUFF.26027.1.12
chr1	43394881	43394985	6.22277e+18	100	-	GESS_chr1@43394881-43394985:-	chr1	43394881	43394985	6.22277e+18	100	-	CUFF.1475.1.4
chr1	154560601	154560734	8.69941e+18	100	-	GESS_chr1@154560601-154560734:-	chr1	154560601	154560734	8.69941e+18	100	-	CUFF.3348.1.6
chr12	57500311	57500363	-3.85841e+18	100	-	GESS_chr12@57500311-57500363:-	chr12	57500311	57500363	-3.85841e+18	100	-	CUFF.34276.1.17
chr17	3550738	3550816	6.25135e+18	100	+	GESS_chr17@3550738-3550816:+	chr17	3550738	3550816	6.25135e+18	100	+	CUFF.43445.1.4
chr8	144643912	144643998	-6.38009e+17	100	+	GESS_chr8@144643912-144643998:+	chr8	144643912	144643998	-6.38009e+17	100	+	CUFF.25391.3.3
chr3	52725558	52725645	7.50671e+18	100	+	GESS_chr3@52725558-52725645:+	chr3	52725558	52725645	7.50671e+18	100	+	CUFF.10737.1.9
chr21	43934980	43935045	7.55981e+18	100	+	GESS_chr21@43934980-43935045:+	chr21	43934980	43935045	7.55981e+18	100	+	CUFF.52928.1.3
chr22	33679188	33679334	-4.45081e+18	100	-	GESS_chr22@33679188-33679334:-	chr22	33679188	33679334	-4.45081e+18	100	-	CUFF.53923.1.3;CUFF.53923.2.3
chr10	104128496	104128589	-6.43507e+18	100	+	GESS_chr10@104128496-104128589:+	chr10	104128496	104128589	-6.43507e+18	100	+	CUFF.29700.2.22;CUFF.29700.1.22;CUFF.29700.3.8
chr7	99688525	99688572	3.84313e+18	100	+	GESS_chr7@99688525-99688572:+	chr7	99688525	99688572	3.84313e+18	100	+	CUFF.22319.1.6
chr19	9268656	9268751	-8.86239e+18	100	+	GESS_chr19@9268656-9268751:+	chr19	9268656	9268751	-8.86239e+18	100	+	CUFF.48268.1.5
chr17	35979813	35979884	-7.80047e+18	100	-	GESS_chr17@35979813-35979884:-	chr17	35979813	35979884	-7.80047e+18	100	-	CUFF.44636.1.3
chr21	44515804	44515853	-8.44939e+18	100	-	GESS_chr21@44515804-44515853:-	chr21	44515804	44515853	-8.44939e+18	100	-	CUFF.52988.1.4;CUFF.52988.2.4
chr10	121199243	121199280	-6.39282e+18	100	+	GESS_chr10@121199243-121199280:+	chr10	121199243	121199280	-6.39282e+18	100	+	CUFF.29980.2.10
chr1	110231295	110231359	1.07829e+18	100	+	GESS_chr1@110231295-110231359:+	chr1	110231295	110231357	1.07829e+18	100	+	CUFF.2586.1.3
chr9	95874500	95874571	-2.07031e+18	100	+	GESS_chr9@95874500-95874571:+	chr9	95874500	95874571	-2.07031e+18	100	+	CUFF.26686.1.3;CUFF.26686.2.4;CUFF.26686.3.5
chr2	37505009	37505132	-1.64733e+18	100	-	GESS_chr2@37505009-37505132:-	chr2	37505009	37505132	-1.64733e+18	100	-	CUFF.5971.1.2;CUFF.5971.2.2
chr1	150814900	150814944	-2.52541e+18	100	-	GESS_chr1@150814900-150814944:-	chr1	150814900	150814944	-2.52541e+18	100	-	CUFF.3114.2.18;CUFF.3114.4.18
chr1	22032960	22033082	5.24305e+18	100	-	GESS_chr1@22032960-22033082:-	chr1	22032960	22033082	5.24305e+18	100	-	CUFF.642.1.11
chr5	139931567	139931769	-3.79469e+18	100	-	GESS_chr5@139931567-139931769:-	chr5	139931567	139931769	-3.79469e+18	100	-	CUFF.17032.2.3;CUFF.17032.1.3
chr4	2883625	2883787	2.88539e+18	100	+	GESS_chr4@2883625-2883787:+	chr4	2883625	2883787	2.88539e+18	100	+	CUFF.12983.1.3
chr5	50118169	50118234	-3.02278e+18	100	+	GESS_chr5@50118169-50118234:+	chr5	50118169	50118234	-3.02278e+18	100	+	CUFF.15622.2.18;CUFF.15622.1.17;CUFF.15622.3.18
chrX	119677969	119678058	7.6083e+18	100	-	GESS_chrX@119677969-119678058:-	chrX	119677969	119678058	7.6083e+18	100	-	CUFF.56318.1.14;CUFF.56318.2.14
chr1	19559430	19559629	-4.98383e+18	100	-	GESS_chr1@19559430-19559629:-	chr1	19559430	19559629	-4.98383e+18	100	-	CUFF.596.1.10
chr11	118243801	118244003	-2.8073e+18	100	+	GESS_chr11@118243801-118244003:+	chr11	118243801	118244003	-2.8073e+18	100	+	CUFF.32564.2.7;CUFF.32564.1.7
chr16	70595533	70595687	4.94028e+18	100	+	GESS_chr16@70595533-70595687:+	chr16	70595533	70595687	4.94028e+18	100	+	CUFF.42815.1.17
chr1	146638077	146638197	-5.45536e+18	100	-	GESS_chr1@146638077-146638197:-	chr1	146638077	146638190	-5.45536e+18	100	-	CUFF.2986.1.4
chrX	30861083	30861166	-5.57044e+18	100	-	GESS_chrX@30861083-30861166:-	chrX	30861083	30861166	-5.57044e+18	100	-	CUFF.55135.1.3
chr17	2276247	2276375	-4.3371e+18	100	+	GESS_chr17@2276247-2276375:+	chr17	2276219	2276375	-5.50517e+17	100	+	CUFF.43390.2.1
chr17	2276247	2276375	-4.3371e+18	100	+	GESS_chr17@2276247-2276375:+	chr17	2276247	2276375	-4.3371e+18	100	+	CUFF.43390.1.13
chr4	39328183	39328260	2.7726e+16	100	-	GESS_chr4@39328183-39328260:-	chr4	39328183	39328260	2.7726e+16	100	-	CUFF.13409.1.20;CUFF.13409.3.20;CUFF.13409.2.20
chr4	1991435	1991596	-4.72122e+18	100	-	GESS_chr4@1991435-1991596:-	chr4	1991435	1991596	-4.72122e+18	100	-	CUFF.12896.1.9
chr1	3551724	3551858	7.6489e+18	100	-	GESS_chr1@3551724-3551858:-	chr1	3551724	3551858	7.6489e+18	100	-	CUFF.172.3.5;CUFF.172.1.6
chr5	125939262	125939875	2.57489e+18	100	+	GESS_chr5@125939262-125939875:+	chr5	125939262	125939875	2.57489e+18	100	+	CUFF.16619.1.2
chr17	74053484	74053624	8.66291e+18	100	-	GESS_chr17@74053484-74053624:-	chr17	74053484	74053624	8.66291e+18	100	-	CUFF.46065.1.9
chr10	134017266	134017431	-3.74952e+18	100	+	GESS_chr10@134017266-134017431:+	chr10	134017266	134017431	-3.74952e+18	100	+	CUFF.30164.1.9
chr9	3293077	3293258	-9.04594e+18	100	-	GESS_chr9@3293077-3293258:-	chr9	3293077	3293258	-9.04594e+18	100	-	CUFF.25645.1.12;CUFF.25645.2.11
chr3	52525368	52525529	7.51642e+18	100	+	GESS_chr3@52525368-52525529:+	chr3	52525368	52525529	7.51642e+18	100	+	CUFF.10537.1.20
chr3	185337087	185337290	-4.0118e+18	100	+	GESS_chr3@185337087-185337290:+	chr3	185337087	185337290	-4.0118e+18	100	+	CUFF.12506.1.13
chr2	100625274	100625394	7.39376e+18	100	-	GESS_chr2@100625274-100625394:-	chr2	100625274	100625394	7.39376e+18	100	-	CUFF.7182.2.11;CUFF.7182.3.3;CUFF.7182.1.11
chr20	35695636	35695700	-7.61688e+18	100	-	GESS_chr20@35695636-35695700:-	chr20	35695636	35695700	-7.61688e+18	100	-	CUFF.51803.2.18
chr9	5805027	5805217	6.93924e+18	100	-	GESS_chr9@5805027-5805217:-	chr9	5805027	5805217	6.93924e+18	100	-	CUFF.25824.2.6
chr8	17820610	17820800	-7.75748e+18	100	+	GESS_chr8@17820610-17820800:+	chr8	17820610	17820800	-7.75748e+18	100	+	CUFF.23782.2.17;CUFF.23782.3.17;CUFF.23782.1.18
chrX	135760095	135760115	1.07549e+18	100	-	GESS_chrX@135760095-135760115:-	chrX	135760095	135760115	1.07549e+18	100	-	CUFF.56497.1.6;CUFF.56497.2.6
chr2	202141550	202141691	-1.49284e+18	100	+	GESS_chr2@202141550-202141691:+	chr2	202141550	202141691	-1.49284e+18	100	+	CUFF.8529.2.6
chrX	70777343	70777522	4.099e+18	100	+	GESS_chrX@70777343-70777522:+	chrX	70777343	70777522	4.099e+18	100	+	CUFF.55760.2.7;CUFF.55760.1.12
chr20	33732782	33732821	-7.35423e+16	100	-	GESS_chr20@33732782-33732821:-	chr20	33732782	33732822	-7.35423e+16	100	-	CUFF.51706.2.9
chr1	146747768	146747921	-5.5917e+18	100	+	GESS_chr1@146747768-146747921:+	chr1	146747768	146747921	-5.5917e+18	100	+	CUFF.2973.1.13;CUFF.2973.2.14
chr1	156238081	156238206	2.37184e+18	100	-	GESS_chr1@156238081-156238206:-	chr1	156238081	156238206	2.37184e+18	100	-	CUFF.3440.1.15
chr14	55313817	55313848	-4.43542e+17	100	-	GESS_chr14@55313817-55313848:-	chr14	55313817	55313848	-4.43542e+17	100	-	CUFF.37758.2.3;CUFF.37758.1.3
chr1	150464074	150464138	5.41169e+18	100	+	GESS_chr1@150464074-150464138:+	chr1	150464074	150464138	5.41169e+18	100	+	CUFF.3098.2.6;CUFF.3098.1.6
chr10	74833489	74833585	5.81491e+18	100	-	GESS_chr10@74833489-74833585:-	chr10	74833489	74833585	5.81491e+18	100	-	CUFF.29012.3.13;CUFF.29012.1.13;CUFF.29012.2.13
chr2	219142089	219142176	-9.83568e+17	100	-	GESS_chr2@219142089-219142176:-	chr2	219142089	219142176	-9.83568e+17	100	-	CUFF.8893.2.4;CUFF.8893.1.4
chr4	123200930	123201136	1.49229e+18	100	+	GESS_chr4@123200930-123201136:+	chr4	123200930	123201136	1.49229e+18	100	+	CUFF.14465.1.22;CUFF.14465.2.2
chr7	148514314	148514483	-2.18613e+18	100	-	GESS_chr7@148514314-148514483:-	chr7	148514314	148514483	-2.18613e+18	100	-	CUFF.23273.1.10;CUFF.23273.2.10
chr17	42936448	42936549	1.87796e+18	100	-	GESS_chr17@42936448-42936549:-	chr17	42936448	42936549	1.87796e+18	100	-	CUFF.45042.1.10;CUFF.45042.2.5
chr15	42684837	42684920	-2.39132e+18	100	+	GESS_chr15@42684837-42684920:+	chr15	42684837	42684920	-2.39132e+18	100	+	CUFF.39338.2.31
chr7	36456689	36456799	-5.67698e+18	100	+	GESS_chr7@36456689-36456799:+	chr7	36456689	36456799	-5.67698e+18	100	+	CUFF.21229.1.4
chr3	183479885	183480067	-3.62435e+18	100	+	GESS_chr3@183479885-183480067:+	chr3	183479885	183480067	-3.62435e+18	100	+	CUFF.12465.3.15;CUFF.12465.1.15;CUFF.12465.2.15
chr1	160252207	160252292	-5.33883e+18	100	-	GESS_chr1@160252207-160252292:-	chr1	160252207	160252292	-5.33883e+18	100	-	CUFF.3704.1.5
chr22	40825610	40825769	-1.10673e+18	100	-	GESS_chr22@40825610-40825769:-	chr22	40825610	40825771	-1.107e+18	100	-	CUFF.54240.2.9;CUFF.54240.1.9
chr20	31020683	31020788	2.61183e+18	100	+	GESS_chr20@31020683-31020788:+	chr20	31020683	31020788	2.61183e+18	100	+	CUFF.51584.1.9;CUFF.51584.2.6
chr19	46120023	46120111	-1.59429e+18	100	-	GESS_chr19@46120023-46120111:-	chr19	46120023	46120111	-1.59429e+18	100	-	CUFF.50141.2.6;CUFF.50141.3.6;CUFF.50141.1.6
chr4	77065543	77065626	7.24859e+18	100	-	GESS_chr4@77065543-77065626:-	chr4	77065543	77065626	7.24859e+18	100	-	CUFF.13848.1.11
chr17	42930885	42931003	3.15285e+18	100	-	GESS_chr17@42930885-42931003:-	chr17	42930885	42931003	3.15285e+18	100	-	CUFF.45042.1.5
chr9	72961521	72961565	4.20474e+18	100	+	GESS_chr9@72961521-72961565:+	chr9	72961521	72961565	4.20474e+18	100	+	CUFF.26478.3.19
chr13	41941575	41941788	-4.64342e+17	100	+	GESS_chr13@41941575-41941788:+	chr13	41941575	41941788	-4.64342e+17	100	+	CUFF.36308.1.15
chr3	9724862	9724928	-2.72981e+18	100	+	GESS_chr3@9724862-9724928:+	chr3	9724862	9724928	-2.72981e+18	100	+	CUFF.9488.2.10;CUFF.9488.1.10;CUFF.9488.3.10
chr10	88227036	88227263	-8.40459e+18	100	-	GESS_chr10@88227036-88227263:-	chr10	88227036	88227263	-8.40459e+18	100	-	CUFF.29210.1.11;CUFF.29210.2.11
chr12	123702923	123703046	-7.34436e+18	100	-	GESS_chr12@123702923-123703046:-	chr12	123702923	123703046	-7.34436e+18	100	-	CUFF.35626.4.14;CUFF.35626.1.19
chr2	25458576	25458694	-2.19693e+18	100	-	GESS_chr2@25458576-25458694:-	chr2	25458576	25458694	-2.19693e+18	100	-	CUFF.5614.2.2;CUFF.5614.1.2
chr5	118456666	118456834	-3.61655e+18	100	+	GESS_chr5@118456666-118456834:+	chr5	118456666	118456834	-3.61655e+18	100	+	CUFF.16579.2.10;CUFF.16579.1.9
chr5	174943617	174943666	7.52334e+18	100	+	GESS_chr5@174943617-174943666:+	chr5	174943617	174943666	7.52334e+18	100	+	CUFF.17407.1.8;CUFF.17407.2.8
chr16	57075894	57075977	-3.75281e+18	100	+	GESS_chr16@57075894-57075977:+	chr16	57075894	57075977	-3.75281e+18	100	+	CUFF.42414.3.19;CUFF.42414.1.19;CUFF.42414.2.19
chr2	99999243	99999384	5.28213e+18	100	+	GESS_chr2@99999243-99999384:+	chr2	99999243	99999384	5.28213e+18	100	+	CUFF.7180.1.14
chr18	55274676	55274897	-5.12324e+18	100	-	GESS_chr18@55274676-55274897:-	chr18	55274676	55274897	-5.12324e+18	100	-	CUFF.47179.1.6;CUFF.47179.2.7
chr22	42290824	42290941	9.33561e+17	100	+	GESS_chr22@42290824-42290941:+	chr22	42290824	42290941	9.33561e+17	100	+	CUFF.54414.1.13
chr6	41057943	41058048	-4.93316e+18	100	+	GESS_chr6@41057943-41058048:+	chr6	41057943	41058048	-4.93316e+18	100	+	CUFF.18892.2.6;CUFF.18892.1.5
chr17	65905698	65905877	3.70541e+18	100	+	GESS_chr17@65905698-65905877:+	chr17	65905698	65905877	3.70541e+18	100	+	CUFF.45827.1.12;CUFF.45827.3.11;CUFF.45827.2.10
chr7	99995502	99995535	-5.36927e+18	100	+	GESS_chr7@99995502-99995535:+	chr7	99995502	99995535	-5.36927e+18	100	+	CUFF.22356.2.4;CUFF.22356.1.3
chrX	18913256	18913309	-5.85427e+18	100	-	GESS_chrX@18913256-18913309:-	chrX	18913256	18913309	-5.85427e+18	100	-	CUFF.55043.2.2;CUFF.55043.1.3
chr13	113513707	113513766	-7.19266e+18	100	+	GESS_chr13@113513707-113513766:+	chr13	113513707	113513766	-7.19266e+18	100	+	CUFF.36972.1.23;CUFF.36972.2.2
chr19	46119719	46119816	-5.50045e+17	100	-	GESS_chr19@46119719-46119816:-	chr19	46119719	46119816	-5.50045e+17	100	-	CUFF.50141.2.5;CUFF.50141.1.5;CUFF.50141.3.5
chr13	76415245	76415337	-6.19159e+18	100	+	GESS_chr13@76415245-76415337:+	chr13	76415245	76415337	-6.19159e+18	100	+	CUFF.36664.1.21;CUFF.36664.2.21
chr14	35548133	35548230	-5.81791e+18	100	+	GESS_chr14@35548133-35548230:+	chr14	35548133	35548230	-5.81791e+18	100	+	CUFF.37436.2.4
chr9	36222774	36222995	-7.05336e+18	100	-	GESS_chr9@36222774-36222995:-	chr9	36222774	36222995	-7.05336e+18	100	-	CUFF.26124.1.4
chr12	42768665	42768876	2.95844e+18	100	+	GESS_chr12@42768665-42768876:+	chr12	42768665	42768876	2.95844e+18	100	+	CUFF.33748.2.4;CUFF.33748.1.5;CUFF.33748.3.5
chr11	116734384	116734534	-3.45502e+17	100	-	GESS_chr11@116734384-116734534:-	chr11	116734384	116734534	-3.45502e+17	100	-	CUFF.32532.1.10;CUFF.32532.2.10
chr2	175957271	175957344	-1.08241e+18	100	-	GESS_chr2@175957271-175957344:-	chr2	175957271	175957344	-1.08241e+18	100	-	CUFF.8179.2.3
chr7	105190502	105190612	-1.50726e+18	100	+	GESS_chr7@105190502-105190612:+	chr7	105190502	105190612	-1.50726e+18	100	+	CUFF.22537.1.8;CUFF.22537.2.6
chr2	172325398	172325540	-5.75731e+18	100	+	GESS_chr2@172325398-172325540:+	chr2	172325398	172325540	-5.75731e+18	100	+	CUFF.8096.1.8
chr2	9658232	9658376	8.24946e+18	100	-	GESS_chr2@9658232-9658376:-	chr2	9658232	9658376	8.24946e+18	100	-	CUFF.5400.1.11;CUFF.5400.2.11
chr15	102255043	102255166	9.07505e+18	100	-	GESS_chr15@102255043-102255166:-	chr15	102255043	102255166	9.07505e+18	100	-	CUFF.40933.1.16
chr2	87110479	87110552	-1.88697e+18	100	+	GESS_chr2@87110479-87110552:+	chr2	87110479	87110552	-1.88697e+18	100	+	CUFF.6904.1.6
chrX	13785246	13785403	7.63545e+18	100	+	GESS_chrX@13785246-13785403:+	chrX	13785246	13785403	7.63545e+18	100	+	CUFF.54956.1.15
chr17	57814814	57814904	6.25712e+18	100	+	GESS_chr17@57814814-57814904:+	chr17	57814814	57814904	6.25712e+18	100	+	CUFF.45629.1.4
chr7	76629626	76629705	9.11047e+18	100	+	GESS_chr7@76629626-76629705:+	chr7	76629626	76629705	9.11047e+18	100	+	CUFF.22011.1.6
chr10	13653615	13653683	-1.15042e+18	100	+	GESS_chr10@13653615-13653683:+	chr10	13653615	13653683	-1.15042e+18	100	+	CUFF.28190.1.6
chr17	5268417	5268533	-9.13786e+18	100	+	GESS_chr17@5268417-5268533:+	chr17	5268417	5268533	-9.13786e+18	100	+	CUFF.43612.1.11
chr11	60665573	60665743	8.78958e+18	100	-	GESS_chr11@60665573-60665743:-	chr11	60665573	60665743	8.78958e+18	100	-	CUFF.31202.1.3
chr17	80881528	80881609	-8.57714e+17	100	+	GESS_chr17@80881528-80881609:+	chr17	80881528	80881609	-8.57714e+17	100	+	CUFF.46491.2.14;CUFF.46491.1.26;CUFF.46491.3.14
chr12	50482304	50482420	2.25117e+17	100	+	GESS_chr12@50482304-50482420:+	chr12	50482304	50482420	2.25117e+17	100	+	CUFF.33918.1.5;CUFF.33918.2.6
chr17	65900818	65900956	9.01744e+18	100	+	GESS_chr17@65900818-65900956:+	chr17	65900818	65900956	9.01744e+18	100	+	CUFF.45827.1.11;CUFF.45827.2.9;CUFF.45827.3.10
chr6	31593797	31593939	-3.83667e+18	100	+	GESS_chr6@31593797-31593939:+	chr6	31593797	31593939	-3.83667e+18	100	+	CUFF.18533.1.9;CUFF.18533.2.9
chr12	99100263	99100388	-2.78923e+18	100	+	GESS_chr12@99100263-99100388:+	chr12	99100263	99100388	-2.78923e+18	100	+	CUFF.34928.2.4;CUFF.34928.1.4;CUFF.34928.3.5
chr19	7974640	7974781	7.84345e+18	100	+	GESS_chr19@7974640-7974781:+	chr19	7974640	7974781	7.84345e+18	100	+	CUFF.48191.2.2;CUFF.48191.1.3
chr8	120790259	120790369	8.60293e+18	100	-	GESS_chr8@120790259-120790369:-	chr8	120790259	120790369	8.60293e+18	100	-	CUFF.25102.1.9
chr3	112277223	112277264	5.68252e+18	100	-	GESS_chr3@112277223-112277264:-	chr3	112277223	112277264	5.68252e+18	100	-	CUFF.11213.1.11
chr19	54655963	54656062	-5.98242e+18	100	+	GESS_chr19@54655963-54656062:+	chr19	54655963	54656062	-5.98242e+18	100	+	CUFF.50667.1.13;CUFF.50667.2.13
chr16	88722064	88722138	-1.26286e+18	100	-	GESS_chr16@88722064-88722138:-	chr16	88722064	88722138	-1.26286e+18	100	-	CUFF.43122.1.5;CUFF.43122.2.3
chr17	42289241	42289374	-4.97824e+18	100	-	GESS_chr17@42289241-42289374:-	chr17	42289241	42289374	-4.97824e+18	100	-	CUFF.45025.1.13;CUFF.45025.2.13
chr3	119099751	119099833	6.1538e+17	100	+	GESS_chr3@119099751-119099833:+	chr3	119099751	119099833	6.1538e+17	100	+	CUFF.11433.1.4;CUFF.11433.3.4;CUFF.11433.2.4
chr13	99112626	99112694	-7.57584e+17	100	-	GESS_chr13@99112626-99112694:-	chr13	99112626	99112694	-7.57584e+17	100	-	CUFF.36783.1.3
chr9	35706765	35706897	-1.46989e+18	100	-	GESS_chr9@35706765-35706897:-	chr9	35706765	35706897	-1.46989e+18	100	-	CUFF.26201.1.20
chr4	38802478	38802569	-1.22949e+18	100	-	GESS_chr4@38802478-38802569:-	chr4	38802478	38802569	-1.22949e+18	100	-	CUFF.13431.2.2;CUFF.13431.1.2
chr8	33353060	33353134	8.40809e+18	100	+	GESS_chr8@33353060-33353134:+	chr8	33353060	33353134	8.40809e+18	100	+	CUFF.24049.1.7
chr6	31829776	31829968	4.92379e+18	100	-	GESS_chr6@31829776-31829968:-	chr6	31829776	31829968	4.92379e+18	100	-	CUFF.18579.1.5
chr20	44574350	44574522	-7.44873e+18	100	+	GESS_chr20@44574350-44574522:+	chr20	44574350	44574522	-7.44873e+18	100	+	CUFF.52024.1.12
chr16	4920845	4920973	-5.50194e+18	100	+	GESS_chr16@4920845-4920973:+	chr16	4920845	4920973	-5.50194e+18	100	+	CUFF.41420.2.11;CUFF.41420.1.12;CUFF.41420.3.11
chr9	131029473	131029553	-6.43484e+18	100	-	GESS_chr9@131029473-131029553:-	chr9	131029473	131029553	-6.43484e+18	100	-	CUFF.27453.2.20
chr10	1046888	1046953	-1.70519e+18	100	+	GESS_chr10@1046888-1046953:+	chr10	1046888	1046953	-1.70519e+18	100	+	CUFF.27955.1.8
chr19	1073505	1073589	-5.39837e+18	100	+	GESS_chr19@1073505-1073589:+	chr19	1073505	1073589	-5.39837e+18	100	+	CUFF.47721.1.4;CUFF.47721.2.4
chr10	43297585	43297666	-9.47531e+17	100	+	GESS_chr10@43297585-43297666:+	chr10	43297585	43297666	-9.47531e+17	100	+	CUFF.28609.2.13;CUFF.28609.1.13
chr5	76734065	76734186	3.14037e+18	100	-	GESS_chr5@76734065-76734186:-	chr5	76734065	76734186	3.14037e+18	100	-	CUFF.16042.2.4;CUFF.16042.1.5
chr14	45497379	45497532	4.88655e+18	100	+	GESS_chr14@45497379-45497532:+	chr14	45497379	45497532	4.88655e+18	100	+	CUFF.37560.1.3
chr7	97487590	97487717	-6.33991e+18	100	-	GESS_chr7@97487590-97487717:-	chr7	97487590	97487717	-6.33991e+18	100	-	CUFF.22239.1.7;CUFF.22239.2.7
chr15	91430191	91430287	2.30467e+18	100	+	GESS_chr15@91430191-91430287:+	chr15	91430191	91430287	2.30467e+18	100	+	CUFF.40753.2.4;CUFF.40753.1.4
chr3	33870348	33870461	-6.03728e+18	100	+	GESS_chr3@33870348-33870461:+	chr3	33870345	33870461	-6.03724e+18	100	+	CUFF.9889.1.7
chr2	33780598	33780634	8.92433e+18	100	+	GESS_chr2@33780598-33780634:+	chr2	33780598	33780634	8.92433e+18	100	+	CUFF.5887.2.15
chr20	33969721	33969828	8.13977e+18	100	-	GESS_chr20@33969721-33969828:-	chr20	33969721	33969828	8.13977e+18	100	-	CUFF.51717.1.7;CUFF.51717.2.4
chr12	133158025	133158102	5.67495e+18	100	+	GESS_chr12@133158025-133158102:+	chr12	133158025	133158102	5.67495e+18	100	+	CUFF.35789.1.16;CUFF.35789.3.7;CUFF.35789.2.16
chr4	104115760	104115841	-5.39167e+18	100	-	GESS_chr4@104115760-104115841:-	chr4	104115760	104115841	-5.39167e+18	100	-	CUFF.14229.2.42;CUFF.14229.3.12
chr10	99967858	99969656	9.57383e+17	100	+	GESS_chr10@99967858-99969656:+	chr10	99967858	99969656	9.57383e+17	100	+	CUFF.29527.1.5;CUFF.29527.2.5
chr6	130372394	130372553	-7.88687e+17	100	+	GESS_chr6@130372394-130372553:+	chr6	130372394	130372553	-7.88687e+17	100	+	CUFF.20060.2.5;CUFF.20060.1.6
chr3	127295664	127295736	6.45323e+18	100	-	GESS_chr3@127295664-127295736:-	chr3	127295664	127295736	6.45323e+18	100	-	CUFF.11717.1.7
chr11	130010293	130010378	-4.09964e+17	100	+	GESS_chr11@130010293-130010378:+	chr11	130010293	130010378	-4.09964e+17	100	+	CUFF.32761.1.13;CUFF.32761.2.14
chr17	7405837	7406020	7.62825e+18	100	+	GESS_chr17@7405837-7406020:+	chr17	7405837	7406020	7.62825e+18	100	+	CUFF.43752.1.16
chr10	3155564	3155710	-7.89629e+18	100	+	GESS_chr10@3155564-3155710:+	chr10	3155564	3155710	-7.89629e+18	100	+	CUFF.28090.1.13
chr11	64116803	64116930	2.30913e+18	100	+	GESS_chr11@64116803-64116930:+	chr11	64116803	64116930	2.30913e+18	100	+	CUFF.31389.1.15;CUFF.31389.3.15;CUFF.31389.2.15
chr17	43323245	43323340	7.83488e+18	100	+	GESS_chr17@43323245-43323340:+	chr17	43323245	43323340	7.83488e+18	100	+	CUFF.45085.1.24;CUFF.45085.2.19
chr3	108366790	108366959	1.06984e+18	100	+	GESS_chr3@108366790-108366959:+	chr3	108366790	108366959	1.06984e+18	100	+	CUFF.11179.1.16
chr16	31383918	31383991	-6.72147e+18	100	+	GESS_chr16@31383918-31383991:+	chr16	31383918	31383991	-6.72147e+18	100	+	CUFF.42124.1.17;CUFF.42124.2.9
chr2	231314276	231314425	-8.63657e+18	100	+	GESS_chr2@231314276-231314425:+	chr2	231314276	231314425	-8.63657e+18	100	+	CUFF.9073.1.7
chr1	186321108	186321242	8.6009e+18	100	-	GESS_chr1@186321108-186321242:-	chr1	186321108	186321242	8.6009e+18	100	-	CUFF.4119.1.33
chr6	33173911	33173953	-8.42678e+18	100	+	GESS_chr6@33173911-33173953:+	chr6	33173911	33173953	-8.42678e+18	100	+	CUFF.18647.1.7
chr15	40477366	40477580	1.45758e+18	100	+	GESS_chr15@40477366-40477580:+	chr15	40477366	40477580	1.45758e+18	100	+	CUFF.39205.1.3
chr11	64111469	64112629	-7.96206e+18	100	+	GESS_chr11@64111469-64112629:+	chr11	64111469	64112629	-7.96206e+18	100	+	CUFF.31389.1.14;CUFF.31389.3.14;CUFF.31389.2.14
chr19	12760727	12760828	-2.1502e+18	100	-	GESS_chr19@12760727-12760828:-	chr19	12760727	12760828	-2.1502e+18	100	-	CUFF.51672.1.7
chr12	10761697	10761982	-5.26771e+18	100	-	GESS_chr12@10761697-10761982:-	chr12	10761732	10761982	2.56503e+18	100	-	CUFF.33151.2.1
chr8	74722709	74722864	-9.00786e+18	100	-	GESS_chr8@74722709-74722864:-	chr8	74722709	74722864	-9.00786e+18	100	-	CUFF.24580.1.3;CUFF.24580.2.2
chr21	47615590	47615670	-3.47488e+17	100	-	GESS_chr21@47615590-47615670:-	chr21	47615590	47615670	-3.47488e+17	100	-	CUFF.53197.1.4
chr15	40475915	40476084	-1.85145e+18	100	+	GESS_chr15@40475915-40476084:+	chr15	40475915	40476084	-1.85145e+18	100	+	CUFF.39205.1.2
chr7	72721391	72721499	-4.75185e+18	100	-	GESS_chr7@72721391-72721499:-	chr7	72721391	72721499	-4.75185e+18	100	-	CUFF.21827.1.6
chr14	64879190	64879243	5.77211e+18	100	+	GESS_chr14@64879190-64879243:+	chr14	64879190	64879243	5.77211e+18	100	+	CUFF.37919.1.4
chr15	25599500	25599573	-5.91593e+17	100	-	GESS_chr15@25599500-25599573:-	chr15	25599500	25599573	-5.91593e+17	100	-	CUFF.39009.2.3;CUFF.39009.1.3
chr2	234104045	234104141	-4.11036e+18	100	+	GESS_chr2@234104045-234104141:+	chr2	234104045	234104141	-4.11036e+18	100	+	CUFF.9180.1.19
chr5	33998746	33998932	5.33032e+18	100	-	GESS_chr5@33998746-33998932:-	chr5	33998746	33998932	5.33032e+18	100	-	CUFF.15419.3.2;CUFF.15419.1.3;CUFF.15419.2.2
chr22	50967565	50967767	-8.63375e+18	100	-	GESS_chr22@50967565-50967767:-	chr22	50967565	50967767	-8.63375e+18	100	-	CUFF.54692.1.7
chr1	113238038	113238196	1.49859e+17	100	+	GESS_chr1@113238038-113238196:+	chr1	113238038	113238196	1.49859e+17	100	+	CUFF.2694.1.11
chr7	77265099	77265166	-6.46481e+18	100	+	GESS_chr7@77265099-77265166:+	chr7	77265099	77265166	-6.46481e+18	100	+	CUFF.22009.1.15
chr8	33346506	33346657	-8.62598e+17	100	+	GESS_chr8@33346506-33346657:+	chr8	33346506	33346657	-8.62598e+17	100	+	CUFF.24049.1.5
chr4	8217838	8217984	2.3627e+18	100	+	GESS_chr4@8217838-8217984:+	chr4	8217838	8217984	2.3627e+18	100	+	CUFF.13089.1.6;CUFF.13089.2.6
chr1	227069589	227069749	-8.17295e+18	100	+	GESS_chr1@227069589-227069749:+	chr1	227069589	227069749	-8.17295e+18	100	+	CUFF.4858.2.4;CUFF.4858.1.4
chr15	40477752	40477843	-7.04783e+18	100	+	GESS_chr15@40477752-40477843:+	chr15	40477752	40477843	-7.04783e+18	100	+	CUFF.39205.1.4
chr13	28794368	28794515	-2.21531e+18	100	+	GESS_chr13@28794368-28794515:+	chr13	28794368	28794515	-2.21531e+18	100	+	CUFF.36099.1.6;CUFF.36099.2.5
chr2	26492821	26492865	8.2735e+18	100	+	GESS_chr2@26492821-26492865:+	chr2	26492821	26492865	8.2735e+18	100	+	CUFF.5638.1.5
chr2	97278019	97278090	4.73991e+18	100	-	GESS_chr2@97278019-97278090:-	chr2	97278019	97278090	4.73991e+18	100	-	CUFF.7057.2.13;CUFF.7057.4.13;CUFF.7057.1.13;CUFF.7057.3.13
chr5	10387106	10387178	8.36179e+18	100	+	GESS_chr5@10387106-10387178:+	chr5	10387106	10387178	8.36179e+18	100	+	CUFF.15295.1.5
chr5	77745757	77745857	-7.20957e+18	100	+	GESS_chr5@77745757-77745857:+	chr5	77745757	77745857	-7.20957e+18	100	+	CUFF.16064.1.7
chr10	101480744	101480825	-3.42423e+18	100	-	GESS_chr10@101480744-101480825:-	chr10	101480744	101480825	-3.42423e+18	100	-	CUFF.29596.1.4;CUFF.29596.2.2
chr3	57281423	57281505	8.92793e+18	100	+	GESS_chr3@57281423-57281505:+	chr3	57281423	57281505	8.92793e+18	100	+	CUFF.10677.2.9;CUFF.10677.1.9;CUFF.10677.3.9
chr15	23308564	23308707	-7.39835e+18	100	-	GESS_chr15@23308564-23308707:-	chr15	23308564	23308707	-7.39835e+18	100	-	CUFF.39000.1.11;CUFF.39000.2.11
chr11	64031163	64031267	-1.43935e+18	100	+	GESS_chr11@64031163-64031267:+	chr11	64031163	64031267	-1.43935e+18	100	+	CUFF.31357.2.20;CUFF.31357.1.20
chr11	9519222	9519347	1.86637e+17	100	+	GESS_chr11@9519222-9519347:+	chr11	9519222	9519347	1.86637e+17	100	+	CUFF.30596.2.11;CUFF.30596.1.10
chr6	167417752	167417889	-1.37715e+18	100	+	GESS_chr6@167417752-167417889:+	chr6	167417752	167417889	-1.37715e+18	100	+	CUFF.20524.4.5;CUFF.20524.2.5;CUFF.20524.1.4;CUFF.20524.3.5
chr2	54115858	54115949	7.9941e+18	100	-	GESS_chr2@54115858-54115949:-	chr2	54115858	54115949	7.9941e+18	100	-	CUFF.6200.1.10
chr19	50862760	50862904	6.44997e+18	100	-	GESS_chr19@50862760-50862904:-	chr19	50862760	50862904	6.44997e+18	100	-	CUFF.50489.5.3
chr3	48501186	48501315	2.24458e+18	100	+	GESS_chr3@48501186-48501315:+	chr3	48501186	48501315	2.24458e+18	100	+	CUFF.10356.2.7
chr12	49333780	49333890	2.08168e+17	100	-	GESS_chr12@49333780-49333890:-	chr12	49333780	49333890	2.08168e+17	100	-	CUFF.33865.1.3
chr7	106830618	106830762	8.8282e+18	100	+	GESS_chr7@106830618-106830762:+	chr7	106830618	106830762	8.8282e+18	100	+	CUFF.22610.1.8;CUFF.22610.2.8
chr11	126120401	126120628	-3.78104e+18	100	+	GESS_chr11@126120401-126120628:+	chr11	126120401	126120628	-3.78104e+18	100	+	CUFF.32729.1.5
chr12	57993183	57993221	8.85035e+18	100	+	GESS_chr12@57993183-57993221:+	chr12	57993183	57993221	8.85035e+18	100	+	CUFF.34297.2.6
chr15	76152219	76152323	-8.7079e+18	100	+	GESS_chr15@76152219-76152323:+	chr15	76152219	76152323	-8.7079e+18	100	+	CUFF.40339.1.3
chr1	10464218	10464336	-5.70723e+18	100	+	GESS_chr1@10464218-10464336:+	chr1	10464218	10464336	-5.70723e+18	100	+	CUFF.370.1.5
chr19	55857581	55857717	1.26762e+18	100	+	GESS_chr19@55857581-55857717:+	chr19	55857569	55857717	5.58994e+18	100	+	CUFF.50836.1.1
chr22	40803793	40803847	6.77729e+18	100	+	GESS_chr22@40803793-40803847:+	chr22	40803793	40803847	6.77729e+18	100	+	CUFF.54238.1.13;CUFF.54238.2.13;CUFF.54238.3.12
chr1	151261854	151262016	4.26089e+18	100	+	GESS_chr1@151261854-151262016:+	chr1	151261854	151262016	4.26089e+18	100	+	CUFF.3175.1.5
chr12	27128429	27128591	-1.00818e+18	100	-	GESS_chr12@27128429-27128591:-	chr12	27128429	27128591	-1.00818e+18	100	-	CUFF.33446.1.2
chr12	88508197	88508339	5.72962e+18	100	-	GESS_chr12@88508197-88508339:-	chr12	88508197	88508339	5.72962e+18	100	-	CUFF.34679.1.35
chr10	134151069	134151199	-5.34046e+18	100	+	GESS_chr10@134151069-134151199:+	chr10	134151069	134151199	-5.34046e+18	100	+	CUFF.30172.2.2;CUFF.30172.3.2;CUFF.30172.1.3
chr11	78189631	78189729	6.77786e+18	100	-	GESS_chr11@78189631-78189729:-	chr11	78189631	78189729	6.77786e+18	100	-	CUFF.32116.2.7;CUFF.32116.1.7
chr15	58936085	58936177	-2.8649e+18	100	-	GESS_chr15@58936085-58936177:-	chr15	58936085	58936177	-2.8649e+18	100	-	CUFF.39786.1.10
chr1	10460467	10460629	-7.11989e+18	100	+	GESS_chr1@10460467-10460629:+	chr1	10460450	10460629	-5.89739e+18	100	+	CUFF.370.1.3
chr2	9637243	9637377	6.14765e+18	100	-	GESS_chr2@9637243-9637377:-	chr2	9637243	9637377	6.14765e+18	100	-	CUFF.5400.2.6;CUFF.5400.1.6
chr6	30860845	30860940	2.32406e+18	100	+	GESS_chr6@30860845-30860940:+	chr6	30860845	30860940	2.32406e+18	100	+	CUFF.18456.2.10;CUFF.18456.1.10
chr5	6609939	6610035	7.26897e+18	100	-	GESS_chr5@6609939-6610035:-	chr5	6609939	6610035	7.26897e+18	100	-	CUFF.15266.1.8;CUFF.15266.2.8
chr18	2700733	2700916	2.71095e+18	100	+	GESS_chr18@2700733-2700916:+	chr18	2700733	2700916	2.71095e+18	100	+	CUFF.46568.1.12
chr17	78617528	78617610	8.2959e+18	100	+	GESS_chr17@78617528-78617610:+	chr17	78617528	78617610	8.2959e+18	100	+	CUFF.46305.1.3
chrX	96136578	96136717	6.41582e+18	100	+	GESS_chrX@96136578-96136717:+	chrX	96136578	96136717	6.41582e+18	100	+	CUFF.56039.2.5;CUFF.56039.1.5
chr20	44045157	44045334	1.75293e+18	100	+	GESS_chr20@44045157-44045334:+	chr20	44045157	44045334	1.75293e+18	100	+	CUFF.51998.1.2;CUFF.51998.2.2
chr1	62149089	62149218	2.42046e+18	100	-	GESS_chr1@62149089-62149218:-	chr1	62149089	62149218	2.42046e+18	100	-	CUFF.1904.1.2
chr14	64867511	64867595	5.18793e+17	100	+	GESS_chr14@64867511-64867595:+	chr14	64867511	64867595	5.18793e+17	100	+	CUFF.37919.1.2
chr6	86277252	86277295	7.78987e+18	100	-	GESS_chr6@86277252-86277295:-	chr6	86277252	86277295	7.78987e+18	100	-	CUFF.19581.3.25;CUFF.19581.1.24;CUFF.19581.2.24
chr10	27524021	27524141	9.99549e+17	100	-	GESS_chr10@27524021-27524141:-	chr10	27524021	27524141	9.99549e+17	100	-	CUFF.28428.1.11
chr3	5251860	5251933	5.98502e+17	100	+	GESS_chr3@5251860-5251933:+	chr3	5251860	5251933	5.98502e+17	100	+	CUFF.9463.2.9
chr12	49225861	49225969	-4.6121e+18	100	-	GESS_chr12@49225861-49225969:-	chr12	49225861	49225969	-4.6121e+18	100	-	CUFF.33864.1.3
chr22	40356059	40356178	8.7796e+18	100	+	GESS_chr22@40356059-40356178:+	chr22	40356059	40356178	8.7796e+18	100	+	CUFF.54192.1.4;CUFF.54192.2.4
chr1	11318542	11318650	8.09182e+17	100	-	GESS_chr1@11318542-11318650:-	chr1	11318542	11318650	8.09182e+17	100	-	CUFF.408.1.56
chr3	105271312	105271429	-4.88463e+18	100	+	GESS_chr3@105271312-105271429:+	chr3	105271312	105271429	-4.88463e+18	100	+	CUFF.11073.1.13;CUFF.11073.2.14
chr10	101165513	101165617	6.83853e+18	100	-	GESS_chr10@101165513-101165617:-	chr10	101165513	101165617	6.83853e+18	100	-	CUFF.29551.1.5
chr1	165619078	165619201	-8.98343e+18	100	+	GESS_chr1@165619078-165619201:+	chr1	165619078	165619201	-8.98343e+18	100	+	CUFF.3703.1.2
chr17	79862942	79863030	-6.65544e+18	100	-	GESS_chr17@79862942-79863030:-	chr17	79862942	79863030	-6.65544e+18	100	-	CUFF.46363.1.2
chr8	22380168	22380262	-4.19323e+18	100	+	GESS_chr8@22380168-22380262:+	chr8	22380168	22380262	-4.19323e+18	100	+	CUFF.23834.2.8;CUFF.23834.1.8
chrX	9621585	9621729	-1.17217e+18	100	+	GESS_chrX@9621585-9621729:+	chrX	9621585	9621729	-1.17217e+18	100	+	CUFF.54909.2.4
chr11	64569182	64569229	-3.61966e+18	100	-	GESS_chr11@64569182-64569229:-	chr11	64569182	64569229	-3.61966e+18	100	-	CUFF.31425.1.25;CUFF.31425.2.26
chr7	56046043	56046088	-1.09295e+18	100	+	GESS_chr7@56046043-56046088:+	chr7	56046043	56046088	-1.09295e+18	100	+	CUFF.21480.2.3;CUFF.21480.1.3
chr10	75620588	75620647	-6.56338e+18	100	-	GESS_chr10@75620588-75620647:-	chr10	75620588	75620647	-6.56338e+18	100	-	CUFF.28982.4.15;CUFF.28982.3.16;CUFF.28982.2.18
chr1	153721165	153721231	2.02698e+18	100	+	GESS_chr1@153721165-153721231:+	chr1	153721165	153721231	2.02698e+18	100	+	CUFF.3233.2.5;CUFF.3233.1.6
chr17	3540401	3540610	-1.74962e+18	100	+	GESS_chr17@3540401-3540610:+	chr17	3540401	3540610	-1.74962e+18	100	+	CUFF.43445.1.2
chr5	137521201	137521399	-2.55006e+18	100	+	GESS_chr5@137521201-137521399:+	chr5	137521201	137521399	-2.55006e+18	100	+	CUFF.16812.1.16
chr1	154408445	154408586	9.97984e+17	100	+	GESS_chr1@154408445-154408586:+	chr1	154408445	154408586	9.97984e+17	100	+	CUFF.3267.1.6
chr16	14748923	14749067	-3.17056e+18	100	+	GESS_chr16@14748923-14749067:+	chr16	14748923	14749067	-3.17056e+18	100	+	CUFF.41615.2.5
chr16	75270780	75270896	3.62515e+18	100	-	GESS_chr16@75270780-75270896:-	chr16	75270780	75270896	3.62515e+18	100	-	CUFF.42905.3.4
chr5	71627085	71627202	7.14156e+18	100	+	GESS_chr5@71627085-71627202:+	chr5	71627085	71627202	7.14156e+18	100	+	CUFF.15917.2.4;CUFF.15917.1.3
chr12	112684705	112684880	3.1135e+18	100	-	GESS_chr12@112684705-112684880:-	chr12	112684705	112684880	3.1135e+18	100	-	CUFF.35316.4.42;CUFF.35316.2.48
chr16	16485918	16485953	-5.39019e+18	100	+	GESS_chr16@16485918-16485953:+	chr16	16485918	16485953	-5.39019e+18	100	+	CUFF.41724.1.7
chr1	35944567	35944813	-8.91935e+18	100	-	GESS_chr1@35944567-35944813:-	chr1	35944567	35944813	-8.91935e+18	100	-	CUFF.1212.1.18
chr5	1331914	1331998	3.35713e+18	100	-	GESS_chr5@1331914-1331998:-	chr5	1331914	1331998	3.35713e+18	100	-	CUFF.15164.1.10
chr3	49849841	49849976	-8.33924e+18	100	-	GESS_chr3@49849841-49849976:-	chr3	49849841	49849976	-8.33924e+18	100	-	CUFF.10411.1.15;CUFF.10411.2.19
chr10	14894369	14894530	-8.63841e+18	100	+	GESS_chr10@14894369-14894530:+	chr10	14894369	14894530	-8.63841e+18	100	+	CUFF.28209.1.8
chr8	38178590	38178690	-3.61583e+18	100	-	GESS_chr8@38178590-38178690:-	chr8	38178590	38178690	-3.61583e+18	100	-	CUFF.24118.1.17;CUFF.24118.2.3
chr8	38178590	38178690	-3.61583e+18	100	-	GESS_chr8@38178590-38178690:-	chr8	38178597	38178690	-3.61576e+18	100	-	CUFF.24118.3.1
chr22	18232871	18232940	-3.82712e+18	100	-	GESS_chr22@18232871-18232940:-	chr22	18232871	18232940	-3.82712e+18	100	-	CUFF.53199.1.5
chr7	95906508	95906650	-4.55176e+18	100	-	GESS_chr7@95906508-95906650:-	chr7	95906508	95906650	-4.55176e+18	100	-	CUFF.22229.2.2;CUFF.22229.1.6
chr14	50251643	50251722	-3.5038e+18	100	-	GESS_chr14@50251643-50251722:-	chr14	50251643	50251722	-3.5038e+18	100	-	CUFF.37615.1.2
chr8	120805606	120805691	-4.4551e+18	100	-	GESS_chr8@120805606-120805691:-	chr8	120805606	120805691	-4.4551e+18	100	-	CUFF.25102.1.17
chr19	55743170	55743350	-5.50026e+18	100	-	GESS_chr19@55743170-55743350:-	chr19	55743170	55743350	-5.50026e+18	100	-	CUFF.50830.2.3;CUFF.50830.1.6
chr12	3043613	3043727	7.87785e+18	100	+	GESS_chr12@3043613-3043727:+	chr12	3043613	3043727	7.87785e+18	100	+	CUFF.32905.2.8;CUFF.32905.1.8
chr7	148512598	148512638	6.25819e+17	100	-	GESS_chr7@148512598-148512638:-	chr7	148512598	148512638	6.25819e+17	100	-	CUFF.23273.3.8;CUFF.23273.1.8;CUFF.23273.2.8
chr16	15790566	15790717	-5.71157e+18	100	+	GESS_chr16@15790566-15790717:+	chr16	15790566	15790717	-5.71157e+18	100	+	CUFF.41625.1.8;CUFF.41625.3.2;CUFF.41625.2.8
chr15	78316498	78316881	2.53969e+18	100	-	GESS_chr15@78316498-78316881:-	chr15	78316498	78316881	2.53969e+18	100	-	CUFF.40422.1.8
chr8	43027453	43027529	-1.72854e+18	100	+	GESS_chr8@43027453-43027529:+	chr8	43027453	43027529	-1.72854e+18	100	+	CUFF.24177.1.8
chr20	3897574	3897697	3.31889e+18	100	+	GESS_chr20@3897574-3897697:+	chr20	3897574	3897697	3.31889e+18	100	+	CUFF.51293.1.5
chr10	93713494	93713630	6.6588e+18	100	+	GESS_chr10@93713494-93713630:+	chr10	93713494	93713630	6.6588e+18	100	+	CUFF.29381.3.3;CUFF.29381.1.6;CUFF.29381.2.6
chr17	36962550	36962648	-4.12224e+18	100	-	GESS_chr17@36962550-36962648:-	chr17	36962550	36962648	-4.12224e+18	100	-	CUFF.44664.1.3
chr7	6773030	6773158	-3.75224e+18	100	+	GESS_chr7@6773030-6773158:+	chr7	6773030	6773158	-3.75224e+18	100	+	CUFF.20859.1.4
chr8	42957648	42957743	-2.02058e+18	100	+	GESS_chr8@42957648-42957743:+	chr8	42957648	42957743	-2.02058e+18	100	+	CUFF.24188.1.3
chr5	141391477	141391606	5.91905e+18	100	-	GESS_chr5@141391477-141391606:-	chr5	141391477	141391606	5.91905e+18	100	-	CUFF.17011.1.6;CUFF.17011.2.6
chr3	15311220	15311384	8.82175e+18	100	-	GESS_chr3@15311220-15311384:-	chr3	15311220	15311384	8.82175e+18	100	-	CUFF.9711.1.6
chr3	13407446	13407591	-5.37922e+18	100	-	GESS_chr3@13407446-13407591:-	chr3	13407446	13407591	-5.37922e+18	100	-	CUFF.9634.1.27
chr17	20359874	20359984	8.84739e+18	100	-	GESS_chr17@20359874-20359984:-	chr17	20359874	20359984	8.84739e+18	100	-	CUFF.44210.2.2;CUFF.44210.1.7
chr5	138650364	138650425	5.78151e+18	100	+	GESS_chr5@138650364-138650425:+	chr5	138650364	138650425	5.78151e+18	100	+	CUFF.16880.2.6;CUFF.16880.3.3
chr4	122724070	122724172	-7.47135e+18	100	+	GESS_chr4@122724070-122724172:+	chr4	122724070	122724172	-7.47135e+18	100	+	CUFF.14448.1.4
chr3	47742768	47742892	-9.12785e+18	100	-	GESS_chr3@47742768-47742892:-	chr3	47742768	47742892	-9.12785e+18	100	-	CUFF.10259.1.17
chr5	32233879	32234040	-8.72533e+18	100	-	GESS_chr5@32233879-32234040:-	chr5	32233879	32234040	-8.72533e+18	100	-	CUFF.15387.1.2
chr20	37662849	37662960	2.2198e+18	100	+	GESS_chr20@37662849-37662960:+	chr20	37662849	37662960	2.2198e+18	100	+	CUFF.51905.3.20;CUFF.51905.2.23
chr19	46024580	46024664	-7.48395e+18	100	+	GESS_chr19@46024580-46024664:+	chr19	46024580	46024664	-7.48395e+18	100	+	CUFF.50165.1.4
chr20	57561809	57561918	-3.08199e+18	100	+	GESS_chr20@57561809-57561918:+	chr20	57561809	57561918	-3.08199e+18	100	+	CUFF.52298.2.3;CUFF.52298.1.3
chr7	100855811	100855936	-8.45117e+18	100	-	GESS_chr7@100855811-100855936:-	chr7	100855811	100855936	-8.45117e+18	100	-	CUFF.22415.1.11
chr17	57657058	57657240	-3.31926e+18	100	+	GESS_chr17@57657058-57657240:+	chr17	57657058	57657240	-3.31926e+18	100	+	CUFF.45561.2.10
chr3	113166885	113166987	6.1879e+18	100	-	GESS_chr3@113166885-113166987:-	chr3	113166885	113166987	6.1879e+18	100	-	CUFF.11293.1.3
chr2	191862943	191863034	2.08391e+18	100	-	GESS_chr2@191862943-191863034:-	chr2	191862943	191863034	2.08391e+18	100	-	CUFF.8728.2.16;CUFF.8728.1.18
chrX	70781625	70781750	-4.24294e+18	100	+	GESS_chrX@70781625-70781750:+	chrX	70781625	70781750	-4.24294e+18	100	+	CUFF.55760.2.10;CUFF.55760.1.15
chrX	24545691	24545792	3.66705e+17	100	+	GESS_chrX@24545691-24545792:+	chrX	24545691	24545792	3.66705e+17	100	+	CUFF.55091.1.8;CUFF.55091.2.8
chr18	21084335	21084411	-2.79462e+18	100	+	GESS_chr18@21084335-21084411:+	chr18	21084335	21084411	-2.79462e+18	100	+	CUFF.46926.1.2;CUFF.46926.2.2
chr11	73688931	73689141	-9.85315e+17	100	-	GESS_chr11@73688931-73689141:-	chr11	73688931	73689141	-9.85315e+17	100	-	CUFF.31925.1.5
chr9	98212123	98212222	8.76514e+18	100	-	GESS_chr9@98212123-98212222:-	chr9	98212123	98212222	8.76514e+18	100	-	CUFF.26782.1.4;CUFF.26782.3.4;CUFF.26782.2.4
chr13	21013732	21013893	-4.08451e+18	100	-	GESS_chr13@21013732-21013893:-	chr13	21013732	21013893	-4.08451e+18	100	-	CUFF.35938.1.5
chr9	88924378	88924491	-8.08381e+18	100	-	GESS_chr9@88924378-88924491:-	chr9	88924378	88924491	-8.08381e+18	100	-	CUFF.26603.2.8;CUFF.26603.1.8
chr21	45655155	45655445	4.5673e+18	100	-	GESS_chr21@45655155-45655445:-	chr21	45655155	45655445	4.5673e+18	100	-	CUFF.53037.1.4
chr12	57892203	57892406	-3.42337e+18	100	+	GESS_chr12@57892203-57892406:+	chr12	57892203	57892406	-3.42337e+18	100	+	CUFF.34299.1.9
chr17	18785881	18785996	-2.20522e+18	100	+	GESS_chr17@18785881-18785996:+	chr17	18785881	18785996	-2.20522e+18	100	+	CUFF.44143.1.7
chr5	6625677	6625782	7.17357e+17	100	-	GESS_chr5@6625677-6625782:-	chr5	6625677	6625782	7.17357e+17	100	-	CUFF.15266.2.16;CUFF.15266.1.16
chr2	149263330	149263399	-7.66971e+18	100	+	GESS_chr2@149263330-149263399:+	chr2	149263330	149263399	-7.66971e+18	100	+	CUFF.7942.2.2
chr10	49609655	49609825	7.36676e+18	100	+	GESS_chr10@49609655-49609825:+	chr10	49609655	49609825	7.36676e+18	100	+	CUFF.28701.2.3;CUFF.28701.3.2;CUFF.28701.1.3
chr16	781565	781702	1.42835e+18	100	-	GESS_chr16@781565-781702:-	chr16	781565	781702	1.42835e+18	100	-	CUFF.41091.1.3
chr10	102013178	102013296	3.93526e+17	100	-	GESS_chr10@102013178-102013296:-	chr10	102013178	102013296	3.93526e+17	100	-	CUFF.29586.1.9
chr9	91077411	91077664	7.75659e+18	100	+	GESS_chr9@91077411-91077664:+	chr9	91077411	91077664	7.75659e+18	100	+	CUFF.26636.2.5
chr20	37531311	37531435	1.18935e+17	100	+	GESS_chr20@37531311-37531435:+	chr20	37531311	37531435	1.18935e+17	100	+	CUFF.51902.1.6
chr17	526773	526914	-1.43785e+18	100	-	GESS_chr17@526773-526914:-	chr17	526773	526914	-1.43785e+18	100	-	CUFF.43659.1.12
chr10	51612904	51612988	4.13212e+18	100	-	GESS_chr10@51612904-51612988:-	chr10	51612904	51612988	4.13212e+18	100	-	CUFF.28720.1.4
chr4	103501692	103501796	8.10051e+18	100	+	GESS_chr4@103501692-103501796:+	chr4	103501692	103501796	8.10051e+18	100	+	CUFF.14206.1.9
chr11	10823841	10823982	-8.97899e+18	100	-	GESS_chr11@10823841-10823982:-	chr11	10823841	10823982	-8.97899e+18	100	-	CUFF.30668.1.10;CUFF.30668.2.10
chr17	7406704	7406809	7.69269e+18	100	+	GESS_chr17@7406704-7406809:+	chr17	7406704	7406809	7.69269e+18	100	+	CUFF.43752.1.18
chr9	117399270	117399350	3.60956e+18	100	+	GESS_chr9@117399270-117399350:+	chr9	117399270	117399350	3.60956e+18	100	+	CUFF.27140.2.5;CUFF.27140.1.7
chr2	114684922	114685032	5.69189e+18	100	+	GESS_chr2@114684922-114685032:+	chr2	114684922	114685032	5.69189e+18	100	+	CUFF.7526.2.4;CUFF.7526.1.4
chr11	113629276	113629428	7.7544e+18	100	-	GESS_chr11@113629276-113629428:-	chr11	113629271	113629428	7.75444e+18	100	-	CUFF.32513.1.11
chr11	113629276	113629428	7.7544e+18	100	-	GESS_chr11@113629276-113629428:-	chr11	113629276	113629428	7.7544e+18	100	-	CUFF.32513.2.11
chr6	31851139	31851216	4.52107e+18	100	-	GESS_chr6@31851139-31851216:-	chr6	31851139	31851216	4.52107e+18	100	-	CUFF.18580.1.6;CUFF.18580.2.6
chr4	122607443	122607527	8.37277e+18	100	-	GESS_chr4@122607443-122607527:-	chr4	122607443	122607527	8.37277e+18	100	-	CUFF.14447.1.11
chr12	3935324	3935399	-6.37579e+18	100	-	GESS_chr12@3935324-3935399:-	chr12	3935324	3935399	-6.37579e+18	100	-	CUFF.32918.1.4;CUFF.32918.2.4
chr16	30492760	30492905	-5.31784e+18	100	+	GESS_chr16@30492760-30492905:+	chr16	30492760	30492905	-5.31784e+18	100	+	CUFF.42043.1.7;CUFF.42043.2.7
chr12	9447028	9447114	-7.99254e+18	100	+	GESS_chr12@9447028-9447114:+	chr12	9447028	9447114	-7.99254e+18	100	+	CUFF.33110.4.4;CUFF.33110.1.4;CUFF.33110.3.4;CUFF.33110.5.2;CUFF.33110.2.4
chr1	78167054	78167156	-3.77482e+17	100	-	GESS_chr1@78167054-78167156:-	chr1	78167054	78167156	-3.77482e+17	100	-	CUFF.2059.1.3
chr17	34249581	34249679	8.54903e+18	100	-	GESS_chr17@34249581-34249679:-	chr17	34249581	34249679	8.54903e+18	100	-	CUFF.44575.1.3;CUFF.44575.2.3
chr5	86697519	86697589	-1.98573e+18	100	-	GESS_chr5@86697519-86697589:-	chr5	86697519	86697589	-1.98573e+18	100	-	CUFF.16161.1.4
chr8	95504880	95505046	4.39554e+18	100	-	GESS_chr8@95504880-95505046:-	chr8	95504880	95505046	4.39554e+18	100	-	CUFF.24797.1.4
chr17	4619268	4619328	-5.08102e+18	100	+	GESS_chr17@4619268-4619328:+	chr17	4619268	4619328	-5.08102e+18	100	+	CUFF.43537.2.2;CUFF.43537.1.3
chr10	120820736	120820840	-7.03413e+18	100	-	GESS_chr10@120820736-120820840:-	chr10	120820736	120820840	-7.03413e+18	100	-	CUFF.29996.1.15
chr1	38463635	38463804	2.09214e+18	100	-	GESS_chr1@38463635-38463804:-	chr1	38463635	38463804	2.09214e+18	100	-	CUFF.1282.1.3;CUFF.1282.2.3
chr2	73994288	73994334	3.09138e+17	100	-	GESS_chr2@73994288-73994334:-	chr2	73994288	73994334	3.09138e+17	100	-	CUFF.6687.1.4
chr17	26947527	26947648	-5.13606e+18	100	-	GESS_chr17@26947527-26947648:-	chr17	26947527	26947648	-5.13606e+18	100	-	CUFF.44410.1.11
chr6	17665470	17665616	-3.81279e+18	100	-	GESS_chr6@17665470-17665616:-	chr6	17665470	17665616	-3.81279e+18	100	-	CUFF.18062.1.14
chr17	40764093	40764161	-8.91387e+18	100	+	GESS_chr17@40764093-40764161:+	chr17	40764093	40764160	-8.91387e+18	100	+	CUFF.44887.1.2
chr2	201305372	201305507	3.27002e+18	100	+	GESS_chr2@201305372-201305507:+	chr2	201305372	201305507	3.27002e+18	100	+	CUFF.8497.2.7;CUFF.8497.1.7
chr20	45878031	45878183	4.85908e+18	100	-	GESS_chr20@45878031-45878183:-	chr20	45878031	45878183	4.85908e+18	100	-	CUFF.52050.1.11;CUFF.52050.2.10
chr10	88211724	88211888	-6.41619e+17	100	-	GESS_chr10@88211724-88211888:-	chr10	88211724	88211888	-6.41619e+17	100	-	CUFF.29210.1.5;CUFF.29210.2.5
chr4	8218684	8218894	-2.64337e+18	100	+	GESS_chr4@8218684-8218894:+	chr4	8218684	8218894	-2.64337e+18	100	+	CUFF.13089.1.7;CUFF.13089.2.7
chr17	38564219	38564376	-6.19008e+18	100	-	GESS_chr17@38564219-38564376:-	chr17	38564219	38564376	-6.19008e+18	100	-	CUFF.44797.1.25;CUFF.44797.2.24
chr6	96973173	96973270	7.13709e+18	100	+	GESS_chr6@96973173-96973270:+	chr6	96973173	96973270	7.13709e+18	100	+	CUFF.19651.1.4
chr3	52561310	52561391	-6.03835e+18	100	-	GESS_chr3@52561310-52561391:-	chr3	52561310	52561391	-6.03835e+18	100	-	CUFF.10725.1.5
chr15	93524595	93524687	-5.59927e+18	100	+	GESS_chr15@93524595-93524687:+	chr15	93524595	93524687	-5.59927e+18	100	+	CUFF.40801.2.11;CUFF.40801.1.24
chr10	121564896	121564973	-6.57027e+18	100	+	GESS_chr10@121564896-121564973:+	chr10	121564896	121564973	-6.57027e+18	100	+	CUFF.30011.2.11;CUFF.30011.1.11
chr6	32816767	32816895	-8.41886e+18	100	-	GESS_chr6@32816767-32816895:-	chr6	32816767	32816895	-8.41886e+18	100	-	CUFF.18620.1.11
chr5	150566947	150567020	1.6478e+18	100	-	GESS_chr5@150566947-150567020:-	chr5	150566947	150567020	1.6478e+18	100	-	CUFF.17356.1.5
chr16	30490412	30490529	-6.69542e+18	100	+	GESS_chr16@30490412-30490529:+	chr16	30490412	30490529	-6.69542e+18	100	+	CUFF.42043.1.5;CUFF.42043.2.5
chr10	27508652	27508786	-1.81578e+18	100	-	GESS_chr10@27508652-27508786:-	chr10	27508652	27508786	-1.81578e+18	100	-	CUFF.28428.1.8
chr12	120149983	120150152	9.08957e+18	100	-	GESS_chr12@120149983-120150152:-	chr12	120149983	120150152	9.08957e+18	100	-	CUFF.35425.1.13;CUFF.35425.3.12;CUFF.35425.2.12
chr18	252539	252612	-2.60976e+18	100	-	GESS_chr18@252539-252612:-	chr18	252539	252612	-2.60976e+18	100	-	CUFF.46492.1.13
chr9	36150869	36150946	-6.07707e+17	100	+	GESS_chr9@36150869-36150946:+	chr9	36150869	36150946	-6.07707e+17	100	+	CUFF.26120.1.4
chr7	151046159	151046326	1.18169e+18	100	+	GESS_chr7@151046159-151046326:+	chr7	151046159	151046326	1.18169e+18	100	+	CUFF.23392.2.3;CUFF.23392.1.3
chr8	48694939	48695159	3.3941e+18	100	-	GESS_chr8@48694939-48695159:-	chr8	48694939	48695159	3.3941e+18	100	-	CUFF.24226.2.8;CUFF.24226.1.8;CUFF.24226.3.8
chr11	48145165	48145422	1.00466e+18	100	+	GESS_chr11@48145165-48145422:+	chr11	48145165	48145422	1.00466e+18	100	+	CUFF.31046.1.5
chr19	45858923	45858986	-5.42935e+18	100	-	GESS_chr19@45858923-45858986:-	chr19	45858923	45858986	-5.42935e+18	100	-	CUFF.50133.1.8;CUFF.50133.2.9
chr17	4877680	4877795	-8.62875e+18	100	-	GESS_chr17@4877680-4877795:-	chr17	4877680	4877795	-8.62875e+18	100	-	CUFF.44995.3.17;CUFF.44995.2.17;CUFF.44995.1.16
chr9	102782898	102783013	8.5287e+18	100	-	GESS_chr9@102782898-102783013:-	chr9	102782898	102783013	8.5287e+18	100	-	CUFF.26979.1.7
chr15	63594544	63594671	-3.38904e+18	100	+	GESS_chr15@63594544-63594671:+	chr15	63594544	63594671	-3.38904e+18	100	+	CUFF.39928.1.4
chr17	48626404	48626547	2.55335e+18	100	+	GESS_chr17@48626404-48626547:+	chr17	48626404	48626547	2.55335e+18	100	+	CUFF.45449.1.5;CUFF.45449.3.6;CUFF.45449.2.6
chr3	118953992	118954074	-2.52532e+18	100	-	GESS_chr3@118953992-118954074:-	chr3	118953992	118954074	-2.52532e+18	100	-	CUFF.11395.1.7
chr11	64557660	64557746	-5.12239e+18	100	-	GESS_chr11@64557660-64557746:-	chr11	64557660	64557746	-5.12239e+18	100	-	CUFF.31425.2.4;CUFF.31425.1.4
chr1	35851675	35851790	-8.75926e+18	100	+	GESS_chr1@35851675-35851790:+	chr1	35851675	35851776	-8.75919e+18	100	+	CUFF.1239.2.11;CUFF.1239.1.12
chr6	30862283	30862448	4.85531e+17	100	+	GESS_chr6@30862283-30862448:+	chr6	30862283	30862448	4.85531e+17	100	+	CUFF.18456.2.12;CUFF.18456.1.12
chr7	106888841	106888944	-6.64912e+18	100	-	GESS_chr7@106888841-106888944:-	chr7	106888841	106888944	-6.64912e+18	100	-	CUFF.22612.1.6
chr1	23660011	23660124	6.0358e+18	100	-	GESS_chr1@23660011-23660124:-	chr1	23660011	23660124	6.0358e+18	100	-	CUFF.698.1.7
chr7	56128500	56128633	7.37744e+18	100	+	GESS_chr7@56128500-56128633:+	chr7	56128500	56128633	7.37744e+18	100	+	CUFF.21512.1.11;CUFF.21512.2.11
[truncated: 7,438 more rows]

## Sheet: GM12878_GESS_Exon
CHR	START	END	HASHID	SCORE	STRAND	EXONS
chr2	27261915	27262032	-6.76454e+17	100	+	GESS_chr2@27261915-27262032:+
chrX	123224704	123224814	9.14888e+18	100	+	GESS_chrX@123224704-123224814:+
chr4	106367540	106367659	8.2046e+18	100	-	GESS_chr4@106367540-106367659:-
chr16	30208295	30208422	-1.96567e+18	100	+	GESS_chr16@30208295-30208422:+
chr17	73588760	73588921	-1.09385e+18	100	+	GESS_chr17@73588760-73588921:+
chr11	96117126	96117925	-5.82531e+18	100	-	GESS_chr11@96117126-96117925:-
chr5	43123311	43123412	-5.05255e+18	100	+	GESS_chr5@43123311-43123412:+
chr11	62365994	62366111	-2.45335e+18	100	-	GESS_chr11@62365994-62366111:-
chr2	172314882	172314987	7.93025e+18	100	+	GESS_chr2@172314882-172314987:+
chr14	67389383	67389655	-7.96606e+18	100	+	GESS_chr14@67389383-67389655:+
chr22	31799015	31799190	-4.16189e+18	100	+	GESS_chr22@31799015-31799190:+
chr12	57501946	57502082	-1.89676e+18	100	-	GESS_chr12@57501946-57502082:-
chr21	34882090	34882227	-3.16714e+18	100	-	GESS_chr21@34882090-34882227:-
chr14	20824749	20824848	-5.50619e+18	100	+	GESS_chr14@20824749-20824848:+
chr1	183497091	183497162	-3.74906e+18	100	+	GESS_chr1@183497091-183497162:+
chr10	124919923	124920081	-6.84269e+18	100	+	GESS_chr10@124919923-124920081:+
chr7	2265045	2265185	-7.6195e+18	100	-	GESS_chr7@2265045-2265185:-
chr2	230636235	230636348	5.58938e+18	100	-	GESS_chr2@230636235-230636348:-
chr16	3721723	3721792	-2.90744e+18	100	-	GESS_chr16@3721723-3721792:-
chr1	10523115	10523266	2.97829e+18	100	-	GESS_chr1@10523115-10523266:-
chr7	24903115	24903218	-8.63599e+18	100	-	GESS_chr7@24903115-24903218:-
chrX	153221642	153221862	-2.31429e+18	100	-	GESS_chrX@153221642-153221862:-
chr12	42778742	42778798	4.03478e+18	100	+	GESS_chr12@42778742-42778798:+
chrX	53652118	53652219	2.08978e+18	100	-	GESS_chrX@53652118-53652219:-
chr11	118778192	118778311	-5.54283e+18	100	-	GESS_chr11@118778192-118778311:-
chr1	14068500	14068652	8.37721e+18	100	+	GESS_chr1@14068500-14068652:+
chr5	31526186	31527019	-1.32931e+18	100	-	GESS_chr5@31526186-31527019:-
chr19	51009635	51009829	-3.73563e+18	100	-	GESS_chr19@51009635-51009829:-
chr19	18120592	18120848	4.86926e+18	100	+	GESS_chr19@18120592-18120848:+
chr15	82533611	82533744	-2.24085e+18	100	-	GESS_chr15@82533611-82533744:-
chr19	11030271	11030356	-8.70528e+16	100	+	GESS_chr19@11030271-11030356:+
chr3	57850969	57851019	-7.17988e+18	100	+	GESS_chr3@57850969-57851019:+
chr1	19651127	19651256	-4.98818e+18	100	+	GESS_chr1@19651127-19651256:+
chr17	40647644	40647734	-3.5932e+18	100	+	GESS_chr17@40647644-40647734:+
chr1	16901652	16901724	-6.37638e+18	100	-	GESS_chr1@16901652-16901724:-
chr2	216184388	216184454	4.93977e+18	100	+	GESS_chr2@216184388-216184454:+
chr1	185094076	185094242	-1.92863e+17	100	-	GESS_chr1@185094076-185094242:-
chr18	13037236	13037300	-8.11309e+18	100	+	GESS_chr18@13037236-13037300:+
chr19	44079062	44079154	6.02806e+18	100	-	GESS_chr19@44079062-44079154:-
chr9	123201677	123202250	5.7266e+18	100	-	GESS_chr9@123201677-123202250:-
chr14	35522484	35522657	4.46277e+18	100	+	GESS_chr14@35522484-35522657:+
chr9	90256884	90256973	-4.07959e+18	100	+	GESS_chr9@90256884-90256973:+
chr5	93388831	93388932	4.16322e+18	100	-	GESS_chr5@93388831-93388932:-
chr22	26040559	26040632	2.52925e+17	100	+	GESS_chr22@26040559-26040632:+
chr14	51230544	51230682	6.22217e+18	100	-	GESS_chr14@51230544-51230682:-
chr7	24901232	24901388	4.90547e+18	100	-	GESS_chr7@24901232-24901388:-
chr17	5276609	5276749	3.37875e+18	100	+	GESS_chr17@5276609-5276749:+
chr10	90674291	90674415	6.67771e+18	100	+	GESS_chr10@90674291-90674415:+
chr8	133854760	133855120	-7.20069e+18	100	+	GESS_chr8@133854760-133855120:+
chr22	50966017	50966146	-4.03884e+18	100	-	GESS_chr22@50966017-50966146:-
chr19	48638937	48639036	-6.07359e+17	100	-	GESS_chr19@48638937-48639036:-
chr19	9269502	9269584	-5.23967e+18	100	+	GESS_chr19@9269502-9269584:+
chr1	78326909	78327007	8.17445e+18	100	+	GESS_chr1@78326909-78327007:+
chr18	47908499	47908596	-3.20014e+18	100	+	GESS_chr18@47908499-47908596:+
chr11	118638931	118639060	-5.43358e+18	100	-	GESS_chr11@118638931-118639060:-
chr1	153723571	153723715	-2.91597e+18	100	+	GESS_chr1@153723571-153723715:+
chr11	62482972	62483079	-5.35155e+18	100	-	GESS_chr11@62482972-62483079:-
chr16	4851268	4851322	-5.64057e+18	100	-	GESS_chr16@4851268-4851322:-
chr19	5648027	5648054	6.33881e+18	100	+	GESS_chr19@5648027-5648054:+
chr5	137897269	137897478	-1.74117e+16	100	-	GESS_chr5@137897269-137897478:-
chrX	18970612	18970659	-6.33775e+18	100	-	GESS_chrX@18970612-18970659:-
chr14	77794255	77794380	1.26328e+18	100	+	GESS_chr14@77794255-77794380:+
chr11	118980814	118980909	7.16798e+18	100	+	GESS_chr11@118980814-118980909:+
chr5	54618155	54618292	-6.02117e+18	100	+	GESS_chr5@54618155-54618292:+
chr3	47103653	47103836	4.28782e+17	100	-	GESS_chr3@47103653-47103836:-
chr10	76935824	76935974	-2.40187e+18	100	+	GESS_chr10@76935824-76935974:+
chr6	13327019	13327138	-7.69587e+18	100	-	GESS_chr6@13327019-13327138:-
chr10	72300858	72300998	4.69648e+18	100	+	GESS_chr10@72300858-72300998:+
chr13	28813716	28813833	2.09142e+18	100	+	GESS_chr13@28813716-28813833:+
chr8	104341883	104342293	-8.33097e+18	100	+	GESS_chr8@104341883-104342293:+
chr13	76419463	76419515	2.42683e+18	100	+	GESS_chr13@76419463-76419515:+
chr3	155551257	155551374	-8.28551e+18	100	-	GESS_chr3@155551257-155551374:-
chr3	141724283	141724386	-2.47337e+18	100	-	GESS_chr3@141724283-141724386:-
chr19	16236280	16236357	-5.69784e+18	100	+	GESS_chr19@16236280-16236357:+
chr6	157495142	157495251	-6.74461e+18	100	+	GESS_chr6@157495142-157495251:+
chr3	137885923	137886147	4.60931e+17	100	-	GESS_chr3@137885923-137886147:-
chr19	54687404	54687563	-5.80284e+17	100	-	GESS_chr19@54687404-54687563:-
chr17	20356885	20356920	-5.1804e+18	100	-	GESS_chr17@20356885-20356920:-
chr12	64178750	64178852	5.81478e+18	100	+	GESS_chr12@64178750-64178852:+
chrX	18915281	18915451	-4.56616e+18	100	-	GESS_chrX@18915281-18915451:-
chr16	10992527	10992589	4.55292e+18	100	+	GESS_chr16@10992527-10992589:+
chr20	20505050	20505187	-1.49545e+18	100	-	GESS_chr20@20505050-20505187:-
chr5	74685417	74685512	7.65584e+17	100	-	GESS_chr5@74685417-74685512:-
chr9	37842086	37842283	-8.35882e+18	100	+	GESS_chr9@37842086-37842283:+
chr11	111706888	111707017	-4.39854e+18	100	-	GESS_chr11@111706888-111707017:-
chr16	30490652	30490782	1.38965e+18	100	+	GESS_chr16@30490652-30490782:+
chr13	30098269	30098390	8.94439e+18	100	-	GESS_chr13@30098269-30098390:-
chr9	134342950	134343140	2.59709e+18	100	+	GESS_chr9@134342950-134343140:+
chr10	90767457	90767594	-6.73697e+18	100	+	GESS_chr10@90767457-90767594:+
chr17	12844373	12844441	-2.87652e+18	100	+	GESS_chr17@12844373-12844441:+
chr15	25344292	25344425	9.65577e+17	100	+	GESS_chr15@25344292-25344425:+
chr2	241513192	241513308	1.97396e+18	100	+	GESS_chr2@241513192-241513308:+
chr12	7063968	7064157	6.53273e+18	100	+	GESS_chr12@7063968-7064157:+
chr16	29468953	29469080	-4.3775e+18	100	+	GESS_chr16@29468953-29469080:+
chr16	87380780	87380856	8.25095e+18	100	-	GESS_chr16@87380780-87380856:-
chr11	62396241	62396484	2.12696e+18	100	-	GESS_chr11@62396241-62396484:-
chr11	118780623	118780724	7.43065e+18	100	-	GESS_chr11@118780623-118780724:-
chr2	9552398	9552534	-6.17606e+17	100	-	GESS_chr2@9552398-9552534:-
chr17	7497236	7497322	-1.37736e+18	100	-	GESS_chr17@7497236-7497322:-
chr21	42762492	42762630	-8.96862e+17	100	+	GESS_chr21@42762492-42762630:+
chr1	12030727	12030873	-6.79611e+18	100	+	GESS_chr1@12030727-12030873:+
chr19	42910313	42910540	-2.49884e+18	100	-	GESS_chr19@42910313-42910540:-
chr11	96120694	96120777	1.93115e+18	100	-	GESS_chr11@96120694-96120777:-
chr9	97203267	97203381	1.35451e+18	100	+	GESS_chr9@97203267-97203381:+
chr1	160263176	160263253	8.7752e+18	100	-	GESS_chr1@160263176-160263253:-
chr19	11027083	11027173	7.57794e+18	100	+	GESS_chr19@11027083-11027173:+
chr17	29086509	29086557	-5.43689e+18	100	+	GESS_chr17@29086509-29086557:+
chr19	46127977	46128076	-8.84615e+18	100	-	GESS_chr19@46127977-46128076:-
chr10	120921852	120921926	3.36613e+18	100	-	GESS_chr10@120921852-120921926:-
chr1	179959642	179959756	5.33654e+17	100	+	GESS_chr1@179959642-179959756:+
chr22	37627972	37628034	-2.67321e+18	100	-	GESS_chr22@37627972-37628034:-
chr2	64682723	64682811	-7.20405e+18	100	+	GESS_chr2@64682723-64682811:+
chr16	31388120	31388236	6.27105e+18	100	+	GESS_chr16@31388120-31388236:+
chr19	50510826	50511083	-7.41725e+18	100	-	GESS_chr19@50510826-50511083:-
chr9	95050073	95050192	7.50407e+18	100	-	GESS_chr9@95050073-95050192:-
chr3	132203432	132203516	8.08691e+18	100	+	GESS_chr3@132203432-132203516:+
chr17	30535126	30535328	-4.31467e+18	100	+	GESS_chr17@30535126-30535328:+
chr14	76175522	76175582	2.07849e+16	100	+	GESS_chr14@76175522-76175582:+
chr17	80847544	80847573	3.92032e+18	100	+	GESS_chr17@80847544-80847573:+
chr15	34551014	34551145	5.98524e+18	100	-	GESS_chr15@34551014-34551145:-
chr1	160194232	160194339	-2.79731e+18	100	-	GESS_chr1@160194232-160194339:-
chr2	176858862	176859008	7.86367e+18	100	-	GESS_chr2@176858862-176859008:-
chr19	1111018	1111092	-4.60093e+18	100	-	GESS_chr19@1111018-1111092:-
chr12	56677576	56677641	7.209e+18	100	-	GESS_chr12@56677576-56677641:-
chr13	52365301	52365393	-4.15261e+18	100	-	GESS_chr13@52365301-52365393:-
chr4	128859938	128859993	-9.07968e+18	100	-	GESS_chr4@128859938-128859993:-
chr17	5283659	5283757	5.54479e+18	100	+	GESS_chr17@5283659-5283757:+
chr16	74384515	74384636	-3.13209e+17	100	-	GESS_chr16@74384515-74384636:-
chr13	52373670	52373803	-2.07994e+18	100	-	GESS_chr13@52373670-52373803:-
chr20	45891032	45891172	-5.57965e+18	100	-	GESS_chr20@45891032-45891172:-
chr9	70472572	70472659	2.74886e+18	100	-	GESS_chr9@70472572-70472659:-
chr4	186267691	186267804	9.1319e+18	100	+	GESS_chr4@186267691-186267804:+
chr3	17447910	17448018	3.47966e+18	100	-	GESS_chr3@17447910-17448018:-
chr17	30693684	30693776	-9.44918e+17	100	+	GESS_chr17@30693684-30693776:+
chr11	47304364	47304520	-1.57453e+17	100	+	GESS_chr11@47304364-47304520:+
chr2	63206323	63206470	7.7686e+18	100	+	GESS_chr2@63206323-63206470:+
chr6	43316062	43316363	-9.08978e+18	100	-	GESS_chr6@43316062-43316363:-
chr11	77618763	77618856	-2.07889e+18	100	-	GESS_chr11@77618763-77618856:-
chrX	70352973	70353062	-7.62783e+18	100	+	GESS_chrX@70352973-70353062:+
chr22	19344413	19344574	1.10713e+18	100	-	GESS_chr22@19344413-19344574:-
chr11	47197402	47197474	6.53217e+18	100	-	GESS_chr11@47197402-47197474:-
chr12	53679708	53680696	-8.227e+18	100	+	GESS_chr12@53679708-53680696:+
chr22	50966941	50967039	-6.42623e+18	100	-	GESS_chr22@50966941-50967039:-
chr19	49404043	49404188	-9.62794e+17	100	+	GESS_chr19@49404043-49404188:+
chr1	70881639	70881720	-8.51542e+18	100	+	GESS_chr1@70881639-70881720:+
chr3	137963930	137964025	-1.0734e+18	100	+	GESS_chr3@137963930-137964025:+
chr20	43254210	43254325	-1.02148e+18	100	-	GESS_chr20@43254210-43254325:-
chr14	65521293	65521407	-8.18953e+18	100	+	GESS_chr14@65521293-65521407:+
chr5	94863717	94863856	4.63468e+18	100	-	GESS_chr5@94863717-94863856:-
chrX	135957630	135957744	-7.77561e+18	100	-	GESS_chrX@135957630-135957744:-
chr4	3176448	3176526	-2.79306e+18	100	+	GESS_chr4@3176448-3176526:+
chr1	225599039	225599142	6.15281e+18	100	-	GESS_chr1@225599039-225599142:-
chr5	32379221	32379316	5.38172e+18	100	-	GESS_chr5@32379221-32379316:-
chr1	9781502	9781645	-5.04937e+18	100	+	GESS_chr1@9781502-9781645:+
chr8	95543191	95543313	-5.40673e+17	100	-	GESS_chr8@95543191-95543313:-
chr14	103806764	103806898	-1.07835e+18	100	+	GESS_chr14@103806764-103806898:+
chr14	102504797	102504943	-5.80754e+18	100	+	GESS_chr14@102504797-102504943:+
chr17	48434418	48434613	-5.76745e+18	100	+	GESS_chr17@48434418-48434613:+
chr12	118610262	118610465	-2.85352e+18	100	-	GESS_chr12@118610262-118610465:-
chr9	36581641	36581736	-2.14355e+18	100	+	GESS_chr9@36581641-36581736:+
chr3	134266177	134266314	-4.97126e+18	100	+	GESS_chr3@134266177-134266314:+
chr21	43230510	43230685	-4.67017e+18	100	-	GESS_chr21@43230510-43230685:-
chr1	92731976	92732049	2.96851e+17	100	-	GESS_chr1@92731976-92732049:-
chr16	27710855	27710920	-5.66141e+18	100	+	GESS_chr16@27710855-27710920:+
chr14	62204805	62205091	2.46561e+18	100	+	GESS_chr14@62204805-62205091:+
chr19	39908545	39908745	1.06607e+18	100	+	GESS_chr19@39908545-39908745:+
chr14	89063078	89063152	-6.47548e+18	100	+	GESS_chr14@89063078-89063152:+
chr12	124172598	124172724	8.72975e+18	100	+	GESS_chr12@124172598-124172724:+
chr11	14496041	14496161	8.94584e+16	100	-	GESS_chr11@14496041-14496161:-
chr19	7974948	7975014	-7.70322e+17	100	+	GESS_chr19@7974948-7975014:+
chr2	97749906	97750014	-2.52103e+18	100	-	GESS_chr2@97749906-97750014:-
chr22	18171752	18171908	-1.02621e+18	100	+	GESS_chr22@18171752-18171908:+
chr6	57015517	57015660	-2.96876e+18	100	+	GESS_chr6@57015517-57015660:+
chr7	102039995	102040095	-4.91925e+18	100	+	GESS_chr7@102039995-102040095:+
chr3	45900432	45900470	-3.37803e+18	100	-	GESS_chr3@45900432-45900470:-
chr2	102487956	102488147	3.54189e+18	100	+	GESS_chr2@102487956-102488147:+
chr1	145684585	145684678	5.59464e+18	100	+	GESS_chr1@145684585-145684678:+
chr3	39108237	39108366	6.05418e+18	100	+	GESS_chr3@39108237-39108366:+
chr6	27222765	27222910	8.46484e+17	100	+	GESS_chr6@27222765-27222910:+
chr13	49073757	49073896	-7.67941e+18	100	-	GESS_chr13@49073757-49073896:-
chr21	47845745	47845885	3.02809e+18	100	+	GESS_chr21@47845745-47845885:+
chr14	24569204	24569422	-8.96512e+18	100	+	GESS_chr14@24569204-24569422:+
chr12	102183716	102183835	5.09795e+18	100	-	GESS_chr12@102183716-102183835:-
chr17	16055260	16055312	-2.50471e+18	100	-	GESS_chr17@16055260-16055312:-
chr3	10086625	10087428	-5.7286e+18	100	+	GESS_chr3@10086625-10087428:+
chr22	30418018	30418128	5.14326e+18	100	+	GESS_chr22@30418018-30418128:+
chr3	40571700	40571807	7.3815e+18	100	+	GESS_chr3@40571700-40571807:+
chr16	4504812	4504928	7.07783e+17	100	+	GESS_chr16@4504812-4504928:+
chr8	28707730	28707790	1.43062e+18	100	-	GESS_chr8@28707730-28707790:-
chr2	61431391	61431515	-4.32858e+18	100	-	GESS_chr2@61431391-61431515:-
chr10	88231965	88232101	7.54339e+18	100	-	GESS_chr10@88231965-88232101:-
chr10	69666547	69666694	3.10264e+18	100	+	GESS_chr10@69666547-69666694:+
chr15	44053622	44053729	-5.8909e+18	100	+	GESS_chr15@44053622-44053729:+
chr12	32902871	32903041	2.89034e+18	100	-	GESS_chr12@32902871-32903041:-
chr1	192992974	192993076	3.41215e+18	100	-	GESS_chr1@192992974-192993076:-
chr18	29433812	29433908	-2.14735e+18	100	-	GESS_chr18@29433812-29433908:-
chrX	118767323	118767455	8.51044e+18	100	-	GESS_chrX@118767323-118767455:-
chr22	38040644	38040712	-1.78838e+17	100	+	GESS_chr22@38040644-38040712:+
chr2	198263693	198263762	-3.79415e+18	100	-	GESS_chr2@198263693-198263762:-
chr6	47494364	47494476	-7.73649e+18	100	+	GESS_chr6@47494364-47494476:+
chr3	179483483	179483636	6.31355e+18	100	+	GESS_chr3@179483483-179483636:+
chr4	142642212	142642330	7.88515e+18	100	+	GESS_chr4@142642212-142642330:+
chr19	56160774	56160950	7.68498e+18	100	+	GESS_chr19@56160774-56160950:+
chr8	117658710	117658842	8.23486e+17	100	-	GESS_chr8@117658710-117658842:-
chr1	110456881	110457003	-3.49149e+18	100	+	GESS_chr1@110456881-110457003:+
chr1	93804914	93805093	-3.20466e+18	100	-	GESS_chr1@93804914-93805093:-
chr2	152324514	152324660	-4.98881e+18	100	+	GESS_chr2@152324514-152324660:+
chr13	42872669	42872933	1.94836e+18	100	+	GESS_chr13@42872669-42872933:+
chr1	20980716	20980864	4.42318e+17	100	-	GESS_chr1@20980716-20980864:-
chr22	26886991	26887036	5.91025e+18	100	+	GESS_chr22@26886991-26887036:+
chr11	66948791	66948869	6.79402e+18	100	+	GESS_chr11@66948791-66948869:+
chr4	128863200	128863313	-7.53518e+18	100	-	GESS_chr4@128863200-128863313:-
chr14	99866436	99866596	1.5586e+18	100	-	GESS_chr14@99866436-99866596:-
chr16	89880928	89881021	-4.05278e+18	100	-	GESS_chr16@89880928-89881021:-
chr2	203147074	203147195	6.99999e+17	100	+	GESS_chr2@203147074-203147195:+
chr19	51013543	51013702	6.8921e+18	100	-	GESS_chr19@51013543-51013702:-
chr1	29435848	29435949	7.88246e+18	100	+	GESS_chr1@29435848-29435949:+
chr5	7890374	7890525	2.23257e+18	100	+	GESS_chr5@7890374-7890525:+
chr12	120518691	120518821	-8.78901e+18	100	+	GESS_chr12@120518691-120518821:+
chr12	89997489	89997702	9.1448e+18	100	-	GESS_chr12@89997489-89997702:-
chr14	57092100	57092248	4.45176e+18	100	+	GESS_chr14@57092100-57092248:+
chr5	179134133	179134191	-2.57483e+18	100	+	GESS_chr5@179134133-179134191:+
chr10	101163226	101163391	1.03048e+18	100	-	GESS_chr10@101163226-101163391:-
chr11	46534277	46534363	9.02288e+18	100	-	GESS_chr11@46534277-46534363:-
chr2	231311534	231311617	4.72136e+18	100	+	GESS_chr2@231311534-231311617:+
chr8	20070293	20070416	2.02362e+18	100	+	GESS_chr8@20070293-20070416:+
chr1	14059274	14059377	-8.7354e+18	100	+	GESS_chr1@14059274-14059377:+
chr12	56563313	56563479	-7.44276e+18	100	-	GESS_chr12@56563313-56563479:-
chr12	15718527	15718562	-1.86086e+18	100	+	GESS_chr12@15718527-15718562:+
chrX	41077625	41077850	4.11346e+18	100	+	GESS_chrX@41077625-41077850:+
chr16	15694498	15694558	-5.33959e+18	100	-	GESS_chr16@15694498-15694558:-
chrX	100356047	100356285	4.42703e+18	100	+	GESS_chrX@100356047-100356285:+
chr4	120361715	120362209	5.4884e+18	100	-	GESS_chr4@120361715-120362209:-
chr2	85828144	85828230	-4.78892e+18	100	-	GESS_chr2@85828144-85828230:-
chr3	179287612	179287688	-5.51764e+18	100	+	GESS_chr3@179287612-179287688:+
chr11	126104890	126104982	4.98164e+18	100	+	GESS_chr11@126104890-126104982:+
chr17	61914801	61914985	3.28536e+18	100	-	GESS_chr17@61914801-61914985:-
chr11	108119660	108119829	1.24318e+18	100	+	GESS_chr11@108119660-108119829:+
chr17	3558292	3558395	-1.16733e+18	100	+	GESS_chr17@3558292-3558395:+
chr11	93487102	93487203	6.91449e+18	100	+	GESS_chr11@93487102-93487203:+
chr15	64706284	64706410	1.996e+18	100	+	GESS_chr15@64706284-64706410:+
chr17	7230759	7231203	-7.3638e+17	100	-	GESS_chr17@7230759-7231203:-
chr15	49903412	49903465	-2.43944e+18	100	-	GESS_chr15@49903412-49903465:-
chr10	72292377	72292537	2.33677e+16	100	+	GESS_chr10@72292377-72292537:+
chr8	30947981	30948048	-5.68532e+18	100	+	GESS_chr8@30947981-30948048:+
chr1	9781819	9781918	-6.75288e+18	100	+	GESS_chr1@9781819-9781918:+
chr19	36038021	36038142	4.62866e+18	100	+	GESS_chr19@36038021-36038142:+
chr5	134118635	134118755	-8.71231e+18	100	+	GESS_chr5@134118635-134118755:+
chr19	18976098	18976259	-3.28237e+18	100	+	GESS_chr19@18976098-18976259:+
chr15	90768200	90768410	-2.72579e+18	100	+	GESS_chr15@90768200-90768410:+
chr2	242189256	242189395	-1.86226e+18	100	-	GESS_chr2@242189256-242189395:-
chr11	47648632	47648679	-9.0848e+18	100	-	GESS_chr11@47648632-47648679:-
chr12	7064535	7064648	-3.18154e+18	100	+	GESS_chr12@7064535-7064648:+
chrX	135761694	135761819	8.24103e+18	100	-	GESS_chrX@135761694-135761819:-
chr12	57484908	57485781	3.51578e+18	100	+	GESS_chr12@57484908-57485781:+
chr17	28534750	28534850	5.95743e+18	100	-	GESS_chr17@28534750-28534850:-
chr17	43214386	43214506	-6.50579e+18	100	+	GESS_chr17@43214386-43214506:+
chr3	196096292	196096382	-6.06137e+18	100	-	GESS_chr3@196096292-196096382:-
chr14	92562437	92562481	7.52563e+18	100	-	GESS_chr14@92562437-92562481:-
chr17	40840480	40840629	-5.68413e+18	100	+	GESS_chr17@40840480-40840629:+
chr9	33354084	33354185	-2.02956e+18	100	+	GESS_chr9@33354084-33354185:+
chr10	103784913	103785005	-1.03864e+18	100	-	GESS_chr10@103784913-103785005:-
chr5	68861958	68862035	4.91212e+18	100	+	GESS_chr5@68861958-68862035:+
chr6	26459709	26460056	7.70048e+18	100	+	GESS_chr6@26459709-26460056:+
chr10	88233635	88233730	1.25183e+18	100	-	GESS_chr10@88233635-88233730:-
chr18	706470	706578	-6.60823e+18	100	-	GESS_chr18@706470-706578:-
chr12	53898482	53898599	6.64997e+18	100	+	GESS_chr12@53898482-53898599:+
chr19	1270927	1271035	9.16887e+18	100	+	GESS_chr19@1270927-1271035:+
chr16	28124225	28124371	1.83949e+18	100	-	GESS_chr16@28124225-28124371:-
chr9	35662509	35662738	1.45988e+18	100	-	GESS_chr9@35662509-35662738:-
chr7	56129440	56129542	-4.28911e+18	100	+	GESS_chr7@56129440-56129542:+
chr10	120920427	120920481	9.16538e+18	100	-	GESS_chr10@120920427-120920481:-
chr3	38168001	38168191	-5.27228e+18	100	-	GESS_chr3@38168001-38168191:-
chr15	93487645	93487745	2.5959e+18	100	+	GESS_chr15@93487645-93487745:+
chr18	47812392	47812627	3.67611e+18	100	-	GESS_chr18@47812392-47812627:-
chr5	90445847	90446038	-8.13998e+18	100	+	GESS_chr5@90445847-90446038:+
chr3	195410623	195410736	5.97093e+18	100	+	GESS_chr3@195410623-195410736:+
chr3	29941196	29941246	7.9193e+18	100	+	GESS_chr3@29941196-29941246:+
chr6	44394219	44394461	3.07292e+18	100	+	GESS_chr6@44394219-44394461:+
chr5	134121155	134121276	-2.02365e+18	100	+	GESS_chr5@134121155-134121276:+
chr16	4881980	4882222	-6.9127e+18	100	-	GESS_chr16@4881980-4882222:-
chr1	93584890	93584958	2.76936e+18	100	+	GESS_chr1@93584890-93584958:+
chr6	41565519	41565688	7.07451e+18	100	+	GESS_chr6@41565519-41565688:+
chr5	176794715	176794826	-2.89229e+18	100	+	GESS_chr5@176794715-176794826:+
chr8	103341318	103341428	5.12422e+18	100	-	GESS_chr8@103341318-103341428:-
chrX	70330006	70330145	8.37873e+18	100	-	GESS_chrX@70330006-70330145:-
chr2	20478344	20478580	-8.65217e+17	100	-	GESS_chr2@20478344-20478580:-
chr1	46662642	46662756	-3.24048e+18	100	-	GESS_chr1@46662642-46662756:-
chr2	61712903	61713097	5.52994e+18	100	-	GESS_chr2@61712903-61713097:-
chr9	130712702	130712818	7.79788e+17	100	-	GESS_chr9@130712702-130712818:-
chr11	59423972	59424073	1.71931e+18	100	-	GESS_chr11@59423972-59424073:-
chr3	47712148	47712207	-7.84149e+18	100	-	GESS_chr3@47712148-47712207:-
chr17	40840894	40841065	-2.42992e+18	100	+	GESS_chr17@40840894-40841065:+
chr12	87881	88017	7.22589e+18	100	+	GESS_chr12@87881-88017:+
chr1	60091664	60091721	8.20663e+18	100	+	GESS_chr1@60091664-60091721:+
chr2	111304681	111304862	1.73391e+18	100	-	GESS_chr2@111304681-111304862:-
chr13	95686859	95686993	7.40483e+18	100	-	GESS_chr13@95686859-95686993:-
chr16	84115352	84115513	-4.64896e+18	100	-	GESS_chr16@84115352-84115513:-
chr16	4851504	4851586	5.89581e+18	100	-	GESS_chr16@4851504-4851586:-
chr9	123166314	123166391	-3.36172e+17	100	-	GESS_chr9@123166314-123166391:-
chr12	49953512	49953604	6.38876e+17	100	-	GESS_chr12@49953512-49953604:-
chr19	56160571	56160675	6.52921e+18	100	+	GESS_chr19@56160571-56160675:+
chr5	137521650	137521741	5.6076e+18	100	+	GESS_chr5@137521650-137521741:+
chr19	48718597	48718641	4.86789e+18	100	-	GESS_chr19@48718597-48718641:-
chr16	48587450	48587580	-8.93828e+18	100	-	GESS_chr16@48587450-48587580:-
chr2	10799298	10799376	-4.0328e+18	100	-	GESS_chr2@10799298-10799376:-
chr4	120255483	120255608	-2.90116e+18	100	+	GESS_chr4@120255483-120255608:+
chr14	74388769	74388909	8.01468e+18	100	+	GESS_chr14@74388769-74388909:+
chr4	8237160	8237282	9.71627e+17	100	+	GESS_chr4@8237160-8237282:+
chr14	24727741	24727879	-5.91247e+18	100	-	GESS_chr14@24727741-24727879:-
chr16	629069	629180	1.88032e+18	100	+	GESS_chr16@629069-629180:+
chr12	50481146	50481268	9.15513e+18	100	+	GESS_chr12@50481146-50481268:+
chr8	145151937	145152037	8.5239e+18	100	+	GESS_chr8@145151937-145152037:+
chr13	43491677	43491760	-1.77736e+18	100	-	GESS_chr13@43491677-43491760:-
chr1	100533533	100533751	-3.88354e+18	100	+	GESS_chr1@100533533-100533751:+
chr6	91246056	91246120	-5.96686e+18	100	-	GESS_chr6@91246056-91246120:-
chr6	76412361	76412788	-3.36212e+18	100	+	GESS_chr6@76412361-76412788:+
chr3	179472520	179472642	8.70782e+18	100	+	GESS_chr3@179472520-179472642:+
chr7	23015829	23015924	-1.33712e+16	100	-	GESS_chr7@23015829-23015924:-
chr22	40820210	40820385	-8.06976e+18	100	-	GESS_chr22@40820210-40820385:-
chr2	101898321	101898519	-8.4142e+18	100	-	GESS_chr2@101898321-101898519:-
chr15	44859622	44859790	3.5253e+18	100	-	GESS_chr15@44859622-44859790:-
chr17	16054904	16054930	-3.01167e+18	100	-	GESS_chr17@16054904-16054930:-
chr1	45347284	45347411	5.88162e+18	100	-	GESS_chr1@45347284-45347411:-
chr11	60709507	60709611	8.89949e+17	100	-	GESS_chr11@60709507-60709611:-
chr11	64900203	64900251	8.01357e+18	100	-	GESS_chr11@64900203-64900251:-
chr14	35565764	35565839	-8.57874e+18	100	-	GESS_chr14@35565764-35565839:-
chr11	113628384	113628575	3.2675e+18	100	-	GESS_chr11@113628384-113628575:-
chr20	25000646	25000783	-7.61839e+18	100	-	GESS_chr20@25000646-25000783:-
chr20	47282821	47282893	2.02032e+18	100	-	GESS_chr20@47282821-47282893:-
chr1	1685723	1685822	-5.22317e+18	100	-	GESS_chr1@1685723-1685822:-
chr10	124793872	124794031	-4.21604e+18	100	+	GESS_chr10@124793872-124794031:+
chr8	97258535	97258682	7.4573e+18	100	-	GESS_chr8@97258535-97258682:-
chr1	198718545	198718678	-7.0134e+18	100	+	GESS_chr1@198718545-198718678:+
chr10	74908034	74908162	8.98335e+18	100	-	GESS_chr10@74908034-74908162:-
chr6	83900528	83900733	5.26816e+18	100	-	GESS_chr6@83900528-83900733:-
chr9	70475019	70475078	8.70894e+17	100	-	GESS_chr9@70475019-70475078:-
chr17	7160176	7160357	-7.5811e+18	100	+	GESS_chr17@7160176-7160357:+
chr17	1381910	1382029	8.43957e+18	100	-	GESS_chr17@1381910-1382029:-
chr14	24567684	24567887	-2.24906e+18	100	+	GESS_chr14@24567684-24567887:+
chrX	54578001	54578175	-7.5393e+18	100	+	GESS_chrX@54578001-54578175:+
chr4	128930075	128930153	4.8484e+18	100	+	GESS_chr4@128930075-128930153:+
chr7	151048510	151048568	5.26568e+18	100	+	GESS_chr7@151048510-151048568:+
chr22	18300077	18301895	-8.63848e+17	100	-	GESS_chr22@18300077-18301895:-
chr14	75361015	75361112	-8.78014e+18	100	+	GESS_chr14@75361015-75361112:+
chr20	20620429	20620544	3.46475e+18	100	-	GESS_chr20@20620429-20620544:-
chr5	179994088	179994242	-3.39508e+18	100	+	GESS_chr5@179994088-179994242:+
chr22	40706821	40706997	-6.13266e+18	100	+	GESS_chr22@40706821-40706997:+
chr17	35771356	35771477	7.60608e+18	100	+	GESS_chr17@35771356-35771477:+
chr7	129821463	129821559	6.13126e+18	100	-	GESS_chr7@129821463-129821559:-
chr10	51093249	51093341	-4.51125e+18	100	-	GESS_chr10@51093249-51093341:-
chr3	9828690	9828793	-4.62119e+18	100	-	GESS_chr3@9828690-9828793:-
chr14	31583492	31583546	-4.16325e+18	100	-	GESS_chr14@31583492-31583546:-
chr16	4564047	4564145	-3.53737e+18	100	-	GESS_chr16@4564047-4564145:-
chr18	43619913	43620013	4.61231e+18	100	-	GESS_chr18@43619913-43620013:-
chrX	131205097	131205245	7.62557e+18	100	+	GESS_chrX@131205097-131205245:+
chr9	130887523	130887720	5.90615e+18	100	-	GESS_chr9@130887523-130887720:-
chr16	30505533	30505684	3.33016e+18	100	+	GESS_chr16@30505533-30505684:+
chr20	34089672	34089793	1.94726e+18	100	+	GESS_chr20@34089672-34089793:+
chr8	28866589	28866699	-1.62715e+18	100	+	GESS_chr8@28866589-28866699:+
chr3	105270988	105271026	8.44677e+17	100	+	GESS_chr3@105270988-105271026:+
chr11	118428453	118428605	-3.7953e+18	100	-	GESS_chr11@118428453-118428605:-
chr7	155493467	155493638	5.21618e+18	100	+	GESS_chr7@155493467-155493638:+
chr19	18245389	18245521	8.52925e+17	100	+	GESS_chr19@18245389-18245521:+
chr16	16452405	16452625	3.94898e+18	100	+	GESS_chr16@16452405-16452625:+
chr1	151372918	151373064	-2.86296e+18	100	+	GESS_chr1@151372918-151373064:+
chr11	36300027	36300166	-6.30504e+18	100	-	GESS_chr11@36300027-36300166:-
chrX	100273960	100274059	-4.41183e+18	100	-	GESS_chrX@100273960-100274059:-
chr19	45923582	45923685	8.34048e+18	100	-	GESS_chr19@45923582-45923685:-
chr14	77907409	77907436	4.64442e+18	100	-	GESS_chr14@77907409-77907436:-
chr11	62397669	62397748	1.15676e+17	100	-	GESS_chr11@62397669-62397748:-
chr1	150811917	150812130	-2.68905e+18	100	-	GESS_chr1@150811917-150812130:-
chr21	47611795	47611873	-5.05222e+18	100	-	GESS_chr21@47611795-47611873:-
chr10	134155717	134155775	9.00294e+18	100	+	GESS_chr10@134155717-134155775:+
chr22	24158957	24159123	-3.68286e+18	100	+	GESS_chr22@24158957-24159123:+
chr6	8420954	8421061	-4.12475e+17	100	-	GESS_chr6@8420954-8421061:-
chr2	187368759	187368941	1.87446e+18	100	+	GESS_chr2@187368759-187368941:+
chrX	53409153	53409304	-1.89221e+18	100	-	GESS_chrX@53409153-53409304:-
chr1	234563322	234563512	-4.93612e+18	100	-	GESS_chr1@234563322-234563512:-
chr13	37563621	37563713	-6.97464e+18	100	-	GESS_chr13@37563621-37563713:-
chr18	77133898	77134101	7.47519e+18	100	+	GESS_chr18@77133898-77134101:+
chr11	18322375	18322463	3.51389e+18	100	-	GESS_chr11@18322375-18322463:-
chr3	69120686	69120768	5.93515e+18	100	-	GESS_chr3@69120686-69120768:-
chr3	37132958	37133029	-7.93554e+18	100	-	GESS_chr3@37132958-37133029:-
chr1	32686732	32686798	-6.36569e+18	100	-	GESS_chr1@32686732-32686798:-
chr17	74740404	74740548	3.23144e+18	100	+	GESS_chr17@74740404-74740548:+
chr1	43897733	43897851	6.13063e+18	100	+	GESS_chr1@43897733-43897851:+
chr13	41323274	41323417	3.16764e+18	100	-	GESS_chr13@41323274-41323417:-
chr10	5827815	5828013	3.56872e+18	100	-	GESS_chr10@5827815-5828013:-
chr1	23648021	23648156	-3.85658e+18	100	-	GESS_chr1@23648021-23648156:-
chr10	99971064	99971105	-2.22411e+18	100	+	GESS_chr10@99971064-99971105:+
chr19	42863250	42863394	1.54469e+18	100	+	GESS_chr19@42863250-42863394:+
chr1	154562233	154562404	7.12241e+18	100	-	GESS_chr1@154562233-154562404:-
chr22	32000295	32000390	1.90453e+18	100	+	GESS_chr22@32000295-32000390:+
chr4	8376705	8376879	4.6897e+18	100	-	GESS_chr4@8376705-8376879:-
chr19	56201233	56201316	5.17171e+18	100	+	GESS_chr19@56201233-56201316:+
chr5	169138939	169139011	-7.80281e+18	100	+	GESS_chr5@169138939-169139011:+
chr17	3493101	3493399	-1.16622e+18	100	-	GESS_chr17@3493101-3493399:-
chr11	118773699	118773783	4.22345e+18	100	-	GESS_chr11@118773699-118773783:-
chr10	111630489	111630662	-3.68259e+18	100	-	GESS_chr10@111630489-111630662:-
chr10	27462050	27462188	3.22733e+18	100	+	GESS_chr10@27462050-27462188:+
chr16	72747846	72747888	-5.21149e+18	100	+	GESS_chr16@72747846-72747888:+
chr12	69103018	69103089	-3.8388e+17	100	+	GESS_chr12@69103018-69103089:+
chr4	159627781	159628002	3.74408e+18	100	+	GESS_chr4@159627781-159628002:+
chr17	45249283	45249430	3.26429e+18	100	-	GESS_chr17@45249283-45249430:-
chr1	110211047	110211122	2.20162e+18	100	+	GESS_chr1@110211047-110211122:+
chr3	5252805	5252875	2.72531e+18	100	+	GESS_chr3@5252805-5252875:+
chr7	99500841	99500938	7.05446e+18	100	-	GESS_chr7@99500841-99500938:-
chr1	111985945	111986016	-2.03923e+18	100	-	GESS_chr1@111985945-111986016:-
chr7	36901264	36901341	-1.11676e+18	100	-	GESS_chr7@36901264-36901341:-
chr7	77267941	77268048	-6.02622e+18	100	+	GESS_chr7@77267941-77268048:+
chrX	110963323	110963398	4.76316e+18	100	+	GESS_chrX@110963323-110963398:+
chr9	26919308	26919527	-8.88253e+18	100	-	GESS_chr9@26919308-26919527:-
chr17	7252314	7252486	-4.39472e+18	100	+	GESS_chr17@7252314-7252486:+
chr5	141520128	141520194	6.94744e+18	100	+	GESS_chr5@141520128-141520194:+
chr2	47220589	47220667	3.95742e+18	100	+	GESS_chr2@47220589-47220667:+
chr18	47902190	47902288	1.24463e+18	100	+	GESS_chr18@47902190-47902288:+
chr7	6029431	6029586	2.39473e+18	100	-	GESS_chr7@6029431-6029586:-
chr12	51857398	51857498	3.04608e+18	100	+	GESS_chr12@51857398-51857498:+
chr17	48541887	48541960	4.26651e+18	100	+	GESS_chr17@48541887-48541960:+
chr1	43393276	43393479	8.32936e+18	100	-	GESS_chr1@43393276-43393479:-
chr18	254273	254355	-9.60997e+17	100	-	GESS_chr18@254273-254355:-
chr13	52992127	52992191	5.70374e+18	100	-	GESS_chr13@52992127-52992191:-
chr10	101163481	101163631	-7.04042e+18	100	-	GESS_chr10@101163481-101163631:-
chr17	38420742	38421398	4.24542e+18	100	+	GESS_chr17@38420742-38421398:+
chr3	100057931	100058049	2.11769e+18	100	+	GESS_chr3@100057931-100058049:+
chr8	97263134	97263323	3.06234e+18	100	-	GESS_chr8@97263134-97263323:-
chr9	136330444	136330569	5.27684e+18	100	+	GESS_chr9@136330444-136330569:+
chr22	38039105	38039181	-3.75507e+18	100	+	GESS_chr22@38039105-38039181:+
chr19	19612778	19612852	4.11973e+18	100	+	GESS_chr19@19612778-19612852:+
chr2	109100605	109100767	6.29876e+18	100	+	GESS_chr2@109100605-109100767:+
chr22	50688492	50688589	5.059e+18	100	-	GESS_chr22@50688492-50688589:-
chr5	125952942	125953025	-7.10492e+18	100	+	GESS_chr5@125952942-125953025:+
chr2	8888017	8888130	-9.21512e+17	100	-	GESS_chr2@8888017-8888130:-
chr12	54970355	54970485	2.39803e+17	100	+	GESS_chr12@54970355-54970485:+
chrX	62926138	62926329	-4.72054e+18	100	-	GESS_chrX@62926138-62926329:-
chr12	57994107	57994220	7.11325e+18	100	+	GESS_chr12@57994107-57994220:+
chr10	98376396	98376468	-2.32571e+18	100	-	GESS_chr10@98376396-98376468:-
chr6	31603744	31603826	-2.99787e+18	100	+	GESS_chr6@31603744-31603826:+
chr11	62407099	62407203	8.97503e+18	100	-	GESS_chr11@62407099-62407203:-
chr17	4619442	4619486	-6.6482e+18	100	+	GESS_chr17@4619442-4619486:+
chr12	57992848	57992994	8.6091e+18	100	+	GESS_chr12@57992848-57992994:+
chr4	144124561	144124719	-6.85569e+17	100	+	GESS_chr4@144124561-144124719:+
chr8	30546678	30546836	-2.20054e+18	100	-	GESS_chr8@30546678-30546836:-
chr13	41654782	41654945	-8.56298e+18	100	+	GESS_chr13@41654782-41654945:+
chr11	10781720	10781868	-8.57452e+18	100	+	GESS_chr11@10781720-10781868:+
chr18	12340200	12340400	7.76539e+18	100	-	GESS_chr18@12340200-12340400:-
chr9	33261085	33261167	9.1461e+18	100	-	GESS_chr9@33261085-33261167:-
chr9	97207246	97207464	-8.32438e+18	100	+	GESS_chr9@97207246-97207464:+
chr19	56880235	56880305	3.54929e+18	100	+	GESS_chr19@56880235-56880305:+
chr10	27335282	27335449	-4.70415e+16	100	-	GESS_chr10@27335282-27335449:-
chr6	99852479	99852578	-5.24605e+18	100	-	GESS_chr6@99852479-99852578:-
chr22	19470213	19470350	5.52513e+18	100	+	GESS_chr22@19470213-19470350:+
chr12	120588949	120589195	-6.20675e+17	100	-	GESS_chr12@120588949-120589195:-
chr21	34955794	34955972	-2.96161e+17	100	-	GESS_chr21@34955794-34955972:-
chr3	49950653	49950792	-5.60337e+17	100	-	GESS_chr3@49950653-49950792:-
chr9	95048818	95048900	4.2859e+18	100	-	GESS_chr9@95048818-95048900:-
chr15	66735618	66735695	4.87378e+18	100	+	GESS_chr15@66735618-66735695:+
chr15	31240505	31240674	-7.62909e+18	100	-	GESS_chr15@31240505-31240674:-
chr19	34949674	34949829	-9.24915e+17	100	+	GESS_chr19@34949674-34949829:+
chr1	157490221	157490337	-2.30003e+18	100	-	GESS_chr1@157490221-157490337:-
chr3	137928659	137928735	6.43782e+18	100	+	GESS_chr3@137928659-137928735:+
chr2	20901335	20901412	3.46837e+18	100	-	GESS_chr2@20901335-20901412:-
chr1	53732145	53732319	2.31596e+18	100	-	GESS_chr1@53732145-53732319:-
chr4	122605832	122605926	-8.06878e+18	100	-	GESS_chr4@122605832-122605926:-
chr12	51489772	51489823	3.38621e+18	100	-	GESS_chr12@51489772-51489823:-
chr1	110458256	110458318	7.16466e+18	100	+	GESS_chr1@110458256-110458318:+
chr11	9164269	9164392	8.73419e+18	100	-	GESS_chr11@9164269-9164392:-
chr17	5264503	5264970	2.90179e+18	100	+	GESS_chr17@5264503-5264970:+
chrX	41203283	41203381	7.68321e+18	100	+	GESS_chrX@41203283-41203381:+
chr9	77684658	77684729	2.8686e+18	100	-	GESS_chr9@77684658-77684729:-
chr19	54656165	54656363	-8.12211e+17	100	+	GESS_chr19@54656165-54656363:+
chr8	17793098	17793215	-6.00754e+18	100	+	GESS_chr8@17793098-17793215:+
chr6	42984872	42985084	7.18631e+18	100	+	GESS_chr6@42984872-42985084:+
chr15	63937682	63937881	-3.23308e+17	100	-	GESS_chr15@63937682-63937881:-
chr15	72642859	72642991	-2.28995e+18	100	-	GESS_chr15@72642859-72642991:-
chr22	50721766	50721874	-8.40856e+18	100	-	GESS_chr22@50721766-50721874:-
chr7	95864114	95864229	-1.45643e+18	100	-	GESS_chr7@95864114-95864229:-
chr2	203760788	203760942	-5.78802e+18	100	-	GESS_chr2@203760788-203760942:-
chr20	34130571	34130690	-1.01282e+18	100	+	GESS_chr20@34130571-34130690:+
chrX	134680627	134680810	8.35477e+17	100	+	GESS_chrX@134680627-134680810:+
chr8	95502167	95502310	3.51164e+17	100	-	GESS_chr8@95502167-95502310:-
chr10	94220948	94221009	8.14605e+17	100	-	GESS_chr10@94220948-94221009:-
chr15	49044546	49044666	-7.34558e+18	100	-	GESS_chr15@49044546-49044666:-
chr11	75201282	75201365	9.20924e+18	100	-	GESS_chr11@75201282-75201365:-
chr18	47812909	47813009	-7.55545e+18	100	-	GESS_chr18@47812909-47813009:-
chr21	27372330	27372497	-5.44911e+18	100	-	GESS_chr21@27372330-27372497:-
chr2	98421839	98421914	4.50567e+18	100	-	GESS_chr2@98421839-98421914:-
chr6	99323291	99323603	-3.53988e+18	100	-	GESS_chr6@99323291-99323603:-
chr16	786266	786398	3.64491e+18	100	-	GESS_chr16@786266-786398:-
chr15	56711961	56712037	4.78942e+18	100	+	GESS_chr15@56711961-56712037:+
chr6	17669206	17669259	4.43188e+18	100	-	GESS_chr6@17669206-17669259:-
chr7	99688215	99688277	-7.19996e+18	100	+	GESS_chr7@99688215-99688277:+
chr17	5271665	5271763	-2.64509e+18	100	+	GESS_chr17@5271665-5271763:+
chr15	52849297	52849419	2.33389e+18	100	-	GESS_chr15@52849297-52849419:-
chr11	116746582	116746725	8.97485e+17	100	-	GESS_chr11@116746582-116746725:-
chr9	117396048	117396158	-8.52748e+17	100	+	GESS_chr9@117396048-117396158:+
chr2	173429231	173429415	-4.04173e+18	100	+	GESS_chr2@173429231-173429415:+
chr16	28132991	28133083	5.65019e+18	100	-	GESS_chr16@28132991-28133083:-
chr12	42748963	42749024	2.13604e+18	100	+	GESS_chr12@42748963-42749024:+
chr10	101476105	101476218	5.26923e+18	100	-	GESS_chr10@101476105-101476218:-
chr17	3594938	3595088	1.30705e+18	100	-	GESS_chr17@3594938-3595088:-
chr3	140681969	140682069	3.09205e+18	100	+	GESS_chr3@140681969-140682069:+
chr6	80717526	80717748	2.17934e+18	100	+	GESS_chr6@80717526-80717748:+
chr8	145466325	145466471	6.44532e+18	100	+	GESS_chr8@145466325-145466471:+
chr10	13716927	13717044	-6.13276e+18	100	-	GESS_chr10@13716927-13717044:-
chr12	10762430	10762540	2.74225e+18	100	-	GESS_chr12@10762430-10762540:-
chr12	6439433	6439461	5.49503e+18	100	-	GESS_chr12@6439433-6439461:-
chr16	30500403	30500476	-1.41675e+18	100	+	GESS_chr16@30500403-30500476:+
chr9	33932560	33932626	4.2108e+18	100	-	GESS_chr9@33932560-33932626:-
chr4	39511973	39512170	6.94238e+18	100	-	GESS_chr4@39511973-39512170:-
chr20	45017678	45017859	-3.28926e+18	100	-	GESS_chr20@45017678-45017859:-
chr12	416112	417171	-7.291e+18	100	-	GESS_chr12@416112-417171:-
chr19	19751105	19751169	7.07397e+18	100	-	GESS_chr19@19751105-19751169:-
chr20	42331130	42331543	-2.99835e+18	100	+	GESS_chr20@42331130-42331543:+
chr9	37860045	37860190	4.68456e+18	100	+	GESS_chr9@37860045-37860190:+
chr12	48537536	48537597	2.69899e+18	100	+	GESS_chr12@48537536-48537597:+
chr5	137894242	137894346	-4.13839e+18	100	-	GESS_chr5@137894242-137894346:-
chr1	156237261	156237469	-7.99224e+18	100	-	GESS_chr1@156237261-156237469:-
chr10	13735898	13736039	6.2659e+18	100	-	GESS_chr10@13735898-13736039:-
chr13	73309098	73309143	-3.25394e+18	100	+	GESS_chr13@73309098-73309143:+
chr12	10871679	10871742	1.95066e+18	100	-	GESS_chr12@10871679-10871742:-
chr19	19605103	19605192	-4.16234e+18	100	+	GESS_chr19@19605103-19605192:+
chr11	117078370	117078451	6.94652e+18	100	-	GESS_chr11@117078370-117078451:-
chr16	89865359	89865487	3.91602e+17	100	-	GESS_chr16@89865359-89865487:-
chr2	197092826	197092978	3.10667e+18	100	-	GESS_chr2@197092826-197092978:-
chr17	30806269	30806394	-6.87685e+18	100	+	GESS_chr17@30806269-30806394:+
chr16	19516203	19516414	-2.05647e+16	100	-	GESS_chr16@19516203-19516414:-
chr2	209200030	209200143	-2.95886e+18	100	+	GESS_chr2@209200030-209200143:+
chr8	17824489	17824679	-5.89478e+18	100	+	GESS_chr8@17824489-17824679:+
chr14	81682757	81682858	6.42368e+18	100	-	GESS_chr14@81682757-81682858:-
chr10	124797263	124797363	2.89953e+17	100	+	GESS_chr10@124797263-124797363:+
chr6	83863230	83863339	4.10477e+18	100	+	GESS_chr6@83863230-83863339:+
chr22	38258976	38259045	-5.13164e+18	100	+	GESS_chr22@38258976-38259045:+
chr19	42737262	42737357	-3.18945e+18	100	-	GESS_chr19@42737262-42737357:-
chr1	19584327	19584478	5.98915e+18	100	+	GESS_chr1@19584327-19584478:+
chr9	37857238	37857348	3.60385e+18	100	+	GESS_chr9@37857238-37857348:+
chr6	74183088	74183377	3.34866e+18	100	+	GESS_chr6@74183088-74183377:+
chr6	160109158	160109274	1.50372e+18	100	-	GESS_chr6@160109158-160109274:-
chr5	908470	908576	-5.80005e+18	100	+	GESS_chr5@908470-908576:+
chr2	10267214	10267347	3.04868e+18	100	+	GESS_chr2@10267214-10267347:+
chrX	2530191	2530259	1.90158e+17	100	+	GESS_chrX@2530191-2530259:+
chr21	34832720	34832812	2.62024e+17	100	-	GESS_chr21@34832720-34832812:-
chr14	24656291	24656356	-6.79358e+18	100	-	GESS_chr14@24656291-24656356:-
chr5	90398036	90398157	-2.86838e+18	100	+	GESS_chr5@90398036-90398157:+
chr9	102778604	102778720	7.55313e+18	100	-	GESS_chr9@102778604-102778720:-
chrX	153580549	153580815	-4.31591e+18	100	-	GESS_chrX@153580549-153580815:-
chr19	41129509	41129637	4.3509e+18	100	+	GESS_chr19@41129509-41129637:+
chr19	49510275	49510404	-2.44812e+18	100	+	GESS_chr19@49510275-49510404:+
chr18	29437503	29437945	3.59596e+18	100	-	GESS_chr18@29437503-29437945:-
chr9	37501710	37501841	8.10106e+17	100	+	GESS_chr9@37501710-37501841:+
chr16	628379	628505	-5.49513e+18	100	+	GESS_chr16@628379-628505:+
chr5	7870883	7871036	2.41162e+18	100	+	GESS_chr5@7870883-7871036:+
chr1	198677262	198677390	7.0275e+18	100	+	GESS_chr1@198677262-198677390:+
chr18	2784448	2784619	5.02013e+18	100	+	GESS_chr18@2784448-2784619:+
chr19	42909537	42909713	3.19232e+18	100	-	GESS_chr19@42909537-42909713:-
chr17	37863243	37863394	5.93977e+18	100	+	GESS_chr17@37863243-37863394:+
chr14	93176017	93176217	1.81616e+18	100	-	GESS_chr14@93176017-93176217:-
chr6	114270332	114270424	7.52039e+18	100	-	GESS_chr6@114270332-114270424:-
chr1	32793137	32793278	1.91094e+18	100	+	GESS_chr1@32793137-32793278:+
chr2	113404901	113405041	2.53114e+18	100	+	GESS_chr2@113404901-113405041:+
chr5	138145727	138145893	-6.18608e+16	100	+	GESS_chr5@138145727-138145893:+
chr9	5801176	5801328	2.48962e+18	100	-	GESS_chr9@5801176-5801328:-
chr7	97488166	97488267	-3.9876e+18	100	-	GESS_chr7@97488166-97488267:-
chr9	131477648	131477739	5.4805e+18	100	+	GESS_chr9@131477648-131477739:+
chr6	31828216	31828398	-5.55774e+18	100	-	GESS_chr6@31828216-31828398:-
chr8	30550486	30550572	-8.27408e+18	100	-	GESS_chr8@30550486-30550572:-
chr9	139686163	139686229	4.63176e+18	100	+	GESS_chr9@139686163-139686229:+
chr14	95598852	95599014	-3.96208e+18	100	-	GESS_chr14@95598852-95599014:-
chr12	120591017	120591211	7.04051e+18	100	-	GESS_chr12@120591017-120591211:-
chr12	112305376	112305473	3.51403e+18	100	+	GESS_chr12@112305376-112305473:+
chr4	185701486	185701587	-2.24891e+18	100	-	GESS_chr4@185701486-185701587:-
chr19	11118578	11118699	1.78478e+18	100	+	GESS_chr19@11118578-11118699:+
chr10	43662452	43662546	5.22299e+18	100	+	GESS_chr10@43662452-43662546:+
chr20	42693417	42693497	6.17802e+18	100	+	GESS_chr20@42693417-42693497:+
chr11	19191958	19192115	8.94649e+18	100	+	GESS_chr11@19191958-19192115:+
chr1	2330854	2330953	5.65345e+18	100	+	GESS_chr1@2330854-2330953:+
chr16	339440	339607	-8.07034e+18	100	-	GESS_chr16@339440-339607:-
chr12	3047280	3047451	5.84917e+18	100	+	GESS_chr12@3047280-3047451:+
chr1	27589643	27589726	-1.5829e+18	100	+	GESS_chr1@27589643-27589726:+
chr4	77057339	77057565	-3.5159e+18	100	-	GESS_chr4@77057339-77057565:-
chr15	64543711	64543780	5.84939e+18	100	-	GESS_chr15@64543711-64543780:-
chr3	47963255	47963368	-6.45946e+18	100	-	GESS_chr3@47963255-47963368:-
chr9	131095129	131095222	7.17019e+17	100	+	GESS_chr9@131095129-131095222:+
chr10	51381762	51381846	1.61009e+18	100	+	GESS_chr10@51381762-51381846:+
chr6	27220587	27220728	2.8902e+18	100	+	GESS_chr6@27220587-27220728:+
chr9	86414100	86414243	-8.48236e+18	100	-	GESS_chr9@86414100-86414243:-
chr4	83799883	83800081	-7.05338e+18	100	-	GESS_chr4@83799883-83800081:-
chr12	120613549	120613677	1.51815e+18	100	-	GESS_chr12@120613549-120613677:-
chr20	1106141	1106293	-3.05454e+18	100	+	GESS_chr20@1106141-1106293:+
chr3	52282653	52282716	-3.77609e+18	100	+	GESS_chr3@52282653-52282716:+
chr14	65519956	65520067	6.33693e+18	100	+	GESS_chr14@65519956-65520067:+
chr2	170463614	170463658	-3.61743e+18	100	+	GESS_chr2@170463614-170463658:+
chr1	16248744	16248844	4.15315e+17	100	+	GESS_chr1@16248744-16248844:+
chr12	50192133	50192246	-1.57262e+17	100	-	GESS_chr12@50192133-50192246:-
chr16	29994055	29994222	-2.94377e+18	100	+	GESS_chr16@29994055-29994222:+
chr14	103932309	103932428	5.10114e+18	100	+	GESS_chr14@103932309-103932428:+
chr11	118926462	118926555	-5.80306e+18	100	-	GESS_chr11@118926462-118926555:-
chr12	58109543	58109753	8.95568e+18	100	+	GESS_chr12@58109543-58109753:+
chr6	119525924	119526047	1.65758e+18	100	-	GESS_chr6@119525924-119526047:-
chr9	92003787	92003962	-2.75944e+18	100	-	GESS_chr9@92003787-92003962:-
chr1	93592789	93592856	-6.47255e+18	100	+	GESS_chr1@93592789-93592856:+
chr1	150464887	150464965	1.06846e+18	100	+	GESS_chr1@150464887-150464965:+
chr2	63217851	63217975	3.29742e+18	100	+	GESS_chr2@63217851-63217975:+
chr2	73476947	73477044	1.82723e+18	100	+	GESS_chr2@73476947-73477044:+
chr3	56694942	56695045	-5.31313e+18	100	-	GESS_chr3@56694942-56695045:-
chr15	28878736	28878886	8.69382e+18	100	+	GESS_chr15@28878736-28878886:+
chr14	64877808	64877867	8.75675e+18	100	+	GESS_chr14@64877808-64877867:+
chr1	47048900	47049001	-2.23014e+18	100	-	GESS_chr1@47048900-47049001:-
chrX	39930890	39930943	6.16772e+18	100	-	GESS_chrX@39930890-39930943:-
chr15	28881633	28881847	4.48005e+18	100	+	GESS_chr15@28881633-28881847:+
chr21	38311132	38311294	2.96003e+18	100	-	GESS_chr21@38311132-38311294:-
chr4	84378062	84378111	8.63002e+16	100	+	GESS_chr4@84378062-84378111:+
chr10	14964980	14965068	1.37182e+17	100	-	GESS_chr10@14964980-14965068:-
chr2	71655677	71655781	-4.41617e+18	100	+	GESS_chr2@71655677-71655781:+
chr4	146806830	146807310	2.79883e+18	100	-	GESS_chr4@146806830-146807310:-
chr1	78324999	78325071	-2.19797e+18	100	+	GESS_chr1@78324999-78325071:+
chr12	49227060	49227302	-4.45032e+18	100	-	GESS_chr12@49227060-49227302:-
chr12	57625264	57625343	1.86744e+18	100	+	GESS_chr12@57625264-57625343:+
chr4	123197127	123197177	-2.13016e+17	100	+	GESS_chr4@123197127-123197177:+
chr1	150972338	150972440	-3.83794e+18	100	-	GESS_chr1@150972338-150972440:-
chr1	151156793	151156969	9.1361e+18	100	-	GESS_chr1@151156793-151156969:-
chr1	235318196	235318427	-1.24485e+18	100	-	GESS_chr1@235318196-235318427:-
chr3	28357824	28357914	3.79236e+18	100	+	GESS_chr3@28357824-28357914:+
chr15	52630007	52630081	6.04452e+18	100	-	GESS_chr15@52630007-52630081:-
chr2	74759746	74759841	-2.97759e+18	100	+	GESS_chr2@74759746-74759841:+
chr6	42985591	42985706	1.15905e+18	100	+	GESS_chr6@42985591-42985706:+
chr19	6759605	6759681	4.35549e+18	100	-	GESS_chr19@6759605-6759681:-
chr1	32694328	32694417	-7.64769e+17	100	+	GESS_chr1@32694328-32694417:+
chr12	80014856	80014987	7.39171e+18	100	-	GESS_chr12@80014856-80014987:-
chr3	185332352	185332528	5.21521e+18	100	+	GESS_chr3@185332352-185332528:+
chr2	33813402	33813586	-3.10397e+18	100	-	GESS_chr2@33813402-33813586:-
chr20	1108069	1108151	2.68834e+18	100	+	GESS_chr20@1108069-1108151:+
chr6	167417211	167417299	2.02666e+18	100	+	GESS_chr6@167417211-167417299:+
chr17	27066102	27066219	-5.67727e+18	100	+	GESS_chr17@27066102-27066219:+
chr1	114441340	114441423	4.30147e+18	100	-	GESS_chr1@114441340-114441423:-
chr11	46701198	46701326	1.24946e+18	100	-	GESS_chr11@46701198-46701326:-
chr5	68603778	68603855	5.68518e+18	100	-	GESS_chr5@68603778-68603855:-
chr19	19757014	19757156	8.55766e+17	100	-	GESS_chr19@19757014-19757156:-
chr6	86281855	86281933	-5.98971e+18	100	-	GESS_chr6@86281855-86281933:-
chr4	99337896	99338039	-1.86233e+18	100	+	GESS_chr4@99337896-99338039:+
chr14	73833605	73833689	9.80308e+17	100	-	GESS_chr14@73833605-73833689:-
chr19	33137365	33137521	-2.37591e+18	100	-	GESS_chr19@33137365-33137521:-
chr12	30816423	30816588	-2.74283e+18	100	-	GESS_chr12@30816423-30816588:-
chr16	84120963	84121065	-5.69549e+18	100	-	GESS_chr16@84120963-84121065:-
chr19	53050765	53050891	-6.39221e+18	100	+	GESS_chr19@53050765-53050891:+
chr17	78599491	78599593	-1.36627e+17	100	+	GESS_chr17@78599491-78599593:+
chr1	46658977	46659060	-8.60377e+18	100	-	GESS_chr1@46658977-46659060:-
chr9	131029737	131029796	2.27984e+18	100	-	GESS_chr9@131029737-131029796:-
chr6	160201967	160202142	3.3176e+18	100	-	GESS_chr6@160201967-160202142:-
chr18	77690228	77690311	9.06929e+18	100	-	GESS_chr18@77690228-77690311:-
chr20	5958522	5958663	-2.01063e+18	100	+	GESS_chr20@5958522-5958663:+
chr11	128355964	128356041	4.48848e+18	100	-	GESS_chr11@128355964-128356041:-
chr9	117138746	117139812	1.35708e+18	100	-	GESS_chr9@117138746-117139812:-
chr17	36971114	36971350	-2.40825e+18	100	-	GESS_chr17@36971114-36971350:-
chr18	2929063	2929156	8.64948e+18	100	-	GESS_chr18@2929063-2929156:-
chr12	111951161	111951343	-7.94009e+17	100	-	GESS_chr12@111951161-111951343:-
chr14	35560276	35560413	4.89533e+18	100	-	GESS_chr14@35560276-35560413:-
chr16	28844380	28844675	-4.83777e+18	100	+	GESS_chr16@28844380-28844675:+
chr1	207646117	207646524	-4.12778e+18	100	+	GESS_chr1@207646117-207646524:+
chr2	9727543	9727638	8.88286e+18	100	-	GESS_chr2@9727543-9727638:-
chr1	207646890	207647066	-2.61464e+16	100	+	GESS_chr1@207646890-207647066:+
chr13	41929280	41929352	7.49211e+17	100	+	GESS_chr13@41929280-41929352:+
chr3	121563300	121563394	9.24363e+17	100	+	GESS_chr3@121563300-121563394:+
chr11	61049950	61050008	2.86497e+18	100	-	GESS_chr11@61049950-61050008:-
chr15	86207794	86207986	2.3705e+18	100	+	GESS_chr15@86207794-86207986:+
chr17	26888440	26888647	1.60965e+18	100	-	GESS_chr17@26888440-26888647:-
chr11	65307191	65307352	4.05734e+18	100	-	GESS_chr11@65307191-65307352:-
chr11	46113734	46113774	-2.56666e+18	100	-	GESS_chr11@46113734-46113774:-
chr1	110255741	110255805	-4.66033e+18	100	+	GESS_chr1@110255741-110255805:+
chrX	47085171	47085265	-5.13857e+18	100	+	GESS_chrX@47085171-47085265:+
chr14	61912410	61912444	-5.75578e+18	100	+	GESS_chr14@61912410-61912444:+
chr19	35502378	35502458	7.13565e+18	100	+	GESS_chr19@35502378-35502458:+
chr17	62594500	62594608	-6.11441e+18	100	-	GESS_chr17@62594500-62594608:-
chr10	95452403	95452486	-2.83026e+18	100	-	GESS_chr10@95452403-95452486:-
chr4	2900986	2901162	-2.76281e+18	100	+	GESS_chr4@2900986-2901162:+
chr1	200978394	200978616	9.58033e+17	100	-	GESS_chr1@200978394-200978616:-
chr9	96312859	96312973	8.84422e+17	100	+	GESS_chr9@96312859-96312973:+
chrX	153993719	153993805	-1.95496e+18	100	+	GESS_chrX@153993719-153993805:+
chr10	15863655	15863725	-3.17382e+18	100	-	GESS_chr10@15863655-15863725:-
chr12	7026745	7026878	2.99186e+18	100	+	GESS_chr12@7026745-7026878:+
chr7	151791275	151791607	-6.87625e+18	100	+	GESS_chr7@151791275-151791607:+
chr1	36773990	36774076	4.72262e+18	100	+	GESS_chr1@36773990-36774076:+
chr10	13655741	13655881	-1.13752e+18	100	+	GESS_chr10@13655741-13655881:+
chr17	74084545	74084643	-1.08636e+18	100	-	GESS_chr17@74084545-74084643:-
chr15	57383987	57384089	4.56141e+18	100	+	GESS_chr15@57383987-57384089:+
chr19	14034508	14034624	-9.09038e+18	100	+	GESS_chr19@14034508-14034624:+
chr12	98931253	98931350	6.23778e+18	100	+	GESS_chr12@98931253-98931350:+
chr13	77807291	77807398	-6.97099e+18	100	-	GESS_chr13@77807291-77807398:-
chr13	100511115	100511303	5.63904e+18	100	+	GESS_chr13@100511115-100511303:+
chr3	15455528	15455669	3.57369e+18	100	-	GESS_chr3@15455528-15455669:-
chr11	9530166	9530393	4.81292e+18	100	+	GESS_chr11@9530166-9530393:+
chr20	35396372	35396445	3.29221e+18	100	-	GESS_chr20@35396372-35396445:-
chr15	66794126	66794250	-6.6559e+18	100	-	GESS_chr15@66794126-66794250:-
chr18	9512989	9513287	-5.26904e+18	100	+	GESS_chr18@9512989-9513287:+
chr2	197541839	197541916	8.08373e+18	100	+	GESS_chr2@197541839-197541916:+
chr18	20581549	20581692	-4.64718e+18	100	+	GESS_chr18@20581549-20581692:+
chr2	15644269	15644337	6.53233e+17	100	-	GESS_chr2@15644269-15644337:-
chr1	62910409	62911100	-3.16784e+18	100	+	GESS_chr1@62910409-62911100:+
chr14	76173966	76174050	-6.4296e+16	100	+	GESS_chr14@76173966-76174050:+
chr1	100676250	100676327	5.94533e+18	100	-	GESS_chr1@100676250-100676327:-
chr21	42749716	42749908	-1.92723e+18	100	+	GESS_chr21@42749716-42749908:+
chr17	59972676	59972744	8.94839e+18	100	-	GESS_chr17@59972676-59972744:-
chr12	27467437	27468050	4.79602e+18	100	+	GESS_chr12@27467437-27468050:+
chr5	41794105	41794180	1.80209e+18	100	-	GESS_chr5@41794105-41794180:-
chr12	112186977	112187149	5.29065e+18	100	+	GESS_chr12@112186977-112187149:+
chr11	10500073	10500277	5.74774e+18	100	+	GESS_chr11@10500073-10500277:+
chr1	151196847	151196882	2.65319e+18	100	+	GESS_chr1@151196847-151196882:+
chr7	99971667	99972056	8.02965e+18	100	+	GESS_chr7@99971667-99972056:+
chr17	35512605	35512702	-6.70884e+17	100	-	GESS_chr17@35512605-35512702:-
chr9	98732860	98732938	-8.0721e+18	100	+	GESS_chr9@98732860-98732938:+
chr1	201817521	201817722	-4.57735e+17	100	+	GESS_chr1@201817521-201817722:+
chr14	35577345	35577442	-7.55526e+18	100	-	GESS_chr14@35577345-35577442:-
chr1	19583558	19583639	-7.47851e+18	100	+	GESS_chr1@19583558-19583639:+
chr8	98725890	98725997	-6.08138e+18	100	+	GESS_chr8@98725890-98725997:+
chr11	47266856	47266945	-4.59678e+18	100	-	GESS_chr11@47266856-47266945:-
chr19	45535792	45536007	4.4425e+18	100	+	GESS_chr19@45535792-45536007:+
chr1	85036265	85036403	-1.43181e+18	100	-	GESS_chr1@85036265-85036403:-
chr10	93722295	93722435	-8.38796e+18	100	+	GESS_chr10@93722295-93722435:+
chr15	72647900	72647965	-2.05742e+18	100	-	GESS_chr15@72647900-72647965:-
chr16	14234401	14234617	2.7987e+18	100	+	GESS_chr16@14234401-14234617:+
chr1	151070328	151070478	-4.57194e+18	100	+	GESS_chr1@151070328-151070478:+
chr14	68270818	68270981	1.64207e+18	100	-	GESS_chr14@68270818-68270981:-
chr12	113822656	113822751	2.88469e+18	100	+	GESS_chr12@113822656-113822751:+
chr8	30945292	30945436	-3.4878e+18	100	+	GESS_chr8@30945292-30945436:+
chr19	42911326	42911620	5.80605e+18	100	-	GESS_chr19@42911326-42911620:-
chr3	128987775	128987843	-4.54471e+17	100	+	GESS_chr3@128987775-128987843:+
chr15	59970110	59970286	6.90025e+18	100	-	GESS_chr15@59970110-59970286:-
chr8	38912000	38912092	-7.47046e+18	100	+	GESS_chr8@38912000-38912092:+
chr12	56641807	56642008	3.68858e+18	100	-	GESS_chr12@56641807-56642008:-
chr7	6210833	6210941	5.62455e+18	100	-	GESS_chr7@6210833-6210941:-
chr19	55603590	55603694	-2.22415e+18	100	-	GESS_chr19@55603590-55603694:-
chr20	43580474	43580643	7.39491e+18	100	-	GESS_chr20@43580474-43580643:-
chr7	2297370	2297438	-1.64427e+18	100	-	GESS_chr7@2297370-2297438:-
chr2	216190710	216190861	4.66209e+18	100	+	GESS_chr2@216190710-216190861:+
chr9	130570513	130570590	3.81224e+17	100	+	GESS_chr9@130570513-130570590:+
chr2	39984388	39984508	4.79471e+18	100	-	GESS_chr2@39984388-39984508:-
chrX	153281888	153282095	-6.02149e+18	100	-	GESS_chrX@153281888-153282095:-
chr19	36108973	36109097	-1.00751e+17	100	+	GESS_chr19@36108973-36109097:+
chr3	56600622	56600768	-7.68949e+18	100	+	GESS_chr3@56600622-56600768:+
chr22	35659975	35660089	-4.1487e+18	100	+	GESS_chr22@35659975-35660089:+
chr1	54337045	54337161	-3.90617e+17	100	-	GESS_chr1@54337045-54337161:-
chr5	10394865	10394897	-8.98353e+18	100	+	GESS_chr5@10394865-10394897:+
chr1	167653137	167653238	-7.27336e+18	100	+	GESS_chr1@167653137-167653238:+
chr2	127808378	127808488	-3.23545e+18	100	-	GESS_chr2@127808378-127808488:-
chr20	47589682	47589821	9.0064e+18	100	+	GESS_chr20@47589682-47589821:+
chr18	6093354	6093527	5.58511e+17	100	-	GESS_chr18@6093354-6093527:-
chr12	53666505	53666641	3.21087e+18	100	+	GESS_chr12@53666505-53666641:+
chr2	47249001	47249118	-6.37121e+18	100	+	GESS_chr2@47249001-47249118:+
chr2	42483641	42483770	-1.93095e+18	100	+	GESS_chr2@42483641-42483770:+
chr20	24993448	24993575	7.32963e+18	100	-	GESS_chr20@24993448-24993575:-
chr1	43912013	43912087	8.31018e+18	100	+	GESS_chr1@43912013-43912087:+
chr16	28188541	28188653	2.70593e+18	100	-	GESS_chr16@28188541-28188653:-
chr18	34273172	34273386	6.4634e+18	100	+	GESS_chr18@34273172-34273386:+
chr17	61914555	61914597	-3.00133e+18	100	-	GESS_chr17@61914555-61914597:-
chr3	9710403	9710478	-5.113e+18	100	+	GESS_chr3@9710403-9710478:+
chr10	101507014	101507147	6.12245e+18	100	+	GESS_chr10@101507014-101507147:+
chr9	33960824	33960876	7.482e+18	100	-	GESS_chr9@33960824-33960876:-
chr3	66460553	66460696	-3.44922e+18	100	-	GESS_chr3@66460553-66460696:-
chr10	45907639	45907761	-8.87552e+18	100	+	GESS_chr10@45907639-45907761:+
chr16	72130721	72130908	1.89889e+18	100	+	GESS_chr16@72130721-72130908:+
chr15	40705190	40705286	-3.13154e+18	100	+	GESS_chr15@40705190-40705286:+
chr4	16175827	16175895	6.04782e+18	100	-	GESS_chr4@16175827-16175895:-
chr11	66590035	66590145	-9.21051e+18	100	+	GESS_chr11@66590035-66590145:+
chr5	37060946	37061120	6.4497e+18	100	+	GESS_chr5@37060946-37061120:+
chr2	20518298	20518406	1.34029e+18	100	-	GESS_chr2@20518298-20518406:-
chr2	55201831	55201900	5.1428e+18	100	-	GESS_chr2@55201831-55201900:-
chr9	125620202	125620372	-4.15161e+18	100	-	GESS_chr9@125620202-125620372:-
chr3	69126949	69127069	-2.79187e+18	100	-	GESS_chr3@69126949-69127069:-
chr1	171556142	171556360	-9.01098e+18	100	+	GESS_chr1@171556142-171556360:+
chr22	24564415	24564489	-4.98518e+18	100	+	GESS_chr22@24564415-24564489:+
chr17	18770595	18770647	5.7229e+18	100	+	GESS_chr17@18770595-18770647:+
chr3	49713489	49713652	1.61891e+18	100	+	GESS_chr3@49713489-49713652:+
chr12	94691092	94691199	-3.18188e+18	100	+	GESS_chr12@94691092-94691199:+
chr1	78178885	78178966	-3.31319e+18	100	-	GESS_chr1@78178885-78178966:-
chr3	38265303	38265404	-6.95142e+18	100	+	GESS_chr3@38265303-38265404:+
chr22	29126408	29126536	-7.04335e+17	100	-	GESS_chr22@29126408-29126536:-
chr4	120275265	120275386	-5.70697e+18	100	+	GESS_chr4@120275265-120275386:+
chr1	93648917	93649052	5.47935e+18	100	+	GESS_chr1@93648917-93649052:+
chr11	3721840	3722069	3.05298e+18	100	-	GESS_chr11@3721840-3722069:-
chr12	100601441	100601564	-8.12269e+17	100	+	GESS_chr12@100601441-100601564:+
chr13	41381430	41381599	1.33276e+18	100	+	GESS_chr13@41381430-41381599:+
chr15	41663725	41663882	-1.60972e+18	100	+	GESS_chr15@41663725-41663882:+
chr19	43998854	43998967	-1.17634e+18	100	-	GESS_chr19@43998854-43998967:-
chr16	11815433	11815526	5.07305e+18	100	-	GESS_chr16@11815433-11815526:-
chr10	65024411	65024524	-5.1735e+18	100	-	GESS_chr10@65024411-65024524:-
chr19	54692071	54692200	2.07105e+18	100	-	GESS_chr19@54692071-54692200:-
chr2	191864352	191864423	-1.68833e+18	100	-	GESS_chr2@191864352-191864423:-
chr6	88255334	88255417	7.2829e+18	100	-	GESS_chr6@88255334-88255417:-
chr7	105190708	105190933	-1.19871e+18	100	+	GESS_chr7@105190708-105190933:+
chr2	220112384	220112479	-1.12873e+18	100	+	GESS_chr2@220112384-220112479:+
chr16	11009427	11009507	-8.42731e+18	100	+	GESS_chr16@11009427-11009507:+
chr21	34893213	34893322	1.19159e+18	100	-	GESS_chr21@34893213-34893322:-
chr22	24491894	24492045	-6.58276e+17	100	+	GESS_chr22@24491894-24492045:+
chr22	29738274	29738372	-3.0433e+18	100	-	GESS_chr22@29738274-29738372:-
chr6	36353311	36353446	-2.80446e+18	100	-	GESS_chr6@36353311-36353446:-
chr7	74114936	74114964	4.63773e+18	100	+	GESS_chr7@74114936-74114964:+
chr5	75979601	75979742	8.84699e+18	100	+	GESS_chr5@75979601-75979742:+
chr15	65421370	65421508	-3.41034e+18	100	-	GESS_chr15@65421370-65421508:-
chr2	127808730	127808819	-1.78871e+18	100	-	GESS_chr2@127808730-127808819:-
chr22	24562607	24563281	6.71396e+18	100	+	GESS_chr22@24562607-24563281:+
chr9	6493826	6493932	2.97694e+18	100	+	GESS_chr9@6493826-6493932:+
chr1	19671681	19671746	-8.07745e+17	100	-	GESS_chr1@19671681-19671746:-
chr8	17094721	17094878	2.31458e+18	100	-	GESS_chr8@17094721-17094878:-
chr1	35972213	35972736	8.22574e+18	100	-	GESS_chr1@35972213-35972736:-
chr21	26768761	26768996	7.72946e+18	100	-	GESS_chr21@26768761-26768996:-
chr20	47639588	47639718	-6.52906e+18	100	+	GESS_chr20@47639588-47639718:+
chr3	121195387	121195580	4.35073e+18	100	-	GESS_chr3@121195387-121195580:-
chr1	151373240	151373321	-7.30606e+18	100	+	GESS_chr1@151373240-151373321:+
chr19	10602253	10602938	-4.49491e+18	100	-	GESS_chr19@10602253-10602938:-
chr9	26917095	26917163	5.30894e+18	100	-	GESS_chr9@26917095-26917163:-
chr8	120793293	120793433	9.13275e+18	100	-	GESS_chr8@120793293-120793433:-
chr1	38172650	38172736	4.22037e+18	100	+	GESS_chr1@38172650-38172736:+
chr1	25555489	25555614	4.10239e+18	100	-	GESS_chr1@25555489-25555614:-
chr14	77930941	77931029	-3.47405e+17	100	+	GESS_chr14@77930941-77931029:+
chr2	97276463	97276620	5.83152e+18	100	-	GESS_chr2@97276463-97276620:-
chr10	5772450	5773166	-4.23766e+18	100	+	GESS_chr10@5772450-5773166:+
chr1	151237870	151238085	-7.1077e+18	100	+	GESS_chr1@151237870-151238085:+
chr11	107920617	107920793	4.44373e+18	100	+	GESS_chr11@107920617-107920793:+
chr17	40384018	40384155	-1.14582e+18	100	-	GESS_chr17@40384018-40384155:-
chr11	62365799	62365862	-4.78248e+18	100	-	GESS_chr11@62365799-62365862:-
chr2	42997283	42997326	5.59413e+18	100	-	GESS_chr2@42997283-42997326:-
chr9	95874161	95874220	9.21323e+18	100	+	GESS_chr9@95874161-95874220:+
chr15	91428642	91428815	1.6216e+17	100	+	GESS_chr15@91428642-91428815:+
chr1	45807145	45807241	6.94264e+18	100	+	GESS_chr1@45807145-45807241:+
chr1	100181142	100181228	-8.73135e+18	100	-	GESS_chr1@100181142-100181228:-
chr1	44069087	44069204	-2.79379e+18	100	+	GESS_chr1@44069087-44069204:+
chr2	96945189	96945297	3.96056e+18	100	-	GESS_chr2@96945189-96945297:-
chr2	24538001	24538090	-2.192e+18	100	-	GESS_chr2@24538001-24538090:-
chr2	231678764	231678829	-7.61085e+18	100	+	GESS_chr2@231678764-231678829:+
chr3	45776727	45776865	-4.50647e+17	100	+	GESS_chr3@45776727-45776865:+
chr19	10791695	10791806	-1.27757e+18	100	+	GESS_chr19@10791695-10791806:+
chr3	132153382	132153462	7.45846e+18	100	+	GESS_chr3@132153382-132153462:+
chr1	198673601	198673627	-3.02003e+18	100	+	GESS_chr1@198673601-198673627:+
chr1	172525009	172525163	6.57835e+18	100	+	GESS_chr1@172525009-172525163:+
chr12	70206744	70206813	2.63184e+18	100	+	GESS_chr12@70206744-70206813:+
chr2	201722441	201722607	5.46065e+18	100	-	GESS_chr2@201722441-201722607:-
chr5	118866961	118867099	-5.94726e+18	100	+	GESS_chr5@118866961-118867099:+
chr11	46700915	46701018	9.05434e+18	100	-	GESS_chr11@46700915-46701018:-
chr17	57812699	57812834	1.44633e+18	100	+	GESS_chr17@57812699-57812834:+
chr16	89865574	89865640	8.99873e+18	100	-	GESS_chr16@89865574-89865640:-
chr14	23244653	23244749	7.02707e+18	100	-	GESS_chr14@23244653-23244749:-
chr6	131920607	131920650	6.75419e+18	100	-	GESS_chr6@131920607-131920650:-
chr13	21557363	21557945	8.7044e+18	100	-	GESS_chr13@21557363-21557945:-
chr14	45521639	45521765	2.9846e+18	100	+	GESS_chr14@45521639-45521765:+
chr2	203831701	203831821	6.26404e+18	100	+	GESS_chr2@203831701-203831821:+
chr4	123267778	123267915	-1.9318e+18	100	+	GESS_chr4@123267778-123267915:+
chr7	38766509	38766588	-1.66489e+18	100	-	GESS_chr7@38766509-38766588:-
chr14	39530969	39531075	-5.56515e+18	100	-	GESS_chr14@39530969-39531075:-
chr11	773522	773629	4.49326e+18	100	-	GESS_chr11@773522-773629:-
chr10	51387653	51387763	4.435e+18	100	+	GESS_chr10@51387653-51387763:+
chr18	9204474	9204542	-1.65591e+18	100	+	GESS_chr18@9204474-9204542:+
chr15	83073343	83073482	-7.65619e+18	100	+	GESS_chr15@83073343-83073482:+
chr5	139892413	139892508	5.26946e+18	100	+	GESS_chr5@139892413-139892508:+
chr12	27568802	27568880	7.87711e+18	100	+	GESS_chr12@27568802-27568880:+
chr12	48525099	48525176	2.85761e+18	100	+	GESS_chr12@48525099-48525176:+
chr17	60525062	60525127	-4.0667e+18	100	+	GESS_chr17@60525062-60525127:+
chr19	50918697	50918847	-7.15369e+18	100	+	GESS_chr19@50918697-50918847:+
chr6	18255962	18256082	3.50971e+18	100	-	GESS_chr6@18255962-18256082:-
chr1	22030755	22030880	8.07705e+18	100	-	GESS_chr1@22030755-22030880:-
chr13	114128439	114128569	1.92914e+18	100	-	GESS_chr13@114128439-114128569:-
chr12	58144706	58144873	4.68312e+18	100	-	GESS_chr12@58144706-58144873:-
chr6	44278036	44278180	-1.84496e+18	100	-	GESS_chr6@44278036-44278180:-
chr9	91956262	91956394	2.73097e+18	100	+	GESS_chr9@91956262-91956394:+
chr14	24728281	24728455	7.96434e+18	100	-	GESS_chr14@24728281-24728455:-
chr5	79462206	79462301	5.95665e+17	100	-	GESS_chr5@79462206-79462301:-
chr3	47139445	47139571	-8.86313e+17	100	-	GESS_chr3@47139445-47139571:-
chr7	927007	927156	3.4004e+18	100	+	GESS_chr7@927007-927156:+
chr18	9208655	9208795	-8.74184e+18	100	+	GESS_chr18@9208655-9208795:+
chr19	13930171	13930306	2.70572e+18	100	+	GESS_chr19@13930171-13930306:+
chr4	114386685	114386760	8.28791e+18	100	-	GESS_chr4@114386685-114386760:-
chr6	13642711	13642823	5.0424e+18	100	-	GESS_chr6@13642711-13642823:-
chr22	26872959	26873102	3.15479e+18	100	-	GESS_chr22@26872959-26873102:-
chr10	27520677	27520749	-3.53803e+18	100	-	GESS_chr10@27520677-27520749:-
chr17	59971126	59971260	2.85242e+17	100	-	GESS_chr17@59971126-59971260:-
chr17	36878931	36879021	6.06362e+18	100	+	GESS_chr17@36878931-36879021:+
chr19	35504160	35504272	-3.00984e+18	100	+	GESS_chr19@35504160-35504272:+
chr6	43112938	43113170	1.80187e+18	100	+	GESS_chr6@43112938-43113170:+
chr5	61826536	61826612	-8.10327e+17	100	+	GESS_chr5@61826536-61826612:+
chr6	53138018	53138142	-7.41235e+18	100	-	GESS_chr6@53138018-53138142:-
chr1	93667449	93667545	7.03297e+18	100	+	GESS_chr1@93667449-93667545:+
chr11	111680367	111680497	7.26114e+18	100	-	GESS_chr11@111680367-111680497:-
chr10	121567444	121567572	1.01462e+18	100	+	GESS_chr10@121567444-121567572:+
chr2	239093822	239093928	-6.89719e+18	100	-	GESS_chr2@239093822-239093928:-
chr17	2278786	2279169	5.32331e+18	100	+	GESS_chr17@2278786-2279169:+
chr7	43982553	43982630	2.07509e+18	100	+	GESS_chr7@43982553-43982630:+
chr1	78163548	78163616	-9.11935e+18	100	-	GESS_chr1@78163548-78163616:-
chr11	65154508	65154592	6.48789e+18	100	+	GESS_chr11@65154508-65154592:+
chr15	44862723	44862856	-1.38133e+18	100	-	GESS_chr15@44862723-44862856:-
chr12	62954271	62954893	8.91077e+18	100	+	GESS_chr12@62954271-62954893:+
chr16	4563697	4563852	7.91592e+18	100	-	GESS_chr16@4563697-4563852:-
chr9	86587759	86587887	-7.65872e+18	100	-	GESS_chr9@86587759-86587887:-
chr7	135287553	135287742	9.8655e+16	100	+	GESS_chr7@135287553-135287742:+
chr9	37302185	37302228	2.25794e+18	100	+	GESS_chr9@37302185-37302228:+
chr2	242179017	242179235	-6.75985e+18	100	-	GESS_chr2@242179017-242179235:-
chr9	103065914	103066124	8.21388e+18	100	-	GESS_chr9@103065914-103066124:-
chr17	30302501	30302732	4.84094e+18	100	+	GESS_chr17@30302501-30302732:+
chr15	42105819	42105979	4.88622e+18	100	+	GESS_chr15@42105819-42105979:+
chr2	114508002	114508145	-7.39553e+18	100	-	GESS_chr2@114508002-114508145:-
chr12	124858959	124859009	-1.16978e+18	100	-	GESS_chr12@124858959-124859009:-
chr1	160194852	160194909	1.29378e+18	100	-	GESS_chr1@160194852-160194909:-
chr3	52441974	52442093	2.57933e+18	100	-	GESS_chr3@52441974-52442093:-
chr4	1705323	1705427	-8.59319e+18	100	-	GESS_chr4@1705323-1705427:-
chr20	34304662	34304727	1.4545e+18	100	-	GESS_chr20@34304662-34304727:-
chr19	4722207	4722316	6.35417e+18	100	-	GESS_chr19@4722207-4722316:-
chr11	76170977	76171129	1.9441e+18	100	+	GESS_chr11@76170977-76171129:+
chr17	79655734	79655857	-3.0111e+17	100	+	GESS_chr17@79655734-79655857:+
chr16	18848575	18848765	1.92331e+18	100	-	GESS_chr16@18848575-18848765:-
chr12	27087489	27087563	-7.2563e+18	100	-	GESS_chr12@27087489-27087563:-
chr1	11175453	11175525	7.8864e+18	100	-	GESS_chr1@11175453-11175525:-
chr14	34998564	34998681	3.34459e+18	100	-	GESS_chr14@34998564-34998681:-
chr15	25599675	25599830	6.87262e+18	100	-	GESS_chr15@25599675-25599830:-
chr21	44524425	44524512	-2.67554e+18	100	-	GESS_chr21@44524425-44524512:-
chr15	40330483	40330595	7.12107e+18	100	-	GESS_chr15@40330483-40330595:-
chr4	128725166	128725242	2.05013e+18	100	+	GESS_chr4@128725166-128725242:+
chr3	100058659	100058779	-3.21114e+18	100	+	GESS_chr3@100058659-100058779:+
chr12	112191576	112191719	6.38534e+18	100	+	GESS_chr12@112191576-112191719:+
chr16	1402240	1402307	1.61731e+18	100	+	GESS_chr16@1402240-1402307:+
chrX	69717030	69717071	-7.15121e+18	100	+	GESS_chrX@69717030-69717071:+
chr4	6080666	6080725	1.08406e+17	100	-	GESS_chr4@6080666-6080725:-
chr3	69129263	69129304	-4.51542e+18	100	-	GESS_chr3@69129263-69129304:-
chr4	1231971	1232125	2.48463e+17	100	-	GESS_chr4@1231971-1232125:-
chr1	165620251	165620324	3.56201e+18	100	+	GESS_chr1@165620251-165620324:+
chr11	64032423	64032576	1.24692e+17	100	+	GESS_chr11@64032423-64032576:+
chr12	125461888	125462036	-1.58251e+18	100	-	GESS_chr12@125461888-125462036:-
chr2	39535084	39535146	6.05078e+18	100	-	GESS_chr2@39535084-39535146:-
chr1	113237371	113237518	-5.27083e+18	100	+	GESS_chr1@113237371-113237518:+
chr1	150935450	150935615	1.4475e+18	100	+	GESS_chr1@150935450-150935615:+
chr16	57075397	57075486	8.04343e+18	100	+	GESS_chr16@57075397-57075486:+
chr17	76698204	76698322	-7.68183e+18	100	-	GESS_chr17@76698204-76698322:-
chr19	42410091	42410177	1.20962e+18	100	+	GESS_chr19@42410091-42410177:+
chr15	41749870	41750074	2.65783e+17	100	+	GESS_chr15@41749870-41750074:+
chr15	91561035	91561115	2.16249e+18	100	-	GESS_chr15@91561035-91561115:-
chr18	2762103	2762234	-3.8543e+18	100	+	GESS_chr18@2762103-2762234:+
chr9	70216575	70216621	6.72337e+18	100	-	GESS_chr9@70216575-70216621:-
chr3	63973735	63974000	6.29574e+18	100	+	GESS_chr3@63973735-63974000:+
chr2	242178064	242178202	5.47703e+18	100	-	GESS_chr2@242178064-242178202:-
chr20	20616062	20616261	2.65582e+18	100	-	GESS_chr20@20616062-20616261:-
chr12	133158648	133158852	-7.44447e+18	100	+	GESS_chr12@133158648-133158852:+
chr10	22839588	22839701	-5.01384e+18	100	-	GESS_chr10@22839588-22839701:-
chr1	40916328	40916760	2.33913e+18	100	+	GESS_chr1@40916328-40916760:+
chr19	1271139	1271245	-3.92465e+18	100	+	GESS_chr19@1271139-1271245:+
chr6	170657239	170657411	-3.40754e+17	100	+	GESS_chr6@170657239-170657411:+
chr1	75204374	75204472	-4.04715e+17	100	+	GESS_chr1@75204374-75204472:+
chr22	19348760	19348864	4.77258e+18	100	-	GESS_chr22@19348760-19348864:-
chr5	112328803	112328870	-7.47693e+18	100	+	GESS_chr5@112328803-112328870:+
chr1	243349561	243349724	2.47398e+18	100	-	GESS_chr1@243349561-243349724:-
chr5	176395556	176396707	-1.74211e+18	100	-	GESS_chr5@176395556-176396707:-
chr2	228173615	228173792	-1.78991e+18	100	+	GESS_chr2@228173615-228173792:+
chr19	36218057	36218170	7.12786e+18	100	+	GESS_chr19@36218057-36218170:+
chr4	159624575	159624743	8.36895e+18	100	+	GESS_chr4@159624575-159624743:+
chr22	36653365	36653453	1.86582e+18	100	+	GESS_chr22@36653365-36653453:+
chr15	68434284	68434368	4.21079e+17	100	+	GESS_chr15@68434284-68434368:+
chr2	162862255	162862319	-2.12955e+16	100	-	GESS_chr2@162862255-162862319:-
chr17	58711214	58711338	-7.69553e+18	100	+	GESS_chr17@58711214-58711338:+
chr2	135870721	135870840	-6.88333e+17	100	+	GESS_chr2@135870721-135870840:+
chr7	99987511	99987729	-1.86636e+18	100	+	GESS_chr7@99987511-99987729:+
chrX	123227868	123227994	8.97912e+18	100	+	GESS_chrX@123227868-123227994:+
chr17	57154015	57154095	-7.82869e+18	100	-	GESS_chr17@57154015-57154095:-
chr11	3704430	3704671	522704854518716	100	-	GESS_chr11@3704430-3704671:-
chr8	22471605	22471827	5.64382e+18	100	+	GESS_chr8@22471605-22471827:+
chr17	40716727	40716916	-6.13598e+18	100	+	GESS_chr17@40716727-40716916:+
chr5	137520496	137520635	-1.57096e+18	100	+	GESS_chr5@137520496-137520635:+
chr12	54969776	54969884	-9.37234e+17	100	+	GESS_chr12@54969776-54969884:+
chr6	15651544	15651594	-5.68202e+18	100	-	GESS_chr6@15651544-15651594:-
chr20	43629033	43629161	4.69284e+18	100	+	GESS_chr20@43629033-43629161:+
chr12	93192668	93192862	1.50071e+18	100	-	GESS_chr12@93192668-93192862:-
chr12	27455070	27455121	-1.88635e+18	100	+	GESS_chr12@27455070-27455121:+
chr15	40308703	40308873	6.63922e+18	100	+	GESS_chr15@40308703-40308873:+
chr20	2928628	2928670	-7.23746e+18	100	+	GESS_chr20@2928628-2928670:+
chr16	19722694	19722762	-6.69479e+18	100	-	GESS_chr16@19722694-19722762:-
chr19	6732036	6732166	7.15626e+18	100	-	GESS_chr19@6732036-6732166:-
chr5	172586936	172587054	7.6051e+18	100	+	GESS_chr5@172586936-172587054:+
chr3	12647700	12647798	2.75322e+17	100	-	GESS_chr3@12647700-12647798:-
chr8	22384905	22385030	7.16075e+18	100	+	GESS_chr8@22384905-22385030:+
chr2	26997119	26997191	-6.27608e+18	100	+	GESS_chr2@26997119-26997191:+
chr12	10870687	10870720	-5.12649e+18	100	-	GESS_chr12@10870687-10870720:-
chr2	33002949	33003047	4.24816e+18	100	+	GESS_chr2@33002949-33003047:+
chr16	30206061	30206112	7.72232e+18	100	+	GESS_chr16@30206061-30206112:+
chr4	2825122	2825300	4.95916e+18	100	+	GESS_chr4@2825122-2825300:+
chr5	72189204	72189362	8.14296e+18	100	+	GESS_chr5@72189204-72189362:+
chr17	43322999	43323100	-5.51985e+17	100	+	GESS_chr17@43322999-43323100:+
chr4	88116476	88116842	-6.76701e+18	100	-	GESS_chr4@88116476-88116842:-
chr11	18010144	18010302	-3.72887e+18	100	-	GESS_chr11@18010144-18010302:-
chr5	112328369	112328467	3.33756e+18	100	+	GESS_chr5@112328369-112328467:+
chr2	47639553	47639699	-4.86432e+18	100	+	GESS_chr2@47639553-47639699:+
chr7	6774936	6775020	-2.22645e+18	100	+	GESS_chr7@6774936-6775020:+
chr19	47870238	47870412	6.12364e+18	100	+	GESS_chr19@47870238-47870412:+
chr20	43255097	43255240	-6.31946e+18	100	-	GESS_chr20@43255097-43255240:-
chr16	14647922	14648008	4.324e+18	100	-	GESS_chr16@14647922-14648008:-
chr4	48078419	48078483	8.03363e+18	100	-	GESS_chr4@48078419-48078483:-
chr14	73717615	73717738	-3.36778e+18	100	+	GESS_chr14@73717615-73717738:+
chr4	129012502	129012667	7.67851e+17	100	+	GESS_chr4@129012502-129012667:+
chr19	54966130	54966271	9.18776e+18	100	+	GESS_chr19@54966130-54966271:+
chr14	74196343	74196688	8.74229e+18	100	-	GESS_chr14@74196343-74196688:-
chr3	15628032	15628109	-7.1359e+18	100	-	GESS_chr3@15628032-15628109:-
chr5	179146669	179146782	8.02249e+18	100	+	GESS_chr5@179146669-179146782:+
chr1	243362362	243362496	-4.3997e+18	100	-	GESS_chr1@243362362-243362496:-
chr15	42106748	42106937	4.37503e+18	100	+	GESS_chr15@42106748-42106937:+
chr21	43224694	43224774	7.31713e+18	100	-	GESS_chr21@43224694-43224774:-
chr11	116738662	116738805	3.70508e+18	100	-	GESS_chr11@116738662-116738805:-
chr3	52245299	52245567	-6.59216e+18	100	+	GESS_chr3@52245299-52245567:+
chr10	90676437	90676574	4.51455e+18	100	+	GESS_chr10@90676437-90676574:+
chr13	111953095	111953194	-3.26748e+18	100	+	GESS_chr13@111953095-111953194:+
chr8	103273374	103273487	6.92747e+18	100	-	GESS_chr8@103273374-103273487:-
chr1	182825667	182825713	7.57041e+18	100	+	GESS_chr1@182825667-182825713:+
chr4	99313103	99313231	-5.72238e+18	100	+	GESS_chr4@99313103-99313231:+
chr20	44538155	44538310	9.40899e+17	100	-	GESS_chr20@44538155-44538310:-
chr3	183560086	183560235	6.05435e+18	100	-	GESS_chr3@183560086-183560235:-
chr1	206666356	206666452	-3.75793e+18	100	+	GESS_chr1@206666356-206666452:+
chr8	95862144	95862319	-6.05371e+18	100	+	GESS_chr8@95862144-95862319:+
chr14	104204031	104204197	8.00822e+18	100	-	GESS_chr14@104204031-104204197:-
chr7	5942292	5942375	1.9413e+18	100	+	GESS_chr7@5942292-5942375:+
chr3	53218890	53218990	-6.51439e+18	100	+	GESS_chr3@53218890-53218990:+
chr3	195975078	195975194	-1.89596e+17	100	-	GESS_chr3@195975078-195975194:-
chr17	36351936	36351996	-9.19919e+18	100	-	GESS_chr17@36351936-36351996:-
chr13	21553830	21553936	-8.59861e+18	100	-	GESS_chr13@21553830-21553936:-
chr22	30418598	30418686	-4.07947e+18	100	+	GESS_chr22@30418598-30418686:+
chr16	70549771	70549943	6.10557e+18	100	-	GESS_chr16@70549771-70549943:-
chr2	109367720	109367901	8.05171e+18	100	+	GESS_chr2@109367720-109367901:+
chr9	70873448	70873485	-9.00299e+18	100	+	GESS_chr9@70873448-70873485:+
chr4	128910876	128910976	8.53666e+18	100	+	GESS_chr4@128910876-128910976:+
chr14	75269259	75269379	-2.06723e+18	100	+	GESS_chr14@75269259-75269379:+
chr9	97218522	97218619	8.91249e+18	100	+	GESS_chr9@97218522-97218619:+
chr1	222892605	222892701	7.64786e+18	100	+	GESS_chr1@222892605-222892701:+
chr12	133358882	133359079	1.07047e+18	100	-	GESS_chr12@133358882-133359079:-
chr7	74150842	74151025	4.19336e+18	100	+	GESS_chr7@74150842-74151025:+
chr12	51492559	51492701	-8.0819e+18	100	-	GESS_chr12@51492559-51492701:-
chr12	110350796	110350877	-6.44677e+18	100	+	GESS_chr12@110350796-110350877:+
chr4	2691233	2691431	5.44349e+18	100	+	GESS_chr4@2691233-2691431:+
chr2	113405230	113405315	8.7781e+18	100	+	GESS_chr2@113405230-113405315:+
chr12	99059331	99059569	7.38474e+18	100	+	GESS_chr12@99059331-99059569:+
chr10	51123963	51124037	6.65198e+18	100	-	GESS_chr10@51123963-51124037:-
chr2	86684106	86684194	8.01922e+17	100	+	GESS_chr2@86684106-86684194:+
chr2	74717152	74717254	8.50419e+18	100	+	GESS_chr2@74717152-74717254:+
chr19	30312629	30312724	-1.7008e+18	100	+	GESS_chr19@30312629-30312724:+
chr10	76349040	76349075	6.77261e+18	100	+	GESS_chr10@76349040-76349075:+
chr7	100153233	100153358	-9.00878e+18	100	+	GESS_chr7@100153233-100153358:+
chr9	117390381	117390530	5.5369e+18	100	+	GESS_chr9@117390381-117390530:+
chr10	98363736	98363806	-3.20298e+18	100	-	GESS_chr10@98363736-98363806:-
chr1	206773087	206773190	6.58284e+17	100	-	GESS_chr1@206773087-206773190:-
chr1	198682082	198682201	7.40913e+18	100	+	GESS_chr1@198682082-198682201:+
chr9	35101423	35101557	1.23108e+17	100	-	GESS_chr9@35101423-35101557:-
chr20	62592662	62592760	-3.56442e+17	100	-	GESS_chr20@62592662-62592760:-
chr12	49460751	49460818	7.46541e+18	100	-	GESS_chr12@49460751-49460818:-
chr16	53260278	53260424	5.23104e+18	100	+	GESS_chr16@53260278-53260424:+
chr1	45813281	45813365	3.54438e+18	100	-	GESS_chr1@45813281-45813365:-
chr19	6836996	6837061	-8.22122e+18	100	+	GESS_chr19@6836996-6837061:+
chr2	127815049	127815177	-7.5995e+18	100	-	GESS_chr2@127815049-127815177:-
chr1	86848614	86848685	5.35569e+18	100	-	GESS_chr1@86848614-86848685:-
chr14	45496502	45496677	8.1991e+18	100	+	GESS_chr14@45496502-45496677:+
chr15	93470474	93470560	-6.33339e+18	100	+	GESS_chr15@93470474-93470560:+
chr2	42490318	42490446	-3.19265e+18	100	+	GESS_chr2@42490318-42490446:+
chr17	8347578	8347675	-6.91669e+18	100	+	GESS_chr17@8347578-8347675:+
chr5	149749092	149749165	-2.88601e+18	100	+	GESS_chr5@149749092-149749165:+
chr6	42932990	42933106	3.89678e+18	100	-	GESS_chr6@42932990-42933106:-
chr7	148514969	148515209	-6.35798e+18	100	-	GESS_chr7@148514969-148515209:-
chr14	102502826	102502979	2.05416e+18	100	+	GESS_chr14@102502826-102502979:+
chr6	83866901	83867037	-7.38931e+18	100	+	GESS_chr6@83866901-83867037:+
chr3	195251617	195251694	-3.52126e+18	100	-	GESS_chr3@195251617-195251694:-
chr1	145457548	145457604	7.44949e+18	100	-	GESS_chr1@145457548-145457604:-
chr11	117234145	117234222	6.57383e+18	100	+	GESS_chr11@117234145-117234222:+
chr9	123914763	123914971	1.79983e+17	100	+	GESS_chr9@123914763-123914971:+
chr19	45532146	45532250	4.28302e+18	100	+	GESS_chr19@45532146-45532250:+
chr3	10320569	10320718	-3.18657e+17	100	+	GESS_chr3@10320569-10320718:+
chr4	6995911	6996029	5.18431e+17	100	+	GESS_chr4@6995911-6996029:+
chr14	35649876	35649983	-1.34179e+18	100	+	GESS_chr14@35649876-35649983:+
chr11	68822189	68822265	-4.22066e+18	100	+	GESS_chr11@68822189-68822265:+
chr15	93527560	93527730	3.70589e+18	100	+	GESS_chr15@93527560-93527730:+
chr10	27454318	27454468	1.93759e+18	100	+	GESS_chr10@27454318-27454468:+
chr1	236332006	236332055	-1.61861e+18	100	+	GESS_chr1@236332006-236332055:+
chr8	95866033	95866143	-7.09548e+18	100	+	GESS_chr8@95866033-95866143:+
chr11	113694327	113694422	-4.86437e+18	100	-	GESS_chr11@113694327-113694422:-
chr6	135299817	135299925	-2.79454e+18	100	-	GESS_chr6@135299817-135299925:-
chr6	44393840	44393920	1.33868e+18	100	+	GESS_chr6@44393840-44393920:+
chr16	67763183	67763387	-4.36105e+18	100	-	GESS_chr16@67763183-67763387:-
chr6	99328429	99328500	-5.33266e+17	100	-	GESS_chr6@99328429-99328500:-
chr3	131219274	131219365	3.94796e+18	100	-	GESS_chr3@131219274-131219365:-
chr19	17660253	17660336	-7.24096e+18	100	+	GESS_chr19@17660253-17660336:+
chr8	38107226	38107321	-3.81695e+17	100	+	GESS_chr8@38107226-38107321:+
chr10	101943513	101943594	5.71969e+18	100	-	GESS_chr10@101943513-101943594:-
chr1	32495899	32496023	5.09344e+18	100	+	GESS_chr1@32495899-32496023:+
chr3	37090395	37090508	7.23376e+18	100	+	GESS_chr3@37090395-37090508:+
chr19	49513033	49513139	2.51499e+18	100	+	GESS_chr19@49513033-49513139:+
chr9	125920611	125920708	1.58198e+18	100	-	GESS_chr9@125920611-125920708:-
chr8	42024682	42024889	2.51169e+18	100	+	GESS_chr8@42024682-42024889:+
chr21	42767514	42767712	-2.41023e+18	100	+	GESS_chr21@42767514-42767712:+
chr20	57244347	57244509	4.30935e+18	100	+	GESS_chr20@57244347-57244509:+
chr22	29130391	29130715	1.53962e+18	100	-	GESS_chr22@29130391-29130715:-
chr3	44974610	44974691	3.43949e+18	100	-	GESS_chr3@44974610-44974691:-
chr13	100515245	100515346	7.47116e+18	100	+	GESS_chr13@100515245-100515346:+
chr4	76573823	76573925	8.01745e+18	100	-	GESS_chr4@76573823-76573925:-
chr8	95863781	95863914	-5.81682e+18	100	+	GESS_chr8@95863781-95863914:+
chr14	65511029	65511161	-8.43157e+17	100	+	GESS_chr14@65511029-65511161:+
chr15	74914461	74914557	8.78708e+18	100	+	GESS_chr15@74914461-74914557:+
chr2	223789174	223789313	5.77309e+18	100	+	GESS_chr2@223789174-223789313:+
chr6	33177403	33177563	5.71874e+17	100	+	GESS_chr6@33177403-33177563:+
chr2	74758724	74758829	3.30915e+18	100	+	GESS_chr2@74758724-74758829:+
chr1	32682860	32682952	6.88892e+18	100	-	GESS_chr1@32682860-32682952:-
chr10	103384502	103384567	-9.1246e+18	100	-	GESS_chr10@103384502-103384567:-
chr1	40776386	40776439	5.06558e+18	100	-	GESS_chr1@40776386-40776439:-
chr6	83896727	83896794	-4.97519e+17	100	-	GESS_chr6@83896727-83896794:-
chr3	196449286	196449427	-5.69624e+17	100	+	GESS_chr3@196449286-196449427:+
chr13	41936867	41937009	2.12086e+18	100	+	GESS_chr13@41936867-41937009:+
chr16	3338454	3338570	-3.55789e+18	100	+	GESS_chr16@3338454-3338570:+
chr3	9827000	9827109	8.88139e+18	100	-	GESS_chr3@9827000-9827109:-
chr3	50677797	50677936	-1.51727e+18	100	+	GESS_chr3@50677797-50677936:+
chr22	21096896	21097052	3.22146e+18	100	-	GESS_chr22@21096896-21097052:-
chr1	22083039	22083195	2.43824e+18	100	-	GESS_chr1@22083039-22083195:-
chr16	27370237	27370315	6.58954e+18	100	+	GESS_chr16@27370237-27370315:+
chr12	58144439	58144548	-5.22628e+17	100	-	GESS_chr12@58144439-58144548:-
chr3	195256595	195256702	6.86701e+18	100	-	GESS_chr3@195256595-195256702:-
chr4	106833345	106833395	-3.79159e+17	100	+	GESS_chr4@106833345-106833395:+
chr19	3642905	3642937	3.57735e+16	100	-	GESS_chr19@3642905-3642937:-
chr12	111947695	111947802	5.55967e+18	100	-	GESS_chr12@111947695-111947802:-
chr11	61124675	61124843	-3.41968e+18	100	-	GESS_chr11@61124675-61124843:-
chr9	135983375	135983793	-7.71878e+18	100	-	GESS_chr9@135983375-135983793:-
chr17	41597498	41597635	-5.05357e+18	100	+	GESS_chr17@41597498-41597635:+
chr12	56998857	56999111	-9.01768e+18	100	-	GESS_chr12@56998857-56999111:-
chr22	50699596	50699725	2.36338e+18	100	-	GESS_chr22@50699596-50699725:-
chr9	131475778	131475921	3.1789e+18	100	+	GESS_chr9@131475778-131475921:+
chr17	40841539	40841645	-3.77911e+18	100	+	GESS_chr17@40841539-40841645:+
chr6	30890227	30890331	1.77327e+18	100	+	GESS_chr6@30890227-30890331:+
chr3	14208669	14208753	3.74643e+18	100	-	GESS_chr3@14208669-14208753:-
chr2	191851580	191851673	-2.26639e+18	100	-	GESS_chr2@191851580-191851673:-
chr13	28141777	28141976	-5.33944e+18	100	-	GESS_chr13@28141777-28141976:-
chr12	113722523	113722576	7.54495e+18	100	+	GESS_chr12@113722523-113722576:+
chr4	48073534	48073691	-4.08093e+18	100	-	GESS_chr4@48073534-48073691:-
chr10	70741293	70741337	-8.34915e+17	100	+	GESS_chr10@70741293-70741337:+
chr11	93435626	93435803	-8.06762e+18	100	+	GESS_chr11@93435626-93435803:+
chr17	43173562	43173653	-4.96962e+18	100	+	GESS_chr17@43173562-43173653:+
chr19	42795710	42795897	-6.49802e+18	100	+	GESS_chr19@42795710-42795897:+
chrX	100292906	100293040	-3.11606e+18	100	-	GESS_chrX@100292906-100293040:-
chr8	27619936	27619975	2.65599e+18	100	-	GESS_chr8@27619936-27619975:-
chr22	24434800	24434909	-7.0843e+18	100	+	GESS_chr22@24434800-24434909:+
chr10	99220452	99220508	-5.06846e+18	100	-	GESS_chr10@99220452-99220508:-
chr8	145298397	145298519	8.59107e+18	100	+	GESS_chr8@145298397-145298519:+
chr12	80008315	80008391	7.03439e+18	100	-	GESS_chr12@80008315-80008391:-
chr16	50109966	50110000	2.07753e+18	100	+	GESS_chr16@50109966-50110000:+
chr3	28335925	28336020	-6.34985e+18	100	+	GESS_chr3@28335925-28336020:+
chr3	45773545	45773643	-8.31806e+18	100	+	GESS_chr3@45773545-45773643:+
chr22	38254686	38254747	2.26194e+18	100	+	GESS_chr22@38254686-38254747:+
chr11	46679074	46679172	8.22411e+18	100	+	GESS_chr11@46679074-46679172:+
chr20	33719445	33719586	-6.36611e+18	100	-	GESS_chr20@33719445-33719586:-
chr15	59181629	59181753	-7.65494e+18	100	-	GESS_chr15@59181629-59181753:-
chr16	23637557	23637718	-2.08462e+18	100	-	GESS_chr16@23637557-23637718:-
chr2	20462954	20463221	6.16685e+18	100	-	GESS_chr2@20462954-20463221:-
chr17	60517978	60518117	-1.91279e+18	100	+	GESS_chr17@60517978-60518117:+
chr10	97447349	97447476	-5.20654e+18	100	-	GESS_chr10@97447349-97447476:-
chr2	203782600	203782766	-5.91438e+18	100	+	GESS_chr2@203782600-203782766:+
chr11	17115808	17115932	-5.69648e+18	100	-	GESS_chr11@17115808-17115932:-
chr6	117860418	117860542	8.06205e+18	100	+	GESS_chr6@117860418-117860542:+
chr17	67281529	67281561	1.30036e+18	100	-	GESS_chr17@67281529-67281561:-
chr4	41067593	41067690	8.37011e+18	100	-	GESS_chr4@41067593-41067690:-
chr13	114277495	114277601	-3.52246e+18	100	+	GESS_chr13@114277495-114277601:+
chr21	43934741	43934827	1.96154e+18	100	+	GESS_chr21@43934741-43934827:+
chr11	116732557	116732642	-2.29554e+18	100	-	GESS_chr11@116732557-116732642:-
chr3	47032709	47032794	-6.83108e+18	100	+	GESS_chr3@47032709-47032794:+
chr11	113618979	113619142	8.42029e+18	100	-	GESS_chr11@113618979-113619142:-
chr19	6760649	6760998	4.41146e+18	100	-	GESS_chr19@6760649-6760998:-
chr1	155109304	155109427	8.97942e+18	100	+	GESS_chr1@155109304-155109427:+
chr20	57243043	57243183	1.11462e+18	100	+	GESS_chr20@57243043-57243183:+
chr13	113512132	113512234	1.65194e+18	100	+	GESS_chr13@113512132-113512234:+
chr8	27965430	27965493	-6.33273e+18	100	+	GESS_chr8@27965430-27965493:+
chr1	236702179	236702389	-1.85706e+18	100	+	GESS_chr1@236702179-236702389:+
chr22	50721479	50721615	-5.78034e+18	100	-	GESS_chr22@50721479-50721615:-
chr9	125620948	125621381	-8.22997e+18	100	-	GESS_chr9@125620948-125621381:-
chr5	112238077	112238215	1.80725e+18	100	-	GESS_chr5@112238077-112238215:-
chr3	51993911	51994039	1.63248e+17	100	-	GESS_chr3@51993911-51994039:-
chr14	94519344	94519473	-6.61188e+18	100	-	GESS_chr14@94519344-94519473:-
chrX	153224020	153224217	5.96321e+18	100	-	GESS_chrX@153224020-153224217:-
chr1	155295655	155295701	-8.80421e+18	100	+	GESS_chr1@155295655-155295701:+
chr8	27610029	27610104	3.29115e+17	100	-	GESS_chr8@27610029-27610104:-
chr8	95549331	95549379	-3.78337e+18	100	-	GESS_chr8@95549331-95549379:-
chr5	70237228	70237335	1.14398e+18	100	+	GESS_chr5@70237228-70237335:+
chr22	21101871	21101990	-9.13211e+18	100	-	GESS_chr22@21101871-21101990:-
chr8	124447682	124447782	-5.71617e+18	100	+	GESS_chr8@124447682-124447782:+
chr19	42796238	42796359	4.15212e+18	100	+	GESS_chr19@42796238-42796359:+
chr2	109389324	109389502	9.12256e+18	100	+	GESS_chr2@109389324-109389502:+
chr21	38536353	38536517	1.02295e+18	100	+	GESS_chr21@38536353-38536517:+
chr15	51018270	51018323	8.55725e+18	100	-	GESS_chr15@51018270-51018323:-
chr19	6741236	6741292	-2.02191e+18	100	+	GESS_chr19@6741236-6741292:+
chr10	15177273	15177417	-6.54369e+16	100	-	GESS_chr10@15177273-15177417:-
chr16	70390749	70390809	-3.4901e+18	100	+	GESS_chr16@70390749-70390809:+
chr2	74733308	74733379	-8.89838e+17	100	-	GESS_chr2@74733308-74733379:-
chr14	50070270	50070336	7.56051e+18	100	+	GESS_chr14@50070270-50070336:+
chr17	30212999	30213080	-5.4546e+18	100	-	GESS_chr17@30212999-30213080:-
chr15	91025429	91025513	-1.19338e+17	100	+	GESS_chr15@91025429-91025513:+
chr19	39909557	39909643	-6.60635e+18	100	+	GESS_chr19@39909557-39909643:+
chr2	55805383	55805478	-4.44739e+18	100	-	GESS_chr2@55805383-55805478:-
chr14	99871542	99871708	5.21136e+18	100	-	GESS_chr14@99871542-99871708:-
chr12	120512247	120512390	-6.04755e+18	100	+	GESS_chr12@120512247-120512390:+
chr17	40817696	40817845	2.90557e+18	100	+	GESS_chr17@40817696-40817845:+
chr14	95606996	95607096	-2.92971e+18	100	-	GESS_chr14@95606996-95607096:-
chr1	234561419	234561539	-1.51432e+18	100	-	GESS_chr1@234561419-234561539:-
chr10	43318566	43318713	-7.00599e+18	100	+	GESS_chr10@43318566-43318713:+
chr19	6213950	6214049	-9.15412e+18	100	-	GESS_chr19@6213950-6214049:-
chr10	70734426	70734499	2.82414e+18	100	+	GESS_chr10@70734426-70734499:+
chr7	72596117	72596188	-1.42588e+18	100	+	GESS_chr7@72596117-72596188:+
chr12	56713648	56713805	-6.77789e+17	100	-	GESS_chr12@56713648-56713805:-
chr9	37819285	37819398	-1.9148e+17	100	+	GESS_chr9@37819285-37819398:+
chr18	33952643	33952707	-7.47478e+18	100	+	GESS_chr18@33952643-33952707:+
chr5	153795343	153795492	-8.0834e+18	100	+	GESS_chr5@153795343-153795492:+
chr7	11014462	11014572	3.01065e+18	100	+	GESS_chr7@11014462-11014572:+
chr22	35660641	35661596	3.2907e+18	100	+	GESS_chr22@35660641-35661596:+
chr17	41365040	41365271	5.45294e+18	100	+	GESS_chr17@41365040-41365271:+
chr10	70915568	70915643	7.09253e+18	100	+	GESS_chr10@70915568-70915643:+
chr10	32150323	32150586	-6.77468e+18	100	-	GESS_chr10@32150323-32150586:-
chr10	103372094	103372234	7.01323e+18	100	-	GESS_chr10@103372094-103372234:-
chr8	42742871	42743014	-3.62247e+18	100	-	GESS_chr8@42742871-42743014:-
chr15	65313852	65313954	-7.89204e+17	100	-	GESS_chr15@65313852-65313954:-
chr2	128944257	128944373	3.452e+18	100	+	GESS_chr2@128944257-128944373:+
chr6	117861831	117861978	-2.54924e+18	100	+	GESS_chr6@117861831-117861978:+
chr20	34457360	34457473	-8.86584e+18	100	+	GESS_chr20@34457360-34457473:+
chr17	41455039	41455181	-8.03536e+18	100	-	GESS_chr17@41455039-41455181:-
chr2	9642302	9642405	-3.19214e+18	100	-	GESS_chr2@9642302-9642405:-
chr17	35804798	35804870	6.04298e+18	100	+	GESS_chr17@35804798-35804870:+
chr2	61715300	61715406	-2.20792e+18	100	-	GESS_chr2@61715300-61715406:-
chr20	24994597	24994709	-2.51713e+18	100	-	GESS_chr20@24994597-24994709:-
chr11	4128665	4128765	4.27363e+18	100	+	GESS_chr11@4128665-4128765:+
chr18	61652327	61652479	-1.43918e+18	100	+	GESS_chr18@61652327-61652479:+
chr1	183510119	183510238	-6.80787e+18	100	+	GESS_chr1@183510119-183510238:+
chr11	61049258	61049386	-5.80733e+18	100	-	GESS_chr11@61049258-61049386:-
chr7	72597155	72597338	-4.45587e+18	100	+	GESS_chr7@72597155-72597338:+
chr7	30477189	30477272	-3.25713e+18	100	-	GESS_chr7@30477189-30477272:-
chr16	3705850	3705938	-2.31989e+18	100	+	GESS_chr16@3705850-3705938:+
chr4	83778842	83778917	-4.79961e+18	100	-	GESS_chr4@83778842-83778917:-
chr14	50300141	50300214	2.0807e+18	100	-	GESS_chr14@50300141-50300214:-
chr7	158695067	158695286	-5.92355e+18	100	+	GESS_chr7@158695067-158695286:+
chr4	154514951	154515023	7.91534e+18	100	+	GESS_chr4@154514951-154515023:+
chr1	53722912	53723136	2.686e+18	100	-	GESS_chr1@53722912-53723136:-
chrX	40495785	40495964	6.00907e+18	100	-	GESS_chrX@40495785-40495964:-
chr5	225998	226162	6.03577e+18	100	+	GESS_chr5@225998-226162:+
chr19	3754193	3754338	-6.62782e+18	100	-	GESS_chr19@3754193-3754338:-
chr16	57608727	57609004	-7.4299e+18	100	+	GESS_chr16@57608727-57609004:+
chr20	33033092	33033266	8.62855e+17	100	+	GESS_chr20@33033092-33033266:+
chr4	186244682	186244954	7.29008e+17	100	+	GESS_chr4@186244682-186244954:+
chr16	68355329	68355365	-7.86284e+18	100	+	GESS_chr16@68355329-68355365:+
chr6	47501338	47501491	-4.34182e+18	100	+	GESS_chr6@47501338-47501491:+
chr1	16632298	16632414	-2.57515e+17	100	-	GESS_chr1@16632298-16632414:-
chr1	45806975	45807015	6.94199e+18	100	+	GESS_chr1@45806975-45807015:+
chr5	172585747	172585848	4.5849e+18	100	+	GESS_chr5@172585747-172585848:+
chr16	1747813	1747861	-2.83866e+18	100	+	GESS_chr16@1747813-1747861:+
chr12	133360750	133360893	-3.28379e+17	100	-	GESS_chr12@133360750-133360893:-
chr10	97444256	97444381	-2.35665e+18	100	-	GESS_chr10@97444256-97444381:-
chr1	100185090	100185203	-6.91998e+18	100	-	GESS_chr1@100185090-100185203:-
chr9	108296774	108296874	1.45581e+18	100	+	GESS_chr9@108296774-108296874:+
chr2	242174536	242174670	6.39481e+18	100	-	GESS_chr2@242174536-242174670:-
chr3	57282221	57282379	4.8933e+18	100	+	GESS_chr3@57282221-57282379:+
chr17	73321979	73322101	-3.2104e+18	100	-	GESS_chr17@73321979-73322101:-
chr21	34117103	34117224	-5.85715e+18	100	-	GESS_chr21@34117103-34117224:-
chr9	133511386	133511513	8.62204e+18	100	+	GESS_chr9@133511386-133511513:+
chr4	95195889	95195948	-6.49813e+18	100	+	GESS_chr4@95195889-95195948:+
chr19	43016502	43016631	3.11044e+18	100	-	GESS_chr19@43016502-43016631:-
chr18	33734813	33734962	6.02473e+18	100	+	GESS_chr18@33734813-33734962:+
chr5	141387364	141387465	-6.55617e+17	100	-	GESS_chr5@141387364-141387465:-
chr17	1564905	1565084	4.19524e+18	100	-	GESS_chr17@1564905-1565084:-
chr20	60705275	60705352	-4.21071e+18	100	+	GESS_chr20@60705275-60705352:+
chr15	74710218	74710310	-1.96235e+18	100	-	GESS_chr15@74710218-74710310:-
chr9	130865960	130866118	-8.24909e+18	100	+	GESS_chr9@130865960-130866118:+
chr5	86703793	86704003	-1.67399e+18	100	-	GESS_chr5@86703793-86704003:-
chr18	678696	678737	-3.46033e+18	100	-	GESS_chr18@678696-678737:-
chr2	198281465	198281631	-6.41738e+18	100	-	GESS_chr2@198281465-198281631:-
chr16	29994824	29994985	-5.80882e+18	100	+	GESS_chr16@29994824-29994985:+
chr9	36846840	36846926	1.28099e+18	100	-	GESS_chr9@36846840-36846926:-
chr2	32724614	32725176	1.33144e+18	100	+	GESS_chr2@32724614-32725176:+
chr2	26998332	26998544	-8.93005e+18	100	+	GESS_chr2@26998332-26998544:+
chr10	21970261	21970305	6.28621e+18	100	+	GESS_chr10@21970261-21970305:+
chr4	25780698	25780825	-4.27071e+18	100	-	GESS_chr4@25780698-25780825:-
chr11	118261372	118261519	-1.34656e+16	100	+	GESS_chr11@118261372-118261519:+
chr1	41503034	41503213	-6.51345e+18	100	-	GESS_chr1@41503034-41503213:-
chr9	26861064	26861137	5.26948e+18	100	-	GESS_chr9@26861064-26861137:-
chr17	42399787	42399896	8.3587e+18	100	-	GESS_chr17@42399787-42399896:-
chr17	73492811	73492888	-6.6095e+18	100	+	GESS_chr17@73492811-73492888:+
chr7	102036424	102036984	6.08159e+18	100	+	GESS_chr7@102036424-102036984:+
chr22	50726096	50726222	-1.68648e+18	100	-	GESS_chr22@50726096-50726222:-
chr4	1956888	1957067	7.98798e+18	100	+	GESS_chr4@1956888-1957067:+
chr14	91747801	91747869	-9.10579e+18	100	-	GESS_chr14@91747801-91747869:-
chr5	50055477	50055566	-5.87906e+17	100	+	GESS_chr5@50055477-50055566:+
chr16	70292883	70293089	-2.69299e+18	100	-	GESS_chr16@70292883-70293089:-
chrX	55027979	55028062	-4.09278e+18	100	+	GESS_chrX@55027979-55028062:+
chr17	74739480	74739538	-6.68879e+18	100	+	GESS_chr17@74739480-74739538:+
chr9	88933873	88933973	8.73193e+18	100	-	GESS_chr9@88933873-88933973:-
chr6	74176212	74176329	3.49965e+18	100	+	GESS_chr6@74176212-74176329:+
chr8	22494435	22494475	2.64832e+18	100	-	GESS_chr8@22494435-22494475:-
chr11	82698629	82698812	-8.07843e+18	100	-	GESS_chr11@82698629-82698812:-
chr1	113650216	113650379	-3.97584e+18	100	+	GESS_chr1@113650216-113650379:+
chr7	102242771	102242852	-6.07308e+18	100	-	GESS_chr7@102242771-102242852:-
chrX	47084387	47084501	5.74628e+18	100	+	GESS_chrX@47084387-47084501:+
chr16	1717336	1717401	-3.85794e+18	100	+	GESS_chr16@1717336-1717401:+
chr10	111631550	111631619	-6.69706e+17	100	-	GESS_chr10@111631550-111631619:-
chr11	17122825	17122981	7.06668e+18	100	-	GESS_chr11@17122825-17122981:-
chr2	97899467	97899608	-4.44593e+18	100	+	GESS_chr2@97899467-97899608:+
chr7	91671982	91672085	6.40543e+18	100	+	GESS_chr7@91671982-91672085:+
chr8	145066046	145066246	2.54947e+18	100	+	GESS_chr8@145066046-145066246:+
chr12	22625678	22625741	2.58049e+18	100	-	GESS_chr12@22625678-22625741:-
chr3	107508634	107508723	-5.47485e+18	100	+	GESS_chr3@107508634-107508723:+
chr12	26703180	26703288	7.6363e+18	100	-	GESS_chr12@26703180-26703288:-
chr15	49309745	49309825	1.24007e+18	100	-	GESS_chr15@49309745-49309825:-
chr3	158408928	158408981	-1.23564e+18	100	+	GESS_chr3@158408928-158408981:+
chr19	19751255	19751380	-6.64802e+18	100	-	GESS_chr19@19751255-19751380:-
chr7	158704241	158704370	-1.48683e+18	100	+	GESS_chr7@158704241-158704370:+
chr12	53677842	53677951	2.96745e+18	100	+	GESS_chr12@53677842-53677951:+
chr9	70875773	70875912	-5.33752e+18	100	+	GESS_chr9@70875773-70875912:+
chr10	33200814	33201052	-8.29092e+18	100	-	GESS_chr10@33200814-33201052:-
chr16	1552646	1552762	-9.42696e+16	100	+	GESS_chr16@1552646-1552762:+
chr6	32816438	32816617	6.77801e+17	100	-	GESS_chr6@32816438-32816617:-
chr1	145497393	145497488	-6.23594e+18	100	+	GESS_chr1@145497393-145497488:+
chr13	46930567	46930631	-7.41395e+18	100	-	GESS_chr13@46930567-46930631:-
chr7	86795799	86795921	-1.90845e+18	100	+	GESS_chr7@86795799-86795921:+
chr2	55563817	55563954	-5.38095e+18	100	-	GESS_chr2@55563817-55563954:-
chr15	49881973	49882204	-6.32639e+18	100	-	GESS_chr15@49881973-49882204:-
chr10	127516127	127516207	5.69896e+18	100	+	GESS_chr10@127516127-127516207:+
chr2	27682576	27682696	-5.81986e+18	100	-	GESS_chr2@27682576-27682696:-
chr2	190717381	190717503	-6.69848e+18	100	+	GESS_chr2@190717381-190717503:+
chr11	47330142	47330250	-8.26309e+18	100	+	GESS_chr11@47330142-47330250:+
chrX	64743936	64744142	-2.04122e+18	100	-	GESS_chrX@64743936-64744142:-
chr6	37254783	37254848	-3.19722e+18	100	+	GESS_chr6@37254783-37254848:+
chr12	51068257	51068412	7.37702e+18	100	+	GESS_chr12@51068257-51068412:+
chr8	61484605	61484672	-8.87812e+18	100	+	GESS_chr8@61484605-61484672:+
chr14	88859737	88859832	-4.99934e+18	100	+	GESS_chr14@88859737-88859832:+
chr8	42025184	42025328	8.54145e+17	100	+	GESS_chr8@42025184-42025328:+
chr20	43572094	43572220	5.21239e+18	100	-	GESS_chr20@43572094-43572220:-
chr17	53488618	53488778	-3.75581e+18	100	-	GESS_chr17@53488618-53488778:-
chr5	36152873	36153144	-1.20423e+18	100	+	GESS_chr5@36152873-36153144:+
chr1	27939730	27939861	7.74861e+18	100	-	GESS_chr1@27939730-27939861:-
chr5	33466976	33467090	-4.11372e+18	100	+	GESS_chr5@33466976-33467090:+
chrX	110966021	110966085	-7.8238e+18	100	+	GESS_chrX@110966021-110966085:+
chr9	5431897	5431983	9.05592e+18	100	-	GESS_chr9@5431897-5431983:-
chr13	25887021	25887170	-4.71041e+18	100	+	GESS_chr13@25887021-25887170:+
chr6	135639657	135639754	-7.86128e+16	100	-	GESS_chr6@135639657-135639754:-
chr16	28922209	28922307	3.31513e+18	100	-	GESS_chr16@28922209-28922307:-
chr7	66532272	66532390	-7.87747e+18	100	+	GESS_chr7@66532272-66532390:+
chr7	73513362	73513568	7.39837e+18	100	+	GESS_chr7@73513362-73513568:+
chr16	24950685	24950918	-9.17357e+18	100	-	GESS_chr16@24950685-24950918:-
chr1	243456701	243456796	2.79398e+18	100	+	GESS_chr1@243456701-243456796:+
chr12	54765257	54765499	-5.25575e+18	100	-	GESS_chr12@54765257-54765499:-
chr15	25307097	25307235	7.07165e+17	100	+	GESS_chr15@25307097-25307235:+
chr9	5361758	5361888	5.95305e+18	100	-	GESS_chr9@5361758-5361888:-
chr11	68831363	68831435	3.6092e+18	100	+	GESS_chr11@68831363-68831435:+
chr2	135872786	135872951	2.58412e+18	100	+	GESS_chr2@135872786-135872951:+
chr12	109186062	109186605	3.47874e+18	100	-	GESS_chr12@109186062-109186605:-
chr9	35717616	35717783	8.33105e+18	100	-	GESS_chr9@35717616-35717783:-
chr19	6420084	6420155	-3.88459e+18	100	-	GESS_chr19@6420084-6420155:-
chr13	103474415	103474509	-3.59204e+18	100	+	GESS_chr13@103474415-103474509:+
chr9	5738450	5738538	4.47706e+18	100	+	GESS_chr9@5738450-5738538:+
chr22	29099493	29099554	3.30157e+18	100	-	GESS_chr22@29099493-29099554:-
chr18	12963159	12963370	3.29423e+18	100	+	GESS_chr18@12963159-12963370:+
chr4	183836076	183836211	-5.59758e+18	100	-	GESS_chr4@183836076-183836211:-
chr17	14005435	14005559	8.97393e+18	100	+	GESS_chr17@14005435-14005559:+
chr2	43010454	43010560	-9.12085e+18	100	-	GESS_chr2@43010454-43010560:-
chr10	120920567	120920593	4.26587e+18	100	-	GESS_chr10@120920567-120920593:-
chr16	22470676	22470812	7.73221e+18	100	+	GESS_chr16@22470676-22470812:+
chr19	3456548	3456633	5.20421e+18	100	+	GESS_chr19@3456548-3456633:+
chr22	24911169	24911338	6.54572e+18	100	+	GESS_chr22@24911169-24911338:+
chr22	21341793	21341872	8.42908e+18	100	+	GESS_chr22@21341793-21341872:+
chr4	109002742	109002825	5.23618e+18	100	-	GESS_chr4@109002742-109002825:-
chr3	183551280	183551377	-6.0633e+18	100	-	GESS_chr3@183551280-183551377:-
chr6	159044582	159044639	8.97057e+18	100	+	GESS_chr6@159044582-159044639:+
chr2	17860126	17860231	-6.94451e+18	100	-	GESS_chr2@17860126-17860231:-
chr12	56642279	56642350	-6.79256e+18	100	-	GESS_chr12@56642279-56642350:-
chr2	33783278	33783403	-1.99624e+18	100	+	GESS_chr2@33783278-33783403:+
chr7	135289088	135289208	7.3512e+18	100	+	GESS_chr7@135289088-135289208:+
chr11	48134299	48134535	7.15998e+18	100	+	GESS_chr11@48134299-48134535:+
chr16	347056	347226	-3.59936e+18	100	-	GESS_chr16@347056-347226:-
chr16	53256556	53256667	5.5934e+18	100	+	GESS_chr16@53256556-53256667:+
chr10	70679588	70679737	2.74332e+18	100	+	GESS_chr10@70679588-70679737:+
chr4	109000648	109000770	-8.91672e+18	100	-	GESS_chr4@109000648-109000770:-
chr1	24119498	24119529	4.87163e+18	100	+	GESS_chr1@24119498-24119529:+
chr1	29476615	29476704	6.03218e+18	100	-	GESS_chr1@29476615-29476704:-
chr15	79220055	79220123	-5.57015e+18	100	-	GESS_chr15@79220055-79220123:-
chr16	3706103	3706186	1.84164e+17	100	+	GESS_chr16@3706103-3706186:+
chr7	73664069	73664110	7.11115e+18	100	-	GESS_chr7@73664069-73664110:-
chr5	114605400	114605495	-7.59319e+18	100	-	GESS_chr5@114605400-114605495:-
chr6	30671195	30671314	4.58036e+17	100	-	GESS_chr6@30671195-30671314:-
chr5	149389674	149390171	2.51755e+18	100	+	GESS_chr5@149389674-149390171:+
chr13	41382574	41382732	8.30476e+18	100	+	GESS_chr13@41382574-41382732:+
chr3	9495423	9495552	2.58082e+17	100	+	GESS_chr3@9495423-9495552:+
chr6	30557465	30557497	-4.63941e+17	100	+	GESS_chr6@30557465-30557497:+
chr10	79769295	79769433	8.10117e+16	100	-	GESS_chr10@79769295-79769433:-
chr12	6709700	6709835	9.01186e+18	100	-	GESS_chr12@6709700-6709835:-
chr10	111876017	111876168	-4.15394e+18	100	+	GESS_chr10@111876017-111876168:+
chr9	131475331	131475477	-5.37497e+18	100	+	GESS_chr9@131475331-131475477:+
chr6	31603171	31603242	-1.99017e+17	100	+	GESS_chr6@31603171-31603242:+
chr2	71653590	71654544	1.5528e+18	100	+	GESS_chr2@71653590-71654544:+
chr2	37506889	37507072	-1.19086e+17	100	-	GESS_chr2@37506889-37507072:-
chr17	79864340	79864422	7.63352e+18	100	-	GESS_chr17@79864340-79864422:-
chrX	153225686	153225865	5.71094e+18	100	-	GESS_chrX@153225686-153225865:-
chr19	39098504	39098551	7.62761e+18	100	-	GESS_chr19@39098504-39098551:-
chr22	22326249	22326323	-6.04032e+18	100	-	GESS_chr22@22326249-22326323:-
chr16	84778239	84779279	2.47949e+18	100	+	GESS_chr16@84778239-84779279:+
chr14	58878625	58878689	-6.37295e+18	100	-	GESS_chr14@58878625-58878689:-
chr9	80881358	80881619	-7.71015e+18	100	+	GESS_chr9@80881358-80881619:+
chr11	118926782	118926879	4.94287e+18	100	-	GESS_chr11@118926782-118926879:-
chr1	117086933	117087226	3.19513e+18	100	-	GESS_chr1@117086933-117087226:-
chr12	27135706	27135792	5.33766e+18	100	-	GESS_chr12@27135706-27135792:-
chr1	40776765	40776818	8.60297e+18	100	-	GESS_chr1@40776765-40776818:-
chr5	7891485	7891527	6.96624e+18	100	+	GESS_chr5@7891485-7891527:+
chr9	123170625	123170746	-2.46754e+18	100	-	GESS_chr9@123170625-123170746:-
chr8	22475212	22475291	7.65076e+18	100	+	GESS_chr8@22475212-22475291:+
chr11	76250643	76250684	-3.22828e+18	100	+	GESS_chr11@76250643-76250684:+
chr10	103371385	103371526	-4.77432e+18	100	-	GESS_chr10@103371385-103371526:-
chr14	64921441	64921593	-3.13517e+18	100	+	GESS_chr14@64921441-64921593:+
chr3	32493884	32493965	7.78327e+18	100	+	GESS_chr3@32493884-32493965:+
chr10	13705453	13705509	6.46084e+16	100	-	GESS_chr10@13705453-13705509:-
chr2	98409858	98410016	-4.11513e+18	100	-	GESS_chr2@98409858-98410016:-
chr13	95840707	95840796	2.52034e+18	100	-	GESS_chr13@95840707-95840796:-
chr2	207161970	207162097	8.70488e+18	100	+	GESS_chr2@207161970-207162097:+
chr11	65427137	65427268	-2.38059e+18	100	-	GESS_chr11@65427137-65427268:-
chr16	67680089	67680213	6.25159e+17	100	+	GESS_chr16@67680089-67680213:+
chr8	144903767	144903856	-3.31428e+18	100	-	GESS_chr8@144903767-144903856:-
chr17	76115378	76115473	3.83205e+18	100	-	GESS_chr17@76115378-76115473:-
chr2	98412681	98412867	-7.05035e+18	100	-	GESS_chr2@98412681-98412867:-
chr17	1264386	1264592	6.92624e+18	100	-	GESS_chr17@1264386-1264592:-
chr10	47929795	47929897	-4.59815e+18	100	+	GESS_chr10@47929795-47929897:+
chr9	130947826	130948055	-8.91914e+18	100	-	GESS_chr9@130947826-130948055:-
chr2	55566600	55566784	-6.15472e+18	100	-	GESS_chr2@55566600-55566784:-
chr15	77346520	77346621	7.24056e+18	100	-	GESS_chr15@77346520-77346621:-
chr12	57486700	57486751	-2.16371e+18	100	+	GESS_chr12@57486700-57486751:+
chr15	25345926	25346037	3.28936e+18	100	+	GESS_chr15@25345926-25346037:+
chr16	11004045	11004116	4.92598e+18	100	+	GESS_chr16@11004045-11004116:+
chr17	57656833	57656919	-1.03079e+18	100	+	GESS_chr17@57656833-57656919:+
chr6	33178935	33179324	-6.62077e+18	100	+	GESS_chr6@33178935-33179324:+
chr8	38899465	38899636	-6.90718e+18	100	+	GESS_chr8@38899465-38899636:+
chr12	6861091	6861220	-3.32312e+17	100	-	GESS_chr12@6861091-6861220:-
chr16	30128991	30129105	2.40502e+18	100	-	GESS_chr16@30128991-30129105:-
chr3	129177442	129177520	-6.99513e+18	100	+	GESS_chr3@129177442-129177520:+
chr11	68837898	68837963	3.46455e+18	100	+	GESS_chr11@68837898-68837963:+
chr19	39911715	39911753	-6.07242e+18	100	+	GESS_chr19@39911715-39911753:+
chr13	114285938	114286059	1.40876e+18	100	+	GESS_chr13@114285938-114286059:+
chr12	104461725	104461885	4.80961e+17	100	+	GESS_chr12@104461725-104461885:+
chr1	202104587	202104654	-7.0409e+18	100	-	GESS_chr1@202104587-202104654:-
chr7	87489387	87489484	-8.37436e+18	100	-	GESS_chr7@87489387-87489484:-
chr18	13072754	13072844	7.41792e+18	100	+	GESS_chr18@13072754-13072844:+
chr14	102797959	102798183	2.29656e+17	100	+	GESS_chr14@102797959-102798183:+
chr3	47552638	47552716	-6.67441e+18	100	-	GESS_chr3@47552638-47552716:-
chr20	57564913	57565043	-6.04108e+17	100	+	GESS_chr20@57564913-57565043:+
chr20	61299097	61299262	-3.12128e+18	100	+	GESS_chr20@61299097-61299262:+
chr19	16631175	16631318	7.71888e+18	100	-	GESS_chr19@16631175-16631318:-
chr12	120992521	120992611	-7.79571e+18	100	+	GESS_chr12@120992521-120992611:+
chr14	58890726	58890808	-4.54027e+18	100	-	GESS_chr14@58890726-58890808:-
chr19	35752828	35752884	4.20979e+18	100	+	GESS_chr19@35752828-35752884:+
chr6	7246657	7247454	2.25734e+18	100	+	GESS_chr6@7246657-7247454:+
chr15	89863997	89864243	-8.7378e+18	100	-	GESS_chr15@89863997-89864243:-
chr8	28378155	28378347	4.96633e+18	100	+	GESS_chr8@28378155-28378347:+
chr1	213341201	213341316	8.16778e+18	100	+	GESS_chr1@213341201-213341316:+
chr12	46764295	46764410	-1.91034e+18	100	-	GESS_chr12@46764295-46764410:-
chr5	81599847	81599924	-5.88748e+18	100	+	GESS_chr5@81599847-81599924:+
chr11	134118703	134118853	1.56904e+18	100	-	GESS_chr11@134118703-134118853:-
chr3	113737525	113737715	-9.56792e+17	100	-	GESS_chr3@113737525-113737715:-
chr1	32669787	32669980	1.81229e+18	100	+	GESS_chr1@32669787-32669980:+
chr17	45887960	45888038	-7.58485e+18	100	-	GESS_chr17@45887960-45888038:-
chr8	101719115	101719225	-5.05614e+18	100	-	GESS_chr8@101719115-101719225:-
chr9	130886771	130886829	-4.9195e+18	100	-	GESS_chr9@130886771-130886829:-
chr11	107675444	107675496	4.50191e+18	100	-	GESS_chr11@107675444-107675496:-
chr7	141385278	141385436	6.65327e+17	100	-	GESS_chr7@141385278-141385436:-
chr6	79680498	79680605	2.0433e+18	100	-	GESS_chr6@79680498-79680605:-
chr6	43018706	43019206	8.75956e+18	100	-	GESS_chr6@43018706-43019206:-
chr8	61471411	61471482	1.25312e+18	100	+	GESS_chr8@61471411-61471482:+
chr14	75508318	75508403	1.94235e+18	100	-	GESS_chr14@75508318-75508403:-
chr16	30666672	30666741	2.50826e+18	100	+	GESS_chr16@30666672-30666741:+
chr7	65943996	65944083	8.90354e+18	100	-	GESS_chr7@65943996-65944083:-
chr2	198273093	198273305	-6.67483e+18	100	-	GESS_chr2@198273093-198273305:-
chr15	52638558	52638658	9.11058e+18	100	-	GESS_chr15@52638558-52638658:-
chr11	71943284	71943380	-2.32227e+18	100	+	GESS_chr11@71943284-71943380:+
chr22	32291345	32291940	5.43496e+18	100	+	GESS_chr22@32291345-32291940:+
chr19	11618517	11618665	-8.53818e+18	100	-	GESS_chr19@11618517-11618665:-
chr10	14974853	14974954	4.60103e+18	100	-	GESS_chr10@14974853-14974954:-
chr2	9554307	9554385	-1.38155e+18	100	-	GESS_chr2@9554307-9554385:-
chr4	6873301	6873409	4.76898e+18	100	+	GESS_chr4@6873301-6873409:+
chr19	18245627	18245792	-1.95005e+18	100	+	GESS_chr19@18245627-18245792:+
chr6	26463025	26463125	-4.21717e+17	100	+	GESS_chr6@26463025-26463125:+
chr1	145682023	145682094	3.85317e+18	100	+	GESS_chr1@145682023-145682094:+
chr6	79724799	79724933	-9.1987e+18	100	-	GESS_chr6@79724799-79724933:-
chr12	6700632	6700749	-9.03128e+18	100	-	GESS_chr12@6700632-6700749:-
chrX	128924916	128925057	-5.89635e+18	100	+	GESS_chrX@128924916-128925057:+
chr19	17881234	17881386	2.6572e+18	100	+	GESS_chr19@17881234-17881386:+
chr11	128360352	128360471	3.82625e+18	100	-	GESS_chr11@128360352-128360471:-
chr18	5969392	5969561	1.38456e+18	100	-	GESS_chr18@5969392-5969561:-
chr6	83889529	83889686	-2.5463e+17	100	-	GESS_chr6@83889529-83889686:-
chr5	123974826	123974907	-3.96688e+17	100	-	GESS_chr5@123974826-123974907:-
chr11	10793092	10793163	5.74039e+18	100	+	GESS_chr11@10793092-10793163:+
chr15	60745802	60745983	1.62401e+17	100	-	GESS_chr15@60745802-60745983:-
chr1	246784731	246784936	-4.04862e+18	100	+	GESS_chr1@246784731-246784936:+
chrX	119679299	119679372	2.04139e+18	100	-	GESS_chrX@119679299-119679372:-
chr2	202137621	202137665	-8.99468e+18	100	+	GESS_chr2@202137621-202137665:+
chr1	154558229	154558341	2.09768e+18	100	-	GESS_chr1@154558229-154558341:-
chr1	110558047	110558153	-8.9748e+18	100	+	GESS_chr1@110558047-110558153:+
chr10	50738766	50738886	-2.41017e+18	100	-	GESS_chr10@50738766-50738886:-
chr16	11988811	11988844	3.27115e+18	100	-	GESS_chr16@11988811-11988844:-
chrX	48544123	48544225	5.03969e+18	100	+	GESS_chrX@48544123-48544225:+
chr11	45936155	45936235	-1.37156e+18	100	-	GESS_chr11@45936155-45936235:-
chr6	33173605	33173689	-6.04633e+18	100	+	GESS_chr6@33173605-33173689:+
chrX	153993174	153993241	-8.50529e+18	100	+	GESS_chrX@153993174-153993241:+
chr3	195415404	195415668	7.85017e+18	100	+	GESS_chr3@195415404-195415668:+
chr9	95083950	95084028	-7.9995e+18	100	-	GESS_chr9@95083950-95084028:-
chr6	8428170	8428291	-5.95629e+18	100	-	GESS_chr6@8428170-8428291:-
chr8	143425327	143425833	4.61429e+18	100	-	GESS_chr8@143425327-143425833:-
chr11	31484719	31484852	-4.56877e+18	100	-	GESS_chr11@31484719-31484852:-
chr9	139571037	139571132	4.10904e+18	100	-	GESS_chr9@139571037-139571132:-
chr11	57439493	57440666	1.16876e+18	100	+	GESS_chr11@57439493-57440666:+
chr16	2223922	2224049	6.03135e+18	100	+	GESS_chr16@2223922-2224049:+
chr22	36900562	36900813	-7.48507e+18	100	-	GESS_chr22@36900562-36900813:-
chr1	183515101	183515472	-6.43018e+18	100	+	GESS_chr1@183515101-183515472:+
chr6	129920361	129920501	-4.77518e+18	100	-	GESS_chr6@129920361-129920501:-
chr17	46423267	46423368	5.22379e+18	100	-	GESS_chr17@46423267-46423368:-
chr4	142641622	142641719	-3.86724e+18	100	+	GESS_chr4@142641622-142641719:+
chr11	67942485	67942650	2.52084e+18	100	-	GESS_chr11@67942485-67942650:-
chr1	146751699	146751864	1.78968e+18	100	+	GESS_chr1@146751699-146751864:+
chr22	40660692	40663040	8.90642e+17	100	+	GESS_chr22@40660692-40663040:+
chr19	50331706	50331804	-8.93951e+18	100	+	GESS_chr19@50331706-50331804:+
chr6	43155466	43155856	3.93601e+18	100	+	GESS_chr6@43155466-43155856:+
chr21	34615978	34616019	-2.94981e+18	100	+	GESS_chr21@34615978-34616019:+
chr19	46124741	46124895	6.52475e+18	100	-	GESS_chr19@46124741-46124895:-
chr21	45746042	45746147	3.8179e+18	100	+	GESS_chr21@45746042-45746147:+
chr9	82323033	82323165	6.99953e+18	100	+	GESS_chr9@82323033-82323165:+
chr15	34549843	34549989	-5.01633e+18	100	-	GESS_chr15@34549843-34549989:-
chr3	56597712	56598153	3.74763e+18	100	+	GESS_chr3@56597712-56598153:+
chr12	70916304	70916410	2.11264e+18	100	+	GESS_chr12@70916304-70916410:+
chr11	3038336	3038525	6.03944e+18	100	-	GESS_chr11@3038336-3038525:-
chr15	43481397	43481478	5.99339e+18	100	+	GESS_chr15@43481397-43481478:+
chr9	72355637	72355692	7.31305e+18	100	-	GESS_chr9@72355637-72355692:-
chr6	30708967	30709110	-5.06391e+18	100	-	GESS_chr6@30708967-30709110:-
chr6	30632848	30633051	1.58011e+18	100	-	GESS_chr6@30632848-30633051:-
chr4	2673848	2674099	9.13158e+18	100	+	GESS_chr4@2673848-2674099:+
chr13	20411796	20411961	7.92211e+18	100	-	GESS_chr13@20411796-20411961:-
chr13	37539712	37539863	8.52551e+18	100	-	GESS_chr13@37539712-37539863:-
chr7	112102056	112102234	-8.40324e+17	100	+	GESS_chr7@112102056-112102234:+
chr22	36907550	36907833	8.86255e+18	100	-	GESS_chr22@36907550-36907833:-
chr11	77629867	77630024	8.58993e+18	100	-	GESS_chr11@77629867-77630024:-
chr2	48033918	48034039	3.31328e+18	100	+	GESS_chr2@48033918-48034039:+
chr13	76416987	76417052	-3.33506e+17	100	+	GESS_chr13@76416987-76417052:+
chr4	154512205	154512346	5.41564e+17	100	+	GESS_chr4@154512205-154512346:+
chr1	92733470	92733559	-8.26653e+18	100	-	GESS_chr1@92733470-92733559:-
chr7	111970139	111970271	-5.2916e+18	100	+	GESS_chr7@111970139-111970271:+
chr11	47303932	47304167	4.32639e+18	100	+	GESS_chr11@47303932-47304167:+
chr17	2232637	2232769	-7.0933e+18	100	-	GESS_chr17@2232637-2232769:-
chr5	131066597	131066731	2.71723e+18	100	-	GESS_chr5@131066597-131066731:-
chr1	160325653	160325748	3.72268e+17	100	+	GESS_chr1@160325653-160325748:+
chr11	72537748	72537868	8.47102e+18	100	+	GESS_chr11@72537748-72537868:+
chr5	94206577	94206678	-7.71072e+18	100	-	GESS_chr5@94206577-94206678:-
chr4	57312861	57313039	2.45167e+18	100	+	GESS_chr4@57312861-57313039:+
chr2	160728962	160729104	-2.18662e+18	100	-	GESS_chr2@160728962-160729104:-
chr6	135508972	135509043	7.98429e+18	100	+	GESS_chr6@135508972-135509043:+
chr3	49718534	49718672	5.81563e+18	100	+	GESS_chr3@49718534-49718672:+
chr13	28136550	28136918	8.57065e+18	100	-	GESS_chr13@28136550-28136918:-
chr2	160253585	160253611	-2.36998e+18	100	-	GESS_chr2@160253585-160253611:-
chr7	106840605	106840746	3.66917e+18	100	+	GESS_chr7@106840605-106840746:+
chrX	123224425	123224614	-7.28932e+18	100	+	GESS_chrX@123224425-123224614:+
chr15	41020909	41021022	5.12543e+18	100	+	GESS_chr15@41020909-41021022:+
chr17	67249714	67249808	6.29793e+18	100	-	GESS_chr17@67249714-67249808:-
chr11	126134086	126134184	-7.5345e+18	100	-	GESS_chr11@126134086-126134184:-
chr5	6632712	6632869	-7.95387e+18	100	-	GESS_chr5@6632712-6632869:-
chr6	99819304	99819463	-5.18807e+17	100	-	GESS_chr6@99819304-99819463:-
chr15	69076736	69076934	-5.79587e+18	100	-	GESS_chr15@69076736-69076934:-
chrX	30864668	30864761	1.36081e+16	100	-	GESS_chrX@30864668-30864761:-
chr4	2824662	2824764	-4.92418e+18	100	+	GESS_chr4@2824662-2824764:+
chr19	11226770	11226888	-9.66388e+17	100	+	GESS_chr19@11226770-11226888:+
chr9	102814699	102814814	-6.9401e+18	100	-	GESS_chr9@102814699-102814814:-
chr22	26000344	26000420	-6.70742e+17	100	+	GESS_chr22@26000344-26000420:+
chr5	68491544	68491618	1.05871e+17	100	+	GESS_chr5@68491544-68491618:+
chr11	116745874	116746167	-5.00009e+18	100	-	GESS_chr11@116745874-116746167:-
chrX	70328127	70328196	-2.52291e+18	100	-	GESS_chrX@70328127-70328196:-
chr2	132256440	132256526	2.4271e+18	100	+	GESS_chr2@132256440-132256526:+
chr14	81952016	81952090	-8.11435e+18	100	-	GESS_chr14@81952016-81952090:-
chr16	74955845	74956001	1.14832e+18	100	-	GESS_chr16@74955845-74956001:-
chr1	146054299	146054513	6.02929e+18	100	-	GESS_chr1@146054299-146054513:-
chr8	28837588	28837673	5.35786e+18	100	+	GESS_chr8@28837588-28837673:+
chr10	102259867	102259916	-5.70786e+18	100	-	GESS_chr10@102259867-102259916:-
chr7	157015948	157016045	3.85892e+18	100	+	GESS_chr7@157015948-157016045:+
chr6	170155384	170155518	3.60389e+18	100	+	GESS_chr6@170155384-170155518:+
chr3	10106413	10106559	-8.27043e+18	100	+	GESS_chr3@10106413-10106559:+
chr4	170520251	170520348	-3.28623e+18	100	-	GESS_chr4@170520251-170520348:-
chr20	62234318	62234440	-2.28776e+18	100	-	GESS_chr20@62234318-62234440:-
chr19	7975145	7975258	8.01618e+18	100	+	GESS_chr19@7975145-7975258:+
chr5	137520201	137520365	8.53775e+18	100	+	GESS_chr5@137520201-137520365:+
chr2	152135342	152135504	2.34917e+17	100	-	GESS_chr2@152135342-152135504:-
chrX	53239596	53239758	-1.28669e+18	100	-	GESS_chrX@53239596-53239758:-
chr3	66448536	66448607	-2.96649e+18	100	-	GESS_chr3@66448536-66448607:-
chr1	43911850	43911930	3.27974e+18	100	+	GESS_chr1@43911850-43911930:+
chr4	39196164	39196279	1.34259e+18	100	+	GESS_chr4@39196164-39196279:+
chr7	129350214	129350411	-5.95203e+18	100	+	GESS_chr7@129350214-129350411:+
chr3	179499527	179499611	3.00807e+18	100	+	GESS_chr3@179499527-179499611:+
chr2	102490109	102490226	-7.527e+18	100	+	GESS_chr2@102490109-102490226:+
[truncated: 8,738 more rows]

## Sheet: GM12878_CUFF_Exon
CHR	START	END	HASHID	SCORE	STRAND	EXONS
[truncated: 65,535 more rows]
